# Supplementary material for: Comprehensive molecular characterization of pediatric radiation-induced high-grade glioma
Source: Nat Commun. 2021 Sep 20;12:5531. doi: 10.1038/s41467-021-25709-x (PMC8452624; doi:10.1038/s41467-021-25709-x)
Supplement: Supplementary file 4 — Supplementary Dataset 1 [file 41467_2021_25709_MOESM4_ESM.xlsx]

## Sheet: ST5
Supplementary Data 1. Summary of methylation-based classification and genetic alterations, germline status, gene expression-based classification and chromothripsis findings
Case_ID	Patient	Sample	Source	Age at Diagnosis (yrs)	Histology	Hypermutator	Clinical	RT Indication	Total Dose (Gy)	RT Field Type	RT Treatment Site	Age at 2nd Cancer	Latency	RIG Location	RIG Histology	Location 2nd Cancer relative to Prior RT	RIG Treatment Type	Dead	Fail	TTP	TTD	TTD2	CompBioID	CompBioID2	RNAseq	WGS	Exome	Sentrix-Methylation ID	Meth_Platform	GERMAN_Group_TOP	GERMAN	TSNE	HCLUST	CONSENSUS	MGMT	Expression Group	Chromothripsis
Case_01	1	1	SJCRH	-	ALL	0	No	-	-	-	-	-	-	-	High-grade glioma	-	-	-	-	-	-	-	SJHGG056946_D1	SJHGG056946_D1	-	-	Exome	201985320183_R03C01	EPIC	HGNET-MN1	HGNET-MN1	HGNET-MN1	HGNET-MN1	HGNET-MN1	Unmethylated	-
Case_02	1	1	SJCRH	14.3	Glial, Other	1	Yes	-	59.4 Gy	Focal	Frontal, R	23.7667	9.48219	Cerebrum	Glioblastoma multiforme	In field, Gradient	Radiotherapy	1	0	12.1382	10.4932	12.1382	SJHGG056947_D1	SJHGG056947_D2	-	-	Exome	201985320183_R04C01	EPIC	GBM-MID	NO MATCH	CONTR-HEMI	CONTR-CEBM	pedRTK I	Methylated	-
Case_02B	-	1	SJCRH	-	Glial, Other	-	Yes	-	-	-	-	-	-	-	-	-	-	-	-	-	-	-	-	-	-	-	-	201985320183_R05C01	EPIC	GBM-MID	GBM-MID	ANA PA	GBM-MID	pedRTK I	Unmethylated	-
Case_05	1	1	SJCRH	3.56	Craniopharyngioma	0	Yes	Adjuvant	54 Gy	Focal	Suprasellar	15.9833	12.4274	Cerebellum	Glioblastoma multiforme	In field, Gradient	Radiotherapy	1	0	5.49342	12.8849	5.49342	SJHGG056948_D1	SJHGG056948_D1	-	-	Exome	201985320183_R06C01	EPIC	GBM-MID	GBM-MID	GBM-MID/pedRTK1	GBM-MID/pedRTK1	pedRTK I	Methylated	-
Case_06	1	1	SJCRH	7.1	Medulloblastoma	-	Yes	-	-	-	Posterior Fossa	13	6.1	-	High-grade glioma	-	-	1	1	0.1	-	0.1	-	-	-	-	-	202277800069_R02C01	EPIC	GBM-MID	GBM-MID	GBM-MID/pedRTK1	GBM-MID/pedRTK1	pedRTK I	Unmethylated	-
Case_07	1	1	SJCRH	-	Medulloblastoma	0	No	-	-	-	-	-	-	-	High-grade glioma	-	-	-	-	-	-	-	SJHGG056933_D1	SJHGG056933_D1	-	-	Exome	-	-	-	-	-	-	-	-	-
Case_08	1	1	SJCRH	-	Germinoma	0	No	-	-	-	-	-	-	-	High-grade glioma	-	-	-	-	-	-	-	SJHGG056934_D1	SJHGG056934_D1	-	-	Exome	201985320183_R07C01	EPIC	CONTR-HEMI	CONTR-HEMI	PXA	PXA	PXA	Unmethylated	-
Case_09	1	1	SJCRH	-	Medulloblastoma	0	No	-	-	-	-	-	-	-	High-grade glioma	-	-	-	-	-	-	-	SJHGG056935_D1	SJHGG056935_D1	-	-	Exome	201985320183_R08C01	EPIC	CPT, GROUP B	NO MATCH	GBM-MID/pedRTK1	GBM-MID/pedRTK1	pedRTK I	Unmethylated	-
Case_11	1	1	SJCRH	0.16	Glial, Other	-	Yes	Salvage	-	Focal	-	13.3639	13.2137	Cerebrum	High-grade glioma	In field, Gradient	Surgery	1	1	60.5263	26.6575	161.414	-	-	-	-	-	201985320186_R01C01	EPIC	ANA PA	ANA PA	ANA PA	ANA PA	ANA PA	Methylated	-
Case_12	1	1	SJCRH	3.46	ALL	0	Yes	Salvage	24 Gy	WBRT	Cranium	16.7028	13.2575	Cerebrum	Glioblastoma multiforme	In field, Rx Dose	Chemotherapy	1	1	7.00658	14.0466	9.47368	SJHGG010_D	SJHGG010	-	WGS	-	201985320186_R02C01	EPIC	GBM-MID	GBM-MID	GBM-MID/pedRTK1	GBM-MID/pedRTK1	pedRTK I	Unmethylated	-	0
Case_12B	-	1	SJCRH	-	ALL	-	Yes	-	-	-	-	-	-	-	-	-	-	-	-	-	-	-	-	-	-	-	-	9274651081_R02C01	450K	GBM-MID	GBM-MID	GBM-MID/pedRTK1	GBM-MID/pedRTK1	pedRTK I	Unmethylated	-
Case_13	1	1	SJCRH	0.34	Glial, Other	-	Yes	-	49.5 Gy	Focal	Optic Pathway	3.54167	3.20274	Brainstem + Cerebellum	High-grade glioma	In field, Gradient	Chemotherapy	1	1	1.11842	3.51781	3.78289	-	-	-	-	-	201985320186_R03C01	EPIC	CPT, GROUP B	NO MATCH	DMG-K27	DMG-K27	DMG-K27	Unmethylated	-
Case_14	1	1	SJCRH	1.48	ALL	-	Yes	Salvage	18 Gy	CSI	CSI	9.73889	8.26575	Cerebrum	Glioblastoma multiforme	In field, Rx Dose	Radiotherapy	1	1	23.8158	10.3288	24.7697	-	-	-	-	-	201985320186_R04C01	EPIC	GBM-MID	GBM-MID	GBM-MID/pedRTK1	GBM-MID/pedRTK1	pedRTK I	Methylated	-
Case_14B	-	1	SJCRH	-	ALL	-	Yes	-	-	-	-	-	-	-	-	-	-	-	-	-	-	-	-	-	-	-	-	201985320186_R05C01	EPIC	GBM-MID	GBM-MID	GBM-MID/pedRTK1	GBM-MID/pedRTK1	pedRTK I	Methylated	-
Case_15	1	1	SJCRH	12.4	Germinoma	-	Yes	Definitive	51 Gy	Focal	Suprasellar/hypothalamic, Ant 3rd Ventricle	19.7333	7.33425	Cerebrum	Glioblastoma multiforme	In field, Gradient	Radiotherapy	1	0	9.90132	8.23014	10.7566	-	-	-	-	-	201985320186_R06C01	EPIC	GBM-MID	GBM-MID	GBM-MID/pedRTK1	GBM-MID/pedRTK1	pedRTK I	Methylated	-
Case_16	1	1	SJCRH	5.84	Medulloblastoma	-	Yes	Adjuvant	X, 55.8 Gy	CSI	CSI	13.1333	7.29589	Cerebellum	Glioblastoma multiforme	In field, Rx Dose	Radiotherapy	1	1	5.78947	7.96164	7.99342	-	-	-	-	-	201985320186_R07C01	EPIC	CONTR-CEBM	CONTR-CEBM	CONTR-CEBM	CONTR-CEBM	CONTR-CEBM	Unmethylated	-
Case_18	1	1	SJCRH	10.17	Medulloblastoma	-	Yes	Adjuvant	23.4 Gy, 55.8 Gy	Focal	Cerebellum	18.1389	7.97534	Cerebellum	Anaplastic astrocytoma	In field, Gradient	-	1	1	28.9803	10.389	28.9803	-	-	-	-	-	201985320195_R02C01	EPIC	CONTR-CEBM	CONTR-CEBM	CONTR-CEBM	CONTR-CEBM	CONTR-CEBM	Unmethylated	-
Case_19	1	1	SJCRH	7.99	Medulloblastoma	-	Yes	Adjuvant	X, 55.8 Gy	Focal	Posterior Fossa	10.7278	2.74247	Cerebrum	High-grade glioma	In field, Gradient	Surgery	1	1	26.7105	5.58082	34.0789	-	-	-	-	-	201985320195_R03C01	EPIC	GBM-MID	GBM-MID	GBM-MID/pedRTK1	GBM-MID/pedRTK1	pedRTK I	Methylated	-
Case_20	1	1	SJCRH	15	Ganglioglioma	-	Yes	Adjuvant	-	Focal	Posterior Fossa/Brainstem	19	4.26849	Cerebellum	Glioblastoma multiforme	In field, Rx Dose	-	-	-	-	-	-	-	-	-	-	-	201985320195_R04C01	EPIC	GBM-MID	GBM-MID	GBM-MID/pedRTK1	GBM-MID/pedRTK1	pedRTK I	Unmethylated	-
Case_21	1	1	Colorado	7	Burkitt Lymphoma	0	Yes	Salvage	-	CSI	CSI	14	7	Cerebrum	Glioblastoma multiforme	In field, Rx Dose	-	1	1	5	-	5	SJHGG056936_D1	SJHGG056936_D1_G1	RNAseq	WGS	-	201985320195_R05C01	EPIC	GBM-MID	GBM-MID	GBM-MID/pedRTK1	GBM-MID/pedRTK1	pedRTK I	Unmethylated	A	0
Case_22	1	1	Colorado	-	ALL	-	Yes	Salvage	-	WBRT	-	12	-	-	Glioblastoma multiforme	In field, Rx Dose	Surgery+RT	1	1	6	-	1	SJHGG058145_D1	SJHGG058145_D1	RNAseq	-	-	201985320195_R06C01	EPIC	GBM-MID	GBM-MID	GBM-MID/pedRTK1	GBM-MID/pedRTK1	pedRTK I	Unmethylated	B
Case_23	1	1	Colorado	8	Medulloblastoma	0	Yes	Adjuvant	24 Gy, 54-55.8	CSI	CSI	11	4	Cerebellum	Glioblastoma multiforme	In field, Rx Dose	-	1	1	5	-	5	SJHGG056937_D1	SJHGG056937_D1_G1	RNAseq	WGS	-	201985320195_R07C01	EPIC	GBM-MID	GBM-MID	GBM-MID/pedRTK1	GBM-MID/pedRTK1	pedRTK I	Unmethylated	B	0
Case_24	1	1	Colorado	10	Medulloblastoma	0	Yes	Adjuvant	23.4 Gy, 54 Gy	CSI	CSI, Ivth Ventricle	23	13.4247	Brainstem + Cerebellum	Glioblastoma multiforme	In field, Rx Dose	Radiotherapy	1	0	5.03289	13.8438	5.03289	SJHGG056938_D1	SJHGG056938_D1_G1	RNAseq	WGS	-	201985320195_R08C01	EPIC	GBM-MID	GBM-MID	GBM-MID/pedRTK1	GBM-MID/pedRTK1	pedRTK I	Unmethylated	B	1
Case_25	1	1	Colorado	11	Ependymoma	-	Yes	Adjuvant	54 Gy	Focal	IVth Ventricle	23	12	Cerebellum	Glioblastoma multiforme	In field, Gradient	-	1	1	0.361842	-	0.361842	SJHGG058143_D1	SJHGG058143_D1	RNAseq	-	-	201985320212_R01C01	EPIC	GBM-MID	GBM-MID	GBM-MID/pedRTK1	GBM-MID/pedRTK1	pedRTK I	Unmethylated	A
Case_26	1	1	Colorado	3	ALL	-	Yes	Salvage	-	WBRT	Cranial	16	13	Cerebrum	Glioblastoma multiforme	In field, Rx Dose	-	1	1	8	-	8	SJHGG058144_D1	SJHGG058144_D1	RNAseq	-	-	201985320212_R02C01	EPIC	GBM-MID	GBM-MID	GBM-MID/pedRTK1	GBM-MID/pedRTK1	pedRTK I	Unmethylated	A
Case_27	1	1	Colorado	4	Medulloblastoma	0	Yes	Adjuvant	23.4 Gy, 54 Gy	CSI	CSI, Focal - IVth Ventricle	11	7	Cerebellum	High-grade glioma	In field, Rx Dose	-	1	1	4	-	4	SJHGG056939_D1	SJHGG056939_D1_G1	RNAseq	WGS	-	201985320212_R03C01	EPIC	GBM-MID	GBM-MID	GBM-MID/pedRTK1	GBM-MID/pedRTK1	pedRTK I	Unmethylated	A	1
Case_28	1	1	Colorado	19	Medulloblastoma	0	Yes	Adjuvant	36 Gy, 54 Gy	CSI	CSI, Focal - IVth Ventricle	26	7	Cerebrum + Cerebellum	Glioblastoma multiforme	In field, Rx Dose	-	1	1	9	-	9	SJHGG056940_D1	SJHGG056940_D1_G1	RNAseq	WGS	-	201985320212_R04C01	EPIC	GBM-MID	GBM-MID	GBM-MID/pedRTK1	GBM-MID/pedRTK1	pedRTK I	Unmethylated	B	1
Case_29	1	1	Colorado	3	ALL	0	Yes	Salvage	21 Gy	WBRT	Cranial	11	4	Cerebrum	Glioblastoma multiforme	In field, Rx Dose	-	1	1	2	-	2	SJHGG056941_D1	SJHGG056941_D1_G1	RNAseq	WGS	-	201985320212_R05C01	EPIC	GBM-MID	GBM-MID	GBM-MID/pedRTK1	GBM-MID/pedRTK1	pedRTK I	Unmethylated	B	1
Case_30	1	1	Colorado	2	ALL	0	Yes	Salvage	18 Gy	WBRT	Cranial	12	10	Cerebrum	Glioblastoma multiforme	In field, Rx Dose	-	1	1	4	-	4	SJHGG056942_D1	SJHGG056942_D1_G1	RNAseq	WGS	-	201985320212_R06C01	EPIC	GBM-MID	GBM-MID	GBM-MID/pedRTK1	GBM-MID/pedRTK1	pedRTK I	Unmethylated	A	1
Case_31	1	1	Colorado	4	Medulloblastoma	0	Yes	Adjuvant	X, 54-55.8 Gy	CSI	CSI	12	7	Cerebellum	Glioblastoma multiforme	In field, Rx Dose	-	1	1	15	-	15	SJHGG056943_D1	SJHGG056943_D1_G1	RNAseq	WGS	-	201985320212_R07C01	EPIC	GBM-MID	GBM-MID	GBM-MID/pedRTK1	GBM-MID/pedRTK1	pedRTK I	Methylated	B	1
Case_32	1	1	Colorado	9	ALL	1	Yes	Salvage	12 Gy	TBI	TBI	20	-	Cerebrum	Anaplastic astrocytoma	In field, Rx Dose	-	1	1	26	-	26	SJHGG056944_D1	SJHGG056944_D1_G1	RNAseq	WGS	-	201985320212_R08C01	EPIC	GBM-MID	GBM-MID	GBM-MID/pedRTK1	GBM-MID/pedRTK1	pedRTK I	Methylated	A	0
Case_33	1	1	Colorado	7	Medulloblastoma	0	Yes	Adjuvant	23.4 Gy, 54 Gy	CSI	CSI, Focal - IVth Ventricle	17	10	Spine	Glioblastoma multiforme	In field, Rx Dose	-	1	1	5	-	5	SJHGG056945_D1	SJHGG056945_D1_G1	RNAseq	WGS	-	202242410101_R01C01	EPIC	GBM-MID	GBM-MID	GBM-MID/pedRTK1	GBM-MID/pedRTK1	pedRTK I	Unmethylated	B	1
Case_34	1	1	SJCRH	5.96	ALL	0	Yes	-	-	WBRT	-	13.7972	7.8411	Cerebrum	Anaplastic astrocytoma	In field, Rx Dose	Radiotherapy	1	0	138.421	19.3699	138.421	SJHGG012_D	SJHGG012	-	WGS	-	9274651081_R05C01	450K	GBM-MID	GBM-MID	GBM-MID/pedRTK1	GBM-MID/pedRTK1	pedRTK I	Unmethylated	-	0
Case_42	1	1	SJCRH	8.8	Ependymoma	-	Yes	-	-	-	Posterior Fossa	-	23	-	High-grade glioma	-	-	-	-	-	-	-	-	-	-	-	-	201465970009_R06C01	EPIC	GBM-MID	GBM-MID	GBM-MID/pedRTK1	GBM-MID/pedRTK1	pedRTK I	Unmethylated	-
Case_43	1	1	SJCRH	2.3	ALL	-	Yes	-	-	-	-	13	11	-	High-grade glioma	-	-	1	1	0.7	-	0.7	-	-	-	-	-	201532190202_R05C01	EPIC	GBM-MID	GBM-MID	DMG-K27	DMG-K27	pedRTK I	Unmethylated	-
