# Supplementary material for: Comprehensive molecular characterization of pediatric radiation-induced high-grade glioma
Source: Nat Commun. 2021 Sep 20;12:5531. doi: 10.1038/s41467-021-25709-x (PMC8452624; doi:10.1038/s41467-021-25709-x)
Supplement: Supplementary file 5 — Supplementary Dataset 2 [file 41467_2021_25709_MOESM5_ESM.xlsx]

## Sheet: ST4
Supplementary Data 2. Methylation-based Classification Probabilities - German-Classifier Results_20181214
Case_ID	Case_01	Case_02	Case_02B	Case_05	Case_06	Case_08	Case_09	Case_11	Case_12	Case_12B	Case_13	Case_14	Case_14B	Case_15	Case_16	Case_18	Case_19	Case_20	Case_21	Case_22	Case_23	Case_24	Case_25	Case_26	Case_27	Case_28	Case_29	Case_30	Case_31	Case_32	Case_33	Case_34	Case_42	Case_43
METH_ID	201985320183_R03C01	201985320183_R04C01	201985320183_R05C01	201985320183_R06C01	201985320183_R07C01	201985320183_R08C01	201985320186_R01C01	201985320186_R02C01	201985320186_R03C01	201985320186_R04C01	201985320186_R05C01	201985320186_R06C01	201985320186_R07C01	201985320195_R02C01	201985320195_R03C01	201985320195_R04C01	201985320195_R05C01	201985320195_R06C01	201985320195_R07C01	201985320195_R08C01	201985320212_R01C01	201985320212_R02C01	201985320212_R03C01	201985320212_R04C01	201985320212_R05C01	201985320212_R06C01	201985320212_R07C01	201985320212_R08C01	202242410101_R01C01	9274651081_R02C01	9274651081_R05C01	201465970009_R06C01	201532190202_R05C01	202277800069_R02C01
CONTR_HEMI	7.95482e-05	0.0137075	0.00258205	7.51004e-05	0.0975326	0.0129668	0.000511309	0.00371164	0.0210978	0.00310967	0.00911951	8.64981e-08	0.000183405	2.53434e-07	1.64114e-06	6.59013e-05	1.65544e-05	2.68426e-05	9.76115e-07	2.89095e-06	5.67475e-06	0.000171521	1.28614e-07	6.14996e-06	0.000208689	1.23622e-06	7.02576e-05	8.98861e-06	6.00135e-07	0.000141059	3.71691e-05	2.57775e-05	0.000570808	4.43555e-07
PXA	7.93676e-05	0.0150659	0.00125157	9.15367e-05	0.0882649	0.00561044	0.000696481	0.00185045	0.0050754	0.000280177	0.00118814	1.60506e-08	4.57366e-05	1.63822e-07	1.03275e-06	5.85359e-05	1.43299e-05	2.51331e-05	1.17104e-06	3.35858e-06	4.44324e-06	0.000157552	7.20875e-08	3.09312e-06	0.000257817	7.59884e-07	8.79744e-05	1.07127e-05	4.74131e-07	0.000119001	3.28533e-05	1.06134e-05	0.0005345	4.69271e-07
PLEX_PED_B	0.00224831	0.0251791	0.00485101	0.00037314	0.0637008	0.221562	0.000228623	0.0278114	0.165963	0.0052946	0.026892	7.27173e-08	0.000353557	2.10039e-07	3.42977e-06	0.000100283	4.82694e-05	0.00016371	1.51761e-06	2.77152e-06	1.35087e-05	0.00135911	1.58899e-07	9.90162e-06	0.000461469	8.84688e-07	8.56214e-05	2.32992e-05	9.55325e-07	0.000823214	6.89497e-05	3.93917e-05	0.00399767	5.67312e-07
PLEX_PED_A	6.80842e-05	0.0208374	0.00199091	8.08478e-05	0.0548696	0.0237703	0.000128966	0.00648913	0.0513716	0.00149415	0.00746257	2.06646e-08	0.00141041	7.57881e-06	1.21737e-06	6.25324e-05	1.06493e-05	1.95172e-05	1.70035e-07	6.05351e-07	4.91959e-06	0.000343788	3.33586e-08	3.04766e-06	0.000153042	4.56191e-07	1.73048e-05	7.84488e-06	1.81171e-07	0.000263534	1.24953e-05	1.12088e-05	0.00102605	9.68132e-08
GBM_MES	4.57527e-05	0.0232	0.00125439	1.56551e-05	0.0454581	0.0038916	0.00163549	0.00202327	0.00564214	0.000190518	0.000497091	7.47145e-09	3.03559e-05	1.00768e-07	1.75263e-07	1.35078e-05	7.41142e-06	1.01574e-05	2.83105e-07	8.28458e-07	1.32459e-06	9.7173e-05	1.31349e-08	7.75595e-07	0.000174711	3.88705e-07	4.16326e-06	4.3621e-06	7.12614e-08	0.000114753	6.24679e-05	6.88651e-06	0.000339075	2.66404e-07
DMG_K27	0.000246209	0.118169	0.0699182	0.0755518	0.0341148	0.0463493	0.00458521	0.0461623	0.111285	0.0214782	0.0540062	3.05755e-05	0.000113311	3.31821e-07	0.000983841	0.0230695	0.00325382	0.00700799	0.000966479	0.00486364	0.00121728	0.028085	0.000258972	0.00101831	0.0277225	0.00329719	0.0696161	0.00526248	0.000580294	0.0107228	0.0133473	0.00257955	0.423372	0.000711119
MB_SHH_CHL_AD	0.000404041	0.0330923	0.00796832	0.000688551	0.031304	0.0474155	0.000366431	0.0150302	0.0511509	0.00450738	0.030386	2.87851e-07	0.0395223	0.000668927	4.86073e-05	0.00095945	0.000118251	0.000320879	9.23623e-06	9.48733e-06	2.40427e-05	0.00100658	9.92176e-07	5.5152e-05	0.00126789	3.19847e-06	0.000461473	5.26989e-05	3.89523e-06	0.000884033	0.00020806	0.00013266	0.00500466	3.07953e-06
MB_G3	0.000517568	0.0132106	0.00190567	0.000129236	0.0265955	0.0366177	0.000150224	0.0107621	0.0339148	0.000682735	0.00557302	1.38989e-08	0.00904756	0.000155729	1.63842e-06	0.000112618	2.34135e-05	6.04981e-05	2.53085e-07	8.96844e-07	4.1825e-06	0.000512986	4.74495e-08	4.6835e-06	0.000217237	4.19352e-07	2.77496e-05	1.04195e-05	2.14078e-07	0.000523214	1.89026e-05	1.13864e-05	0.00137654	1.42212e-07
EPN_RELA	0.000114597	0.0196822	0.00313946	0.000254288	0.0241863	0.013318	0.000527213	0.00534472	0.0173816	0.000942835	0.00414294	7.11406e-08	0.000313705	1.82194e-06	5.84002e-06	0.000265546	3.95271e-05	9.80856e-05	4.64227e-06	6.84374e-06	9.57662e-06	0.000400259	2.72024e-07	9.93848e-06	0.000639708	2.03638e-06	0.00014296	2.22172e-05	1.36266e-06	0.000352095	0.000161741	3.64049e-05	0.00176184	2.11395e-06
LGG_GG	3.32083e-05	0.0101847	0.000842224	6.00026e-05	0.020468	0.00360514	0.000131739	0.00139888	0.00499132	0.000303954	0.00104723	1.41748e-08	3.77008e-05	1.58521e-07	1.2518e-06	3.00312e-05	1.06527e-05	2.08792e-05	5.66712e-07	1.5035e-06	2.34282e-06	0.000108902	6.2247e-08	2.73565e-06	0.000159524	6.87354e-07	2.35567e-05	6.64387e-06	2.56375e-07	9.60158e-05	3.63522e-05	1.17011e-05	0.000454365	3.31924e-07
LGG_PA_PF	0.000177422	0.0325228	0.00709943	0.000721731	0.0184809	0.0177234	0.00191684	0.00935759	0.0177744	0.00174079	0.00638926	2.94901e-07	0.000438174	3.10111e-06	1.71674e-05	0.000574182	0.000123029	0.00020191	1.45156e-05	4.03624e-05	4.13255e-05	0.000974769	1.35744e-06	3.321e-05	0.00131639	9.18952e-06	0.000561538	9.88135e-05	6.41422e-06	0.000862262	0.000343655	8.30372e-05	0.00520717	1.17623e-05
MNG	0.000495346	0.0156991	0.00211749	0.000121676	0.0179031	0.0206305	0.000222916	0.00805413	0.0215119	0.000760079	0.00411131	2.98784e-08	0.000101474	1.95538e-07	2.13244e-06	7.39018e-05	2.74335e-05	5.77649e-05	1.06728e-06	2.78962e-06	9.3094e-06	0.000565137	1.24092e-07	6.62569e-06	0.000291216	1.17819e-06	7.44246e-05	2.47679e-05	5.91346e-07	0.000435345	5.34286e-05	2.44075e-05	0.00133288	4.70336e-07
A_IDH	7.50248e-05	0.0152844	0.00420006	0.000308235	0.0149434	0.00979332	0.00134071	0.0054112	0.0101671	0.00114411	0.00348431	1.61355e-07	9.32933e-05	3.30982e-07	6.08074e-06	0.000437507	5.3294e-05	0.000118235	8.39591e-06	3.53833e-05	1.8618e-05	0.000494518	6.40305e-07	1.6039e-05	0.00067458	5.62759e-06	0.000257744	3.45713e-05	3.93561e-06	0.000424401	0.000215912	5.12706e-05	0.00192063	3.48174e-06
IHG	2.59406e-05	0.0071999	0.000602724	5.28311e-05	0.0147564	0.00307591	9.61253e-05	0.0012504	0.00312085	0.000184283	0.000827476	1.42619e-08	2.86287e-05	1.06116e-07	9.92008e-07	2.62582e-05	1.11894e-05	1.85701e-05	6.66044e-07	1.33439e-06	2.34433e-06	0.000100398	5.61011e-08	1.89995e-06	0.00033811	5.30881e-07	2.7095e-05	7.307e-06	2.53077e-07	9.36893e-05	2.28234e-05	7.7413e-06	0.000657355	3.89827e-07
MB_G4	6.42018e-05	0.0136878	0.00220486	0.000164349	0.0143377	0.0109026	0.000182673	0.00534899	0.0143358	0.000901616	0.00403058	5.7477e-08	0.000181415	7.05307e-07	4.43671e-06	0.000133395	3.58176e-05	7.78283e-05	2.57652e-06	4.44251e-06	7.72938e-06	0.000449818	2.11743e-07	8.14554e-06	0.000419956	1.47249e-06	7.95968e-05	1.88562e-05	1.10711e-06	0.000375703	0.000104834	2.86983e-05	0.00169728	1.14975e-06
O_IDH	8.33392e-05	0.00853634	0.00161171	0.000104202	0.0134742	0.0066096	0.000561635	0.00251984	0.00833629	0.000502762	0.00173014	2.65685e-08	6.60639e-05	2.26527e-07	1.48432e-06	0.000125533	1.68586e-05	3.00748e-05	1.25807e-06	5.6134e-06	5.95792e-06	0.000157461	1.32732e-07	5.72518e-06	0.000205807	1.14653e-06	0.000113834	9.91969e-06	6.8781e-07	0.000141266	4.36354e-05	1.4528e-05	0.000659865	5.49885e-07
HMB	6.0038e-05	0.0143423	0.0014063	0.000147411	0.0133773	0.00901376	0.000125873	0.00284225	0.00832646	0.000611561	0.00322422	2.60584e-08	6.52101e-05	1.93507e-07	1.42216e-06	4.7033e-05	1.19001e-05	2.78749e-05	8.01814e-07	1.67348e-06	3.35078e-06	0.000154032	7.38367e-08	2.94858e-06	0.000153524	5.53799e-07	3.81531e-05	1.1522e-05	3.50734e-07	0.000168883	3.43246e-05	1.15425e-05	0.001078	3.51012e-07
EPN_PF_A	0.000141915	0.0117565	0.00182664	0.000117432	0.0132548	0.0126285	0.00018162	0.00478304	0.0139963	0.000634324	0.00338072	2.61263e-08	0.000374054	2.15879e-06	3.1925e-06	9.77364e-05	2.22465e-05	5.90009e-05	1.13004e-06	2.15133e-06	5.89376e-06	0.000285197	1.27512e-07	4.97421e-06	0.000294957	7.2673e-07	5.54977e-05	1.28442e-05	5.41562e-07	0.000268724	5.55584e-05	2.27492e-05	0.00131524	5.23359e-07
LGG_MYB	4.4607e-05	0.0212749	0.00234102	7.78597e-05	0.0126103	0.00519903	0.00038505	0.00197369	0.00768783	0.000361161	0.00155072	1.8457e-08	4.11286e-05	1.36561e-07	1.80572e-06	5.48869e-05	1.23241e-05	2.8165e-05	1.17917e-06	2.40306e-06	2.83484e-06	0.000119343	7.96544e-08	1.08642e-05	0.00025646	6.2298e-07	4.48026e-05	7.62835e-06	4.15173e-07	0.000123338	8.20295e-05	1.36886e-05	0.000662387	4.96835e-07
ETMR	0.000111685	0.0140381	0.00217116	0.000183396	0.0119551	0.0100462	0.000199392	0.0047406	0.0138314	0.000854919	0.00386903	7.43465e-08	9.66465e-05	3.3076e-07	6.19934e-06	0.000108185	3.63093e-05	8.49112e-05	2.7613e-06	4.81806e-06	1.10144e-05	0.000372794	3.0359e-07	1.19939e-05	0.000458044	2.01632e-06	0.000126844	2.31626e-05	1.33043e-06	0.000334086	8.86351e-05	3.68268e-05	0.00179408	1.20414e-06
ENB_A	4.96018e-05	0.00469635	0.00139375	6.42244e-05	0.0118257	0.0163072	0.000204237	0.00443414	0.0173292	0.000653748	0.00288516	1.62104e-08	9.76539e-05	3.27728e-07	1.04248e-06	4.89327e-05	1.61859e-05	2.98457e-05	6.38541e-07	2.14947e-06	4.35596e-06	0.000208723	7.09361e-08	4.24855e-06	0.000146723	7.93611e-07	4.63666e-05	8.19051e-06	3.46629e-07	0.0001932	2.12565e-05	1.05656e-05	0.000485945	2.65849e-07
HGNET_MN1	0.99186	0.00614815	0.000975167	6.67141e-05	0.0115831	0.00996581	9.56014e-05	0.00421598	0.00786654	0.000413253	0.00217413	1.96044e-08	0.000100407	2.1178e-07	1.46837e-06	4.04644e-05	1.34403e-05	4.42769e-05	7.27721e-07	1.55382e-06	4.09567e-06	0.000172149	7.66341e-08	3.0541e-06	0.000157643	5.43414e-07	3.33751e-05	1.20509e-05	3.56591e-07	0.000192361	3.10025e-05	1.20017e-05	0.00081817	3.34387e-07
EPN_PF_B	7.05354e-05	0.0114405	0.00128726	8.25581e-05	0.0112504	0.00734451	0.000146208	0.00288091	0.00912981	0.000434431	0.00209543	2.28535e-08	0.000228558	1.52709e-06	2.30558e-06	7.21076e-05	1.65529e-05	3.65485e-05	8.59001e-07	1.70105e-06	3.98276e-06	0.000197884	8.93358e-08	3.60864e-06	0.000262535	6.19083e-07	3.60722e-05	8.69672e-06	4.09901e-07	0.000185222	3.77171e-05	1.39519e-05	0.000813487	4.15027e-07
GBM_RTK_II	7.83481e-05	0.00261552	0.000213146	5.07599e-05	0.010575	0.00655472	6.03283e-05	0.000412136	0.010729	6.93777e-05	0.00120178	1.04783e-10	0.0277941	0.00107825	4.81832e-07	2.09491e-05	5.35995e-07	6.59409e-06	1.09683e-07	3.16354e-08	7.35419e-08	1.17713e-05	1.35524e-09	9.84977e-08	2.07853e-05	2.65095e-09	1.13295e-05	2.92358e-07	1.12721e-08	7.35838e-06	9.98977e-06	9.10096e-07	0.000425388	1.08129e-08
MB_WNT	7.27207e-05	0.00981717	0.00189302	0.000140682	0.0104494	0.00946223	0.000173847	0.00383564	0.0104652	0.000601834	0.00319207	3.49799e-08	0.000861478	8.83649e-06	3.45391e-06	0.000145374	2.16388e-05	5.55614e-05	1.72727e-06	3.00716e-06	6.00582e-06	0.000320989	1.47645e-07	6.2798e-06	0.000280835	9.90465e-07	6.93923e-05	1.41757e-05	7.05658e-07	0.000256507	6.32185e-05	2.05958e-05	0.00108073	7.39344e-07
ATRT_SHH	0.000109849	0.0075323	0.00128764	8.36698e-05	0.00984003	0.00731525	0.000161714	0.00313551	0.0110219	0.000510726	0.00244556	2.79141e-08	8.16781e-05	2.69036e-07	2.055e-06	6.48463e-05	1.96999e-05	4.62522e-05	1.13823e-06	2.47329e-06	4.68427e-06	0.000192341	1.08486e-07	4.27132e-06	0.000234327	7.98868e-07	4.98627e-05	9.76669e-06	5.88448e-07	0.000194051	4.03023e-05	1.48038e-05	0.000857623	4.94867e-07
RETB	4.21986e-05	0.00475873	0.000830565	5.10874e-05	0.0097449	0.00535092	9.32948e-05	0.00223618	0.0102842	0.00048648	0.00231102	2.08114e-08	6.57836e-05	1.68831e-07	1.18792e-06	3.52719e-05	9.87571e-06	2.28499e-05	5.77592e-07	1.27167e-06	2.70371e-06	0.000130856	6.17812e-08	2.47067e-06	0.000122357	4.49076e-07	2.69286e-05	5.73557e-06	3.01397e-07	0.000108465	2.34812e-05	9.46592e-06	0.000476026	2.63267e-07
LGG_DNT	5.86045e-05	0.0157528	0.00141095	6.74568e-05	0.00965589	0.00617898	0.000193186	0.0026524	0.00762075	0.000366632	0.0015169	1.95596e-08	6.0757e-05	2.46356e-07	1.86433e-06	4.6595e-05	1.49813e-05	3.0316e-05	7.3391e-07	1.7387e-06	3.65556e-06	0.000163454	9.60225e-08	4.15571e-06	0.000239219	8.55396e-07	3.0676e-05	1.47195e-05	3.66462e-07	0.000174923	6.48659e-05	1.34171e-05	0.000770829	6.0665e-07
SUBEPN_PF	6.43067e-05	0.0114885	0.00127777	8.57172e-05	0.00903224	0.00704453	0.00015526	0.00279187	0.00900722	0.000429848	0.00203288	2.33733e-08	6.33246e-05	2.03254e-07	1.9382e-06	5.46463e-05	1.47571e-05	3.52046e-05	9.31933e-07	1.89876e-06	4.51725e-06	0.000173181	8.83246e-08	3.42913e-06	0.000194778	5.95117e-07	3.96168e-05	8.51207e-06	4.14191e-07	0.000162926	4.24421e-05	1.40667e-05	0.00080877	4.19236e-07
PIN_T_PPT	4.35354e-05	0.00504047	0.00080843	6.07791e-05	0.00856586	0.00571892	0.000118155	0.00318274	0.0103632	0.000382421	0.00202283	1.64837e-08	5.79515e-05	1.67955e-07	1.35451e-06	3.72389e-05	1.29847e-05	2.96962e-05	7.0884e-07	1.45693e-06	3.52654e-06	0.000178108	8.04313e-08	2.99565e-06	0.000174928	5.3101e-07	3.24759e-05	7.34056e-06	3.3419e-07	0.000186761	3.09334e-05	1.03177e-05	0.000589549	3.19747e-07
CHORDM	5.28707e-05	0.00864217	0.000949127	0.000285078	0.00854116	0.0103843	0.000127221	0.00210699	0.00792213	0.00036893	0.0017536	1.87156e-08	5.42288e-05	1.63169e-07	1.54816e-06	3.93276e-05	1.304e-05	2.93173e-05	7.28839e-07	1.79083e-06	8.77527e-06	0.000181916	8.18747e-08	3.05738e-06	0.000154655	5.84618e-07	5.42693e-05	8.0702e-06	3.40898e-07	0.0001461	3.39097e-05	1.25122e-05	0.000621811	3.33147e-07
LGG_PA_GG_ST	4.35353e-05	0.0164793	0.00160476	0.00012772	0.00825885	0.00554236	0.000494222	0.0021685	0.00404603	0.000315087	0.00132746	3.58241e-08	3.60775e-05	1.25948e-07	2.52664e-06	6.82762e-05	2.71028e-05	4.44274e-05	2.51133e-06	6.98935e-06	6.95731e-06	0.000204458	1.67506e-07	4.91282e-06	0.000438216	1.42206e-06	0.000119915	1.95467e-05	9.83952e-07	0.000178469	9.2186e-05	1.77985e-05	0.000944006	1.72195e-06
CONTR_INFLAM	5.62417e-05	0.00589261	0.00112659	6.31862e-05	0.0080145	0.014259	0.000106954	0.00262047	0.00960127	0.000447991	0.00204093	2.07271e-08	7.08465e-05	1.71668e-07	1.32699e-06	3.63932e-05	1.33913e-05	2.92022e-05	7.00409e-07	1.48643e-06	3.29909e-06	0.000158717	6.87966e-08	3.09635e-06	0.000146521	5.00629e-07	3.18955e-05	7.995e-06	3.26231e-07	0.000130315	2.78272e-05	1.13797e-05	0.000624791	3.01409e-07
SUBEPN_SPINE	2.8599e-05	0.0103096	0.00149655	0.000128622	0.00798977	0.00479217	0.000325575	0.00207254	0.0108681	0.000602971	0.00274644	4.53572e-08	4.44982e-05	1.6164e-07	3.56237e-06	0.000107788	1.59098e-05	3.8753e-05	2.52905e-06	3.59423e-06	3.81566e-06	0.000125318	1.44877e-07	4.62901e-06	0.000213528	9.07194e-07	6.91888e-05	1.01083e-05	7.31083e-07	0.000120999	7.90895e-05	2.34982e-05	0.000708679	9.75099e-07
CNS_NB_FOXR2	6.25554e-05	0.0109482	0.00280497	0.000710579	0.00792112	0.0432355	0.000156965	0.136588	0.010077	0.00112544	0.00539692	2.49731e-07	6.71435e-05	2.14251e-07	1.43928e-05	0.000192927	0.000393339	0.00294318	7.34973e-06	1.22748e-05	3.66786e-05	0.00396466	1.70844e-06	4.43847e-05	0.00768999	7.65584e-06	0.00021543	0.000182664	5.01051e-06	0.014361	0.000483352	0.00012444	0.0028615	4.95e-06
GBM_MID	8.04354e-05	0.182891	0.762495	0.895838	0.00787892	0.0559395	0.000293894	0.439284	0.015069	0.882593	0.650324	0.999648	0.000269482	1.66247e-06	0.993851	0.964341	0.979914	0.933552	0.99086	0.988696	0.990743	0.907806	0.998032	0.991214	0.918128	0.995042	0.829424	0.987005	0.994369	0.924948	0.955204	0.984276	0.465112	0.997191
EPN_SPINE	5.45414e-05	0.00689519	0.00100572	8.36304e-05	0.00778128	0.00564523	0.000128504	0.00226147	0.00610825	0.000324351	0.00152148	1.99179e-08	4.92557e-05	1.73786e-07	1.73638e-06	4.65543e-05	1.42456e-05	3.57371e-05	1.1076e-06	1.97797e-06	3.65785e-06	0.000173618	9.40204e-08	3.1486e-06	0.000220247	6.14365e-07	4.07404e-05	8.44698e-06	4.13064e-07	0.000160867	4.55174e-05	1.37977e-05	0.000757569	4.85715e-07
EPN_YAP	4.22541e-05	0.00744353	0.000969299	6.49919e-05	0.00771601	0.00546134	9.84168e-05	0.00236855	0.00745028	0.000359907	0.00180783	2.09045e-08	7.0807e-05	2.8777e-07	1.76192e-06	4.5425e-05	1.41993e-05	3.70422e-05	7.89529e-07	1.56584e-06	4.60738e-06	0.000196177	8.137e-08	3.06757e-06	0.000212989	5.5528e-07	3.73223e-05	8.93259e-06	3.52915e-07	0.000159686	3.08416e-05	1.37753e-05	0.000775498	3.93794e-07
CPH_PAP	6.09815e-05	0.00787057	0.0010674	7.39491e-05	0.00768239	0.00827861	0.000144818	0.00290092	0.00829396	0.000482256	0.00170068	2.2959e-08	5.10635e-05	1.57672e-07	1.85155e-06	4.52351e-05	1.4952e-05	3.39598e-05	1.26402e-06	2.02017e-06	4.06787e-06	0.00024214	8.83633e-08	3.87066e-06	0.000175456	6.5948e-07	4.37827e-05	8.83621e-06	4.82373e-07	0.000155006	3.9223e-05	1.89327e-05	0.000828976	5.47253e-07
SCHW	4.8923e-05	0.0113412	0.000998393	6.15449e-05	0.00735428	0.0051224	0.000147824	0.00184133	0.00533749	0.000293362	0.00132264	2.1728e-08	4.87779e-05	1.81802e-07	1.49902e-06	4.24228e-05	1.27293e-05	2.77587e-05	8.46846e-07	2.04324e-06	4.36818e-06	0.000164335	8.57743e-08	3.21109e-06	0.000224271	6.95749e-07	4.34344e-05	8.31146e-06	4.12156e-07	0.000124675	3.87796e-05	1.32078e-05	0.00083415	4.49754e-07
CN	4.31452e-05	0.00719813	0.000887482	6.50928e-05	0.00733019	0.00578575	8.92427e-05	0.00197494	0.00766013	0.000340822	0.00187756	1.82445e-08	9.81603e-05	4.57175e-07	1.63163e-06	4.90396e-05	1.11407e-05	2.55046e-05	6.2446e-07	1.24702e-06	2.6577e-06	0.000122104	6.03257e-08	2.76449e-06	0.000128521	4.73444e-07	2.74769e-05	6.89554e-06	3.41339e-07	0.000111743	2.62041e-05	1.12907e-05	0.000587347	2.80566e-07
GBM_G34	6.50013e-05	0.00699902	0.00141452	0.000128968	0.00706978	0.00728805	0.000127733	0.00302771	0.00822328	0.000528931	0.00237035	3.92042e-08	6.20406e-05	2.0534e-07	3.71644e-06	8.13418e-05	2.30103e-05	5.88224e-05	1.84299e-06	2.84318e-06	5.51827e-06	0.000268603	1.75883e-07	6.97478e-06	0.000298562	1.10483e-06	0.00010943	1.33338e-05	7.91234e-07	0.000207222	5.52137e-05	2.15278e-05	0.000966047	7.58025e-07
ATRT_TYR	5.42767e-05	0.00442571	0.000824628	6.70909e-05	0.00689027	0.00518847	8.72899e-05	0.0023531	0.00725621	0.000350893	0.00160258	1.93163e-08	6.18794e-05	1.95728e-07	1.20988e-06	3.54067e-05	1.03102e-05	2.43383e-05	5.96287e-07	1.29715e-06	2.75514e-06	0.000139594	6.04489e-08	2.53363e-06	0.000125288	4.42725e-07	2.70473e-05	6.02372e-06	3.17563e-07	0.000116598	2.54532e-05	8.72678e-06	0.00048954	2.70548e-07
CONTR_REACT	3.30584e-05	0.00443739	0.000372317	2.62696e-05	0.00657337	0.00373514	3.05478e-05	0.00104189	0.00369672	0.000157163	0.000779436	5.54197e-09	4.08665e-05	1.48272e-07	4.8134e-07	1.60093e-05	3.80262e-06	1.30252e-05	2.06743e-07	4.75214e-07	8.65963e-07	6.85655e-05	1.93397e-08	8.72452e-07	6.03481e-05	1.5276e-07	9.5725e-06	2.39169e-06	1.00295e-07	5.96278e-05	1.71846e-05	4.60307e-06	0.000281198	1.05388e-07
PITUI	6.11345e-05	0.00747157	0.000951731	7.32112e-05	0.00641271	0.00557938	0.000123363	0.00227678	0.00519155	0.00031417	0.00164559	1.97266e-08	4.69793e-05	1.69003e-07	1.41746e-06	3.88773e-05	1.40686e-05	3.10327e-05	8.89567e-07	1.95169e-06	4.29295e-06	0.000175656	7.78421e-08	3.09097e-06	0.000164063	6.25541e-07	4.05848e-05	7.88417e-06	3.64964e-07	0.000168253	3.36356e-05	1.17666e-05	0.00065007	3.62687e-07
ANA_PA	3.83151e-05	0.0073429	0.00560168	0.000944552	0.00640086	0.00470165	0.976892	0.00234465	0.00489507	0.000630625	0.0019391	1.54762e-07	3.88081e-05	1.54053e-07	9.48287e-06	0.000734448	5.41498e-05	8.98348e-05	5.76992e-05	0.000149026	1.60707e-05	0.000311701	9.67556e-07	1.32592e-05	0.000565177	4.69144e-06	0.00206317	3.45464e-05	9.63408e-06	0.000227026	0.000190712	3.92109e-05	0.00108222	1.04954e-05
CPH_ADM	5.13433e-05	0.0053977	0.000796645	5.96629e-05	0.00595859	0.00598618	8.77322e-05	0.0020612	0.00575898	0.000320685	0.00136324	1.80464e-08	5.17992e-05	1.67129e-07	1.35149e-06	3.73323e-05	1.15872e-05	2.70265e-05	7.5538e-07	1.41003e-06	3.85484e-06	0.000154077	6.85416e-08	2.87572e-06	0.000151509	4.91218e-07	3.09663e-05	7.14013e-06	3.31211e-07	0.000124214	2.85259e-05	1.04702e-05	0.000571622	3.25289e-07
PIN_T_PB_B	4.3508e-05	0.00415189	0.000721062	5.18191e-05	0.0055311	0.00463566	8.47564e-05	0.00199173	0.00598989	0.000288253	0.00141319	1.63741e-08	5.15968e-05	1.6044e-07	1.12273e-06	3.27209e-05	1.05818e-05	2.37684e-05	5.75825e-07	1.20555e-06	2.59148e-06	0.000126845	5.96939e-08	2.41155e-06	0.000121377	4.19518e-07	2.60316e-05	6.05695e-06	2.72648e-07	0.000119666	2.47186e-05	9.03695e-06	0.000574725	2.63463e-07
SUBEPN_ST	3.92031e-05	0.00524246	0.000742741	4.98123e-05	0.00543348	0.00400225	8.42737e-05	0.00165834	0.00491568	0.000252232	0.00120295	1.62608e-08	4.08838e-05	1.41031e-07	1.7059e-06	3.31857e-05	1.2265e-05	2.34613e-05	5.82077e-07	1.18967e-06	2.42411e-06	0.000111913	5.53468e-08	2.15823e-06	0.000131065	4.06115e-07	2.49876e-05	5.53971e-06	2.62703e-07	0.00010918	2.5979e-05	8.71387e-06	0.0005016	2.69992e-07
ATRT_MYC	5.14966e-05	0.0066916	0.000874364	7.44101e-05	0.00527623	0.0057056	0.00011775	0.00201755	0.0076891	0.000275969	0.00129688	1.8894e-08	5.24616e-05	2.01849e-07	1.49643e-06	5.69971e-05	1.31276e-05	3.1275e-05	8.51797e-07	1.78127e-06	3.9455e-06	0.000171988	8.26653e-08	3.27411e-06	0.000159455	6.10684e-07	4.24896e-05	8.91933e-06	4.02188e-07	0.000145978	3.69667e-05	1.20736e-05	0.000628969	3.86574e-07
EPN_MPE	4.48276e-05	0.00531703	0.000752783	5.94333e-05	0.00525729	0.0046663	8.71614e-05	0.0020464	0.00503514	0.000277584	0.00144338	1.83433e-08	4.70418e-05	1.64693e-07	1.51572e-06	3.71308e-05	1.29929e-05	2.78108e-05	6.99237e-07	1.65375e-06	3.60335e-06	0.000159361	8.51599e-08	2.86397e-06	0.000146392	5.07353e-07	3.61876e-05	6.75578e-06	3.82422e-07	0.000172331	3.03044e-05	1.10124e-05	0.000572485	3.28383e-07
EFT_CIC	7.55145e-05	0.00367252	0.000671353	4.48103e-05	0.00477366	0.010611	6.18249e-05	0.00157378	0.00513801	0.000249002	0.00141702	1.33734e-08	4.67494e-05	1.60209e-07	9.56522e-07	2.73742e-05	1.02689e-05	2.03692e-05	5.07677e-07	1.13116e-06	2.67883e-06	0.000136294	5.07566e-08	2.2673e-06	0.000104839	3.50697e-07	2.35919e-05	6.20303e-06	2.33049e-07	0.000115047	1.94191e-05	7.5146e-06	0.000394317	2.2312e-07
CONTR_ADENOPIT	3.7535e-05	0.00630427	0.000732725	4.63955e-05	0.00475533	0.00457938	9.87693e-05	0.00147825	0.004261	0.000287369	0.00128051	2.53089e-08	4.72354e-05	1.29892e-07	1.22181e-06	3.56801e-05	1.16668e-05	2.48271e-05	7.0092e-07	1.44872e-06	2.68719e-06	0.000151945	6.53496e-08	2.98098e-06	0.000140319	4.55115e-07	2.83085e-05	5.63452e-06	3.10431e-07	9.89889e-05	3.85829e-05	1.03953e-05	0.000629259	3.31116e-07
LGG_PA_MID	3.66897e-05	0.00565692	0.00106552	7.51771e-05	0.00468632	0.00452697	0.000174003	0.0015715	0.00454994	0.000206045	0.00103344	1.07712e-08	4.18069e-05	1.40782e-07	1.29929e-06	2.68859e-05	9.74542e-06	2.49382e-05	1.22722e-06	1.8293e-06	2.55685e-06	0.000109226	5.87083e-08	1.99626e-06	0.000209456	4.79447e-07	2.75171e-05	8.00895e-06	3.33508e-07	9.99382e-05	6.44145e-05	8.27115e-06	0.000471194	6.85431e-07
HGNET_BCOR	6.46334e-05	0.00438583	0.000745853	5.65485e-05	0.00462108	0.00385403	8.71383e-05	0.00169148	0.00439857	0.000277382	0.00119151	1.75073e-08	4.35596e-05	1.60976e-07	1.30705e-06	4.13303e-05	1.11953e-05	2.69229e-05	8.41987e-07	1.61325e-06	3.78295e-06	0.000127155	7.33552e-08	2.85496e-06	0.000147787	5.59965e-07	3.27977e-05	7.00575e-06	3.52215e-07	0.000108849	2.91392e-05	9.526e-06	0.000518844	3.52565e-07
PITAD_FSH_LH	3.91063e-05	0.00470071	0.00064433	5.01309e-05	0.0046155	0.00412637	7.40676e-05	0.00157644	0.00451636	0.000241012	0.00112329	1.54748e-08	4.74293e-05	1.4465e-07	1.09817e-06	3.08168e-05	1.08954e-05	2.21584e-05	5.62526e-07	1.15941e-06	2.47713e-06	0.000135094	5.59968e-08	2.47346e-06	0.000113011	3.99363e-07	2.58919e-05	5.41548e-06	2.75286e-07	0.000105362	2.54623e-05	8.31348e-06	0.00047069	2.50377e-07
PITAD_ACTH	4.22269e-05	0.00725983	0.000665435	5.16846e-05	0.00455651	0.00418053	7.76499e-05	0.00162119	0.00456226	0.000246987	0.00115474	1.57901e-08	4.61527e-05	1.55383e-07	1.12511e-06	3.55004e-05	1.08552e-05	2.63015e-05	5.89359e-07	1.2692e-06	2.73122e-06	0.000135196	6.7775e-08	2.47181e-06	0.000125374	4.31973e-07	2.82912e-05	5.75658e-06	2.91168e-07	0.000105398	2.83396e-05	8.75885e-06	0.000478114	2.79164e-07
CONTR_PINEAL	2.16032e-05	0.00285941	0.000430165	4.16526e-05	0.00423951	0.00320147	5.4115e-05	0.00113713	0.0037952	0.000182742	0.000799956	1.01999e-08	3.74607e-05	1.24526e-07	8.15436e-07	2.21803e-05	6.7602e-06	1.64414e-05	4.57247e-07	8.43675e-07	1.89141e-06	9.55495e-05	3.87872e-08	1.61776e-06	7.30887e-05	3.13437e-07	1.89965e-05	4.01964e-06	1.90181e-07	6.31583e-05	1.56845e-05	5.79809e-06	0.000356872	1.85513e-07
A_IDH_HG	7.08051e-05	0.00502885	0.00107971	0.000138265	0.00420052	0.00956566	1.52023e-05	0.00377334	0.0123463	0.000497305	0.00323672	4.83439e-08	0.000115959	5.43644e-07	4.07246e-06	0.000203534	2.02116e-05	7.0969e-05	1.48173e-06	3.98877e-06	5.65536e-06	0.000316317	1.63123e-07	4.5523e-06	0.000210665	7.48733e-07	4.70404e-05	1.2553e-05	1.11875e-06	0.000281147	4.11233e-05	1.87632e-05	0.00107979	4.65416e-07
LGG_SEGA	1.90289e-05	0.00385606	0.000364796	2.53648e-05	0.00398789	0.00218357	3.10814e-05	0.000806615	0.0024205	0.000120038	0.000544529	8.07954e-09	2.42645e-05	9.3969e-08	5.87936e-07	1.44919e-05	6.16151e-06	1.2264e-05	2.63093e-07	7.19704e-07	1.38498e-06	6.36735e-05	2.70885e-08	1.07906e-06	7.80217e-05	2.76936e-07	1.30406e-05	3.18627e-06	1.33752e-07	5.32647e-05	9.21458e-06	4.91315e-06	0.000311519	1.2319e-07
ENB_B	5.52518e-05	0.00752392	0.000723123	7.3138e-05	0.00383382	0.0046959	7.60744e-05	0.00127555	0.00521344	0.00028798	0.00125639	2.86995e-08	8.68099e-05	3.99413e-07	2.55737e-06	5.15416e-05	1.28543e-05	3.42338e-05	1.44375e-06	2.05794e-06	3.62787e-06	0.000167233	1.12404e-07	3.4071e-06	0.000165571	5.67798e-07	4.23946e-05	7.31144e-06	4.77017e-07	9.22588e-05	5.71137e-05	1.55318e-05	0.000716556	6.19679e-07
PTPR_B	3.12588e-05	0.00367219	0.00064981	4.52173e-05	0.0038035	0.00360361	7.79598e-05	0.00137135	0.00388886	0.000217477	0.0009825	1.34885e-08	3.66069e-05	1.29053e-07	1.03381e-06	3.13173e-05	8.543e-06	1.98188e-05	5.99841e-07	1.28946e-06	2.42569e-06	0.000111371	5.63043e-08	2.45689e-06	0.000105404	3.92513e-07	2.72301e-05	5.1877e-06	2.76965e-07	9.1557e-05	2.27883e-05	7.66865e-06	0.000398669	2.68017e-07
CONTR_PONS	1.85172e-05	0.00297492	0.000519263	3.04119e-05	0.00378661	0.00209648	9.01852e-05	0.000828747	0.00261747	0.000172224	0.000624506	1.06976e-08	2.47733e-05	1.08547e-07	6.52031e-07	2.3673e-05	5.38079e-06	1.23009e-05	4.09783e-07	1.01355e-06	1.47359e-06	6.0303e-05	4.09137e-08	2.06979e-06	6.40598e-05	4.21675e-07	1.77993e-05	3.21514e-06	1.81965e-07	5.17298e-05	1.44541e-05	6.07659e-06	0.000230544	1.88128e-07
PGG_nC	3.92033e-05	0.00389432	0.000566908	4.45106e-05	0.00367374	0.00338588	7.12283e-05	0.00125577	0.00384495	0.000200267	0.000935876	1.30084e-08	3.62982e-05	1.32033e-07	1.05943e-06	2.65141e-05	7.89804e-06	1.80727e-05	4.92983e-07	1.13689e-06	2.44463e-06	9.66381e-05	5.126e-08	1.99902e-06	9.76177e-05	3.87457e-07	2.31177e-05	4.81434e-06	2.31769e-07	9.16078e-05	1.96519e-05	7.81687e-06	0.000689	2.25594e-07
EWS	3.03268e-05	0.00346999	0.00051971	4.23311e-05	0.00347832	0.0037463	5.97088e-05	0.00133098	0.00377857	0.000208485	0.00101821	1.24142e-08	3.42874e-05	1.25352e-07	9.56437e-07	2.60464e-05	9.75682e-06	2.08394e-05	4.98205e-07	1.05092e-06	2.54067e-06	0.000102173	5.06558e-08	1.97228e-06	0.000108105	3.51932e-07	2.73186e-05	5.22822e-06	2.56197e-07	8.56463e-05	1.96151e-05	6.83203e-06	0.000493905	2.26733e-07
DLGNT	2.51716e-05	0.00288991	0.000657595	5.69884e-05	0.00347495	0.00226033	0.000155525	0.000989222	0.00280001	0.00020075	0.000763227	1.68382e-08	2.73526e-05	1.29184e-07	9.48518e-07	4.55812e-05	1.35977e-05	1.67767e-05	1.00188e-06	3.34151e-06	5.54925e-06	8.79445e-05	1.18394e-07	4.63318e-06	0.000114726	8.16981e-07	0.000135022	5.7817e-06	4.93734e-07	7.17219e-05	2.39535e-05	7.34974e-06	0.000319636	4.53011e-07
CONTR_CEBM	1.75313e-05	0.0029867	0.000435839	7.43466e-05	0.00344755	0.0026156	4.21616e-05	0.000843503	0.00272915	0.000151249	0.00112968	8.22233e-09	0.913143	0.997955	1.75551e-06	0.000316093	4.72377e-06	1.27946e-05	2.96824e-07	5.81985e-07	1.24234e-06	5.97896e-05	2.77018e-08	1.36738e-06	6.26444e-05	2.05551e-07	1.26656e-05	2.81119e-06	1.24024e-07	5.58998e-05	1.12428e-05	4.51038e-06	0.000284109	1.43938e-07
PTPR_A	2.53359e-05	0.00366677	0.000616488	3.57984e-05	0.00341866	0.00343996	5.8829e-05	0.00115784	0.00319611	0.000181911	0.000852561	1.08535e-08	3.12941e-05	1.12887e-07	8.74097e-07	2.39277e-05	7.01676e-06	1.59263e-05	4.71162e-07	9.41004e-07	2.14915e-06	0.000106192	4.38351e-08	2.17746e-06	9.11954e-05	3.18964e-07	2.04613e-05	4.51832e-06	2.19214e-07	8.03071e-05	1.84202e-05	6.94866e-06	0.000367742	2.18657e-07
SFT_HMPC	3.38422e-05	0.00520873	0.000536453	3.90822e-05	0.00341589	0.0034685	5.61698e-05	0.0012714	0.00380997	0.000194715	0.00092892	1.19833e-08	3.72374e-05	1.26491e-07	9.6889e-07	2.48602e-05	7.6859e-06	1.76079e-05	4.61707e-07	9.36907e-07	2.23442e-06	0.000101914	7.1532e-08	1.92543e-06	9.3889e-05	3.38155e-07	2.22918e-05	5.15429e-06	2.27949e-07	8.55019e-05	1.8092e-05	6.53233e-06	0.000353785	2.04551e-07
MELAN	4.09594e-05	0.00328838	0.000456371	2.84426e-05	0.00313168	0.00309513	4.70522e-05	0.0010807	0.0035182	0.000165262	0.00114062	9.18019e-09	3.53831e-05	1.07543e-07	6.20262e-07	1.98804e-05	6.28338e-06	1.7883e-05	3.23227e-07	8.00507e-07	1.47935e-06	8.61092e-05	3.40821e-08	1.55368e-06	6.57236e-05	2.80239e-07	1.77347e-05	4.00688e-06	1.64403e-07	7.35606e-05	1.3497e-05	6.14636e-06	0.000281948	1.49939e-07
PITAD_TSH	2.40474e-05	0.00331345	0.000433695	3.37912e-05	0.00306582	0.00305957	5.63403e-05	0.00110951	0.00342423	0.000170462	0.000808826	1.1442e-08	4.05388e-05	1.51021e-07	7.85842e-07	2.31078e-05	9.14739e-06	1.61599e-05	3.91521e-07	8.31943e-07	1.73457e-06	9.62836e-05	3.96751e-08	1.74295e-06	8.10261e-05	2.86426e-07	2.0171e-05	3.71872e-06	2.01255e-07	8.99462e-05	1.6644e-05	6.12171e-06	0.000361608	1.78449e-07
PLEX_AD	2.41133e-05	0.00320026	0.000477098	3.33364e-05	0.00302876	0.00258717	5.48598e-05	0.00104771	0.00302155	0.000170561	0.000746557	1.05173e-08	2.81374e-05	9.78599e-08	1.07506e-06	2.1937e-05	7.0098e-06	1.55434e-05	4.36501e-07	8.72417e-07	1.79161e-06	9.17519e-05	4.24497e-08	1.60772e-06	8.31154e-05	2.89025e-07	1.8181e-05	4.00116e-06	2.20633e-07	7.73044e-05	1.75772e-05	5.66105e-06	0.000309412	1.9109e-07
MELCYT	2.82471e-05	0.00306688	0.000470459	3.44378e-05	0.00295656	0.00269027	5.52093e-05	0.00113077	0.00293844	0.000166657	0.00084496	1.12809e-08	3.00545e-05	1.03105e-07	7.63064e-07	2.32628e-05	6.62098e-06	1.71607e-05	4.22892e-07	9.28201e-07	1.82055e-06	8.1485e-05	4.27657e-08	1.71643e-06	7.6743e-05	3.18056e-07	2.1382e-05	4.0763e-06	1.99766e-07	7.54039e-05	1.76743e-05	6.48788e-06	0.000367514	1.95326e-07
PITAD_STH_SPA	2.45868e-05	0.0026307	0.000500981	3.10285e-05	0.00262702	0.00252773	4.58914e-05	0.0010128	0.00265651	0.000148451	0.000674504	1.08736e-08	2.79375e-05	1.01155e-07	7.13379e-07	2.02547e-05	6.97256e-06	1.42748e-05	3.82031e-07	8.03861e-07	1.59598e-06	8.38751e-05	3.83901e-08	1.66762e-06	7.38167e-05	2.72648e-07	1.88491e-05	3.5588e-06	1.85976e-07	7.32421e-05	1.50954e-05	5.29104e-06	0.000297825	1.77337e-07
PITAD_PRL	2.02019e-05	0.00322555	0.000395968	3.05911e-05	0.00250763	0.0024448	4.5472e-05	0.000879426	0.00296024	0.000140802	0.000663389	1.15182e-08	2.81494e-05	9.98217e-08	7.01466e-07	2.03146e-05	9.13879e-06	1.61554e-05	3.57543e-07	7.39255e-07	1.51139e-06	8.35497e-05	3.66791e-08	1.5082e-06	7.19891e-05	2.56671e-07	1.62222e-05	3.79973e-06	1.78092e-07	7.3547e-05	1.58543e-05	5.20431e-06	0.000328481	1.62242e-07
LYMPHO	2.03019e-05	0.00226112	0.000374047	2.90553e-05	0.00242133	0.00230733	4.3538e-05	0.000881192	0.0030409	0.00015248	0.000657976	8.90236e-09	2.63065e-05	9.49991e-08	6.4823e-07	1.91165e-05	5.59461e-06	1.31848e-05	3.56883e-07	7.36721e-07	1.52222e-06	6.92065e-05	3.76088e-08	1.38252e-06	7.23224e-05	2.4289e-07	1.57841e-05	3.3242e-06	1.66038e-07	5.51279e-05	1.40053e-05	4.77745e-06	0.000252989	1.72644e-07
CONTR_HYPTHAL	1.19964e-05	0.0019832	0.000320963	1.66068e-05	0.0024019	0.00120128	7.42173e-05	0.000512784	0.00218137	0.000113057	0.000398458	6.03585e-09	1.57273e-05	7.40172e-08	3.76764e-07	1.19119e-05	3.1425e-06	6.91467e-06	2.08207e-07	5.19868e-07	8.22075e-07	3.41824e-05	2.27541e-08	1.22367e-06	3.73919e-05	2.73389e-07	8.3653e-06	1.77072e-06	1.01665e-07	2.99514e-05	7.17652e-06	4.10545e-06	0.000133795	8.47136e-08
CHGL	1.98359e-05	0.00256276	0.000401747	2.51036e-05	0.00238774	0.00263137	3.92724e-05	0.000754289	0.00232381	0.000135954	0.000591751	8.47212e-09	2.3762e-05	8.10535e-08	5.86112e-07	1.62143e-05	5.05381e-06	1.36577e-05	3.24006e-07	6.46167e-07	1.39845e-06	5.56958e-05	3.13527e-08	1.2512e-06	6.30325e-05	2.13531e-07	1.45408e-05	2.83631e-06	1.54087e-07	4.85244e-05	1.20841e-05	5.76207e-06	0.00029298	1.42044e-07
PITAD_STH_DNS_B	2.09899e-05	0.0022556	0.000419808	2.85598e-05	0.00231239	0.00254944	4.08532e-05	0.000832357	0.00313771	0.000127524	0.000589555	9.93786e-09	2.63318e-05	8.51765e-08	6.728e-07	1.76829e-05	6.75587e-06	1.27143e-05	3.38098e-07	7.01408e-07	1.43065e-06	7.29613e-05	3.37695e-08	1.48995e-06	6.37136e-05	2.34223e-07	1.55642e-05	3.16667e-06	1.59075e-07	5.88462e-05	1.29432e-05	5.24285e-06	0.000263749	1.554e-07
LGG_RGNT	1.57383e-05	0.00516978	0.000849625	4.21684e-05	0.00224789	0.00208123	0.000439504	0.000959781	0.00186012	0.000115558	0.000500805	7.71245e-09	1.9188e-05	8.0732e-08	8.15799e-07	3.34477e-05	5.49732e-06	1.38927e-05	6.59653e-07	1.58741e-06	1.436e-06	5.56158e-05	4.4122e-08	1.62817e-06	6.45163e-05	2.65539e-07	3.43989e-05	4.90345e-06	2.9768e-07	5.46433e-05	2.15623e-05	4.65032e-06	0.000451685	2.6682e-07
LIPN	1.61163e-05	0.00192869	0.000344971	2.43605e-05	0.00214886	0.00189728	3.59379e-05	0.000818301	0.00235821	0.00012134	0.000574505	7.3672e-09	2.55944e-05	9.4238e-08	5.83575e-07	1.61258e-05	5.03061e-06	1.11985e-05	3.01006e-07	6.17078e-07	1.1862e-06	5.50047e-05	3.13024e-08	1.12256e-06	5.40602e-05	2.0417e-07	1.30642e-05	2.67451e-06	1.39112e-07	4.88033e-05	1.14511e-05	4.05689e-06	0.000209527	1.36851e-07
PIN_T_PB_A	1.04142e-05	0.00122088	0.00020704	1.61009e-05	0.00214093	0.00110377	2.50799e-05	0.000627446	0.00446878	0.000103581	0.000616611	4.6887e-09	1.41645e-05	5.39893e-08	4.17474e-07	1.06029e-05	3.04404e-06	7.20553e-06	2.09822e-07	4.18696e-07	8.01813e-07	3.90614e-05	1.97762e-08	7.56168e-07	3.66866e-05	1.42302e-07	8.92689e-06	1.81395e-06	9.82358e-08	3.12267e-05	7.83723e-06	2.57764e-06	0.000139333	9.38752e-08
GBM_MYCN	1.73612e-05	0.00188966	0.000317603	4.11817e-05	0.00199623	0.00145092	3.82971e-05	0.000674563	0.00165094	0.000103702	0.000416061	7.16635e-09	7.54388e-06	2.14348e-08	7.48716e-07	2.37402e-05	6.01366e-06	3.92947e-05	8.48917e-06	2.19984e-06	1.13943e-06	4.07828e-05	7.67137e-08	1.30649e-06	0.000173746	2.87753e-07	3.74617e-05	2.96856e-06	3.94532e-07	5.34612e-05	0.00027512	1.25773e-05	0.00027831	1.55676e-06
CONTR_WM	1.84772e-05	0.00256142	0.000284265	2.05775e-05	0.00187444	0.00176577	3.72877e-05	0.000761637	0.00206237	0.000128082	0.000463394	6.95626e-09	1.98884e-05	7.19229e-08	4.71073e-07	1.41251e-05	3.91943e-06	8.97156e-06	2.64232e-07	5.58192e-07	1.22627e-06	4.93689e-05	2.58313e-08	1.2912e-06	4.69191e-05	2.63556e-07	1.13927e-05	2.34169e-06	1.20372e-07	4.88055e-05	1.02438e-05	5.11797e-06	0.000175772	1.18929e-07
PLASMA	1.43447e-05	0.00156136	0.000274837	2.18146e-05	0.00176382	0.00181925	3.26475e-05	0.000627071	0.00184617	0.000100788	0.000466098	6.76301e-09	2.04949e-05	7.33605e-08	4.57902e-07	1.4362e-05	4.59757e-06	9.9753e-06	2.56666e-07	5.24882e-07	1.079e-06	5.11888e-05	2.65459e-08	1.04641e-06	4.48551e-05	1.69167e-07	1.18165e-05	2.37339e-06	1.25708e-07	3.74032e-05	1.02437e-05	3.57144e-06	0.000190166	1.30119e-07
GBM_RTK_III	8.83742e-06	0.00445031	0.00391344	0.00379982	0.00173816	0.00289079	0.00124537	0.00254647	0.00172546	0.00200205	0.00702821	5.09862e-06	1.01598e-05	3.39379e-08	0.00129689	0.000812535	0.000469811	0.00145989	0.00196534	0.000236535	8.95154e-05	0.000710284	6.05059e-05	0.000252176	0.00561278	2.70897e-05	0.0192208	0.000294411	0.000224165	0.000586288	0.00166523	0.000668507	0.00404287	0.000263089
LGG_DIG_DIA	2.85365e-05	0.00168353	0.000217984	1.71649e-05	0.00153235	0.00153799	2.01876e-05	0.000616807	0.00140451	8.092e-05	0.000396329	5.51083e-09	1.68369e-05	6.37371e-08	4.16528e-07	1.17475e-05	3.5247e-06	8.02996e-06	2.04153e-07	3.64185e-07	1.62369e-06	5.50611e-05	1.9884e-08	1.0759e-06	4.27288e-05	2.03612e-07	1.19056e-05	4.54515e-06	1.13662e-07	4.14505e-05	6.7757e-06	3.44309e-06	0.000149966	8.69014e-08
MB_SHH_INF	4.53327e-06	0.00130716	0.000221065	2.04907e-05	0.00141302	0.000888124	4.64425e-05	0.000339504	0.00126747	4.01192e-05	0.000184715	1.98513e-09	0.00234735	0.000101887	2.53607e-07	4.13258e-05	1.93207e-06	4.73167e-06	1.7982e-07	4.19442e-07	5.83889e-07	2.172e-05	1.00415e-08	4.9903e-07	2.82896e-05	1.20653e-07	5.13113e-06	1.20652e-06	5.62924e-08	2.17566e-05	9.11823e-06	1.68936e-06	9.48468e-05	8.51738e-08
GBM_RTK_I	0.000311257	0.00922055	0.0561322	0.0156056	0.000768637	0.0639859	0.000779035	0.142998	0.0310106	0.0505248	0.0798748	0.000313367	1.46442e-06	2.41873e-10	0.00365143	0.00470782	0.0146084	0.0519286	0.00603719	0.00581733	0.00753483	0.0432594	0.00163715	0.00709724	0.0238991	0.00155885	0.075084	0.00642238	0.00476823	0.0356607	0.0253858	0.0111295	0.0397821	0.00176986
PITAD_STH_DNS_A	5.77035e-06	0.000780179	0.000126774	1.00509e-05	0.00074005	0.000643884	1.45262e-05	0.000280547	0.000697836	4.31561e-05	0.000196176	3.22905e-09	7.59904e-06	3.00762e-08	2.40747e-07	6.96828e-06	2.31996e-06	4.58397e-06	1.42426e-07	2.87032e-07	5.29837e-07	2.41016e-05	1.3467e-08	4.88885e-07	2.32507e-05	9.21953e-08	6.32892e-06	1.17132e-06	6.62094e-08	2.21603e-05	5.0839e-06	1.64063e-06	8.35934e-05	6.39693e-08
SCHW_MEL	7.88768e-06	0.00107641	0.000113706	7.32258e-06	0.000642954	0.000792244	9.06778e-06	0.00030353	0.000713107	4.28068e-05	0.000225957	2.89838e-09	8.46806e-06	3.18011e-08	2.04584e-07	5.09149e-06	1.37874e-06	4.10549e-06	9.03416e-08	1.58355e-07	4.34226e-07	2.58094e-05	1.00462e-08	4.01724e-07	1.70719e-05	6.21148e-08	3.76114e-06	1.00629e-06	4.20357e-08	2.39311e-05	6.139e-06	2.1142e-06	8.32167e-05	4.25638e-08
