# Supplementary material for: Comprehensive molecular characterization of pediatric radiation-induced high-grade glioma
Source: Nat Commun. 2021 Sep 20;12:5531. doi: 10.1038/s41467-021-25709-x (PMC8452624; doi:10.1038/s41467-021-25709-x)
Supplement: Supplementary file 6 — Supplementary Dataset 3 [file 41467_2021_25709_MOESM6_ESM.xlsx]

## Sheet: ST6
Supplementary Data 3. Comparison of RIG and Primary Pediatric High-Grade Glioma Methylation Class.
	A-IDH	A-IDH-HG	ANA-PA	CNS-NB-FOXR2	CONTR-HEMI	CONTR-INFLAM	CONTR-REACT	CONTR-CEBM	DMG-K27	GBM-G34	GBM-MES	GBM-MYCN	GBM-RTK-I	GBM-RTK-II	GBM-RTK-III	HGNET-MN1	IHG	LGG-DIG/DIA	LGG-GG	LGG-MYB	LGG-PA/GG-ST	LGG-PA-PF	O-IDH	pedRTK I	pedRTK II	PXA	Unclassifiable	Total
RIG	0	0	1	0	0	0	0	2	1	0	0	0	0	0	0	1	0	0	0	0	0	0	0	25	0	1	2	33
HERBY	2	1	1	1	1	1	2	0	18	6	2	6	0	1	1	1	1	1	1	3	1	1	1	8	1	5	7	74
	A-IDH	A-IDH-HG	ANA-PA	CNS-NB-FOXR2	CONTR-HEMI	CONTR-INFLAM	CONTR-REACT	CONTR-CEBM	DMG-K27	GBM-G34	GBM-MES	GBM-MYCN	GBM-RTK-I	GBM-RTK-II	GBM-RTK-III	HGNET-MN1	IHG	LGG-DIG/DIA	LGG-GG	LGG-MYB	LGG-PA/GG-ST	LGG-PA-PF	O-IDH	pedRTK I	pedRTK II	PXA	Unclassifiable	Total
RIG	0	0	0.030303	0	0	0	0	0.0606061	0.030303	0	0	0	0	0	0	0.030303	0	0	0	0	0	0	0	0.757576	0	0.030303	0.0606061	1
HERBY	0.027027	0.0135135	0.0135135	0.0135135	0.0135135	0.0135135	0.027027	0	0.243243	0.0810811	0.027027	0.0810811	0	0.0135135	0.0135135	0.0135135	0.0135135	0.0135135	0.0135135	0.0405405	0.0135135	0.0135135	0.0135135	0.108108	0.0135135	0.0675676	0.0945946	1
	pedRTK I	Other	Column1
RIG	25	8	p<0.00001
HERBY	6	56
					Odds ratio	29.2
					95 % CI:	9.15-92.92
					Significance level	P < 0.0001
