# Supplementary material for: Comprehensive molecular characterization of pediatric radiation-induced high-grade glioma
Source: Nat Commun. 2021 Sep 20;12:5531. doi: 10.1038/s41467-021-25709-x (PMC8452624; doi:10.1038/s41467-021-25709-x)
Supplement: Supplementary file 9 — Supplementary Dataset 6 [file 41467_2021_25709_MOESM9_ESM.xlsx]

## Sheet: ST9
Supplementary Data 6. Comparison of RIG and Primary Pediatric High-Grade Gliomas from the HERBY cohort.
(focal only by 450/850K)	CDKN2A Loss	wtCDKN2A	Total	Chi			CDKN2A Loss	wtCDKN2A			(focal+broad by 450/850K)	CDKN2A Loss	wtCDKN2A	Total	Chi			CDKN2A Loss	wtCDKN2A
RIG	9	22	31	0.131		RIG	0.290323	0.709677			RIG	12	19	31	0.117		RIG	0.387097	0.612903
HERBY	5	39	44			HERBY	0.113636	0.886364			HERBY	9	35	44			HERBY	0.204545	0.795455
(focal only by 450/850K)	CDKN2A Loss	wtCDKN2A	Total	FET		-	CDKN2A Loss	wtCDKN2A			(focal+broad by 450/850K)	CDKN2A Loss	wtCDKN2A	Total	FET		-	CDKN2A Loss	wtCDKN2A
RIG_pedRTK I	9	16	25	0.682		RIG_pedRTK I	0.36	0.64			RIG_pedRTK I	11	14	25	0.7041		RIG_pedRTK I	0.44	0.56
HERBY_pedRTK I	2	7	9			HERBY_pedRTK I	0.222222	0.777778			HERBY_pedRTK I	3	6	9			HERBY_pedRTK I	0.333333	0.666667
(focal only by 450/850K)	Amp(PDFGR)	wtPDFRa	Total	Chi			Amp(PDFGR)	wtPDFRa			(focal+broad by 450/850K)	Amp(PDFGR)	wtPDFRa	Total	Chi			Amp(PDFGR)	wtPDFRa
RIG	11	20	31	0.188		RIG	0.354839	0.645161			RIG	11	20	31	0.188		RIG	0.354839	0.645161
HERBY	9	35	44			HERBY	0.204545	0.795455			HERBY	9	35	44			HERBY	0.204545	0.795455
(focal only by 450/850K)	Amp(PDFGR)	wtPDFRa	Total	FET		-	Amp(PDFGR)	wtPDFRa			(focal+broad by 450/850K)	Amp(PDFGR)	wtPDFRa	Total	FET		-	Amp(PDFGR)	wtPDFRa
RIG_pedRTK I	10	15	25	0.439		RIG_pedRTK I	0.4	0.6			RIG_pedRTK I	11	14	25	0.704		RIG_pedRTK I	0.44	0.56
HERBY_pedRTK I	2	7	9			HERBY_pedRTK I	0.222222	0.777778			HERBY_pedRTK I	3	6	9			HERBY_pedRTK I	0.333333	0.666667
(focal only by 450/850K)	Amp(CDK4)	wtCDK4	Total	FET			Amp(CDK4)	wtCDK4			(focal+broad by 450/850K)	Amp(CDK4)	wtCDK4	Total	FET			Amp(CDK4)	wtCDK4
RIG	6	25	31	0.762		RIG	0.193548	0.806452			RIG	7	24	31	1		RIG	0.225806	0.774194
HERBY	7	37	44			HERBY	0.159091	0.840909			HERBY	9	35	44			HERBY	0.204545	0.795455
(focal only by 450/850K)	Amp(CDK4)	wtCDK4	Total	FET		.	Amp(CDK4)	wtCDK4			(focal+broad by 450/850K)	Amp(CDK4)	wtCDK4	Total	FET		.	Amp(CDK4)	wtCDK4
RIG_pedRTK I	3	22	25	0.5908		RIG_pedRTK I	0.12	0.88			RIG_pedRTK I	7	18	25	1		RIG_pedRTK I	0.28	0.72
HERBY_pedRTK I	2	7	9			HERBY_pedRTK I	0.222222	0.777778			HERBY_pedRTK I	2	7	9			HERBY_pedRTK I	0.222222	0.777778
-	BCOR Loss	wtBCOR	Total	FET		-	BCOR Loss	wtBCOR
RIG	7	24	31	0.0043		RIG	0.225806	0.774194
HERBY	2	64	74			HERBY	0.027027	0.864865
-	BCOR Loss	wtBCOR	Total	FET		-	BCOR Loss	wtBCOR
RIG_pedRTK I	5	20	25	0.3023		RIG_pedRTK I	0.2	0.8
HERBY_pedRTK I	0	8	8			HERBY_pedRTK I	0	1
		18
by WES/WGS	mut(TP53)	wtTP53	Total	FET			mut(TP53)	wtTP53
RIG	7	12	19	0.217		RIG	0.368421	0.631579
HERBY	39	35	74			HERBY	0.527027	0.472973
by WES/WGS	mut(TP53)	wtTP53	Total	FET		.	mut(TP53)	wtTP53
RIG_pedRTK I	7	9	16	0.667		RIG_pedRTK I	0.4375	0.5625
HERBY_pedRTK I	5	3	8			HERBY_pedRTK I	0.625	0.375
by WES/WGS	mut(H3F3A)	wtH3F3A	Total	FET			mut(H3F3A)	wtH3F3A
RIG	1	18	19	0.005		RIG	0.0526316	0.947368
HERBY	28	46	74			HERBY	0.378378	0.621622
by WES/WGS	mut(H3F3A)	wtH3F3A	Total	FET		.	mut(H3F3A)	wtH3F3A
RIG_pedRTK I	0	16	16	1		RIG_pedRTK I	0	1
HERBY_pedRTK I	0	8	8			HERBY_pedRTK I	0	1
by WES/WGS	mut(ATRX)	wtATRX	Total	FET			mut(ATRX)	wtATRX
RIG	2	17	19	0.509		RIG	0.105263	0.894737
HERBY	15	59	74			HERBY	0.202703	0.797297
by WES/WGS	mut(ATRX)	wtATRX	Total	FET		.	mut(ATRX)	wtATRX
RIG_pedRTK I	2	14	16	0.289		RIG_pedRTK I	0.125	0.875
HERBY_pedRTK I	3	5	8			HERBY_pedRTK I	0.375	0.625
by WES/WGS	mut(IDH1/2)	wtIDH1/2	Total	FET			mut(IDH1/2)	wtIDH1/2
RIG	1	18	19	1		RIG	0.0526316	0.947368
HERBY	4	70	74			HERBY	0.0540541	0.945946
by WES/WGS	mut(IDH1/2)	wtIDH1/2	Total	FET		.	mut(IDH1/2)	wtIDH1/2
RIG_pedRTK I	1	15	16	1		RIG_pedRTK I	0.0625	0.9375
HERBY_pedRTK I	0	8	8			HERBY_pedRTK I	0	1
