# Supplementary material for: Comprehensive molecular characterization of pediatric radiation-induced high-grade glioma
Source: Nat Commun. 2021 Sep 20;12:5531. doi: 10.1038/s41467-021-25709-x (PMC8452624; doi:10.1038/s41467-021-25709-x)
Supplement: Supplementary file 10 — Supplementary Dataset 7 [file 41467_2021_25709_MOESM10_ESM.xlsx]

## Sheet: ST10
Supplementary Data 7. Statistical analysis of chromothripsis events in 12 RIGs
Case ID	Sample	Total SV#	affected chromosome	intra-chromosome SV# in affected chr	osscilating CNA	Clustering of breakpoints (p < 0.001 suggests yes)	Randomness of segment order (p > 0.001 suggests yes)	Randomness of segment orientation (p > 0.001 suggests yes)	chromothripsis (at least 2 yes's)	After review
Case_21	SJHGG056936_D1_G1	21	chr13, chr14, chrX	3, 3, 3	no	NA	NA	NA	NO	NO
Case_23	SJHGG056937_D1_G1	36	chr5	6	no	no (p = 0.02125)	no ( p < 0.001)	yes (p = 0.1543)	NO	NO
Case_24	SJHGG056938_D1_G1	364	chr1	22	yes	yes (p = 1.005e-06)	no ( p < 0.001)	yes (p = 0.2915)	YES	YES
Case_24	SJHGG056938_D1_G1	364	chr2	34	yes	yes (p = 0)	no ( p < 0.001)	yes (p = 0.265)	YES
Case_24	SJHGG056938_D1_G1	364	chr7	25	yes	yes (p = 8.554e-13)	no ( p < 0.001)	yes (p = 0.965)	YES
Case_24	SJHGG056938_D1_G1	364	chr12	83	yes	yes (p = 0)	no ( p < 0.001)	yes (p = 0.815)	YES
Case_27	SJHGG056939_D1_G1	141	chr5	20	yes	yes (p = 5.896e-12)	no ( p < 0.001)	yes (p = 0.3021)	YES	YES
Case_27	SJHGG056939_D1_G1	141	chr8	13	no	yes (p = 1.621e-14)	no ( p < 0.001)	yes (p = 1)	YES
Case_27	SJHGG056939_D1_G1	141	chr19	10	yes	no (p = 0.01593)	no ( p < 0.001)	yes (p = 0.1788)	YES
Case_28	SJHGG056940_D1_G1	60	chr4	8	yes	yes (p = 5.503e-08)	yes (p = 0.093)	yes (p = 0.1934)	YES	YES
Case_29	SJHGG056941_D1_G1	77	chr4	10	yes	yes (p = 3.494e-08)	no ( p < 0.001)	yes (p = 1)	YES	YES
Case_29	SJHGG056941_D1_G1	77	chr12	21	yes	yes (p = 2.144e-06)	no ( p < 0.001)	yes (p = 0.3453)	YES
Case_30	SJHGG056942_D1_G1	20	chr4	8	yes	no (p = 0.06261)	yes (p = 0.109)	yes (p = 0.46)	YES	YES (low-confidence)
Case_31	SJHGG056943_D1_G1	89	chr1	11	no	yes (p = 1.144e-09)	no ( p < 0.001)	yes (p = 0.7885)	YES	YES (low-confidence)
Case_31	SJHGG056943_D1_G1	89	chr3	17	no	yes (p = 8.16e-12)	no ( p < 0.001)	yes (p = 1)	YES
Case_32	SJHGG056944_D1_G1	31	chr10	5	fractured genome	no (p = 0.004304)	no ( p < 0.001)	yes (p = 0.6094)	NO	YES (fractured genome)
Case_33	SJHGG056945_D1_G1	125	chr4	13	yes	yes (p = 7.603e-08)	no ( p < 0.001)	yes (p = 0.1725)	YES	YES
Case_33	SJHGG056945_D1_G1	125	chr8	15	yes	no (p = 0.01021)	no ( p < 0.001)	yes (p = 0.6301)	NO
Case_33	SJHGG056945_D1_G1	125	chr12	29	yes	yes (p = 0)	no ( p < 0.001)	yes (p = 0.0493)	YES
Case_33	SJHGG056945_D1_G1	125	chr13	13	yes	yes (p = 4.499e-06)	no ( p < 0.001)	yes (p = 0.82)	YES
Case_12	SJHGG010	22	chr4, chr7	3, 3	yes for chr4	NA	NA	NA	NO	NO
Case_34	SJHGG012	10	chr2	2	no	NA	NA	NA	NO	NO
						Columns G, H, and I - p-values calculated using Fisher's Exact Test
NA because of low SV#
COMPARED TO NG2014 Cohort
Type	chromothripsis	total WGS	fraction	one-sided FET comparing to RIG
NBS-HGG	5	15	0.333333	p = 0.09064
DIPG	6	20	0.3	p = 0.04864
NBS-HGG+DIPG	11	35	0.314286	p = 0.03612
RIG	8	12	0.666667
*3 RT samples removed from samples of NG2014 (3 RT: SJHGG010, SJHGG012, SJHGG027)
*4 Relapse samples removed from NBS-HGG group (SJHGG019_S, SJHGG024_R, SJHGG033_R, SJHGG112_R)
Type	Total SV / Patient	Patient N
No Chromothripsis	19.5	4
Chromothripsis	185.625	8
