# Supplementary material for: Comprehensive molecular characterization of pediatric radiation-induced high-grade glioma
Source: Nat Commun. 2021 Sep 20;12:5531. doi: 10.1038/s41467-021-25709-x (PMC8452624; doi:10.1038/s41467-021-25709-x)
Supplement: Supplementary file 14 — Supplementary Dataset 11 [file 41467_2021_25709_MOESM14_ESM.xlsx]

## Sheet: ST14
Supplementary Data 11. Methylation-based Classification Probabilities - HERBY Dataset
Include	Case #	Source.Name	duplicates	Sample	final_call	BCOR del	CDK4 amp	CDKN2A del	PDGFR amp	H3 mut	TP53 mut	ATRX mut	IDH1/2 mut	OS_months	OS_censor
0	5	HERBY_005		200397870013_R05C02	A-IDH-HG	None	None	Deletion	Amplification	None	Mutation	Mutation	Mutation	15.6333	1
0	18	HERBY_018		200394970095_R06C01	no_group	None	None	None	None	None	Mutation	None	None	14.5	1
0	30	HERBY_030		200394970035_R06C02	LGG-PA-PF	None	None	None	None	None	None	None	None	23.6333	0
0	31	HERBY_031		200394970095_R01C02	PXA	None	None	Deletion	None	None	None	None	None	20.3667	0
0	34	HERBY_034		200394970005_R03C01	A-IDH	None	None	None	None	None	Mutation	Mutation	Mutation	31.9	0
0	39	HERBY_039		200394970040_R02C01	ANA-PA	None	None	Deletion	None	None	Mutation	Mutation	None	43.2333	0
0	42	HERBY_042		200394970040_R03C01	PXA	None	None	Deletion	None	None	None	None	None	31.3667	1
0	49	HERBY_049		200397870015_R03C01	LGG-PA/GG-ST	None	None	None	None	None	None	None	None	17.4333	0
0	72	HERBY_072		200325530131_R04C02	O-IDH	None	None	None	None	None	None	None	Mutation	46.3333	0
1	8	HERBY_008		200406080065_R06C02	GBM-MES	None	None	None	None	None	None	None	None	17.7667	0
0	9	HERBY_009		200325530093_R01C02	LGG-GG	None	None	Deletion	None	None	None	None	None	35.1333	0
1	10	HERBY_010		200394970035_R04C02	DMG-K27	None	None	None	None	Mutation	None	None	None	18.5333	1
1	11	HERBY_011		200275560155_R02C01	GBM-G34	None	None	None	None	Mutation	None	Mutation	None	14.9667	1
1	12	HERBY_012		200275560157_R04C01	DMG-K27	None	None	None	None	Mutation	Mutation	None	None	1.56667	0
1	13	HERBY_013		200275560163_R04C01	pedRTK I	None	None	None	None	None	Mutation	Mutation	None	17.7333	0
1	14	HERBY_014		200394970035_R05C02	GBM-MES	None	None	Deletion	None	None	Mutation	Mutation	None	13.1	0
1	15	HERBY_015		200325530126_R05C02	DMG-K27	None	None	None	None	Mutation	Mutation	Mutation	None	14.2	1
1	16	HERBY_016		200394970095_R05C01	GBM-MYCN	None	Amplification	Deletion	None	None	None	None	None	16.4333	1
0	19	HERBY_019		200325530126_R06C02	LGG-MYB	None	None	None	None	None	Mutation	None	None	6.03333	1
1	21	HERBY_021		200397870013_R06C02	GBM-G34	None	None	None	None	Mutation	Mutation	None	None	14	0
0	22	HERBY_022		200362700238_R05C01	LGG-MYB	None	None	None	None	None	None	Mutation	None	23.0333	0
0	24	HERBY_024		200397870015_R01C01	no_group	None	None	None	None	None	Mutation	Mutation	None	21.7333	1
1	26	HERBY_026		200325530131_R01C01	GBM-G34	None	None	Deletion	Amplification	Mutation	Mutation	Mutation	None	10.0333	1
0	27	HERBY_027		200362700238_R04C01	no_group	None	None	None	None	None	Mutation	Mutation	None	11.9667	0
1	28	HERBY_028		200362700238_R03C01	pedRTK I	None	Amplification	None	None	None	None	None	None	5.4	0
0	29	HERBY_029		200362700238_R02C01	LGG-MYB	None	None	None	None	None	None	None	None	27.4	0
1	32	HERBY_032		200325530131_R03C01	DMG-K27	None	None	None	None	Mutation	Mutation	Mutation	None	16.4333	1
1	35	HERBY_035		200325530131_R04C01	DMG-K27	None	None	None	None	Mutation	Mutation	None	None	8.96667	1
1	36	HERBY_036		200325530131_R05C01	GBM-G34	None	None	None	Amplification	Mutation	Mutation	Mutation	None	8.9	1
1	37	HERBY_037		200325530131_R06C01	DMG-K27	None	None	None	None	Mutation	Mutation	Mutation	None	9.66667	0
1	38	HERBY_038		200394970040_R01C01	GBM-RTK-III	None	None	None	None	None	Mutation	None	None	5.6	1
0	43	HERBY_043		200397870015_R02C01	CONTR-REACT	None	None	None	None	None	None	None	None	33.7667	0
0	46	HERBY_046		200394970040_R04C01	CONTR-INFLAM	None	None	None	None	None	Mutation	None	None	17.4333	1
1	51	HERBY_051		200394970040_R05C01	GBM-MYCN	None	Amplification	None	Amplification	None	None	None	None	15.1333	0
0	52	HERBY_052		200394970095_R02C02	HGNET-MN1	None	None	None	None	None	None	None	None	13.2	0
1	53	HERBY_053		200394970040_R06C01	DMG-K27	None	None	None	None	Mutation	Mutation	None	None	11.5333	1
1	55	HERBY_055		200394970095_R03C02	GBM-G34	None	None	None	None	Mutation	Mutation	Mutation	None	31.7	1
0	57	HERBY_057		200325530131_R01C02	no_group	None	None	None	None	None	Mutation	None	None	17.5667	1
1	58	HERBY_058		200394970136_R02C01	pedRTK I	None	None	None	None	None	Mutation	None	None	34.2667	1
1	59	HERBY_059		200394970095_R04C02	DMG-K27	None	None	None	None	Mutation	None	None	None	17.7667	0
1	61	HERBY_061		200394970095_R05C02	pedRTK I	None	None	None	None	None	None	None	None	12.6667	0
0	63	HERBY_063		200362700238_R01C01	PXA	None	None	Deletion	None	None	None	None	None	28.5	1
1	64	HERBY_064		200394970095_R06C02	pedRTK I	None	Amplification	None	Amplification	None	None	None	None	5.2	1
0	66	HERBY_066		200362700233_R06C02	no_group	None	None	None	None	None	None	None	None	35.9	0
0	69	HERBY_069		200325530131_R02C02	A-IDH	None	None	None	None	None	Mutation	Mutation	Mutation	24.5	0
1	71	HERBY_071		200325530131_R03C02	DMG-K27	None	None	None	None	Mutation	None	None	None	9	1
0	77	HERBY_077		200362700238_R06C02	PXA	None	None	None	None	None	None	None	None	8.53333	0
1	82	HERBY_082		200394970098_R01C01	DMG-K27	None	None	None	None	Mutation	Mutation	Mutation	None	24.4333	0
1	82	HERBY_082		200394970098_R03C02	DMG-K27	None	None	None	None	None	None	None	None	24.4333	0
0	83	HERBY_083		200394970098_R02C01	no_group	None	None	None	None	None	Mutation	None	None	14.2667	1
1	84	HERBY_084		200325530131_R05C02	DMG-K27	None	None	None	None	Mutation	Mutation	None	None	9.36667	1
0	86	HERBY_086		200325530131_R06C02	CONTR-REACT	None	None	None	None	None	None	None	None	20.5667	0
0	86	HERBY_086	y	200325530132_R01C01	CONTR-HEMI	None	None	None	None	None	None	None	None
1	87	HERBY_087		200394970098_R03C01	pedRTK I	None	None	None	None	None	Mutation	None	None	11.7667	1
1	90	HERBY_090		200362700233_R05C02	GBM-RTK-I	None	None	None	None	None	None	Mutation	None	27.2667	0
1	92	HERBY_092		200394970005_R04C01	GBM-MYCN	Deletion	None	None	None	None	None	None	None	12.6333	1
1	93	HERBY_093		200325530132_R02C01	DMG-K27	None	None	None	Amplification	Mutation	Mutation	None	None	10.6333	1
1	94	HERBY_094		200394970098_R04C01	GBM-RTK-II	None	None	Deletion	None	None	None	Mutation	None	7.16667	1
1	97	HERBY_097		200325530132_R03C01	DMG-K27	None	Amplification	None	None	Mutation	Mutation	Mutation	None	30.5	1
0	97	HERBY_097	y	200325530132_R04C01	no_group	None	None	None	None	None	None	None	None
0	98	HERBY_098		200394970098_R05C01	no_group	None	None	None	None	None	None	Mutation	None	43.2333	1
1	98	HERBY_098	y	200325530132_R05C01	pedRTK I	None	None	None	None	None	None	None	None
1	101	HERBY_101		200362700233_R03C02	GBM-MYCN	None	None	None	None	None	None	None	None	10.7667	1
1	102	HERBY_102		200362700233_R02C02	pedRTK I	None	None	None	None	None	Mutation	Muration	None	9.53333	1
1	103	HERBY_103		200362700238_R05C02	DMG-K27	None	None	None	None	Mutation	Mutation	None	None	17.7333	1
0	104	HERBY_104		200394970098_R06C01	PXA	None	None	None	None	None	None	None	None	17.3333	0
0	105	HERBY_105		200362700238_R04C02	IHG	None	None	None	None	None	None	None	None	18.1667	0
0	106	HERBY_106		200325530132_R02C02	CONTR-HEMI	None	None	None	None	None	None	None	None	14.6667	0
1	107	HERBY_107		200362700233_R01C02	GBM-MYCN	None	None	None	None	None	None	None	None	11.4333	1
1	108	HERBY_108		200325530132_R04C02	DMG-K27	None	None	None	None	Mutation	None	None	None	12.4333	1
1	109	HERBY_109		200394970098_R01C02	DMG-K27	None	None	None	Amplification	Mutation	Mutation	None	None	0.633333	1
1	110	HERBY_110		200325530132_R05C02	pedRTK I	None	None	None	None	None	Mutation	Mutation	None	7.3	1
1	111	HERBY_111		200325530132_R06C02	GBM-G34	Deletion	None	None	Amplification	Mutation	Mutation	Mutation	None	11.5	1
0	113	HERBY_113		200325530139_R01C01	CNS-NB-FOXR2	None	None	None	None	None	None	None	None	32.3	0
1	117	HERBY_117		200397870015_R04C01	pedRTK II	None	None	Deletion	None	None	None	None	None	8.36667	1
1	118	HERBY_118		200362700233_R04C02	DMG-K27	None	None	None	Amplification	Mutation	Mutation	Mutation	None	8.23333	1
1	119	HERBY_119		200394970098_R02C02	GBM-MYCN	None	None	Deletion	None	None	Mutation	None	None	12.1333	1
0			y	200325530131_R02C01	no_group	None	None	None	None	None	None	None	None
0			y	200325530132_R06C01	DMG-K27	None	None	None	None	None	None	None	None
0			y	200325530132_R01C02	LGG-DIG/DIA	None	None	None	None	None	None	None	None
0			y	200325530132_R03C02	GBM-MYCN	None	None	None	None	None	None	None	None
0			y	200362700233_R06C01	pedRTK I	None	None	None	None	None	None	None	None
