# Supplementary material for: Comprehensive molecular characterization of pediatric radiation-induced high-grade glioma
Source: Nat Commun. 2021 Sep 20;12:5531. doi: 10.1038/s41467-021-25709-x (PMC8452624; doi:10.1038/s41467-021-25709-x)
Supplement: Supplementary file 16 — Supplementary Dataset 13 [file 41467_2021_25709_MOESM16_ESM.xlsx]

## Sheet: ST16
Supplementary Data 13 - Output of Metascape analysis on RIG vs. de novo GBM microarray data
SUID	#COUNT_001	#GeneInGO	#GeneInGOAndHitList	#GeneInHitList	#TotalGeneInLibrary	_LogP_Input_ID	BestEnrichmentInGroup	BestLogPInGroup	Category	CategoryID	Description	Enrichment	Gene	GeneID	GROUP_ID	Hits	id	Log_q_value_	LogP	name	selected	shared name	STDV_InGO	Symbol	Z_score
883	84	548	84	2143	24135	-6.27229	2.54994	-6.27229	GO Biological Processes	19	small GTPase mediated signal transduction	1.72633	GO:0007264	150|185|390|1122|1435|1785|1786|2150|2247|2768|2782|2840|3707|4254|4804|4851|4853|5296|5338|5649|5662|5863|5881|5962|6091|6237|6239|6453|7042|7204|7249|8412|8874|8936|9077|9162|9266|9353|9363|9771|9844|9869|9909|9927|9928|10045|10163|11214|22800|23096|23179|23189|23380|23550|23580|23607|23616|25959|26053|26084|27128|27352|51209|51291|51715|53358|53917|54509|55160|55738|55789|57216|64121|83452|849…	10	ADRA2A|AGTR1|RND3|CHML|CSF1|DNM2|DNMT1|F2RL1|FGF2|GNA12|GNB1|GPR17|ITPKB|KITLG|NGFR|NOTCH1|NOTCH2|PIK3R2|PLD2|RELN|PSD|RGL2|RAC3|RDX|ROBO1|RRAS|RREB1|ITSN1|TGFB2|TRIO|TSC2|BCAR3|ARHGEF7|WASF1|DIRAS3|DGKI|CYTH2|SLIT2|RAB33A|RAPGEF5|ELMO1|SETDB1|DENND4B|MFN2|KIF14|SH2D3A|WASF2|AKAP13|RRAS2|IQSEC2|RGL1|KANK1|SRGAP2|PSD4|CDC42EP4|CD2AP|SH3BP1|KANK2|AUTS2|ARHGEF26|CYTH4|SGSM3|RAB9B|GMIP|RAB23|SHC3|RAB…	1	-3.62006	-6.27229	1	TRUE	1	0.419213	GO:0007264	5.36885
884	78	506	78	2143	24135	-5.96741	2.25245	-5.96741	GO Biological Processes	19	skeletal system development	1.73608	GO:0001501	302|658|960|1290|1301|1305|2202|2247|2737|2822|3225|3232|3233|3234|3235|4017|4040|4088|4211|4325|4853|4982|5052|5125|5156|5358|5447|5469|6169|6399|6495|6497|6659|6660|6662|6664|6678|7020|7040|7042|7043|7067|7227|7289|7421|7474|7703|7763|10163|10220|10234|10265|10655|11214|23169|23213|25976|27086|28982|51119|51320|51435|51668|51715|51804|54360|54799|55636|56987|57642|64131|79633|80856|83452|134701…	14	ANXA2|BMPR1B|CD44|COL5A2|COL11A1|COL13A1|EFEMP1|FGF2|GLI3|GPLD1|HOXC9|HOXD3|HOXD4|HOXD8|HOXD9|LOXL2|LRP6|SMAD3|MEIS1|MMP16|NOTCH2|TNFRSF11B|PRDX1|PCSK5|PDGFRA|PLS3|POR|MED1|RPL38|TRAPPC2|SIX1|SKI|SOX4|SOX5|SOX9|SOX11|SPARC|TFAP2A|TGFB1|TGFB2|TGFB3|THRA|TRPS1|TULP3|VDR|WNT5A|PCGF2|ZFAND5|WASF2|GDF11|LRRC17|IRX5|DMRT2|AKAP13|SLC35D1|SULF1|TIPARP|FOXP1|FLVCR1|SBDS|MEX3C|SCARA3|HSPB11|RAB23|SIX4|CYTL…	2	-3.37671	-5.96741	2	TRUE	2	0.404552	GO:0001501	5.2236
885	82	532	82	2143	24135	-6.23806	3.58344	-6.23806	GO Biological Processes	19	sensory organ development	1.73591	GO:0007423	658|793|1290|1295|1296|1301|1545|1641|1889|1956|2202|2737|2782|3065|3615|3776|3913|4040|4081|4088|4211|4693|4851|4919|4990|5080|5156|5469|5797|6096|6169|6256|6495|6497|6597|6647|6662|6664|6678|7020|7040|7042|7043|7289|7431|7474|7545|8412|8825|8842|9368|9927|9935|10194|10220|10265|10461|22803|22930|23493|23657|25806|25932|26018|26020|51804|54360|54796|55000|55636|57045|57216|63976|64093|79633|9041…	11	BMPR1B|CALB1|COL5A2|COL8A1|COL8A2|COL11A1|CYP1B1|DCX|ECE1|EGFR|EFEMP1|GLI3|GNB1|HDAC1|IMPDH2|KCNK2|LAMB2|LRP6|MAB21L1|SMAD3|MEIS1|NDP|NOTCH1|ROR1|SIX6|PAX6|PDGFRA|MED1|PTPRM|RORB|RPL38|RXRA|SIX1|SKI|SMARCA4|SOD1|SOX9|SOX11|SPARC|TFAP2A|TGFB1|TGFB2|TGFB3|TULP3|VIM|WNT5A|ZIC1|BCAR3|LIN7A|PROM1|SLC9A3R1|MFN2|MAFB|TSHZ1|GDF11|IRX5|MERTK|XRN2|RAB3GAP1|HEY2|SLC7A11|VAX2|CLIC4|LRIG1|LRP10|SIX4|CYTL1|BNC…	3	-3.59517	-6.23806	3	TRUE	3	0.414393	GO:0007423	5.35785
886	68	375	68	2143	24135	-7.97398	2.12321	-7.97398	GO Biological Processes	19	regulation of protein catabolic process	2.04222	GO:0042176	150|302|406|575|754|975|1191|1454|1457|1471|1956|2043|2768|2822|2932|3077|3326|3949|4088|4194|4478|4534|4780|4946|4953|5245|5371|5704|5705|5962|6386|6599|6662|7078|7110|7327|7430|7474|9709|9781|10221|10399|10425|11200|11267|23327|23400|23450|23640|25897|25976|27352|28951|29761|51377|51514|55353|56893|57154|64110|64326|65018|80011|83547|116986|127544|154214|165324	6	ADRA2A|ANXA2|ARNTL|ADGRB1|PTTG1IP|CD81|CLU|CSNK1E|CSNK2A1|CST3|EGFR|EPHA4|GNA12|GPLD1|GSK3B|HFE|HSP90AB1|LDLR|SMAD3|MDM4|MSN|MTM1|NFE2L2|OAZ1|ODC1|PHB|PML|PSMC4|PSMC5|RDX|SDCBP|SMARCC1|SOX9|TIMP3|TMF1|UBE2G2|EZR|WNT5A|HERPUD1|RNF144A|TRIB1|RACK1|ARIH2|CHEK2|SNF8|NEDD4L|ATP13A2|SF3B3|HSPBP1|RNF19A|TIPARP|SGSM3|TRIB2|USP25|UCHL5|DTL|LAPTM4B|UBQLN4|SMURF1|MAGEF1|COP1|PINK1|FAM192A|RILP|AGAP2|RNF19B|…	4	-4.88944	-7.97398	4	TRUE	4	0.378643	GO:0042176	6.34959
887	109	782	109	2143	24135	-5.83406	1.76459	-5.83406	GO Biological Processes	19	regulation of neurogenesis	1.5698	GO:0050767	406|463|466|1435|1454|1482|1627|1785|2043|2049|2066|2146|2737|2932|3065|3082|3232|3399|3949|4211|4602|4681|4776|4780|4804|4821|4830|4831|4851|5080|5324|5468|5469|5649|5653|5881|6091|6457|6495|6497|6662|6663|6664|7040|7431|7474|7520|8321|8507|8553|8650|8826|8851|9037|9353|9723|10154|10215|10220|10413|10509|10718|11141|22943|23098|23189|23237|23271|23303|23327|23380|23493|23499|23557|25793|26011|26…	17	ARNTL|ZFHX3|ATF1|CSF1|CSNK1E|NKX2-5|DBN1|DNM2|EPHA4|EPHB3|ERBB4|EZH2|GLI3|GSK3B|HDAC1|HGF|HOXD3|ID3|LDLR|MEIS1|MYB|NBL1|NFATC4|NFE2L2|NGFR|NKX2-2|NME1|NME2|NOTCH1|PAX6|PLAG1|PPARG|MED1|RELN|KLK6|RAC3|ROBO1|SH3GL3|SIX1|SKI|SOX9|SOX10|SOX11|TGFB1|VIM|WNT5A|XRCC5|FZD1|ENC1|BHLHE40|NUMB|IQGAP1|CDK5R1|SEMA5A|SLIT2|SEMA3E|PLXNC1|OLIG2|GDF11|YAP1|SEMA4B|NRG3|IL1RAPL1|DKK1|SARM1|KANK1|ARC|CAMSAP2|KIF13B|…	5	-3.28993	-5.83406	5	TRUE	5	0.47463	GO:0050767	5.05649
888	74	481	74	2143	24135	-5.66304	2.10394	-5.66304	GO Biological Processes	19	regulation of GTPase activity	1.73265	GO:0043087	958|1122|1901|1983|2043|2049|2064|2146|2150|2873|2932|3655|3987|5296|5902|5962|6001|6281|6647|7249|7474|7813|8301|8502|8787|8826|8874|9162|9353|9681|10154|10399|10641|10762|22914|22930|23102|23380|23616|25782|27352|51256|51291|51520|54206|55160|55616|55738|55789|79774|83874|84218|84962|85440|116986|116987|119016|119385|121512|125058|132864|158763|163486|414060|414189|642517|653268|729092|729873|7…	18	CD40|CHML|S1PR1|EIF5|EPHA4|EPHB3|ERBB2|EZH2|F2RL1|GPS1|GSK3B|ITGA6|LIMS1|PIK3R2|RANBP1|RDX|RGS10|S100A10|SOD1|TSC2|WNT5A|EVI5|PICALM|PKP4|RGS9|IQGAP1|ARHGEF7|DGKI|SLIT2|DEPDC5|PLXNC1|RACK1|NPRL2|NUP50|KLRK1|RAB3GAP1|TBC1D2B|SRGAP2|SH3BP1|RAB3GAP2|SGSM3|TBC1D7|GMIP|LARS|ERRFI1|ARHGEF10L|ASAP3|ARFGAP1|DEPDC1B|GRTP1|TBC1D10A|TBC1D3F|AJUBA|DOCK7|AGAP2|AGAP1|AGAP4|AGAP11|FGD4|TBC1D16|CPEB2|ARHGAP36|DE…	6	-3.1676	-5.66304	6	TRUE	6	0.394424	GO:0043087	5.06655
889	92	599	92	2143	24135	-6.8482	1.83585	-6.8482	GO Biological Processes	19	protein localization to membrane	1.72976	GO:0072657	163|287|302|801|808|1956|2064|2239|2810|3728|3958|4040|4736|5649|5962|6122|6130|6132|6137|6138|6141|6143|6159|6161|6167|6169|6193|6205|6208|6222|6227|6228|6249|6281|6386|6728|6746|7040|7132|7289|7430|8301|8417|8500|8548|8650|8825|8851|9211|9341|9368|9419|9495|9648|10098|10133|10268|10399|10791|11224|22883|22930|23096|23180|23184|23471|23499|23657|25782|25813|26225|30845|30846|51100|51201|54471|54…	8	AP2B1|ANK2|ANXA2|CALM1|CALM3|EGFR|ERBB2|GPC4|SFN|JUP|LGALS3|LRP6|RPL10A|RELN|RDX|RPL3|RPL7A|RPL8|RPL13|RPL15|RPL18|RPL19|RPL29|RPL32|RPL37|RPL38|RPS5|RPS11|RPS14|RPS18|RPS21|RPS23|CLIP1|S100A10|SDCBP|SRP19|SSR2|TGFB1|TNFRSF1A|TULP3|EZR|PICALM|STX7|PPFIA1|BLZF1|NUMB|LIN7A|CDK5R1|LGI1|VAMP3|SLC9A3R1|CRIPT|AKAP5|GCC2|TSPAN5|OPTN|RAMP3|RACK1|VAMP5|RPL35|CLSTN1|RAB3GAP1|IQSEC2|RFTN1|MESD|TRAM1|MACF1|S…	7	-3.99561	-6.8482	7	TRUE	7	0.437868	GO:0072657	5.64574
890	23	87	23	2143	24135	-5.86108	2.97738	-5.86108	GO Biological Processes	19	oligodendrocyte differentiation	2.97738	GO:0048709	745|1191|1267|2064|2737|3065|4821|4851|5080|5354|5468|6426|6662|6663|6664|7040|8893|10215|26011|54413|79152|85414|116448	16	MYRF|CLU|CNP|ERBB2|GLI3|HDAC1|NKX2-2|NOTCH1|PAX6|PLP1|PPARG|SRSF1|SOX9|SOX10|SOX11|TGFB1|EIF2B5|OLIG2|TENM4|NLGN3|FA2H|SLC45A3|OLIG1	8	-3.29429	-5.86108	8	TRUE	8	0.222586	GO:0048709	5.7677
891	71	357	71	2143	24135	-10.1135	3.21779	-10.1135	GO Biological Processes	19	nucleocytoplasmic transport	2.23983	GO:0006913	406|473|754|1660|2737|2810|2932|3178|3326|3728|4088|4792|4869|4927|5296|5371|5469|5784|5936|6426|6427|6428|6432|6606|6632|6633|6635|7040|7175|7227|7249|7545|8106|8189|8563|8720|8882|9531|9688|9785|9877|9939|10189|10212|10553|10762|10768|10921|11142|11214|11269|11331|22916|23049|23212|23214|29890|29969|50628|51512|51692|51715|55696|57154|57510|64901|79760|81608|84268|129138|129401	3	ARNTL|RERE|PTTG1IP|DHX9|GLI3|SFN|GSK3B|HNRNPA1|HSP90AB1|JUP|SMAD3|NFKBIA|NPM1|NUP88|PIK3R2|PML|MED1|PTPN14|RBM4|SRSF1|SRSF2|SRSF3|SRSF7|SMN1|SNRPD1|SNRPD2|SNRPE|TGFB1|TPR|TRPS1|TSC2|ZIC1|PABPN1|SYMPK|THOC5|MBTPS1|ZPR1|BAG3|NUP93|DHX38|ZC3H11A|RBM8A|ALYREF|DDX39A|HTATIP2|NUP50|AHCYL1|RNPS1|PKIG|AKAP13|DDX19B|PHB2|NCBP2|SMG1|RRS1|XPO6|RBM15B|MDFIC|GEMIN4|GTSE1|CPSF3|RAB23|RBM22|SMURF1|XPO5|RANBP17|…	9	-6.75274	-10.1135	9	TRUE	9	0.386626	GO:0006913	7.3672
892	10	20	10	2143	24135	-5.62066	5.63112	-5.62066	GO Biological Processes	19	maturation of LSU-rRNA	5.63112	GO:0000470	4736|4809|6130|11224|23560|26156|55651|55759|117246|285855	19	RPL10A|SNU13|RPL7A|RPL35|GTPBP4|RSL1D1|NHP2|WDR12|FTSJ3|RPL7L1	10	-3.13818	-5.62066	10	TRUE	10	0.147218	GO:0000470	6.46772
893	106	551	106	2143	24135	-13.7849	3.14043	-13.7849	GO Biological Processes	19	establishment of protein localization to organelle	2.1666	GO:0072594	293|406|473|754|801|808|1191|1384|2737|2810|3155|3326|3728|3916|3920|4088|4736|4792|4927|5190|5192|5194|5195|5296|5371|5469|6122|6130|6132|6137|6138|6141|6143|6159|6161|6167|6169|6193|6205|6208|6222|6227|6228|6342|6720|6728|7040|7175|7203|7227|7249|7545|8443|8528|8720|8882|9531|9648|9688|9804|9868|9927|10425|10574|10576|10762|10856|11001|11142|11224|11267|11331|22930|22948|23203|23471|25782|25793…	2	SLC25A6|ARNTL|RERE|PTTG1IP|CALM1|CALM3|CLU|CRAT|GLI3|SFN|HMGCL|HSP90AB1|JUP|LAMP1|LAMP2|SMAD3|RPL10A|NFKBIA|NUP88|PEX6|PEX10|PEX13|PEX14|PIK3R2|PML|MED1|RPL3|RPL7A|RPL8|RPL13|RPL15|RPL18|RPL19|RPL29|RPL32|RPL37|RPL38|RPS5|RPS11|RPS14|RPS18|RPS21|RPS23|SCP2|SREBF1|SRP19|TGFB1|TPR|CCT3|TRPS1|TSC2|ZIC1|GNPAT|DDO|MBTPS1|ZPR1|BAG3|GCC2|NUP93|TOMM20|TOMM70|MFN2|ARIH2|CCT7|CCT2|NUP50|RUVBL2|SLC27A2|PKIG…	11	-9.77091	-13.7849	11	TRUE	11	0.468398	GO:0072594	8.64736
894	57	328	57	2143	24135	-6.1648	2.90639	-6.1648	GO Biological Processes	19	cellular response to external stimulus	1.95716	GO:0071496	355|477|834|958|1824|1956|3077|3178|3600|3655|3920|4055|4214|4780|5164|5287|5292|5468|5469|6263|6502|6647|6662|6720|7040|7132|7378|7421|8915|9531|9681|10514|10634|10641|10746|10919|23235|23334|23710|23766|25828|25959|51100|51520|53335|54332|54407|57026|64121|79077|79726|83667|83990|93664|143686|167359|652968	13	FAS|ATP1A2|CASP1|CD40|DSC2|EGFR|HFE|HNRNPA1|IL15|ITGA6|LAMP2|LTBR|MAP3K1|NFE2L2|PDK2|PIK3C2B|PIM1|PPARG|MED1|RYR3|SKP2|SOD1|SOX9|SREBF1|TGFB1|TNFRSF1A|UPP1|VDR|BCL10|BAG3|DEPDC5|MYBBP1A|GAS2L1|NPRL2|MAP3K2|EHMT2|SIK2|SZT2|GABARAPL1|GABARAPL3|TXN2|KANK2|SH3GLB1|LARS|BCL11A|GDAP1|SLC38A2|PDXP|RRAGC|DCTPP1|WDR59|SESN2|BRIP1|CADPS2|SESN3|NIM1K|CASTOR1	12	-3.54879	-6.1648	12	TRUE	12	0.347585	GO:0071496	5.44831
895	41	216	41	2143	24135	-5.59003	2.58727	-5.59003	GO Biological Processes	19	cell cycle checkpoint	2.13774	GO:0000075	995|1063|1763|2810|3276|3550|4194|5325|5371|5546|5591|6659|6664|7040|7155|7175|8318|8563|8914|9184|9212|9319|9587|9656|11073|11200|25896|25904|26272|27339|51512|51514|51720|51776|54888|55159|57060|79968|83990|85456|261726	20	CDC25C|CENPF|DNA2|SFN|PRMT1|IK|MDM4|PLAGL1|PML|PRCC|PRKDC|SOX4|SOX11|TGFB1|TOP2B|TPR|CDC45|THOC5|TIMELESS|BUB3|AURKB|TRIP13|MAD2L1BP|MDC1|TOPBP1|CHEK2|INTS7|CNOT10|FBXO4|PRPF19|GTSE1|DTL|UIMC1|MAP3K20|NSUN2|RFWD3|PCBP4|WDR76|BRIP1|TNKS1BP1|TIPRL	13	-3.1139	-5.59003	13	TRUE	13	0.29592	GO:0000075	5.24315
896	80	463	80	2143	24135	-8.26282	3.15343	-8.26282	GO Biological Processes	19	RNA splicing	1.94596	GO:0008380	708|1196|1660|2521|3178|3185|3192|3550|3958|4154|4809|4841|4858|5432|5435|5518|5546|5936|6421|6426|6427|6428|6432|6433|6606|6629|6632|6633|6635|8106|8189|8227|8449|8563|8882|8899|9092|9129|9785|9879|9939|10189|10212|10262|10421|10521|10625|10921|10929|11129|11189|11319|22889|22916|23450|23543|25862|27316|27339|29890|50628|51639|51645|51692|51747|54033|55692|55696|56339|57819|60680|64121|79026|797…	5	C1QBP|CLK2|DHX9|FUS|HNRNPA1|HNRNPF|HNRNPU|IK|LGALS3|MBNL1|SNU13|NONO|NOVA2|POLR2C|POLR2F|PPP2R1A|PRCC|RBM4|SFPQ|SRSF1|SRSF2|SRSF3|SRSF7|SFSWAP|SMN1|SNRPB2|SNRPD1|SNRPD2|SNRPE|PABPN1|SYMPK|AKAP17A|DHX16|THOC5|ZPR1|PRPF4B|SART1|PRPF3|DHX38|DDX46|RBM8A|ALYREF|DDX39A|SF3B4|CD2BP2|DDX17|IVNS1ABP|RNPS1|SRSF8|CLASRP|CELF3|ECD|KHDC4|NCBP2|SF3B3|RBFOX2|USP49|RBMX|PRPF19|RBM15B|GEMIN4|SF3B6|PPIL1|CPSF3|LUC…	14	-5.15195	-8.26282	14	TRUE	14	0.409507	GO:0008380	6.41563
897	53	232	53	2143	24135	-9.97387	3.10683	-9.97387	GO Biological Processes	19	RNA localization	2.57284	GO:0006403	677|1660|2091|3178|3192|4869|4927|6421|6426|6427|6428|6432|7175|7203|8106|8189|8563|8607|9688|9785|9804|9877|9939|9961|10189|10212|10574|10576|10762|10856|10921|11269|22916|22948|23049|23180|23212|23237|29890|51602|51692|55011|55135|55308|55651|57510|64901|81608|129401|144983|167227|170506|220988	4	ZFP36L1|DHX9|FBL|HNRNPA1|HNRNPU|NPM1|NUP88|SFPQ|SRSF1|SRSF2|SRSF3|SRSF7|TPR|CCT3|PABPN1|SYMPK|THOC5|RUVBL1|NUP93|DHX38|TOMM20|ZC3H11A|RBM8A|MVP|ALYREF|DDX39A|CCT7|CCT2|NUP50|RUVBL2|RNPS1|DDX19B|NCBP2|CCT5|SMG1|RFTN1|RRS1|ARC|RBM15B|NOP58|CPSF3|PIH1D1|WRAP53|DDX19A|NHP2|XPO5|RANBP17|FIP1L1|NUP35|HNRNPA1L2|DCP2|DHX36|HNRNPA3	15	-6.70662	-9.97387	15	TRUE	15	0.335489	GO:0006403	7.51443
898	132	674	132	2143	24135	-17.7222	2.9221	-17.7222	Reactome Gene Sets	6	Metabolism of RNA	2.20566	R-HSA-8953854	677|705|1454|1660|1973|2071|2091|2521|2966|3178|3185|3192|3315|4736|4809|4927|5432|5435|5518|5546|5692|5693|5704|5705|5710|5715|6122|6130|6132|6137|6138|6141|6143|6159|6161|6167|6169|6193|6205|6208|6222|6227|6228|6426|6427|6428|6432|6499|6606|6629|6632|6633|6635|7175|8106|8189|8449|8563|8731|9092|9129|9277|9688|9724|9785|9790|9877|9879|9939|10189|10212|10262|10421|10528|10762|10813|10885|10921|11…	1	ZFP36L1|BYSL|CSNK1E|DHX9|EIF4A1|ERCC3|FBL|FUS|GTF2H2|HNRNPA1|HNRNPF|HNRNPU|HSPB1|RPL10A|SNU13|NUP88|POLR2C|POLR2F|PPP2R1A|PRCC|PSMB4|PSMB5|PSMC4|PSMC5|PSMD4|PSMD9|RPL3|RPL7A|RPL8|RPL13|RPL15|RPL18|RPL19|RPL29|RPL32|RPL37|RPL38|RPS5|RPS11|RPS14|RPS18|RPS21|RPS23|SRSF1|SRSF2|SRSF3|SRSF7|SKIV2L|SMN1|SNRPB2|SNRPD1|SNRPD2|SNRPE|TPR|PABPN1|SYMPK|DHX16|THOC5|RNMT|SART1|PRPF3|WDR46|NUP93|UTP14C|DHX38|BMS…	16	-13.4072	-17.7222	16	TRUE	16	0.51935	R-HSA-8953854	9.91005
899	96	628	96	2143	24135	-7.01939	3.67747	-7.01939	Reactome Gene Sets	6	Membrane Trafficking	1.72162	R-HSA-199991	154|163|185|287|400|801|805|808|832|920|1122|1315|1780|1785|1956|2060|2697|2705|2799|2810|2873|3833|3835|3949|4738|5050|5286|6399|6453|6457|6814|6869|7018|7039|7110|7249|7277|7474|8301|8677|9117|9266|9341|9363|9648|9909|10000|10133|10226|10228|10282|10466|10618|11015|11037|11127|11267|11311|22796|22898|22905|22930|23046|23303|23557|25782|26052|27095|27128|51209|51226|51256|51271|51422|54536|54874…	7	ADRB2|AP2B1|AGTR1|ANK2|ARL1|CALM1|CALM2|CALM3|CAPZB|CD4|CHML|COPB1|DYNC1I1|DNM2|EGFR|EPS15|GJA1|GJB1|GNS|SFN|GPS1|KIFC1|KIF22|LDLR|NEDD8|PAFAH1B3|PIK3C2A|TRAPPC2|ITSN1|SH3GL3|STXBP3|TACR1|TF|TGFA|TMF1|TSC2|TUBA4A|WNT5A|PICALM|STX10|SEC22C|CYTH2|VAMP3|RAB33A|GCC2|DENND4B|AKT3|OPTN|PLIN3|STX6|BET1|COG5|TGOLN2|KDELR3|STON1|KIF3A|SNF8|VPS45|COG2|DENND3|EPN2|RAB3GAP1|KIF21B|KIF13B|SNAPIN|RAB3GAP2|DNM3…	17	-4.13577	-7.01939	17	TRUE	17	0.44685	R-HSA-199991	5.71981
900	65	382	65	2143	24135	-6.59019	1.91635	-6.59019	Reactome Gene Sets	6	Infectious disease	1.91635	R-HSA-5663205	163|293|801|805|808|920|1500|2060|2071|2237|2547|2966|3326|3978|4736|4869|4927|5432|5435|5692|5693|5704|5705|5710|5715|5902|6122|6130|6132|6137|6138|6141|6143|6159|6161|6167|6169|6193|6205|6208|6222|6227|6228|6457|6749|6827|6879|7040|7175|7520|8106|8731|9397|9688|9844|10762|11198|11224|22916|23327|51271|118429|128866|129401|200916	9	AP2B1|SLC25A6|CALM1|CALM2|CALM3|CD4|CTNND1|EPS15|ERCC3|FEN1|XRCC6|GTF2H2|HSP90AB1|LIG1|RPL10A|NPM1|NUP88|POLR2C|POLR2F|PSMB4|PSMB5|PSMC4|PSMC5|PSMD4|PSMD9|RANBP1|RPL3|RPL7A|RPL8|RPL13|RPL15|RPL18|RPL19|RPL29|RPL32|RPL37|RPL38|RPS5|RPS11|RPS14|RPS18|RPS21|RPS23|SH3GL3|SSRP1|SUPT4H1|TAF7|TGFB1|TPR|XRCC5|PABPN1|RNMT|NMT2|NUP93|ELMO1|NUP50|SUPT16H|RPL35|NCBP2|NEDD4L|UBAP1|ANTXR2|CHMP4B|NUP35|RPL22L1	18	-3.81859	-6.59019	18	TRUE	18	0.370464	R-HSA-5663205	5.63544
901	14	63	14	2143	24135	-2.97644	2.58727	-5.59003	GO Biological Processes	19	mitotic G1/S transition checkpoint	2.50272	GO:0044819	995|2810|3276|4194|5325|5371|5591|6659|11200|25904|51512|55159|57060|85456	20	CDC25C|SFN|PRMT1|MDM4|PLAGL1|PML|PRKDC|SOX4|CHEK2|CNOT10|GTSE1|RFWD3|PCBP4|TNKS1BP1	21	-1.31079	-2.97644	21	TRUE	21	0.174028	GO:0044819	3.72809
902	14	63	14	2143	24135	-2.97644	2.58727	-5.59003	GO Biological Processes	19	mitotic G1 DNA damage checkpoint	2.50272	GO:0031571	995|2810|3276|4194|5325|5371|5591|6659|11200|25904|51512|55159|57060|85456	20	CDC25C|SFN|PRMT1|MDM4|PLAGL1|PML|PRKDC|SOX4|CHEK2|CNOT10|GTSE1|RFWD3|PCBP4|TNKS1BP1	22	-1.31079	-2.97644	22	TRUE	22	0.174028	GO:0031571	3.72809
903	16	73	16	2143	24135	-3.25006	2.58727	-5.59003	GO Biological Processes	19	signal transduction involved in DNA damage checkpoint	2.46844	GO:0072422	995|2810|3276|4194|5325|5371|5591|6659|11200|25904|27339|51512|51514|51720|57060|85456	20	CDC25C|SFN|PRMT1|MDM4|PLAGL1|PML|PRKDC|SOX4|CHEK2|CNOT10|PRPF19|GTSE1|DTL|UIMC1|PCBP4|TNKS1BP1	23	-1.46528	-3.25006	23	TRUE	23	0.185956	GO:0072422	3.92233
904	16	73	16	2143	24135	-3.25006	2.58727	-5.59003	GO Biological Processes	19	signal transduction involved in DNA integrity checkpoint	2.46844	GO:0072401	995|2810|3276|4194|5325|5371|5591|6659|11200|25904|27339|51512|51514|51720|57060|85456	20	CDC25C|SFN|PRMT1|MDM4|PLAGL1|PML|PRKDC|SOX4|CHEK2|CNOT10|PRPF19|GTSE1|DTL|UIMC1|PCBP4|TNKS1BP1	24	-1.46528	-3.25006	24	TRUE	24	0.185956	GO:0072401	3.92233
905	69	515	69	2143	24135	-3.42164	2.58727	-5.59003	GO Biological Processes	19	mitotic cell cycle phase transition	1.50892	GO:0044772	301|677|805|808|995|1018|1063|1454|1719|1785|1978|2071|2146|2810|3276|3550|4172|4173|4176|4194|4751|4957|5325|5371|5427|5518|5558|5591|5889|5962|6502|6659|7040|7175|7277|8318|8882|8900|9184|9212|9319|9587|9928|10133|11073|11200|11319|11331|22822|23194|23291|25793|25904|25959|26524|27338|29117|29766|51512|51514|55159|57060|58190|84962|85456|128866|134353|138151|203068	20	ANXA1|ZFP36L1|CALM2|CALM3|CDC25C|CDK3|CENPF|CSNK1E|DHFR|DNM2|EIF4EBP1|ERCC3|EZH2|SFN|PRMT1|IK|MCM3|MCM4|MCM7|MDM4|NEK2|ODF2|PLAGL1|PML|POLE2|PPP2R1A|PRIM2|PRKDC|RAD51C|RDX|SKP2|SOX4|TGFB1|TPR|TUBA4A|CDC45|ZPR1|CCNA1|BUB3|AURKB|TRIP13|MAD2L1BP|KIF14|OPTN|TOPBP1|CHEK2|ECD|PHB2|PHLDA1|FBXL7|FBXW11|FBXO7|CNOT10|KANK2|LATS2|UBE2S|BRD7|TMOD3|GTSE1|DTL|RFWD3|PCBP4|CTDSP1|AJUBA|TNKS1BP1|CHMP4B|LSM11|NACC…	25	-1.59096	-3.42164	25	TRUE	25	0.381325	GO:0044772	3.64426
906	74	559	74	2143	24135	-3.46743	2.58727	-5.59003	GO Biological Processes	19	cell cycle phase transition	1.49089	GO:0044770	301|677|805|808|995|1018|1063|1454|1719|1785|1978|2071|2146|2810|3276|3550|4172|4173|4176|4194|4751|4869|4957|5325|5371|5427|5518|5558|5591|5889|5962|6502|6659|7040|7175|7277|8318|8882|8900|8914|9184|9212|9319|9587|9928|10133|11073|11200|11319|11331|22809|22822|23194|23291|25793|25904|25959|26524|27338|29117|29766|51512|51514|51720|55159|57060|58190|84962|85456|128866|134353|138151|203068|252983	20	ANXA1|ZFP36L1|CALM2|CALM3|CDC25C|CDK3|CENPF|CSNK1E|DHFR|DNM2|EIF4EBP1|ERCC3|EZH2|SFN|PRMT1|IK|MCM3|MCM4|MCM7|MDM4|NEK2|NPM1|ODF2|PLAGL1|PML|POLE2|PPP2R1A|PRIM2|PRKDC|RAD51C|RDX|SKP2|SOX4|TGFB1|TPR|TUBA4A|CDC45|ZPR1|CCNA1|TIMELESS|BUB3|AURKB|TRIP13|MAD2L1BP|KIF14|OPTN|TOPBP1|CHEK2|ECD|PHB2|ATF5|PHLDA1|FBXL7|FBXW11|FBXO7|CNOT10|KANK2|LATS2|UBE2S|BRD7|TMOD3|GTSE1|DTL|UIMC1|RFWD3|PCBP4|CTDSP1|AJUBA|T…	26	-1.62666	-3.46743	26	TRUE	26	0.394424	GO:0044770	3.66561
907	17	74	17	2143	24135	-3.67529	2.58727	-5.59003	GO Biological Processes	19	signal transduction involved in cell cycle checkpoint	2.58727	GO:0072395	995|2810|3276|4194|5325|5371|5591|6659|6664|11200|25904|27339|51512|51514|51720|57060|85456	20	CDC25C|SFN|PRMT1|MDM4|PLAGL1|PML|PRKDC|SOX4|SOX11|CHEK2|CNOT10|PRPF19|GTSE1|DTL|UIMC1|PCBP4|TNKS1BP1	27	-1.77192	-3.67529	27	TRUE	27	0.191634	GO:0072395	4.26878
908	30	158	30	2143	24135	-4.27088	2.58727	-5.59003	GO Biological Processes	19	DNA integrity checkpoint	2.1384	GO:0031570	995|1763|2810|3276|4194|5325|5371|5591|6659|7155|8318|8563|8914|9656|11073|11200|25896|25904|26272|27339|51512|51514|51720|51776|55159|57060|79968|83990|85456|261726	20	CDC25C|DNA2|SFN|PRMT1|MDM4|PLAGL1|PML|PRKDC|SOX4|TOP2B|CDC45|THOC5|TIMELESS|MDC1|TOPBP1|CHEK2|INTS7|CNOT10|FBXO4|PRPF19|GTSE1|DTL|UIMC1|MAP3K20|RFWD3|PCBP4|WDR76|BRIP1|TNKS1BP1|TIPRL	28	-2.20387	-4.27088	28	TRUE	28	0.253792	GO:0031570	4.48147
909	85	588	85	2143	24135	-5.29322	2.58727	-5.59003	GO Biological Processes	19	negative regulation of cell cycle	1.62805	GO:0045786	323|677|995|1063|1763|1956|2146|2191|2810|3276|3326|3550|4088|4194|4751|4851|4853|4869|5325|5371|5496|5546|5591|6300|6659|6664|7040|7042|7155|7175|7703|8318|8563|8851|8872|8914|9184|9212|9319|9368|9587|9656|9927|10514|10542|10634|10919|11073|11200|22809|23194|23468|25793|25896|25904|25959|26272|26471|26524|27339|27352|28227|29117|51147|51422|51512|51514|51720|51776|54888|55159|55450|57060|58190|6…	20	APBB2|ZFP36L1|CDC25C|CENPF|DNA2|EGFR|EZH2|FAP|SFN|PRMT1|HSP90AB1|IK|SMAD3|MDM4|NEK2|NOTCH1|NOTCH2|NPM1|PLAGL1|PML|PPM1G|PRCC|PRKDC|MAPK12|SOX4|SOX11|TGFB1|TGFB2|TOP2B|TPR|PCGF2|CDC45|THOC5|CDK5R1|CDC123|TIMELESS|BUB3|AURKB|TRIP13|SLC9A3R1|MAD2L1BP|MDC1|MFN2|MYBBP1A|LAMTOR5|GAS2L1|EHMT2|TOPBP1|CHEK2|ATF5|FBXL7|CBX5|FBXO7|INTS7|CNOT10|KANK2|FBXO4|NUPR1|LATS2|PRPF19|SGSM3|PPP2R3B|BRD7|ING4|PRKAG2|GT…	29	-2.88132	-5.29322	29	TRUE	29	0.421598	GO:0045786	4.81289
910	5	13	5	2143	24135	-2.41465	5.63112	-5.62066	GO Biological Processes	19	maturation of LSU-rRNA from tricistronic rRNA transcript (SSU-rRNA, 5.8S rRNA, LSU-rRNA)	4.33163	GO:0000463	11224|23560|55759|117246|285855	19	RPL35|GTPBP4|WDR12|FTSJ3|RPL7L1	30	-0.959149	-2.41465	30	TRUE	30	0.104221	GO:0000463	3.75073
911	20	73	20	2143	24135	-5.43911	5.63112	-5.62066	GO Biological Processes	19	ribosomal large subunit biogenesis	3.08555	GO:0042273	4736|4809|4869|4931|6122|6130|6169|11224|22907|23212|23560|26156|51491|55003|55299|55651|55759|56342|117246|285855	19	RPL10A|SNU13|NPM1|NVL|RPL3|RPL7A|RPL38|RPL35|DHX30|RRS1|GTPBP4|RSL1D1|NOP16|PAK1IP1|BRIX1|NHP2|WDR12|PPAN|FTSJ3|RPL7L1	31	-2.99336	-5.43911	31	TRUE	31	0.20771	GO:0042273	5.57069
912	17	91	17	2143	24135	-2.60242	2.10394	-5.66304	GO Biological Processes	19	activation of GTPase activity	2.10394	GO:0090630	1983|7474|7813|23102|27352|51256|79774|83874|84218|85440|125058|414060|729873|729877|101060321|101060351|101060389	18	EIF5|WNT5A|EVI5|TBC1D2B|SGSM3|TBC1D7|GRTP1|TBC1D10A|TBC1D3F|DOCK7|TBC1D16|TBC1D3C|TBC1D3|TBC1D3H|TBC1D3G|TBC1D3K|TBC1D3D	32	-1.06831	-2.60242	32	TRUE	32	0.191634	GO:0090630	3.29348
913	61	405	61	2143	24135	-4.50319	2.10394	-5.66304	GO Biological Processes	19	positive regulation of GTPase activity	1.69629	GO:0043547	958|1122|1901|1983|2064|2146|2150|2932|3655|3987|5296|5902|6001|6281|7249|7474|7813|8301|8502|8787|8826|8874|9681|10399|10641|10762|22930|23102|23380|23616|25782|27352|51256|51291|51520|54206|55160|55616|55738|55789|79774|83874|84218|85440|116986|116987|119016|119385|125058|158763|163486|414060|414189|642517|653268|729092|729873|729877|101060321|101060351|101060389	18	CD40|CHML|S1PR1|EIF5|ERBB2|EZH2|F2RL1|GSK3B|ITGA6|LIMS1|PIK3R2|RANBP1|RGS10|S100A10|TSC2|WNT5A|EVI5|PICALM|PKP4|RGS9|IQGAP1|ARHGEF7|DEPDC5|RACK1|NPRL2|NUP50|RAB3GAP1|TBC1D2B|SRGAP2|SH3BP1|RAB3GAP2|SGSM3|TBC1D7|GMIP|LARS|ERRFI1|ARHGEF10L|ASAP3|ARFGAP1|DEPDC1B|GRTP1|TBC1D10A|TBC1D3F|DOCK7|AGAP2|AGAP1|AGAP4|AGAP11|TBC1D16|ARHGAP36|DENND1B|TBC1D3C|AGAP6|AGAP9|AGAP7P|AGAP5|TBC1D3|TBC1D3H|TBC1D3G|TBC1D…	33	-2.3614	-4.50319	33	TRUE	33	0.35923	GO:0043547	4.41125
914	104	763	104	2143	24135	-5.16154	2.10394	-5.66304	GO Biological Processes	19	positive regulation of hydrolase activity	1.53509	GO:0051345	185|355|400|801|805|808|834|958|1122|1512|1612|1660|1785|1901|1956|1983|2043|2064|2146|2150|2247|2769|2822|2932|2966|3192|3326|3655|3735|3987|4088|4804|5156|5296|5359|5371|5468|5724|5902|6001|6091|6281|6300|7114|7168|7249|7474|7813|8301|8502|8787|8826|8874|8915|9681|10010|10392|10399|10641|10762|22930|23102|23380|23397|23616|25782|25913|26999|27352|51256|51291|51520|54206|55160|55616|55738|55789|…	18	AGTR1|FAS|ARL1|CALM1|CALM2|CALM3|CASP1|CD40|CHML|CTSH|DAPK1|DHX9|DNM2|S1PR1|EGFR|EIF5|EPHA4|ERBB2|EZH2|F2RL1|FGF2|GNA15|GPLD1|GSK3B|GTF2H2|HNRNPU|HSP90AB1|ITGA6|KARS|LIMS1|SMAD3|NGFR|PDGFRA|PIK3R2|PLSCR1|PML|PPARG|PTAFR|RANBP1|RGS10|ROBO1|S100A10|MAPK12|TMSB4X|TPM1|TSC2|WNT5A|EVI5|PICALM|PKP4|RGS9|IQGAP1|ARHGEF7|BCL10|DEPDC5|TANK|NOD1|RACK1|NPRL2|NUP50|RAB3GAP1|TBC1D2B|SRGAP2|NCAPH|SH3BP1|RAB3GAP…	34	-2.7841	-5.16154	34	TRUE	34	0.464186	GO:0051345	4.68851
915	67	529	67	2143	24135	-2.701	1.76459	-5.83406	GO Biological Processes	19	positive regulation of cell development	1.42641	GO:0010720	466|708|1435|1454|1482|1785|2043|2146|2737|3065|3082|3232|3987|4602|4681|4780|4804|4821|4830|4831|4851|5080|5139|5324|5468|5649|5881|6091|6239|6281|6457|6663|6664|7040|7474|7520|8321|8507|8650|8826|8874|9037|9294|9353|10154|10215|10221|11141|22943|23327|23499|26011|27185|27339|51265|54700|55604|57154|79191|79625|81545|85358|114798|170506|259266|339479|644943	17	ATF1|C1QBP|CSF1|CSNK1E|NKX2-5|DNM2|EPHA4|EZH2|GLI3|HDAC1|HGF|HOXD3|LIMS1|MYB|NBL1|NFE2L2|NGFR|NKX2-2|NME1|NME2|NOTCH1|PAX6|PDE3A|PLAG1|PPARG|RELN|RAC3|ROBO1|RREB1|S100A10|SH3GL3|SOX10|SOX11|TGFB1|WNT5A|XRCC5|FZD1|ENC1|NUMB|IQGAP1|ARHGEF7|SEMA5A|S1PR2|SLIT2|PLXNC1|OLIG2|TRIB1|IL1RAPL1|DKK1|NEDD4L|MACF1|TENM4|DISC1|PRPF19|CDKL3|RRN3|CARMIL1|SMURF1|IRX3|NDNF|FBXO38|SHANK3|SLITRK1|DHX36|ASPM|BRINP3|R…	35	-1.13883	-2.701	35	TRUE	35	0.375939	GO:0010720	3.09554
916	66	517	66	2143	24135	-2.75425	1.76459	-5.83406	GO Biological Processes	19	positive regulation of nervous system development	1.43773	GO:0051962	466|575|745|1435|1454|1482|2043|2049|2146|2737|3065|3082|3232|4602|4681|4780|4804|4821|4830|4831|4851|5080|5324|5468|5649|6091|6457|6663|6664|7040|7474|7520|8321|8507|8650|8826|9037|9353|10154|10215|11141|22859|22883|22943|23284|23327|23499|26011|26045|27185|27286|27339|51265|54413|54700|57154|79191|79625|81545|84631|85358|114798|170506|259266|339479|644943	17	ATF1|ADGRB1|MYRF|CSF1|CSNK1E|NKX2-5|EPHA4|EPHB3|EZH2|GLI3|HDAC1|HGF|HOXD3|MYB|NBL1|NFE2L2|NGFR|NKX2-2|NME1|NME2|NOTCH1|PAX6|PLAG1|PPARG|RELN|ROBO1|SH3GL3|SOX10|SOX11|TGFB1|WNT5A|XRCC5|FZD1|ENC1|NUMB|IQGAP1|SEMA5A|SLIT2|PLXNC1|OLIG2|IL1RAPL1|ADGRL1|CLSTN1|DKK1|ADGRL3|NEDD4L|MACF1|TENM4|LRRTM2|DISC1|SRPX2|PRPF19|CDKL3|NLGN3|RRN3|SMURF1|IRX3|NDNF|FBXO38|SLITRK2|SHANK3|SLITRK1|DHX36|ASPM|BRINP3|RASSF…	36	-1.17166	-2.75425	36	TRUE	36	0.373213	GO:0051962	3.14071
917	34	217	34	2143	24135	-3.08929	1.76459	-5.83406	GO Biological Processes	19	negative regulation of neuron differentiation	1.76459	GO:0045665	2043|2737|2932|3399|4211|4776|4804|4821|4851|5080|5469|6662|7431|7474|8851|9037|9353|9723|10215|10220|10509|23189|23557|26052|51265|53335|54413|56963|57142|58190|64843|79191|157285|259266	17	EPHA4|GLI3|GSK3B|ID3|MEIS1|NFATC4|NGFR|NKX2-2|NOTCH1|PAX6|MED1|SOX9|VIM|WNT5A|CDK5R1|SEMA5A|SLIT2|SEMA3E|OLIG2|GDF11|SEMA4B|KANK1|SNAPIN|DNM3|CDKL3|BCL11A|NLGN3|RGMA|RTN4|CTDSP1|ISL2|IRX3|PRAG1|ASPM	37	-1.3731	-3.08929	37	TRUE	37	0.269926	GO:0045665	3.53176
918	44	298	44	2143	24135	-3.24106	1.76459	-5.83406	GO Biological Processes	19	negative regulation of nervous system development	1.66288	GO:0051961	2043|2066|2737|2932|3399|3949|4211|4776|4804|4821|4851|5080|5469|6497|6662|6663|6664|7040|7289|7431|7474|8851|9037|9353|9723|10215|10220|10509|10718|23189|23380|23432|23557|26052|51265|53335|54413|56963|57142|58190|64843|79191|157285|259266	17	EPHA4|ERBB4|GLI3|GSK3B|ID3|LDLR|MEIS1|NFATC4|NGFR|NKX2-2|NOTCH1|PAX6|MED1|SKI|SOX9|SOX10|SOX11|TGFB1|TULP3|VIM|WNT5A|CDK5R1|SEMA5A|SLIT2|SEMA3E|OLIG2|GDF11|SEMA4B|NRG3|KANK1|SRGAP2|GPR161|SNAPIN|DNM3|CDKL3|BCL11A|NLGN3|RGMA|RTN4|CTDSP1|ISL2|IRX3|PRAG1|ASPM	38	-1.46194	-3.24106	38	TRUE	38	0.306337	GO:0051961	3.59428
919	85	672	85	2143	24135	-3.24621	1.76459	-5.83406	GO Biological Processes	19	regulation of plasma membrane bounded cell projection organization	1.42454	GO:0120035	466|832|960|1627|1785|2043|2049|2146|2150|2932|3082|4134|4651|4776|4780|4804|4830|4831|5649|5653|5962|6091|6239|7043|7430|7431|7474|7813|8321|8507|8826|8851|8874|9037|9353|9456|9723|10154|10163|10509|10807|11141|23098|23102|23189|23237|23271|23300|23303|23327|23499|23557|23580|25793|26052|26053|27352|51256|51265|53335|54413|54700|54874|55604|55704|56963|57142|57154|57451|57489|79625|79647|80725|8…	17	ATF1|CAPZB|CD44|DBN1|DNM2|EPHA4|EPHB3|EZH2|F2RL1|GSK3B|HGF|MAP4|MYO10|NFATC4|NFE2L2|NGFR|NME1|NME2|RELN|KLK6|RDX|ROBO1|RREB1|TGFB3|EZR|VIM|WNT5A|EVI5|FZD1|ENC1|IQGAP1|CDK5R1|ARHGEF7|SEMA5A|SLIT2|HOMER1|SEMA3E|PLXNC1|WASF2|SEMA4B|ENTR1|IL1RAPL1|SARM1|TBC1D2B|KANK1|ARC|CAMSAP2|ATMIN|KIF13B|NEDD4L|MACF1|SNAPIN|CDC42EP4|FBXO7|DNM3|AUTS2|SGSM3|TBC1D7|CDKL3|BCL11A|NLGN3|RRN3|FNBP1L|CARMIL1|CCDC88A|RGMA…	39	-1.46273	-3.24621	39	TRUE	39	0.421598	GO:0120035	3.48422
920	42	279	42	2143	24135	-3.29577	1.76459	-5.83406	GO Biological Processes	19	negative regulation of neurogenesis	1.69539	GO:0050768	2043|2066|2737|2932|3399|3949|4211|4776|4804|4821|4851|5080|5469|6497|6662|6663|6664|7040|7431|7474|8851|9037|9353|9723|10215|10220|10509|10718|23189|23380|23557|26052|51265|53335|54413|56963|57142|58190|64843|79191|157285|259266	17	EPHA4|ERBB4|GLI3|GSK3B|ID3|LDLR|MEIS1|NFATC4|NGFR|NKX2-2|NOTCH1|PAX6|MED1|SKI|SOX9|SOX10|SOX11|TGFB1|VIM|WNT5A|CDK5R1|SEMA5A|SLIT2|SEMA3E|OLIG2|GDF11|SEMA4B|NRG3|KANK1|SRGAP2|SNAPIN|DNM3|CDKL3|BCL11A|NLGN3|RGMA|RTN4|CTDSP1|ISL2|IRX3|PRAG1|ASPM	40	-1.49715	-3.29577	40	TRUE	40	0.299436	GO:0050768	3.64692
921	87	682	87	2143	24135	-3.42655	1.76459	-5.83406	GO Biological Processes	19	regulation of cell projection organization	1.43668	GO:0031344	466|832|960|1627|1785|2043|2049|2146|2150|2932|3082|4134|4651|4776|4780|4804|4830|4831|5649|5653|5962|6091|6239|7043|7430|7431|7474|7813|8321|8507|8826|8851|8874|9037|9353|9456|9723|10154|10163|10509|10807|11141|23098|23102|23189|23237|23271|23300|23303|23327|23499|23557|23580|25793|26052|26053|27352|51256|51265|53335|54413|54700|54874|55604|55704|56963|57142|57154|57451|57471|57489|79625|79647|8…	17	ATF1|CAPZB|CD44|DBN1|DNM2|EPHA4|EPHB3|EZH2|F2RL1|GSK3B|HGF|MAP4|MYO10|NFATC4|NFE2L2|NGFR|NME1|NME2|RELN|KLK6|RDX|ROBO1|RREB1|TGFB3|EZR|VIM|WNT5A|EVI5|FZD1|ENC1|IQGAP1|CDK5R1|ARHGEF7|SEMA5A|SLIT2|HOMER1|SEMA3E|PLXNC1|WASF2|SEMA4B|ENTR1|IL1RAPL1|SARM1|TBC1D2B|KANK1|ARC|CAMSAP2|ATMIN|KIF13B|NEDD4L|MACF1|SNAPIN|CDC42EP4|FBXO7|DNM3|AUTS2|SGSM3|TBC1D7|CDKL3|BCL11A|NLGN3|RRN3|FNBP1L|CARMIL1|CCDC88A|RGMA…	41	-1.59222	-3.42655	41	TRUE	41	0.426322	GO:0031344	3.61118
922	84	633	84	2143	24135	-3.88717	1.76459	-5.83406	GO Biological Processes	19	regulation of neuron differentiation	1.49452	GO:0045664	463|466|1454|1482|1627|1785|2043|2049|2146|2737|2932|3082|3232|3399|4211|4681|4776|4780|4804|4821|4830|4831|4851|5080|5469|5649|5653|5881|6091|6457|6495|6662|6664|7431|7474|8321|8507|8826|8851|9037|9353|9723|10154|10215|10220|10509|11141|22943|23098|23189|23237|23271|23303|23327|23493|23499|23557|25793|26052|27339|51265|53335|53637|54413|54700|55000|55704|56963|57142|57154|58190|64843|79191|79625…	17	ZFHX3|ATF1|CSNK1E|NKX2-5|DBN1|DNM2|EPHA4|EPHB3|EZH2|GLI3|GSK3B|HGF|HOXD3|ID3|MEIS1|NBL1|NFATC4|NFE2L2|NGFR|NKX2-2|NME1|NME2|NOTCH1|PAX6|MED1|RELN|KLK6|RAC3|ROBO1|SH3GL3|SIX1|SOX9|SOX11|VIM|WNT5A|FZD1|ENC1|IQGAP1|CDK5R1|SEMA5A|SLIT2|SEMA3E|PLXNC1|OLIG2|GDF11|SEMA4B|IL1RAPL1|DKK1|SARM1|KANK1|ARC|CAMSAP2|KIF13B|NEDD4L|HEY2|MACF1|SNAPIN|FBXO7|DNM3|PRPF19|CDKL3|BCL11A|S1PR5|NLGN3|RRN3|TUG1|CCDC88A|RGM…	42	-1.92629	-3.88717	42	TRUE	42	0.419213	GO:0045664	3.93571
923	100	727	100	2143	24135	-5.1546	1.76459	-5.83406	GO Biological Processes	19	negative regulation of cell differentiation	1.54914	GO:0045596	190|301|406|677|1290|1482|1786|1956|2043|2064|2066|2146|2202|2539|2737|2932|3065|3192|3276|3399|3566|3635|3707|3718|3949|4088|4091|4211|4776|4780|4792|4804|4821|4830|4831|4851|5080|5468|5469|6096|6497|6662|6663|6664|6910|7040|7042|7204|7431|7474|8651|8851|9037|9353|9723|9935|10140|10215|10220|10221|10234|10413|10509|10718|10766|11006|22852|22943|23189|23380|23493|23532|23557|25793|25937|26052|289…	17	NR0B1|ANXA1|ARNTL|ZFP36L1|COL5A2|NKX2-5|DNMT1|EGFR|EPHA4|ERBB2|ERBB4|EZH2|EFEMP1|G6PD|GLI3|GSK3B|HDAC1|HNRNPU|PRMT1|ID3|IL4R|INPP5D|ITPKB|JAK3|LDLR|SMAD3|SMAD6|MEIS1|NFATC4|NFE2L2|NFKBIA|NGFR|NKX2-2|NME1|NME2|NOTCH1|PAX6|PPARG|MED1|RORB|SKI|SOX9|SOX10|SOX11|TBX5|TGFB1|TGFB2|TRIO|VIM|WNT5A|SOCS1|CDK5R1|SEMA5A|SLIT2|SEMA3E|MAFB|TOB1|OLIG2|GDF11|TRIB1|LRRC17|YAP1|SEMA4B|NRG3|TOB2|LILRB4|ANKRD26|DKK1…	43	-2.7841	-5.1546	43	TRUE	43	0.455618	GO:0045596	4.69312
924	18	112	18	2143	24135	-2.01155	2.97738	-5.86108	GO Biological Processes	19	regulation of gliogenesis	1.81	GO:0014013	1435|2043|2146|3065|3949|4602|4821|4851|5324|5468|6497|6663|6664|7040|10215|26011|27339|85414	16	CSF1|EPHA4|EZH2|HDAC1|LDLR|MYB|NKX2-2|NOTCH1|PLAG1|PPARG|SKI|SOX10|SOX11|TGFB1|OLIG2|TENM4|PRPF19|SLC45A3	44	-0.708981	-2.01155	44	TRUE	44	0.197144	GO:0014013	2.68211
925	13	69	13	2143	24135	-2.14784	2.97738	-5.86108	GO Biological Processes	19	astrocyte differentiation	2.12187	GO:0048708	1956|2043|3913|3949|4821|4851|4919|5080|5354|6662|7431|8893|27339	16	EGFR|EPHA4|LAMB2|LDLR|NKX2-2|NOTCH1|ROR1|PAX6|PLP1|SOX9|VIM|EIF2B5|PRPF19	45	-0.795229	-2.14784	45	TRUE	45	0.167737	GO:0048708	2.91313
926	19	97	19	2143	24135	-3.09904	2.97738	-5.86108	GO Biological Processes	19	glial cell development	2.20601	GO:0021782	745|1191|1956|3913|3949|4821|4919|5354|6497|6647|6659|6663|6664|7040|7431|8893|26011|54587|79152	16	MYRF|CLU|EGFR|LAMB2|LDLR|NKX2-2|ROR1|PLP1|SKI|SOD1|SOX4|SOX10|SOX11|TGFB1|VIM|EIF2B5|TENM4|MXRA8|FA2H	46	-1.37801	-3.09904	46	TRUE	46	0.202498	GO:0021782	3.71518
927	37	194	37	2143	24135	-5.15985	2.97738	-5.86108	GO Biological Processes	19	glial cell differentiation	2.14795	GO:0010001	745|1191|1267|1956|2043|2064|2065|2737|3065|3913|3949|4821|4851|4919|5080|5354|5468|5649|6426|6497|6647|6659|6662|6663|6664|7040|7431|8893|10215|26011|27339|54413|54587|56339|79152|85414|116448	16	MYRF|CLU|CNP|EGFR|EPHA4|ERBB2|ERBB3|GLI3|HDAC1|LAMB2|LDLR|NKX2-2|NOTCH1|ROR1|PAX6|PLP1|PPARG|RELN|SRSF1|SKI|SOD1|SOX4|SOX9|SOX10|SOX11|TGFB1|VIM|EIF2B5|OLIG2|TENM4|PRPF19|NLGN3|MXRA8|METTL3|FA2H|SLC45A3|OLIG1	47	-2.7841	-5.15985	47	TRUE	47	0.281382	GO:0010001	5.01127
928	48	266	48	2143	24135	-5.76859	2.97738	-5.86108	GO Biological Processes	19	gliogenesis	2.03229	GO:0042063	301|745|1191|1267|1435|1464|1956|2043|2064|2065|2146|2737|3065|3913|3949|4602|4821|4851|4919|5080|5324|5354|5468|5649|6426|6497|6647|6659|6662|6663|6664|7040|7042|7431|8851|8893|10215|23380|26011|27339|54413|54587|56339|57142|79143|79152|85414|116448	16	ANXA1|MYRF|CLU|CNP|CSF1|CSPG4|EGFR|EPHA4|ERBB2|ERBB3|EZH2|GLI3|HDAC1|LAMB2|LDLR|MYB|NKX2-2|NOTCH1|ROR1|PAX6|PLAG1|PLP1|PPARG|RELN|SRSF1|SKI|SOD1|SOX4|SOX9|SOX10|SOX11|TGFB1|TGFB2|VIM|CDK5R1|EIF2B5|OLIG2|SRGAP2|TENM4|PRPF19|NLGN3|MXRA8|METTL3|RTN4|MBOAT7|FA2H|SLC45A3|OLIG1	48	-3.23176	-5.76859	48	TRUE	48	0.319653	GO:0042063	5.28466
929	13	65	13	2143	24135	-2.37578	2.25245	-5.96741	GO Biological Processes	19	cranial skeletal system development	2.25245	GO:1904888	2737|4088|4325|5156|6495|7020|7040|7042|7043|7289|10265|51715|51804	14	GLI3|SMAD3|MMP16|PDGFRA|SIX1|TFAP2A|TGFB1|TGFB2|TGFB3|TULP3|IRX5|RAB23|SIX4	50	-0.929441	-2.37578	50	TRUE	50	0.167737	GO:1904888	3.15626
930	55	423	55	2143	24135	-2.56358	2.25245	-5.96741	GO Biological Processes	19	embryonic organ development	1.46436	GO:0048568	677|1290|1301|1482|1956|2067|2071|2202|2737|3225|3232|3233|3235|3399|4040|4088|4254|4325|4851|5080|5125|5156|5333|5469|6169|6495|6647|6662|6664|6789|7020|7040|7042|7043|7289|7474|7545|7703|8563|9368|9394|9935|10194|10265|10413|23493|25806|26018|28982|51804|55636|57216|79805|121227|204851	14	ZFP36L1|COL5A2|COL11A1|NKX2-5|EGFR|ERCC1|ERCC3|EFEMP1|GLI3|HOXC9|HOXD3|HOXD4|HOXD9|ID3|LRP6|SMAD3|KITLG|MMP16|NOTCH1|PAX6|PCSK5|PDGFRA|PLCD1|MED1|RPL38|SIX1|SOD1|SOX9|SOX11|STK4|TFAP2A|TGFB1|TGFB2|TGFB3|TULP3|WNT5A|ZIC1|PCGF2|THOC5|SLC9A3R1|HS6ST1|MAFB|TSHZ1|IRX5|YAP1|HEY2|VAX2|LRIG1|FLVCR1|SIX4|CHD7|VANGL2|VASH2|LRIG3|HIPK1	51	-1.0541	-2.56358	51	TRUE	51	0.341596	GO:0048568	3.00769
931	35	236	35	2143	24135	-2.73606	2.25245	-5.96741	GO Biological Processes	19	skeletal system morphogenesis	1.67025	GO:0048705	302|658|1301|1305|2737|3225|3232|3233|3234|3235|4040|4088|4325|5156|5447|6495|6497|6662|6664|7020|7040|7043|7067|7289|7703|7763|10265|25976|28982|51435|51715|51804|57642|83452|134701	14	ANXA2|BMPR1B|COL11A1|COL13A1|GLI3|HOXC9|HOXD3|HOXD4|HOXD8|HOXD9|LRP6|SMAD3|MMP16|PDGFRA|POR|SIX1|SKI|SOX9|SOX11|TFAP2A|TGFB1|TGFB3|THRA|TULP3|PCGF2|ZFAND5|IRX5|TIPARP|FLVCR1|SCARA3|RAB23|SIX4|COL20A1|RAB33B|RIPPLY2	52	-1.16459	-2.73606	52	TRUE	52	0.273802	GO:0048705	3.22995
932	32	210	32	2143	24135	-2.74203	2.25245	-5.96741	GO Biological Processes	19	ear development	1.71615	GO:0043583	1301|1889|2737|3776|4851|4919|6169|6495|6647|6662|6678|7020|7040|7042|7043|7474|7545|8825|9368|9935|10194|23493|26018|26020|51804|54360|55636|57216|79633|90410|121227|341640	14	COL11A1|ECE1|GLI3|KCNK2|NOTCH1|ROR1|RPL38|SIX1|SOD1|SOX9|SPARC|TFAP2A|TGFB1|TGFB2|TGFB3|WNT5A|ZIC1|LIN7A|SLC9A3R1|MAFB|TSHZ1|HEY2|LRIG1|LRP10|SIX4|CYTL1|CHD7|VANGL2|FAT4|IFT20|LRIG3|FREM2	53	-1.16786	-2.74203	53	TRUE	53	0.261991	GO:0043583	3.25374
933	29	183	29	2143	24135	-2.80017	2.25245	-5.96741	GO Biological Processes	19	inner ear development	1.78473	GO:0048839	1301|2737|3776|4851|4919|6495|6647|6662|6678|7020|7040|7042|7043|7474|7545|8825|9368|9935|23493|26018|26020|51804|54360|55636|57216|79633|90410|121227|341640	14	COL11A1|GLI3|KCNK2|NOTCH1|ROR1|SIX1|SOD1|SOX9|SPARC|TFAP2A|TGFB1|TGFB2|TGFB3|WNT5A|ZIC1|LIN7A|SLC9A3R1|MAFB|HEY2|LRIG1|LRP10|SIX4|CYTL1|CHD7|VANGL2|FAT4|IFT20|LRIG3|FREM2	54	-1.19865	-2.80017	54	TRUE	54	0.249585	GO:0048839	3.32634
934	73	577	73	2143	24135	-2.87627	2.25245	-5.96741	GO Biological Processes	19	embryonic morphogenesis	1.42486	GO:0048598	677|1290|1295|1301|1482|1889|2202|2247|2737|2768|3065|3225|3232|3233|3235|3679|3691|3693|4040|4088|4154|4324|4325|4851|5080|5156|5469|6169|6495|6497|6647|6659|6662|6664|6789|6910|7020|7040|7042|7043|7249|7289|7358|7474|7545|7703|7798|8321|8915|9368|9935|10194|10265|10399|10413|22943|23213|23528|25806|26011|26018|28982|51776|51804|55578|55636|57045|57216|79191|80856|121227|204851|341640	14	ZFP36L1|COL5A2|COL8A1|COL11A1|NKX2-5|ECE1|EFEMP1|FGF2|GLI3|GNA12|HDAC1|HOXC9|HOXD3|HOXD4|HOXD9|ITGA7|ITGB4|ITGB5|LRP6|SMAD3|MBNL1|MMP15|MMP16|NOTCH1|PAX6|PDGFRA|MED1|RPL38|SIX1|SKI|SOD1|SOX4|SOX9|SOX11|STK4|TBX5|TFAP2A|TGFB1|TGFB2|TGFB3|TSC2|TULP3|UGDH|WNT5A|ZIC1|PCGF2|LUZP1|FZD1|BCL10|SLC9A3R1|MAFB|TSHZ1|IRX5|RACK1|YAP1|DKK1|SULF1|ZNF281|VAX2|TENM4|LRIG1|FLVCR1|MAP3K20|SIX4|SUPT20H|CHD7|TWSG1|VA…	55	-1.24971	-2.87627	55	TRUE	55	0.391844	GO:0048598	3.22447
935	18	93	18	2143	24135	-2.904	2.25245	-5.96741	GO Biological Processes	19	embryonic skeletal system morphogenesis	2.17979	GO:0048704	1301|2737|3225|3232|3233|3235|4088|4325|5156|6495|6664|7020|7043|7289|7703|10265|28982|51804	14	COL11A1|GLI3|HOXC9|HOXD3|HOXD4|HOXD9|SMAD3|MMP16|PDGFRA|SIX1|SOX11|TFAP2A|TGFB3|TULP3|PCGF2|IRX5|FLVCR1|SIX4	56	-1.27117	-2.904	56	TRUE	56	0.197144	GO:0048704	3.5584
936	33	208	33	2143	24135	-3.11189	2.25245	-5.96741	GO Biological Processes	19	bone development	1.7868	GO:0060348	302|658|1305|2737|4040|4211|4325|4853|5358|5447|5469|6497|6662|6678|7020|7040|7043|7289|10163|10234|11214|23213|27086|51119|51435|51715|56987|57642|64131|79633|134701|196527|338773	14	ANXA2|BMPR1B|COL13A1|GLI3|LRP6|MEIS1|MMP16|NOTCH2|PLS3|POR|MED1|SKI|SOX9|SPARC|TFAP2A|TGFB1|TGFB3|TULP3|WASF2|LRRC17|AKAP13|SULF1|FOXP1|SBDS|SCARA3|RAB23|BBX|COL20A1|XYLT1|FAT4|RIPPLY2|ANO6|TMEM119	57	-1.38	-3.11189	57	TRUE	57	0.26599	GO:0060348	3.5575
937	25	125	25	2143	24135	-4.03828	2.25245	-5.96741	GO Biological Processes	19	embryonic skeletal system development	2.25245	GO:0048706	1301|2737|3225|3232|3233|3235|4088|4325|5125|5156|6495|6664|7020|7043|7289|7474|7703|10265|10655|23169|23213|28982|51804|54799|64131	14	COL11A1|GLI3|HOXC9|HOXD3|HOXD4|HOXD9|SMAD3|MMP16|PCSK5|PDGFRA|SIX1|SOX11|TFAP2A|TGFB3|TULP3|WNT5A|PCGF2|IRX5|DMRT2|SLC35D1|SULF1|FLVCR1|SIX4|MBTD1|XYLT1	58	-2.04551	-4.03828	58	TRUE	58	0.231953	GO:0048706	4.38241
938	12	47	12	2143	24135	-3.19369	2.90639	-6.1648	GO Biological Processes	19	response to amino acid starvation	2.87547	GO:1990928	355|9681|10641|23334|51100|51520|54407|64121|79726|83667|83939|143686	13	FAS|DEPDC5|NPRL2|SZT2|SH3GLB1|LARS|SLC38A2|RRAGC|WDR59|SESN2|EIF2A|SESN3	59	-1.41653	-3.19369	59	TRUE	59	0.161194	GO:1990928	4.01746
939	20	100	20	2143	24135	-3.35332	2.90639	-6.1648	GO Biological Processes	19	regulation of TOR signaling	2.25245	GO:0032006	406|2768|4534|5649|7249|9681|10000|10542|10641|23235|23334|51256|51520|55011|64121|79726|83667|143686|167359|652968	13	ARNTL|GNA12|MTM1|RELN|TSC2|DEPDC5|AKT3|LAMTOR5|NPRL2|SIK2|SZT2|TBC1D7|LARS|PIH1D1|RRAGC|WDR59|SESN2|SESN3|NIM1K|CASTOR1	60	-1.54349	-3.35332	60	TRUE	60	0.20771	GO:0032006	3.9177
940	27	146	27	2143	24135	-3.71004	2.90639	-6.1648	GO Biological Processes	19	cellular response to starvation	2.08274	GO:0009267	355|1824|3077|3178|3920|4780|5287|6720|7378|9681|10514|10634|10641|10919|23235|23334|23710|23766|51100|51520|54407|64121|79726|83667|93664|143686|167359	13	FAS|DSC2|HFE|HNRNPA1|LAMP2|NFE2L2|PIK3C2B|SREBF1|UPP1|DEPDC5|MYBBP1A|GAS2L1|NPRL2|EHMT2|SIK2|SZT2|GABARAPL1|GABARAPL3|SH3GLB1|LARS|SLC38A2|RRAGC|WDR59|SESN2|CADPS2|SESN3|NIM1K	61	-1.79201	-3.71004	61	TRUE	61	0.240939	GO:0009267	4.09628
941	71	513	71	2143	24135	-3.92536	2.90639	-6.1648	GO Biological Processes	19	response to extracellular stimulus	1.55871	GO:0009991	154|158|355|445|717|920|958|1728|1824|1956|2067|2539|2730|3077|3155|3178|3600|3655|3920|3949|4160|4780|4982|5106|5164|5287|5292|5447|5468|5469|6263|6502|6647|6678|6720|7040|7378|7412|7421|8443|8915|9388|9681|9869|10514|10634|10641|10919|23235|23334|23710|23766|25828|25959|51100|51520|53335|54332|54407|57026|64121|79077|79726|83667|83939|83990|93664|115209|143686|167359|652968	13	ADRB2|ADSL|FAS|ASS1|C2|CD4|CD40|NQO1|DSC2|EGFR|ERCC1|G6PD|GCLM|HFE|HMGCL|HNRNPA1|IL15|ITGA6|LAMP2|LDLR|MC4R|NFE2L2|TNFRSF11B|PCK2|PDK2|PIK3C2B|PIM1|POR|PPARG|MED1|RYR3|SKP2|SOD1|SPARC|SREBF1|TGFB1|UPP1|VCAM1|VDR|GNPAT|BCL10|LIPG|DEPDC5|SETDB1|MYBBP1A|GAS2L1|NPRL2|EHMT2|SIK2|SZT2|GABARAPL1|GABARAPL3|TXN2|KANK2|SH3GLB1|LARS|BCL11A|GDAP1|SLC38A2|PDXP|RRAGC|DCTPP1|WDR59|SESN2|EIF2A|BRIP1|CADPS2|OMA1|…	62	-1.95082	-3.92536	62	TRUE	62	0.386626	GO:0009991	3.99284
942	68	481	68	2143	24135	-4.06341	2.90639	-6.1648	GO Biological Processes	19	response to nutrient levels	1.59217	GO:0031667	154|158|355|445|717|920|958|1728|1824|1956|2067|2539|2730|3077|3155|3178|3600|3920|3949|4160|4780|4982|5106|5164|5287|5292|5447|5468|5469|6263|6647|6678|6720|7040|7378|7412|7421|8443|8915|9388|9681|9869|10514|10634|10641|10919|23235|23334|23710|23766|25828|25959|51100|51520|53335|54332|54407|57026|64121|79726|83667|83939|83990|93664|115209|143686|167359|652968	13	ADRB2|ADSL|FAS|ASS1|C2|CD4|CD40|NQO1|DSC2|EGFR|ERCC1|G6PD|GCLM|HFE|HMGCL|HNRNPA1|IL15|LAMP2|LDLR|MC4R|NFE2L2|TNFRSF11B|PCK2|PDK2|PIK3C2B|PIM1|POR|PPARG|MED1|RYR3|SOD1|SPARC|SREBF1|TGFB1|UPP1|VCAM1|VDR|GNPAT|BCL10|LIPG|DEPDC5|SETDB1|MYBBP1A|GAS2L1|NPRL2|EHMT2|SIK2|SZT2|GABARAPL1|GABARAPL3|TXN2|KANK2|SH3GLB1|LARS|BCL11A|GDAP1|SLC38A2|PDXP|RRAGC|WDR59|SESN2|EIF2A|BRIP1|CADPS2|OMA1|SESN3|NIM1K|CASTOR1	63	-2.06649	-4.06341	63	TRUE	63	0.378643	GO:0031667	4.09505
943	33	183	33	2143	24135	-4.16806	2.90639	-6.1648	GO Biological Processes	19	response to starvation	2.0309	GO:0042594	158|355|1824|3077|3155|3178|3920|4780|5106|5287|5468|6720|7378|8443|9681|10514|10634|10641|10919|23235|23334|23710|23766|51100|51520|54407|64121|79726|83667|83939|93664|143686|167359	13	ADSL|FAS|DSC2|HFE|HMGCL|HNRNPA1|LAMP2|NFE2L2|PCK2|PIK3C2B|PPARG|SREBF1|UPP1|GNPAT|DEPDC5|MYBBP1A|GAS2L1|NPRL2|EHMT2|SIK2|SZT2|GABARAPL1|GABARAPL3|SH3GLB1|LARS|SLC38A2|RRAGC|WDR59|SESN2|EIF2A|CADPS2|SESN3|NIM1K	64	-2.13638	-4.16806	64	TRUE	64	0.26599	GO:0042594	4.36982
944	25	118	25	2143	24135	-4.47151	2.90639	-6.1648	GO Biological Processes	19	TOR signaling	2.38607	GO:0031929	406|1978|2768|4534|5649|7249|9681|10000|10542|10641|23235|23334|51256|51520|55011|55704|64121|65018|79726|79899|83667|143686|167359|261726|652968	13	ARNTL|EIF4EBP1|GNA12|MTM1|RELN|TSC2|DEPDC5|AKT3|LAMTOR5|NPRL2|SIK2|SZT2|TBC1D7|LARS|PIH1D1|CCDC88A|RRAGC|PINK1|WDR59|PRR5L|SESN2|SESN3|NIM1K|TIPRL|CASTOR1	65	-2.34122	-4.47151	65	TRUE	65	0.231953	GO:0031929	4.71151
945	45	258	45	2143	24135	-5.05189	2.90639	-6.1648	GO Biological Processes	19	cellular response to extracellular stimulus	1.96435	GO:0031668	355|1824|3077|3178|3600|3655|3920|4780|5164|5287|5292|5468|5469|6263|6502|6647|6720|7378|7421|9681|10514|10634|10641|10919|23235|23334|23710|23766|25828|25959|51100|51520|53335|54332|54407|57026|64121|79077|79726|83667|83990|93664|143686|167359|652968	13	FAS|DSC2|HFE|HNRNPA1|IL15|ITGA6|LAMP2|NFE2L2|PDK2|PIK3C2B|PIM1|PPARG|MED1|RYR3|SKP2|SOD1|SREBF1|UPP1|VDR|DEPDC5|MYBBP1A|GAS2L1|NPRL2|EHMT2|SIK2|SZT2|GABARAPL1|GABARAPL3|TXN2|KANK2|SH3GLB1|LARS|BCL11A|GDAP1|SLC38A2|PDXP|RRAGC|DCTPP1|WDR59|SESN2|BRIP1|CADPS2|SESN3|NIM1K|CASTOR1	66	-2.70539	-5.05189	66	TRUE	66	0.309725	GO:0031668	4.86123
946	42	228	42	2143	24135	-5.36436	2.90639	-6.1648	GO Biological Processes	19	cellular response to nutrient levels	2.07462	GO:0031669	355|1824|3077|3178|3600|3920|4780|5164|5287|5292|5468|5469|6263|6647|6720|7378|7421|9681|10514|10634|10641|10919|23235|23334|23710|23766|25828|25959|51100|51520|53335|54332|54407|57026|64121|79726|83667|83990|93664|143686|167359|652968	13	FAS|DSC2|HFE|HNRNPA1|IL15|LAMP2|NFE2L2|PDK2|PIK3C2B|PIM1|PPARG|MED1|RYR3|SOD1|SREBF1|UPP1|VDR|DEPDC5|MYBBP1A|GAS2L1|NPRL2|EHMT2|SIK2|SZT2|GABARAPL1|GABARAPL3|TXN2|KANK2|SH3GLB1|LARS|BCL11A|GDAP1|SLC38A2|PDXP|RRAGC|WDR59|SESN2|BRIP1|CADPS2|SESN3|NIM1K|CASTOR1	67	-2.93019	-5.36436	67	TRUE	67	0.299436	GO:0031669	5.08927
947	7	22	7	2143	24135	-2.65336	3.58344	-6.23806	GO Biological Processes	19	retina layer formation	3.58344	GO:0010842	793|5797|7020|8842|112724|204851|221935	11	CALB1|PTPRM|TFAP2A|PROM1|RDH13|HIPK1|SDK1	70	-1.10181	-2.65336	70	TRUE	70	0.123258	GO:0010842	3.78423
948	26	145	26	2143	24135	-3.3784	3.58344	-6.23806	GO Biological Processes	19	eye morphogenesis	2.01944	GO:0048592	793|1290|1295|1296|2202|2737|4040|4211|5080|5797|6096|6497|6662|6664|7020|7474|8412|8842|9927|10220|10265|25806|55000|112724|204851|221935	11	CALB1|COL5A2|COL8A1|COL8A2|EFEMP1|GLI3|LRP6|MEIS1|PAX6|PTPRM|RORB|SKI|SOX9|SOX11|TFAP2A|WNT5A|BCAR3|PROM1|MFN2|GDF11|IRX5|VAX2|TUG1|RDH13|HIPK1|SDK1	71	-1.56035	-3.3784	71	TRUE	71	0.236491	GO:0048592	3.84347
949	40	251	40	2143	24135	-3.68071	3.58344	-6.23806	GO Biological Processes	19	sensory organ morphogenesis	1.79478	GO:0090596	793|1290|1295|1296|1301|2202|2737|3065|4040|4211|5080|5797|6096|6169|6495|6497|6647|6662|6664|7020|7474|7545|8412|8842|9368|9927|9935|10194|10220|10265|25806|26018|51804|55000|55636|57216|112724|121227|204851|221935	11	CALB1|COL5A2|COL8A1|COL8A2|COL11A1|EFEMP1|GLI3|HDAC1|LRP6|MEIS1|PAX6|PTPRM|RORB|RPL38|SIX1|SKI|SOD1|SOX9|SOX11|TFAP2A|WNT5A|ZIC1|BCAR3|PROM1|SLC9A3R1|MFN2|MAFB|TSHZ1|GDF11|IRX5|VAX2|LRIG1|SIX4|TUG1|CHD7|VANGL2|RDH13|LRIG3|HIPK1|SDK1	72	-1.77227	-3.68071	72	TRUE	72	0.292359	GO:0090596	3.95115
950	22	108	22	2143	24135	-3.74813	3.58344	-6.23806	GO Biological Processes	19	camera-type eye morphogenesis	2.29416	GO:0048593	793|1295|1296|2737|4040|4211|5080|5797|6096|6497|6662|6664|7020|7474|8412|8842|9927|10220|10265|112724|204851|221935	11	CALB1|COL8A1|COL8A2|GLI3|LRP6|MEIS1|PAX6|PTPRM|RORB|SKI|SOX9|SOX11|TFAP2A|WNT5A|BCAR3|PROM1|MFN2|GDF11|IRX5|RDH13|HIPK1|SDK1	73	-1.82053	-3.74813	73	TRUE	73	0.217745	GO:0048593	4.20769
951	56	357	56	2143	24135	-4.68942	3.58344	-6.23806	GO Biological Processes	19	sensory system development	1.76663	GO:0048880	658|793|1290|1295|1296|1545|1641|1956|2202|2737|2782|3065|3615|3913|4040|4081|4088|4211|4693|4990|5080|5156|5469|5797|6096|6256|6497|6597|6662|6664|7020|7040|7042|7289|7431|7474|8412|8842|9927|10220|10265|10461|22803|22930|23657|25806|25932|55000|55636|57045|64093|93986|112724|204851|221935|341640	11	BMPR1B|CALB1|COL5A2|COL8A1|COL8A2|CYP1B1|DCX|EGFR|EFEMP1|GLI3|GNB1|HDAC1|IMPDH2|LAMB2|LRP6|MAB21L1|SMAD3|MEIS1|NDP|SIX6|PAX6|PDGFRA|MED1|PTPRM|RORB|RXRA|SKI|SMARCA4|SOX9|SOX11|TFAP2A|TGFB1|TGFB2|TULP3|VIM|WNT5A|BCAR3|PROM1|MFN2|GDF11|IRX5|MERTK|XRN2|RAB3GAP1|SLC7A11|VAX2|CLIC4|TUG1|CHD7|TWSG1|SMOC1|FOXP2|RDH13|HIPK1|SDK1|FREM2	74	-2.46844	-4.68942	74	TRUE	74	0.344605	GO:0048880	4.55537
952	29	141	29	2143	24135	-4.82219	3.58344	-6.23806	GO Biological Processes	19	retina development in camera-type eye	2.31635	GO:0060041	658|793|1545|1641|2782|3615|3913|4040|4693|5080|5156|5469|5797|6096|6497|6597|6662|7020|7042|8842|10265|10461|22803|25806|25932|55636|112724|204851|221935	11	BMPR1B|CALB1|CYP1B1|DCX|GNB1|IMPDH2|LAMB2|LRP6|NDP|PAX6|PDGFRA|MED1|PTPRM|RORB|SKI|SMARCA4|SOX9|TFAP2A|TGFB2|PROM1|IRX5|MERTK|XRN2|VAX2|CLIC4|CHD7|RDH13|HIPK1|SDK1	75	-2.55643	-4.82219	75	TRUE	75	0.249585	GO:0060041	4.89353
953	56	352	56	2143	24135	-4.86974	3.58344	-6.23806	GO Biological Processes	19	visual system development	1.79172	GO:0150063	658|793|1290|1295|1296|1545|1641|1956|2202|2737|2782|3065|3615|3913|4040|4081|4088|4211|4693|4990|5080|5156|5469|5797|6096|6256|6497|6597|6662|6664|7020|7040|7042|7289|7431|7474|8412|8842|9927|10220|10265|10461|22803|22930|23657|25806|25932|55000|55636|57045|64093|93986|112724|204851|221935|341640	11	BMPR1B|CALB1|COL5A2|COL8A1|COL8A2|CYP1B1|DCX|EGFR|EFEMP1|GLI3|GNB1|HDAC1|IMPDH2|LAMB2|LRP6|MAB21L1|SMAD3|MEIS1|NDP|SIX6|PAX6|PDGFRA|MED1|PTPRM|RORB|RXRA|SKI|SMARCA4|SOX9|SOX11|TFAP2A|TGFB1|TGFB2|TULP3|VIM|WNT5A|BCAR3|PROM1|MFN2|GDF11|IRX5|MERTK|XRN2|RAB3GAP1|SLC7A11|VAX2|CLIC4|TUG1|CHD7|TWSG1|SMOC1|FOXP2|RDH13|HIPK1|SDK1|FREM2	76	-2.58696	-4.86974	76	TRUE	76	0.344605	GO:0150063	4.67093
954	56	351	56	2143	24135	-4.90648	3.58344	-6.23806	GO Biological Processes	19	eye development	1.79683	GO:0001654	658|793|1290|1295|1296|1545|1641|1956|2202|2737|2782|3065|3615|3913|4040|4081|4088|4211|4693|4990|5080|5156|5469|5797|6096|6256|6497|6597|6662|6664|7020|7040|7042|7289|7431|7474|8412|8842|9927|10220|10265|10461|22803|22930|23657|25806|25932|55000|55636|57045|64093|93986|112724|204851|221935|341640	11	BMPR1B|CALB1|COL5A2|COL8A1|COL8A2|CYP1B1|DCX|EGFR|EFEMP1|GLI3|GNB1|HDAC1|IMPDH2|LAMB2|LRP6|MAB21L1|SMAD3|MEIS1|NDP|SIX6|PAX6|PDGFRA|MED1|PTPRM|RORB|RXRA|SKI|SMARCA4|SOX9|SOX11|TFAP2A|TGFB1|TGFB2|TULP3|VIM|WNT5A|BCAR3|PROM1|MFN2|GDF11|IRX5|MERTK|XRN2|RAB3GAP1|SLC7A11|VAX2|CLIC4|TUG1|CHD7|TWSG1|SMOC1|FOXP2|RDH13|HIPK1|SDK1|FREM2	77	-2.59582	-4.90648	77	TRUE	77	0.344605	GO:0001654	4.69427
955	51	302	51	2143	24135	-5.22122	3.58344	-6.23806	GO Biological Processes	19	camera-type eye development	1.9019	GO:0043010	658|793|1295|1296|1545|1641|1956|2202|2737|2782|3065|3615|3913|4040|4081|4088|4211|4693|5080|5156|5469|5797|6096|6256|6497|6597|6662|6664|7020|7040|7042|7289|7431|7474|8412|8842|9927|10220|10265|10461|22803|22930|23657|25806|25932|55636|57045|93986|112724|204851|221935	11	BMPR1B|CALB1|COL8A1|COL8A2|CYP1B1|DCX|EGFR|EFEMP1|GLI3|GNB1|HDAC1|IMPDH2|LAMB2|LRP6|MAB21L1|SMAD3|MEIS1|NDP|PAX6|PDGFRA|MED1|PTPRM|RORB|RXRA|SKI|SMARCA4|SOX9|SOX11|TFAP2A|TGFB1|TGFB2|TULP3|VIM|WNT5A|BCAR3|PROM1|MFN2|GDF11|IRX5|MERTK|XRN2|RAB3GAP1|SLC7A11|VAX2|CLIC4|CHD7|TWSG1|FOXP2|RDH13|HIPK1|SDK1	78	-2.82005	-5.22122	78	TRUE	78	0.329255	GO:0043010	4.92342
956	13	60	13	2143	24135	-2.69752	2.54994	-6.27229	GO Biological Processes	19	positive regulation of small GTPase mediated signal transduction	2.44015	GO:0051057	1435|2150|2840|3707|4254|4851|4853|5649|6091|9162|11214|26053|157285	10	CSF1|F2RL1|GPR17|ITPKB|KITLG|NOTCH1|NOTCH2|RELN|ROBO1|DGKI|AKAP13|AUTS2|PRAG1	79	-1.13612	-2.69752	79	TRUE	79	0.167737	GO:0051057	3.48654
957	12	53	12	2143	24135	-2.70194	2.54994	-6.27229	GO Biological Processes	19	positive regulation of Ras protein signal transduction	2.54994	GO:0046579	1435|2150|2840|3707|4254|4851|4853|6091|9162|11214|26053|157285	10	CSF1|F2RL1|GPR17|ITPKB|KITLG|NOTCH1|NOTCH2|ROBO1|DGKI|AKAP13|AUTS2|PRAG1	80	-1.13901	-2.70194	80	TRUE	80	0.161194	GO:0046579	3.52615
958	35	223	35	2143	24135	-3.1758	2.54994	-6.27229	GO Biological Processes	19	regulation of Ras protein signal transduction	1.76762	GO:0046578	1435|1785|2150|2840|3707|4254|4851|4853|5662|5863|5962|6091|6453|7042|7204|8874|9162|9266|9909|9927|9928|11214|23096|23189|23550|25959|26053|26084|27128|27352|55160|55738|121512|157285|286205	10	CSF1|DNM2|F2RL1|GPR17|ITPKB|KITLG|NOTCH1|NOTCH2|PSD|RGL2|RDX|ROBO1|ITSN1|TGFB2|TRIO|ARHGEF7|DGKI|CYTH2|DENND4B|MFN2|KIF14|AKAP13|IQSEC2|KANK1|PSD4|KANK2|AUTS2|ARHGEF26|CYTH4|SGSM3|ARHGEF10L|ARFGAP1|FGD4|PRAG1|SCAI	81	-1.41099	-3.1758	81	TRUE	81	0.273802	GO:0046578	3.59487
959	49	322	49	2143	24135	-3.85433	2.54994	-6.27229	GO Biological Processes	19	regulation of small GTPase mediated signal transduction	1.71382	GO:0051056	1435|1785|2150|2840|3707|4254|4851|4853|5296|5649|5662|5863|5881|5962|6091|6453|7042|7204|7249|8874|9162|9266|9353|9909|9927|9928|11214|23096|23189|23380|23550|23607|23616|25959|26053|26084|27128|27352|51291|54509|55160|55738|55789|84952|89941|121512|157285|158763|286205	10	CSF1|DNM2|F2RL1|GPR17|ITPKB|KITLG|NOTCH1|NOTCH2|PIK3R2|RELN|PSD|RGL2|RAC3|RDX|ROBO1|ITSN1|TGFB2|TRIO|TSC2|ARHGEF7|DGKI|CYTH2|SLIT2|DENND4B|MFN2|KIF14|AKAP13|IQSEC2|KANK1|SRGAP2|PSD4|CD2AP|SH3BP1|KANK2|AUTS2|ARHGEF26|CYTH4|SGSM3|GMIP|RHOF|ARHGEF10L|ARFGAP1|DEPDC1B|CGNL1|RHOT2|FGD4|PRAG1|ARHGAP36|SCAI	82	-1.90108	-3.85433	82	TRUE	82	0.322889	GO:0051056	4.02535
960	63	431	63	2143	24135	-4.23331	2.54994	-6.27229	GO Biological Processes	19	Ras protein signal transduction	1.64622	GO:0007265	150|185|390|1435|1785|1786|2150|2247|2768|2782|2840|3707|4254|4804|4851|4853|5662|5863|5881|5962|6091|6237|6239|6453|7042|7204|8874|8936|9162|9266|9363|9844|9869|9909|9927|9928|10163|11214|22800|23096|23189|23550|23580|25959|26053|26084|27128|27352|51209|51715|53358|53917|54509|55160|55738|57216|83452|89941|121512|157285|286205|338382|339122	10	ADRA2A|AGTR1|RND3|CSF1|DNM2|DNMT1|F2RL1|FGF2|GNA12|GNB1|GPR17|ITPKB|KITLG|NGFR|NOTCH1|NOTCH2|PSD|RGL2|RAC3|RDX|ROBO1|RRAS|RREB1|ITSN1|TGFB2|TRIO|ARHGEF7|WASF1|DGKI|CYTH2|RAB33A|ELMO1|SETDB1|DENND4B|MFN2|KIF14|WASF2|AKAP13|RRAS2|IQSEC2|KANK1|PSD4|CDC42EP4|KANK2|AUTS2|ARHGEF26|CYTH4|SGSM3|RAB9B|RAB23|SHC3|RAB24|RHOF|ARHGEF10L|ARFGAP1|VANGL2|RAB33B|RHOT2|FGD4|PRAG1|SCAI|RAB7B|RAB43	83	-2.18503	-4.23331	83	TRUE	83	0.364896	GO:0007265	4.22574
961	25	151	25	2143	24135	-2.75895	1.91635	-6.59019	Reactome Gene Sets	6	HIV Life Cycle	1.86461	R-HSA-162587	920|2071|2237|2547|2966|3978|4927|5432|5435|5902|6749|6827|6879|7175|7520|8731|9397|9688|10762|11198|22916|23327|51271|128866|129401	9	CD4|ERCC3|FEN1|XRCC6|GTF2H2|LIG1|NUP88|POLR2C|POLR2F|RANBP1|SSRP1|SUPT4H1|TAF7|TPR|XRCC5|RNMT|NMT2|NUP93|NUP50|SUPT16H|NCBP2|NEDD4L|UBAP1|CHMP4B|NUP35	84	-1.17556	-2.75895	84	TRUE	84	0.231953	R-HSA-162587	3.32691
962	35	232	35	2143	24135	-2.86545	1.91635	-6.59019	Reactome Gene Sets	6	HIV Infection	1.69905	R-HSA-162906	163|293|920|2071|2237|2547|2966|3978|4869|4927|5432|5435|5692|5693|5704|5705|5710|5715|5902|6749|6827|6879|7175|7520|8731|9397|9688|9844|10762|11198|22916|23327|51271|128866|129401	9	AP2B1|SLC25A6|CD4|ERCC3|FEN1|XRCC6|GTF2H2|LIG1|NPM1|NUP88|POLR2C|POLR2F|PSMB4|PSMB5|PSMC4|PSMC5|PSMD4|PSMD9|RANBP1|SSRP1|SUPT4H1|TAF7|TPR|XRCC5|RNMT|NMT2|NUP93|ELMO1|NUP50|SUPT16H|NCBP2|NEDD4L|UBAP1|CHMP4B|NUP35	85	-1.24024	-2.86545	85	TRUE	85	0.273802	R-HSA-162906	3.33977
963	37	246	37	2143	24135	-2.97005	1.83585	-6.8482	GO Biological Processes	19	protein localization to plasma membrane	1.69392	GO:0072659	287|302|1956|3728|3958|4040|5962|6281|7040|7132|7430|8301|8417|8500|8548|8650|9341|9368|9495|9648|10098|10133|10268|10399|10791|23499|30845|30846|54843|57154|57217|64114|90196|90410|163882|196383|284098	8	ANK2|ANXA2|EGFR|JUP|LGALS3|LRP6|RDX|S100A10|TGFB1|TNFRSF1A|EZR|PICALM|STX7|PPFIA1|BLZF1|NUMB|VAMP3|SLC9A3R1|AKAP5|GCC2|TSPAN5|OPTN|RAMP3|RACK1|VAMP5|MACF1|EHD3|EHD2|SYTL2|SMURF1|TTC7A|TMBIM1|SYS1|IFT20|CNST|RILPL2|PIGW	86	-1.30731	-2.97005	86	TRUE	86	0.281382	GO:0072659	3.41483
964	44	296	44	2143	24135	-3.30373	1.83585	-6.8482	GO Biological Processes	19	protein localization to cell periphery	1.67412	GO:1990778	287|302|1956|2239|3728|3958|4040|5962|6249|6281|7040|7132|7289|7430|8301|8417|8500|8548|8650|8825|9211|9341|9368|9495|9648|10098|10133|10268|10399|10791|22883|23096|23499|30845|30846|54843|57154|57217|64114|90196|90410|163882|196383|284098	8	ANK2|ANXA2|EGFR|GPC4|JUP|LGALS3|LRP6|RDX|CLIP1|S100A10|TGFB1|TNFRSF1A|TULP3|EZR|PICALM|STX7|PPFIA1|BLZF1|NUMB|LIN7A|LGI1|VAMP3|SLC9A3R1|AKAP5|GCC2|TSPAN5|OPTN|RAMP3|RACK1|VAMP5|CLSTN1|IQSEC2|MACF1|EHD3|EHD2|SYTL2|SMURF1|TTC7A|TMBIM1|SYS1|IFT20|CNST|RILPL2|PIGW	87	-1.50063	-3.30373	87	TRUE	87	0.306337	GO:1990778	3.64277
965	52	319	52	2143	24135	-4.86532	1.83585	-6.8482	GO Biological Processes	19	establishment of protein localization to membrane	1.83585	GO:0090150	801|808|1956|2064|2810|4736|6122|6130|6132|6137|6138|6141|6143|6159|6161|6167|6169|6193|6205|6208|6222|6227|6228|6249|6386|6728|6746|8548|8851|9341|9648|10133|10399|10791|11224|22883|22930|23180|23471|23499|25782|25813|51201|54471|56993|64112|90196|125170|128866|163882|196383|401647	8	CALM1|CALM3|EGFR|ERBB2|SFN|RPL10A|RPL3|RPL7A|RPL8|RPL13|RPL15|RPL18|RPL19|RPL29|RPL32|RPL37|RPL38|RPS5|RPS11|RPS14|RPS18|RPS21|RPS23|CLIP1|SDCBP|SRP19|SSR2|BLZF1|CDK5R1|VAMP3|GCC2|OPTN|RACK1|VAMP5|RPL35|CLSTN1|RAB3GAP1|RFTN1|TRAM1|MACF1|RAB3GAP2|SAMM50|ZDHHC2|MIEF1|TOMM22|MOAP1|SYS1|MIEF2|CHMP4B|CNST|RILPL2|GOLGA7B	88	-2.58696	-4.86532	88	TRUE	88	0.332388	GO:0090150	4.6912
966	48	365	48	2143	24135	-2.40675	3.67747	-7.01939	GO Biological Processes	19	Golgi vesicle transport	1.48106	GO:0048193	287|400|832|1315|1780|1785|2060|3835|3916|6399|7039|8548|8677|9117|9341|9363|9522|9648|10066|10067|10133|10228|10282|10399|10466|10791|11015|11127|22796|23499|27095|29886|30845|51226|54536|55062|55738|55973|64788|81562|83452|84342|84516|90196|90411|163882|338382|339122	7	ANK2|ARL1|CAPZB|COPB1|DYNC1I1|DNM2|EPS15|KIF22|LAMP1|TRAPPC2|TGFA|BLZF1|STX10|SEC22C|VAMP3|RAB33A|SCAMP1|GCC2|SCAMP2|SCAMP3|OPTN|STX6|BET1|RACK1|COG5|VAMP5|KDELR3|KIF3A|COG2|MACF1|TRAPPC3|SNX8|EHD3|COPZ2|EXOC6|WIPI1|ARFGAP1|BCAP29|LMF1|LMAN2L|RAB33B|COG8|DCTN5|SYS1|MCFD2|CNST|RAB7B|RAB43	89	-0.953301	-2.40675	89	TRUE	89	0.319653	GO:0048193	2.89086
967	16	49	16	2143	24135	-5.55885	3.67747	-7.01939	Reactome Gene Sets	6	Retrograde transport at the Trans-Golgi-Network	3.67747	R-HSA-6811440	400|7110|8677|9341|9648|10226|10228|10466|10618|22796|51209|55275|60592|84342|90196|339122	7	ARL1|TMF1|STX10|VAMP3|GCC2|PLIN3|STX6|COG5|TGOLN2|COG2|RAB9B|VPS53|SCOC|COG8|SYS1|RAB43	90	-3.09421	-5.55885	90	TRUE	90	0.185956	R-HSA-6811440	5.85644
968	39	200	39	2143	24135	-5.64669	3.67747	-7.01939	Reactome Gene Sets	6	Intra-Golgi and retrograde Golgi-to-ER traffic	2.19614	R-HSA-6811442	400|832|1315|1780|3833|3835|5050|7110|7277|8677|9266|9341|9648|10226|10228|10466|10618|11015|11127|11311|22796|22930|23046|23303|25782|27128|51209|51226|55275|55738|57134|60592|83452|84342|84516|84617|90196|146909|339122	7	ARL1|CAPZB|COPB1|DYNC1I1|KIFC1|KIF22|PAFAH1B3|TMF1|TUBA4A|STX10|CYTH2|VAMP3|GCC2|PLIN3|STX6|COG5|TGOLN2|KDELR3|KIF3A|VPS45|COG2|RAB3GAP1|KIF21B|KIF13B|RAB3GAP2|CYTH4|RAB9B|COPZ2|VPS53|ARFGAP1|MAN1C1|SCOC|RAB33B|COG8|DCTN5|TUBB6|SYS1|KIF18B|RAB43	91	-3.15778	-5.64669	91	TRUE	91	0.28875	R-HSA-6811442	5.30241
969	97	667	97	2143	24135	-6.06799	3.67747	-7.01939	Reactome Gene Sets	6	Vesicle-mediated transport	1.63784	R-HSA-5653656	154|163|185|287|400|801|805|808|832|920|1122|1315|1780|1785|1956|2060|2697|2705|2799|2810|2873|3833|3835|3949|4738|5050|5286|6399|6453|6457|6678|6814|6869|7018|7039|7110|7249|7277|7474|8301|8677|9117|9266|9341|9363|9648|9909|10000|10133|10226|10228|10282|10466|10618|11015|11037|11127|11267|11311|22796|22898|22905|22930|23046|23303|23557|25782|26052|27095|27128|51209|51226|51256|51271|51422|54536|…	7	ADRB2|AP2B1|AGTR1|ANK2|ARL1|CALM1|CALM2|CALM3|CAPZB|CD4|CHML|COPB1|DYNC1I1|DNM2|EGFR|EPS15|GJA1|GJB1|GNS|SFN|GPS1|KIFC1|KIF22|LDLR|NEDD8|PAFAH1B3|PIK3C2A|TRAPPC2|ITSN1|SH3GL3|SPARC|STXBP3|TACR1|TF|TGFA|TMF1|TSC2|TUBA4A|WNT5A|PICALM|STX10|SEC22C|CYTH2|VAMP3|RAB33A|GCC2|DENND4B|AKT3|OPTN|PLIN3|STX6|BET1|COG5|TGOLN2|KDELR3|STON1|KIF3A|SNF8|VPS45|COG2|DENND3|EPN2|RAB3GAP1|KIF21B|KIF13B|SNAPIN|RAB3GAP…	92	-3.46057	-6.06799	92	TRUE	92	0.449061	R-HSA-5653656	5.21469
970	23	122	23	2143	24135	-3.37449	2.12321	-7.97398	GO Biological Processes	19	regulation of proteasomal ubiquitin-dependent protein catabolic process	2.12321	GO:0032434	1191|1454|2768|2932|3077|3326|4534|4780|6386|6599|9709|9781|10221|10399|10425|23640|25897|28951|51377|56893|64326|127544|154214	6	CLU|CSNK1E|GNA12|GSK3B|HFE|HSP90AB1|MTM1|NFE2L2|SDCBP|SMARCC1|HERPUD1|RNF144A|TRIB1|RACK1|ARIH2|HSPBP1|RNF19A|TRIB2|UCHL5|UBQLN4|COP1|RNF19B|RNF217	93	-1.55782	-3.37449	93	TRUE	93	0.222586	GO:0032434	3.8825
971	27	149	27	2143	24135	-3.56079	2.12321	-7.97398	GO Biological Processes	19	regulation of ubiquitin-dependent protein catabolic process	2.04081	GO:2000058	1191|1454|1457|2768|2932|3077|3326|4534|4780|5371|6386|6599|9709|9781|10221|10399|10425|23640|25897|28951|51377|56893|57154|64110|64326|127544|154214	6	CLU|CSNK1E|CSNK2A1|GNA12|GSK3B|HFE|HSP90AB1|MTM1|NFE2L2|PML|SDCBP|SMARCC1|HERPUD1|RNF144A|TRIB1|RACK1|ARIH2|HSPBP1|RNF19A|TRIB2|UCHL5|UBQLN4|SMURF1|MAGEF1|COP1|RNF19B|RNF217	94	-1.68985	-3.56079	94	TRUE	94	0.240939	GO:2000058	3.97813
972	97	768	97	2143	24135	-3.59582	2.12321	-7.97398	GO Biological Processes	19	regulation of cellular catabolic process	1.42245	GO:0031329	150|154|302|677|754|823|975|1191|1454|1457|1471|1612|1660|2043|2768|2822|2932|3077|3082|3192|3315|3326|3949|4478|4534|4780|4869|5209|5296|5371|5704|5705|5962|6386|6599|6720|7078|7110|7249|7327|7430|7431|8851|9567|9709|9781|9927|10133|10140|10221|10392|10399|10425|10542|10641|11140|11319|22930|23400|23640|25782|25793|25897|28951|29761|51100|51377|51422|51520|53373|54512|55353|56339|56893|56915|570…	6	ADRA2A|ADRB2|ANXA2|ZFP36L1|PTTG1IP|CAPN1|CD81|CLU|CSNK1E|CSNK2A1|CST3|DAPK1|DHX9|EPHA4|GNA12|GPLD1|GSK3B|HFE|HGF|HNRNPU|HSPB1|HSP90AB1|LDLR|MSN|MTM1|NFE2L2|NPM1|PFKFB3|PIK3R2|PML|PSMC4|PSMC5|RDX|SDCBP|SMARCC1|SREBF1|TIMP3|TMF1|TSC2|UBE2G2|EZR|VIM|CDK5R1|GTPBP1|HERPUD1|RNF144A|MFN2|OPTN|TOB1|TRIB1|NOD1|RACK1|ARIH2|LAMTOR5|NPRL2|CDC37|ECD|RAB3GAP1|ATP13A2|HSPBP1|RAB3GAP2|FBXO7|RNF19A|TRIB2|USP25|SH…	95	-1.71325	-3.59582	95	TRUE	95	0.449061	GO:0031329	3.71401
973	35	210	35	2143	24135	-3.67541	2.12321	-7.97398	GO Biological Processes	19	regulation of proteolysis involved in cellular protein catabolic process	1.87704	GO:1903050	1191|1454|1457|2043|2768|2932|3077|3326|4534|4780|5371|5704|5705|6386|6599|7110|7327|9709|9781|10221|10399|10425|23640|25897|28951|29761|51377|56893|57154|64110|64326|65018|80011|127544|154214	6	CLU|CSNK1E|CSNK2A1|EPHA4|GNA12|GSK3B|HFE|HSP90AB1|MTM1|NFE2L2|PML|PSMC4|PSMC5|SDCBP|SMARCC1|TMF1|UBE2G2|HERPUD1|RNF144A|TRIB1|RACK1|ARIH2|HSPBP1|RNF19A|TRIB2|USP25|UCHL5|UBQLN4|SMURF1|MAGEF1|COP1|PINK1|FAM192A|RNF19B|RNF217	96	-1.77192	-3.67541	96	TRUE	96	0.273802	GO:1903050	3.98471
974	52	348	52	2143	24135	-3.84649	2.12321	-7.97398	GO Biological Processes	19	positive regulation of cellular catabolic process	1.68286	GO:0031331	150|154|677|754|975|1191|1454|1612|2822|2932|3949|4478|4780|5209|5704|5705|5962|7249|7430|9567|9709|9781|9927|10133|10140|10221|10392|10399|10425|10641|11140|22930|23640|25782|25793|25897|28951|51100|53373|56339|57154|57690|60592|64110|64326|65018|79899|83667|127544|143686|154214|170506	6	ADRA2A|ADRB2|ZFP36L1|PTTG1IP|CD81|CLU|CSNK1E|DAPK1|GPLD1|GSK3B|LDLR|MSN|NFE2L2|PFKFB3|PSMC4|PSMC5|RDX|TSC2|EZR|GTPBP1|HERPUD1|RNF144A|MFN2|OPTN|TOB1|TRIB1|NOD1|RACK1|ARIH2|NPRL2|CDC37|RAB3GAP1|HSPBP1|RAB3GAP2|FBXO7|RNF19A|TRIB2|SH3GLB1|TPCN1|METTL3|SMURF1|TNRC6C|SCOC|MAGEF1|COP1|PINK1|PRR5L|SESN2|RNF19B|SESN3|RNF217|DHX36	97	-1.89512	-3.84649	97	TRUE	97	0.332388	GO:0031331	4.00542
975	37	213	37	2143	24135	-4.23289	2.12321	-7.97398	GO Biological Processes	19	positive regulation of protein catabolic process	1.95635	GO:0045732	150|754|975|1191|1454|1457|2822|2932|3949|4478|4780|4946|5704|5705|5962|6662|7430|7474|9709|9781|10221|10399|10425|11267|23327|23640|25897|25976|27352|28951|51514|57154|64110|64326|83547|127544|154214	6	ADRA2A|PTTG1IP|CD81|CLU|CSNK1E|CSNK2A1|GPLD1|GSK3B|LDLR|MSN|NFE2L2|OAZ1|PSMC4|PSMC5|RDX|SOX9|EZR|WNT5A|HERPUD1|RNF144A|TRIB1|RACK1|ARIH2|SNF8|NEDD4L|HSPBP1|RNF19A|TIPARP|SGSM3|TRIB2|DTL|SMURF1|MAGEF1|COP1|RILP|RNF19B|RNF217	98	-2.18503	-4.23289	98	TRUE	98	0.281382	GO:0045732	4.37626
976	62	408	62	2143	24135	-4.68494	2.12321	-7.97398	GO Biological Processes	19	positive regulation of catabolic process	1.71142	GO:0009896	150|154|677|754|975|1191|1454|1457|1612|2822|2932|3949|4478|4780|4946|5209|5704|5705|5962|6662|7249|7430|7474|9567|9709|9781|9927|10133|10140|10221|10392|10399|10425|10641|11140|11267|22930|23327|23640|25782|25793|25897|25976|27352|28951|51100|51514|53373|56339|57154|57690|60592|64110|64326|65018|79899|83547|83667|127544|143686|154214|170506	6	ADRA2A|ADRB2|ZFP36L1|PTTG1IP|CD81|CLU|CSNK1E|CSNK2A1|DAPK1|GPLD1|GSK3B|LDLR|MSN|NFE2L2|OAZ1|PFKFB3|PSMC4|PSMC5|RDX|SOX9|TSC2|EZR|WNT5A|GTPBP1|HERPUD1|RNF144A|MFN2|OPTN|TOB1|TRIB1|NOD1|RACK1|ARIH2|NPRL2|CDC37|SNF8|RAB3GAP1|NEDD4L|HSPBP1|RAB3GAP2|FBXO7|RNF19A|TIPARP|SGSM3|TRIB2|SH3GLB1|DTL|TPCN1|METTL3|SMURF1|TNRC6C|SCOC|MAGEF1|COP1|PINK1|PRR5L|RILP|SESN2|RNF19B|SESN3|RNF217|DHX36	99	-2.46844	-4.68494	99	TRUE	99	0.362075	GO:0009896	4.52406
977	100	746	100	2143	24135	-4.68637	2.12321	-7.97398	GO Biological Processes	19	cellular protein catabolic process	1.50968	GO:0044257	163|302|406|754|975|1191|1454|1457|1512|1514|2043|2191|2768|2932|3077|3326|3920|3949|4478|4534|4738|4780|5371|5538|5692|5693|5704|5705|5710|5715|5962|6386|6502|6599|7110|7267|7318|7327|7328|7334|7430|8507|9184|9212|9572|9709|9781|9928|10221|10399|10425|11200|11267|22898|23194|23291|23327|23400|23607|23640|25793|25862|25897|25937|26046|26224|26272|26994|27005|27338|27339|28951|29761|51271|51377|51…	6	AP2B1|ANXA2|ARNTL|PTTG1IP|CD81|CLU|CSNK1E|CSNK2A1|CTSH|CTSL|EPHA4|FAP|GNA12|GSK3B|HFE|HSP90AB1|LAMP2|LDLR|MSN|MTM1|NEDD8|NFE2L2|PML|PPT1|PSMB4|PSMB5|PSMC4|PSMC5|PSMD4|PSMD9|RDX|SDCBP|SKP2|SMARCC1|TMF1|TTC3|UBA7|UBE2G2|UBE2H|UBE2N|EZR|ENC1|BUB3|AURKB|NR1D1|HERPUD1|RNF144A|KIF14|TRIB1|RACK1|ARIH2|CHEK2|SNF8|DENND3|FBXL7|FBXW11|NEDD4L|ATP13A2|CD2AP|HSPBP1|FBXO7|USP49|RNF19A|WWTR1|LTN1|FBXL3|FBXO4|RN…	100	-2.46844	-4.68637	100	TRUE	100	0.455618	GO:0044257	4.41427
978	44	242	44	2143	24135	-5.43291	2.12321	-7.97398	GO Biological Processes	19	regulation of cellular protein catabolic process	2.04768	GO:1903362	302|754|975|1191|1454|1457|2043|2768|2932|3077|3326|3949|4478|4534|4780|5371|5704|5705|5962|6386|6599|7110|7327|7430|9709|9781|10221|10399|10425|23400|23640|25897|28951|29761|51377|55353|56893|57154|64110|64326|65018|80011|127544|154214	6	ANXA2|PTTG1IP|CD81|CLU|CSNK1E|CSNK2A1|EPHA4|GNA12|GSK3B|HFE|HSP90AB1|LDLR|MSN|MTM1|NFE2L2|PML|PSMC4|PSMC5|RDX|SDCBP|SMARCC1|TMF1|UBE2G2|EZR|HERPUD1|RNF144A|TRIB1|RACK1|ARIH2|ATP13A2|HSPBP1|RNF19A|TRIB2|USP25|UCHL5|LAPTM4B|UBQLN4|SMURF1|MAGEF1|COP1|PINK1|FAM192A|RNF19B|RNF217	101	-2.99299	-5.43291	101	TRUE	101	0.306337	GO:1903362	5.11323
979	64	377	64	2143	24135	-6.46228	3.15343	-8.26282	GO Biological Processes	19	RNA splicing, via transesterification reactions	1.91189	GO:0000375	708|1660|2521|3178|3185|3192|3550|4154|4809|4858|5432|5435|5546|5936|6421|6426|6427|6428|6432|6433|6606|6629|6632|6633|6635|8106|8189|8449|8899|9092|9129|9785|9879|9939|10189|10212|10262|10421|10521|10921|10929|11189|22889|22916|23450|23543|25862|27316|27339|29890|50628|51639|51645|51692|51747|54033|55692|55696|56339|57819|60680|79760|81608|220988	5	C1QBP|DHX9|FUS|HNRNPA1|HNRNPF|HNRNPU|IK|MBNL1|SNU13|NOVA2|POLR2C|POLR2F|PRCC|RBM4|SFPQ|SRSF1|SRSF2|SRSF3|SRSF7|SFSWAP|SMN1|SNRPB2|SNRPD1|SNRPD2|SNRPE|PABPN1|SYMPK|DHX16|PRPF4B|SART1|PRPF3|DHX38|DDX46|RBM8A|ALYREF|DDX39A|SF3B4|CD2BP2|DDX17|RNPS1|SRSF8|CELF3|KHDC4|NCBP2|SF3B3|RBFOX2|USP49|RBMX|PRPF19|RBM15B|GEMIN4|SF3B6|PPIL1|CPSF3|LUC7L3|RBM11|LUC7L|RBM22|METTL3|LSM2|CELF5|GEMIN7|FIP1L1|HNRNPA3	102	-3.72708	-6.46228	102	TRUE	102	0.367692	GO:0000375	5.57062
980	64	374	64	2143	24135	-6.58951	3.15343	-8.26282	GO Biological Processes	19	mRNA splicing, via spliceosome	1.92723	GO:0000398	708|1660|2521|3178|3185|3192|3550|4154|4809|4858|5432|5435|5546|5936|6421|6426|6427|6428|6432|6433|6606|6629|6632|6633|6635|8106|8189|8449|8899|9092|9129|9785|9879|9939|10189|10212|10262|10421|10521|10921|10929|11189|22889|22916|23450|23543|25862|27316|27339|29890|50628|51639|51645|51692|51747|54033|55692|55696|56339|57819|60680|79760|81608|220988	5	C1QBP|DHX9|FUS|HNRNPA1|HNRNPF|HNRNPU|IK|MBNL1|SNU13|NOVA2|POLR2C|POLR2F|PRCC|RBM4|SFPQ|SRSF1|SRSF2|SRSF3|SRSF7|SFSWAP|SMN1|SNRPB2|SNRPD1|SNRPD2|SNRPE|PABPN1|SYMPK|DHX16|PRPF4B|SART1|PRPF3|DHX38|DDX46|RBM8A|ALYREF|DDX39A|SF3B4|CD2BP2|DDX17|RNPS1|SRSF8|CELF3|KHDC4|NCBP2|SF3B3|RBFOX2|USP49|RBMX|PRPF19|RBM15B|GEMIN4|SF3B6|PPIL1|CPSF3|LUC7L3|RBM11|LUC7L|RBM22|METTL3|LSM2|CELF5|GEMIN7|FIP1L1|HNRNPA3	103	-3.81859	-6.58951	103	TRUE	103	0.367692	GO:0000398	5.64137
981	64	374	64	2143	24135	-6.58951	3.15343	-8.26282	GO Biological Processes	19	RNA splicing, via transesterification reactions with bulged adenosine as nucleophile	1.92723	GO:0000377	708|1660|2521|3178|3185|3192|3550|4154|4809|4858|5432|5435|5546|5936|6421|6426|6427|6428|6432|6433|6606|6629|6632|6633|6635|8106|8189|8449|8899|9092|9129|9785|9879|9939|10189|10212|10262|10421|10521|10921|10929|11189|22889|22916|23450|23543|25862|27316|27339|29890|50628|51639|51645|51692|51747|54033|55692|55696|56339|57819|60680|79760|81608|220988	5	C1QBP|DHX9|FUS|HNRNPA1|HNRNPF|HNRNPU|IK|MBNL1|SNU13|NOVA2|POLR2C|POLR2F|PRCC|RBM4|SFPQ|SRSF1|SRSF2|SRSF3|SRSF7|SFSWAP|SMN1|SNRPB2|SNRPD1|SNRPD2|SNRPE|PABPN1|SYMPK|DHX16|PRPF4B|SART1|PRPF3|DHX38|DDX46|RBM8A|ALYREF|DDX39A|SF3B4|CD2BP2|DDX17|RNPS1|SRSF8|CELF3|KHDC4|NCBP2|SF3B3|RBFOX2|USP49|RBMX|PRPF19|RBM15B|GEMIN4|SF3B6|PPIL1|CPSF3|LUC7L3|RBM11|LUC7L|RBM22|METTL3|LSM2|CELF5|GEMIN7|FIP1L1|HNRNPA3	104	-3.81859	-6.58951	104	TRUE	104	0.367692	GO:0000377	5.64137
982	32	134	32	2143	24135	-6.76606	3.15343	-8.26282	KEGG Pathway	24	Spliceosome	2.68949	hsa03040	3178|3192|4809|6426|6427|6428|6432|6629|6632|6633|6635|8449|9092|9129|9785|9879|9939|10189|10262|10915|10929|22916|23450|27316|27339|51639|51645|55696|57819|144983|220988|100534599	5	HNRNPA1|HNRNPU|SNU13|SRSF1|SRSF2|SRSF3|SRSF7|SNRPB2|SNRPD1|SNRPD2|SNRPE|DHX16|SART1|PRPF3|DHX38|DDX46|RBM8A|ALYREF|SF3B4|TCERG1|SRSF8|NCBP2|SF3B3|RBMX|PRPF19|SF3B6|PPIL1|RBM22|LSM2|HNRNPA1L2|HNRNPA3|ISY1-RAB43	105	-3.94244	-6.76606	105	TRUE	105	0.261991	hsa03040	6.12192
983	41	191	41	2143	24135	-7.06994	3.15343	-8.26282	Reactome Gene Sets	6	mRNA Splicing	2.41755	R-HSA-72172	1660|2521|3178|3185|3192|4809|5432|5435|5546|6426|6427|6428|6432|6629|6632|6633|6635|8106|8189|8449|9092|9129|9785|9879|9939|10189|10262|10421|10921|22916|23450|27316|27339|51639|51645|51692|55696|57819|81608|220988|100534599	5	DHX9|FUS|HNRNPA1|HNRNPF|HNRNPU|SNU13|POLR2C|POLR2F|PRCC|SRSF1|SRSF2|SRSF3|SRSF7|SNRPB2|SNRPD1|SNRPD2|SNRPE|PABPN1|SYMPK|DHX16|SART1|PRPF3|DHX38|DDX46|RBM8A|ALYREF|SF3B4|CD2BP2|RNPS1|NCBP2|SF3B3|RBMX|PRPF19|SF3B6|PPIL1|CPSF3|RBM22|LSM2|FIP1L1|HNRNPA3|ISY1-RAB43	106	-4.1529	-7.06994	106	TRUE	106	0.29592	R-HSA-72172	6.13975
984	34	141	34	2143	24135	-7.2563	3.15343	-8.26282	CORUM	33	Spliceosome	2.71572	CORUM:351	1660|3550|4809|5496|6426|6427|6428|6432|6629|6632|6633|6635|8449|8563|8899|9092|9129|9785|9879|9939|10189|10262|10421|10521|10915|10921|22916|23450|27339|51639|51645|51747|55696|57819	5	DHX9|IK|SNU13|PPM1G|SRSF1|SRSF2|SRSF3|SRSF7|SNRPB2|SNRPD1|SNRPD2|SNRPE|DHX16|THOC5|PRPF4B|SART1|PRPF3|DHX38|DDX46|RBM8A|ALYREF|SF3B4|CD2BP2|DDX17|TCERG1|RNPS1|NCBP2|SF3B3|PRPF19|SF3B6|PPIL1|LUC7L3|RBM22|LSM2	107	-4.32153	-7.2563	107	TRUE	107	0.269926	CORUM:351	6.3782
985	41	183	41	2143	24135	-7.61982	3.15343	-8.26282	Reactome Gene Sets	6	mRNA Splicing - Major Pathway	2.52324	R-HSA-72163	1660|2521|3178|3185|3192|4809|5432|5435|5546|6426|6427|6428|6432|6629|6632|6633|6635|8106|8189|8449|9092|9129|9785|9879|9939|10189|10262|10421|10921|22916|23450|27316|27339|51639|51645|51692|55696|57819|81608|220988|100534599	5	DHX9|FUS|HNRNPA1|HNRNPF|HNRNPU|SNU13|POLR2C|POLR2F|PRCC|SRSF1|SRSF2|SRSF3|SRSF7|SNRPB2|SNRPD1|SNRPD2|SNRPE|PABPN1|SYMPK|DHX16|SART1|PRPF3|DHX38|DDX46|RBM8A|ALYREF|SF3B4|CD2BP2|RNPS1|NCBP2|SF3B3|RBMX|PRPF19|SF3B6|PPIL1|CPSF3|RBM22|LSM2|FIP1L1|HNRNPA3|ISY1-RAB43	108	-4.64726	-7.61982	108	TRUE	108	0.29592	R-HSA-72163	6.45677
986	87	532	87	2143	24135	-7.75658	3.15343	-8.26282	GO Biological Processes	19	mRNA processing	1.84176	GO:0006397	677|708|1660|2071|2521|2966|3178|3185|3192|3550|3958|4154|4809|4841|4858|5432|5435|5546|5936|6421|6426|6427|6428|6432|6433|6606|6629|6632|6633|6635|8106|8189|8227|8449|8563|8731|8882|8899|9092|9129|9785|9877|9879|9939|10189|10212|10262|10421|10521|10768|10921|10929|11129|11189|11319|22803|22889|22916|22984|23450|23543|25862|27316|27339|29101|29890|50628|51639|51645|51692|51747|54033|55692|55696|5…	5	ZFP36L1|C1QBP|DHX9|ERCC3|FUS|GTF2H2|HNRNPA1|HNRNPF|HNRNPU|IK|LGALS3|MBNL1|SNU13|NONO|NOVA2|POLR2C|POLR2F|PRCC|RBM4|SFPQ|SRSF1|SRSF2|SRSF3|SRSF7|SFSWAP|SMN1|SNRPB2|SNRPD1|SNRPD2|SNRPE|PABPN1|SYMPK|AKAP17A|DHX16|THOC5|RNMT|ZPR1|PRPF4B|SART1|PRPF3|DHX38|ZC3H11A|DDX46|RBM8A|ALYREF|DDX39A|SF3B4|CD2BP2|DDX17|AHCYL1|RNPS1|SRSF8|CLASRP|CELF3|ECD|XRN2|KHDC4|NCBP2|PDCD11|SF3B3|RBFOX2|USP49|RBMX|PRPF19|SSU7…	109	-4.76382	-7.75658	109	TRUE	109	0.426322	GO:0006397	6.12849
987	50	243	50	2143	24135	-7.82663	3.15343	-8.26282	Reactome Gene Sets	6	Processing of Capped Intron-Containing Pre-mRNA	2.31734	R-HSA-72203	1660|2521|3178|3185|3192|4809|4927|5432|5435|5546|6426|6427|6428|6432|6629|6632|6633|6635|7175|8106|8189|8449|8563|9092|9129|9688|9785|9877|9879|9939|10189|10212|10262|10421|10762|10921|22916|23450|27316|27339|51639|51645|51692|55696|56339|57819|81608|129401|220988|100534599	5	DHX9|FUS|HNRNPA1|HNRNPF|HNRNPU|SNU13|NUP88|POLR2C|POLR2F|PRCC|SRSF1|SRSF2|SRSF3|SRSF7|SNRPB2|SNRPD1|SNRPD2|SNRPE|TPR|PABPN1|SYMPK|DHX16|THOC5|SART1|PRPF3|NUP93|DHX38|ZC3H11A|DDX46|RBM8A|ALYREF|DDX39A|SF3B4|CD2BP2|NUP50|RNPS1|NCBP2|SF3B3|RBMX|PRPF19|SF3B6|PPIL1|CPSF3|RBM22|METTL3|LSM2|FIP1L1|NUP35|HNRNPA3|ISY1-RAB43	110	-4.7904	-7.82663	110	TRUE	110	0.326089	R-HSA-72203	6.44268
988	44	237	44	2143	24135	-5.68068	3.10683	-9.97387	GO Biological Processes	19	nucleobase-containing compound transport	2.09088	GO:0015931	293|677|1660|2705|3178|3192|4869|4927|6421|6426|6427|6428|6432|7175|8106|8189|8563|9688|9785|9804|9877|9939|9961|10189|10212|10478|10762|10921|11269|22916|23049|23169|23180|23212|23237|29890|51692|55308|57510|64901|81608|129401|144983|220988	4	SLC25A6|ZFP36L1|DHX9|GJB1|HNRNPA1|HNRNPU|NPM1|NUP88|SFPQ|SRSF1|SRSF2|SRSF3|SRSF7|TPR|PABPN1|SYMPK|THOC5|NUP93|DHX38|TOMM20|ZC3H11A|RBM8A|MVP|ALYREF|DDX39A|SLC25A17|NUP50|RNPS1|DDX19B|NCBP2|SMG1|SLC35D1|RFTN1|RRS1|ARC|RBM15B|CPSF3|DDX19A|XPO5|RANBP17|FIP1L1|NUP35|HNRNPA1L2|HNRNPA3	111	-3.17861	-5.68068	111	TRUE	111	0.306337	GO:0015931	5.26823
989	50	280	50	2143	24135	-5.84262	3.10683	-9.97387	GO Biological Processes	19	protein-containing complex localization	2.01112	GO:0031503	163|1785|2060|2239|3192|4869|4927|5649|6421|6426|6427|6428|6432|7175|7430|8106|8189|8417|8563|8650|9211|9688|9785|9877|9903|9939|10189|10212|10762|10921|11127|11269|22883|22916|23049|23096|23212|23237|23557|26052|29890|51668|51692|59283|81608|81832|83657|90410|129401|138151	4	AP2B1|DNM2|EPS15|GPC4|HNRNPU|NPM1|NUP88|RELN|SFPQ|SRSF1|SRSF2|SRSF3|SRSF7|TPR|EZR|PABPN1|SYMPK|STX7|THOC5|NUMB|LGI1|NUP93|DHX38|ZC3H11A|KLHL21|RBM8A|ALYREF|DDX39A|NUP50|RNPS1|KIF3A|DDX19B|CLSTN1|NCBP2|SMG1|IQSEC2|RRS1|ARC|SNAPIN|DNM3|RBM15B|HSPB11|CPSF3|CACNG8|FIP1L1|NETO1|DYNLRB2|IFT20|NUP35|NACC2	112	-3.29106	-5.84262	112	TRUE	112	0.326089	GO:0031503	5.31231
990	33	151	33	2143	24135	-6.00892	3.10683	-9.97387	GO Biological Processes	19	mRNA transport	2.46129	GO:0051028	677|1660|3178|4927|6426|6427|6428|6432|7175|8106|8189|8563|9688|9785|9877|9939|9961|10189|10212|10762|10921|11269|22916|23049|23237|29890|51692|55308|64901|81608|129401|144983|220988	4	ZFP36L1|DHX9|HNRNPA1|NUP88|SRSF1|SRSF2|SRSF3|SRSF7|TPR|PABPN1|SYMPK|THOC5|NUP93|DHX38|ZC3H11A|RBM8A|MVP|ALYREF|DDX39A|NUP50|RNPS1|DDX19B|NCBP2|SMG1|ARC|RBM15B|CPSF3|DDX19A|RANBP17|FIP1L1|NUP35|HNRNPA1L2|HNRNPA3	113	-3.40994	-6.00892	113	TRUE	113	0.26599	GO:0051028	5.62285
991	40	198	40	2143	24135	-6.1835	3.10683	-9.97387	GO Biological Processes	19	establishment of RNA localization	2.2752	GO:0051236	677|1660|3178|3192|4869|4927|6421|6426|6427|6428|6432|7175|8106|8189|8563|9688|9785|9804|9877|9939|9961|10189|10212|10762|10921|11269|22916|23049|23180|23212|23237|29890|51692|55308|57510|64901|81608|129401|144983|220988	4	ZFP36L1|DHX9|HNRNPA1|HNRNPU|NPM1|NUP88|SFPQ|SRSF1|SRSF2|SRSF3|SRSF7|TPR|PABPN1|SYMPK|THOC5|NUP93|DHX38|TOMM20|ZC3H11A|RBM8A|MVP|ALYREF|DDX39A|NUP50|RNPS1|DDX19B|NCBP2|SMG1|RFTN1|RRS1|ARC|RBM15B|CPSF3|DDX19A|XPO5|RANBP17|FIP1L1|NUP35|HNRNPA1L2|HNRNPA3	114	-3.55871	-6.1835	114	TRUE	114	0.292359	GO:0051236	5.62432
992	33	146	33	2143	24135	-6.36148	3.10683	-9.97387	GO Biological Processes	19	RNA 3'-end processing	2.54558	GO:0031123	677|2091|6227|6426|6427|6428|6432|8106|8189|8563|9785|9877|9939|10189|10212|10768|10921|11044|22916|25896|29101|51095|51692|54512|54931|56254|56915|80336|81608|118460|134353|170506|345630	4	ZFP36L1|FBL|RPS21|SRSF1|SRSF2|SRSF3|SRSF7|PABPN1|SYMPK|THOC5|DHX38|ZC3H11A|RBM8A|ALYREF|DDX39A|AHCYL1|RNPS1|TENT4A|NCBP2|INTS7|SSU72|TRNT1|CPSF3|EXOSC4|TRMT10C|RNF20|EXOSC5|PABPC1L|FIP1L1|EXOSC6|LSM11|DHX36|FBLL1	115	-3.69971	-6.36148	115	TRUE	115	0.26599	GO:0031123	5.84729
993	40	195	40	2143	24135	-6.36405	3.10683	-9.97387	GO Biological Processes	19	RNA transport	2.3102	GO:0050658	677|1660|3178|3192|4869|4927|6421|6426|6427|6428|6432|7175|8106|8189|8563|9688|9785|9804|9877|9939|9961|10189|10212|10762|10921|11269|22916|23049|23180|23212|23237|29890|51692|55308|57510|64901|81608|129401|144983|220988	4	ZFP36L1|DHX9|HNRNPA1|HNRNPU|NPM1|NUP88|SFPQ|SRSF1|SRSF2|SRSF3|SRSF7|TPR|PABPN1|SYMPK|THOC5|NUP93|DHX38|TOMM20|ZC3H11A|RBM8A|MVP|ALYREF|DDX39A|NUP50|RNPS1|DDX19B|NCBP2|SMG1|RFTN1|RRS1|ARC|RBM15B|CPSF3|DDX19A|XPO5|RANBP17|FIP1L1|NUP35|HNRNPA1L2|HNRNPA3	116	-3.69971	-6.36405	116	TRUE	116	0.292359	GO:0050658	5.7344
994	40	195	40	2143	24135	-6.36405	3.10683	-9.97387	GO Biological Processes	19	nucleic acid transport	2.3102	GO:0050657	677|1660|3178|3192|4869|4927|6421|6426|6427|6428|6432|7175|8106|8189|8563|9688|9785|9804|9877|9939|9961|10189|10212|10762|10921|11269|22916|23049|23180|23212|23237|29890|51692|55308|57510|64901|81608|129401|144983|220988	4	ZFP36L1|DHX9|HNRNPA1|HNRNPU|NPM1|NUP88|SFPQ|SRSF1|SRSF2|SRSF3|SRSF7|TPR|PABPN1|SYMPK|THOC5|NUP93|DHX38|TOMM20|ZC3H11A|RBM8A|MVP|ALYREF|DDX39A|NUP50|RNPS1|DDX19B|NCBP2|SMG1|RFTN1|RRS1|ARC|RBM15B|CPSF3|DDX19A|XPO5|RANBP17|FIP1L1|NUP35|HNRNPA1L2|HNRNPA3	117	-3.69971	-6.36405	117	TRUE	117	0.292359	GO:0050657	5.7344
995	38	180	38	2143	24135	-6.40927	3.10683	-9.97387	GO Biological Processes	19	protein export from nucleus	2.37759	GO:0006611	2810|2932|4869|4927|5784|6426|6427|6428|6432|7040|7175|8106|8189|8563|9531|9688|9785|9877|9939|10189|10212|10762|10768|10921|11269|22916|23049|23212|23214|29890|51512|51692|55696|57154|57510|64901|81608|129401	4	SFN|GSK3B|NPM1|NUP88|PTPN14|SRSF1|SRSF2|SRSF3|SRSF7|TGFB1|TPR|PABPN1|SYMPK|THOC5|BAG3|NUP93|DHX38|ZC3H11A|RBM8A|ALYREF|DDX39A|NUP50|AHCYL1|RNPS1|DDX19B|NCBP2|SMG1|RRS1|XPO6|RBM15B|GTSE1|CPSF3|RBM22|SMURF1|XPO5|RANBP17|FIP1L1|NUP35	118	-3.70184	-6.40927	118	TRUE	118	0.285092	GO:0006611	5.79096
996	41	194	41	2143	24135	-6.87409	3.10683	-9.97387	GO Biological Processes	19	nuclear export	2.38017	GO:0051168	1660|2810|2932|3178|4869|4927|5784|6426|6427|6428|6432|7040|7175|8106|8189|8563|9531|9688|9785|9877|9939|10189|10212|10762|10768|10921|11214|11269|22916|23049|23212|23214|29890|51512|51692|55696|57154|57510|64901|81608|129401	4	DHX9|SFN|GSK3B|HNRNPA1|NPM1|NUP88|PTPN14|SRSF1|SRSF2|SRSF3|SRSF7|TGFB1|TPR|PABPN1|SYMPK|THOC5|BAG3|NUP93|DHX38|ZC3H11A|RBM8A|ALYREF|DDX39A|NUP50|AHCYL1|RNPS1|AKAP13|DDX19B|NCBP2|SMG1|RRS1|XPO6|RBM15B|GTSE1|CPSF3|RBM22|SMURF1|XPO5|RANBP17|FIP1L1|NUP35	119	-4.00627	-6.87409	119	TRUE	119	0.29592	GO:0051168	6.02496
997	50	318	50	2143	24135	-4.28432	3.21779	-10.1135	GO Biological Processes	19	positive regulation of cellular protein localization	1.77079	GO:1903829	163|1956|2064|2066|2737|2810|2932|3326|3728|3958|4088|4478|4804|4946|5296|5469|5962|7040|7175|7203|7430|7545|8826|8851|8882|9495|9531|10268|10399|10425|10574|10576|10807|11143|22948|23184|23607|51100|51512|54471|54741|55135|55696|55704|57142|65018|79899|83667|125170|163882	3	AP2B1|EGFR|ERBB2|ERBB4|GLI3|SFN|GSK3B|HSP90AB1|JUP|LGALS3|SMAD3|MSN|NGFR|OAZ1|PIK3R2|MED1|RDX|TGFB1|TPR|CCT3|EZR|ZIC1|IQGAP1|CDK5R1|ZPR1|AKAP5|BAG3|RAMP3|RACK1|ARIH2|CCT7|CCT2|ENTR1|KAT7|CCT5|MESD|CD2AP|SH3GLB1|GTSE1|MIEF1|LEPROT|WRAP53|RBM22|CCDC88A|RTN4|PINK1|PRR5L|SESN2|MIEF2|CNST	120	-2.20732	-4.28432	120	TRUE	120	0.326089	GO:1903829	4.31918
998	30	157	30	2143	24135	-4.32437	3.21779	-10.1135	GO Biological Processes	19	protein import into nucleus	2.15202	GO:0006606	406|473|754|2737|3326|3728|4088|4792|4927|5296|5371|5469|7040|7175|7227|7249|7545|8720|8882|9531|9688|10762|11142|11331|29969|51715|55696|64901|84268|129401	3	ARNTL|RERE|PTTG1IP|GLI3|HSP90AB1|JUP|SMAD3|NFKBIA|NUP88|PIK3R2|PML|MED1|TGFB1|TPR|TRPS1|TSC2|ZIC1|MBTPS1|ZPR1|BAG3|NUP93|NUP50|PKIG|PHB2|MDFIC|RAB23|RBM22|RANBP17|RPAIN|NUP35	121	-2.23727	-4.32437	121	TRUE	121	0.253792	GO:0006606	4.52062
999	40	214	40	2143	24135	-5.30008	3.21779	-10.1135	GO Biological Processes	19	protein import	2.10509	GO:0017038	406|473|754|1191|2737|3326|3728|3920|4088|4792|4927|5190|5192|5194|5195|5296|5371|5469|7040|7175|7227|7249|7545|8720|8882|9531|9688|9804|10762|11142|11331|25813|29969|51715|55696|56993|64901|84268|129401|134266	3	ARNTL|RERE|PTTG1IP|CLU|GLI3|HSP90AB1|JUP|LAMP2|SMAD3|NFKBIA|NUP88|PEX6|PEX10|PEX13|PEX14|PIK3R2|PML|MED1|TGFB1|TPR|TRPS1|TSC2|ZIC1|MBTPS1|ZPR1|BAG3|NUP93|TOMM20|NUP50|PKIG|PHB2|SAMM50|MDFIC|RAB23|RBM22|TOMM22|RANBP17|RPAIN|NUP35|GRPEL2	122	-2.88272	-5.30008	122	TRUE	122	0.292359	GO:0017038	5.06885
1000	21	78	21	2143	24135	-5.54558	3.21779	-10.1135	GO Biological Processes	19	positive regulation of protein localization to nucleus	3.03214	GO:1900182	2737|3326|3728|4088|4804|5296|5469|7040|7175|7203|7545|8882|9531|10574|10576|11143|22948|23607|51512|55696|83667	3	GLI3|HSP90AB1|JUP|SMAD3|NGFR|PIK3R2|MED1|TGFB1|TPR|CCT3|ZIC1|ZPR1|BAG3|CCT7|CCT2|KAT7|CCT5|CD2AP|GTSE1|RBM22|SESN2	123	-3.08793	-5.54558	123	TRUE	123	0.212789	GO:1900182	5.61144
1001	28	121	28	2143	24135	-5.71357	3.21779	-10.1135	GO Biological Processes	19	regulation of protein localization to nucleus	2.60614	GO:1900180	2737|2932|3326|3728|4088|4804|4931|5296|5469|7040|7175|7203|7545|8882|9531|10574|10576|11006|11142|11143|22948|23607|26272|29969|51512|51715|55696|83667	3	GLI3|GSK3B|HSP90AB1|JUP|SMAD3|NGFR|NVL|PIK3R2|MED1|TGFB1|TPR|CCT3|ZIC1|ZPR1|BAG3|CCT7|CCT2|LILRB4|PKIG|KAT7|CCT5|CD2AP|FBXO4|MDFIC|GTSE1|RAB23|RBM22|SESN2	124	-3.19793	-5.71357	124	TRUE	124	0.245302	GO:1900180	5.52888
1002	80	508	80	2143	24135	-6.48555	3.21779	-10.1135	GO Biological Processes	19	regulation of cellular protein localization	1.77358	GO:1903827	163|1454|1956|2064|2066|2239|2737|2810|2932|3077|3326|3728|3958|4088|4478|4804|4931|4946|5296|5469|5784|5962|6720|7040|7175|7203|7327|7430|7474|7545|8301|8417|8500|8514|8650|8826|8851|8882|9419|9495|9531|9648|10228|10268|10399|10425|10574|10576|10807|11006|11142|11143|22948|23096|23184|23327|23400|23484|23607|23657|26056|26272|29969|51100|51512|51715|54471|54741|55135|55696|55704|57142|57510|6411…	3	AP2B1|CSNK1E|EGFR|ERBB2|ERBB4|GPC4|GLI3|SFN|GSK3B|HFE|HSP90AB1|JUP|LGALS3|SMAD3|MSN|NGFR|NVL|OAZ1|PIK3R2|MED1|PTPN14|RDX|SREBF1|TGFB1|TPR|CCT3|UBE2G2|EZR|WNT5A|ZIC1|PICALM|STX7|PPFIA1|KCNAB2|NUMB|IQGAP1|CDK5R1|ZPR1|CRIPT|AKAP5|BAG3|GCC2|STX6|RAMP3|RACK1|ARIH2|CCT7|CCT2|ENTR1|LILRB4|PKIG|KAT7|CCT5|IQSEC2|MESD|NEDD4L|ATP13A2|LEPROTL1|CD2AP|SLC7A11|RAB11FIP5|FBXO4|MDFIC|SH3GLB1|GTSE1|RAB23|MIEF1|LEP…	125	-3.73877	-6.48555	125	TRUE	125	0.409507	GO:1903827	5.50082
1003	38	178	38	2143	24135	-6.53918	3.21779	-10.1135	GO Biological Processes	19	import into nucleus	2.4043	GO:0051170	406|473|754|2737|3178|3326|3728|4088|4792|4927|5296|5371|5469|6606|6632|6633|6635|7040|7175|7227|7249|7545|8720|8882|9531|9688|10553|10762|11142|11331|29969|50628|51715|55696|64901|79760|84268|129401	3	ARNTL|RERE|PTTG1IP|GLI3|HNRNPA1|HSP90AB1|JUP|SMAD3|NFKBIA|NUP88|PIK3R2|PML|MED1|SMN1|SNRPD1|SNRPD2|SNRPE|TGFB1|TPR|TRPS1|TSC2|ZIC1|MBTPS1|ZPR1|BAG3|NUP93|HTATIP2|NUP50|PKIG|PHB2|MDFIC|GEMIN4|RAB23|RBM22|RANBP17|GEMIN7|RPAIN|NUP35	126	-3.78049	-6.53918	126	TRUE	126	0.285092	GO:0051170	5.87012
1004	51	269	51	2143	24135	-6.76904	3.21779	-10.1135	GO Biological Processes	19	protein localization to nucleus	2.13522	GO:0034504	406|473|754|2737|2932|3192|3326|3728|4088|4792|4804|4927|4931|5296|5371|5469|6495|6662|7040|7175|7203|7227|7249|7545|8720|8882|9531|9688|10574|10576|10762|11006|11142|11143|11331|22948|23212|23568|23607|26272|29969|51512|51715|51804|55135|55696|64901|83667|84268|129401|163590	3	ARNTL|RERE|PTTG1IP|GLI3|GSK3B|HNRNPU|HSP90AB1|JUP|SMAD3|NFKBIA|NGFR|NUP88|NVL|PIK3R2|PML|MED1|SIX1|SOX9|TGFB1|TPR|CCT3|TRPS1|TSC2|ZIC1|MBTPS1|ZPR1|BAG3|NUP93|CCT7|CCT2|NUP50|LILRB4|PKIG|KAT7|PHB2|CCT5|RRS1|ARL2BP|CD2AP|FBXO4|MDFIC|GTSE1|RAB23|SIX4|WRAP53|RBM22|RANBP17|SESN2|RPAIN|NUP35|TOR1AIP2	127	-3.94244	-6.76904	127	TRUE	127	0.329255	GO:0034504	5.84468
1005	71	360	71	2143	24135	-9.94242	3.21779	-10.1135	GO Biological Processes	19	nuclear transport	2.22117	GO:0051169	406|473|754|1660|2737|2810|2932|3178|3326|3728|4088|4792|4869|4927|5296|5371|5469|5784|5936|6426|6427|6428|6432|6606|6632|6633|6635|7040|7175|7227|7249|7545|8106|8189|8563|8720|8882|9531|9688|9785|9877|9939|10189|10212|10553|10762|10768|10921|11142|11214|11269|11331|22916|23049|23212|23214|29890|29969|50628|51512|51692|51715|55696|57154|57510|64901|79760|81608|84268|129138|129401	3	ARNTL|RERE|PTTG1IP|DHX9|GLI3|SFN|GSK3B|HNRNPA1|HSP90AB1|JUP|SMAD3|NFKBIA|NPM1|NUP88|PIK3R2|PML|MED1|PTPN14|RBM4|SRSF1|SRSF2|SRSF3|SRSF7|SMN1|SNRPD1|SNRPD2|SNRPE|TGFB1|TPR|TRPS1|TSC2|ZIC1|PABPN1|SYMPK|THOC5|MBTPS1|ZPR1|BAG3|NUP93|DHX38|ZC3H11A|RBM8A|ALYREF|DDX39A|HTATIP2|NUP50|AHCYL1|RNPS1|PKIG|AKAP13|DDX19B|PHB2|NCBP2|SMG1|RRS1|XPO6|RBM15B|MDFIC|GEMIN4|GTSE1|CPSF3|RAB23|RBM22|SMURF1|XPO5|RANBP17|…	128	-6.70662	-9.94242	128	TRUE	128	0.386626	GO:0051169	7.28717
1006	29	119	29	2143	24135	-6.39358	3.14043	-13.7849	Reactome Gene Sets	6	Cap-dependent Translation Initiation	2.74458	R-HSA-72737	1973|1978|1983|4736|6122|6130|6132|6137|6138|6141|6143|6159|6161|6167|6169|6193|6205|6208|6222|6227|6228|8663|8664|8666|8893|11224|27335|51386|200916	2	EIF4A1|EIF4EBP1|EIF5|RPL10A|RPL3|RPL7A|RPL8|RPL13|RPL15|RPL18|RPL19|RPL29|RPL32|RPL37|RPL38|RPS5|RPS11|RPS14|RPS18|RPS21|RPS23|EIF3C|EIF3D|EIF3G|EIF2B5|RPL35|EIF3K|EIF3L|RPL22L1	129	-3.70184	-6.39358	129	TRUE	129	0.249585	R-HSA-72737	5.95536
1007	29	119	29	2143	24135	-6.39358	3.14043	-13.7849	Reactome Gene Sets	6	Eukaryotic Translation Initiation	2.74458	R-HSA-72613	1973|1978|1983|4736|6122|6130|6132|6137|6138|6141|6143|6159|6161|6167|6169|6193|6205|6208|6222|6227|6228|8663|8664|8666|8893|11224|27335|51386|200916	2	EIF4A1|EIF4EBP1|EIF5|RPL10A|RPL3|RPL7A|RPL8|RPL13|RPL15|RPL18|RPL19|RPL29|RPL32|RPL37|RPL38|RPS5|RPS11|RPS14|RPS18|RPS21|RPS23|EIF3C|EIF3D|EIF3G|EIF2B5|RPL35|EIF3K|EIF3L|RPL22L1	130	-3.70184	-6.39358	130	TRUE	130	0.249585	R-HSA-72613	5.95536
1008	40	194	40	2143	24135	-6.42536	3.14043	-13.7849	GO Biological Processes	19	translational initiation	2.32211	GO:0006413	1973|1978|1983|3315|4736|4869|5936|6122|6130|6132|6137|6138|6141|6143|6159|6161|6167|6169|6193|6205|6208|6222|6227|6228|6256|7175|8663|8664|8666|8872|8893|11224|22916|27335|51247|51386|56339|83939|84919|728689	2	EIF4A1|EIF4EBP1|EIF5|HSPB1|RPL10A|NPM1|RBM4|RPL3|RPL7A|RPL8|RPL13|RPL15|RPL18|RPL19|RPL29|RPL32|RPL37|RPL38|RPS5|RPS11|RPS14|RPS18|RPS21|RPS23|RXRA|TPR|EIF3C|EIF3D|EIF3G|CDC123|EIF2B5|RPL35|NCBP2|EIF3K|PAIP2|EIF3L|METTL3|EIF2A|PPP1R15B|EIF3CL	131	-3.70184	-6.42536	131	TRUE	131	0.292359	GO:0006413	5.77154
1009	103	697	103	2143	24135	-6.74354	3.14043	-13.7849	GO Biological Processes	19	translation	1.66429	GO:0006412	23|677|708|1612|1660|1719|1725|1933|1956|1973|1978|1983|2064|2193|2686|2872|2966|3035|3315|3735|4736|4869|5724|5859|5936|6122|6130|6132|6137|6138|6141|6143|6159|6161|6167|6169|6182|6193|6205|6208|6222|6227|6228|6256|6659|6664|6897|7175|7284|7407|7431|7818|8507|8663|8664|8666|8872|8893|9567|9939|10131|10140|10399|10884|11222|11224|22916|23107|25904|26046|27335|51247|51386|51520|54460|54534|54901|5…	2	ABCF1|ZFP36L1|C1QBP|DAPK1|DHX9|DHFR|DHPS|EEF1B2|EGFR|EIF4A1|EIF4EBP1|EIF5|ERBB2|FARSA|GGT7|MKNK2|GTF2H2|HARS|HSPB1|KARS|RPL10A|NPM1|PTAFR|QARS|RBM4|RPL3|RPL7A|RPL8|RPL13|RPL15|RPL18|RPL19|RPL29|RPL32|RPL37|RPL38|MRPL12|RPS5|RPS11|RPS14|RPS18|RPS21|RPS23|RXRA|SOX4|SOX11|TARS|TPR|TUFM|VARS|VIM|DAP3|ENC1|EIF3C|EIF3D|EIF3G|CDC123|EIF2B5|GTPBP1|RBM8A|TRAP1|TOB1|RACK1|MRPS30|MRPL3|RPL35|NCBP2|MRPS27|CN…	132	-3.93371	-6.74354	132	TRUE	132	0.462062	GO:0006412	5.55531
1010	87	551	87	2143	24135	-7.04775	3.14043	-13.7849	Reactome Gene Sets	6	Axon guidance	1.77825	R-HSA-422475	163|287|1290|1297|1299|1457|1460|1463|1641|1785|1945|1956|2043|2049|2050|2051|2064|2932|3326|4478|4637|4651|4736|5296|5649|5692|5693|5704|5705|5710|5715|5962|6091|6122|6130|6132|6137|6138|6141|6143|6159|6161|6167|6169|6193|6205|6208|6222|6227|6228|6237|6300|6323|6326|6386|6453|7204|7277|7430|8650|8828|8851|8874|8986|9037|9353|9495|9723|9939|10095|10154|10487|10921|11224|22916|23380|26052|51107|53…	2	AP2B1|ANK2|COL5A2|COL9A1|COL9A3|CSNK2A1|CSNK2B|NCAN|DCX|DNM2|EFNA4|EGFR|EPHA4|EPHB3|EPHB4|EPHB6|ERBB2|GSK3B|HSP90AB1|MSN|MYL6|MYO10|RPL10A|PIK3R2|RELN|PSMB4|PSMB5|PSMC4|PSMC5|PSMD4|PSMD9|RDX|ROBO1|RPL3|RPL7A|RPL8|RPL13|RPL15|RPL18|RPL19|RPL29|RPL32|RPL37|RPL38|RPS5|RPS11|RPS14|RPS18|RPS21|RPS23|RRAS|MAPK12|SCN1A|SCN2A|SDCBP|ITSN1|TRIO|TUBA4A|EZR|NUMB|NRP2|CDK5R1|ARHGEF7|RPS6KA4|SEMA5A|SLIT2|AKAP5…	133	-4.14774	-7.04775	133	TRUE	133	0.426322	R-HSA-422475	5.76872
1011	73	424	73	2143	24135	-7.53251	3.14043	-13.7849	GO Biological Processes	19	protein targeting	1.93902	GO:0006605	293|1191|1384|2064|3155|3920|4053|4736|5190|5192|5194|5195|6122|6130|6132|6137|6138|6141|6143|6159|6161|6167|6169|6193|6205|6208|6222|6227|6228|6342|6386|6720|6728|6746|8443|8528|8851|9495|9531|9648|9804|9868|9927|10425|11001|11140|11224|23203|23303|23471|25793|25813|51100|51201|51268|51520|54332|54469|54471|54677|54741|55187|56993|57154|60559|65018|125170|128866|134266|196743|252983|374666|401647	2	SLC25A6|CLU|CRAT|ERBB2|HMGCL|LAMP2|LTBP2|RPL10A|PEX6|PEX10|PEX13|PEX14|RPL3|RPL7A|RPL8|RPL13|RPL15|RPL18|RPL19|RPL29|RPL32|RPL37|RPL38|RPS5|RPS11|RPS14|RPS18|RPS21|RPS23|SCP2|SDCBP|SREBF1|SRP19|SSR2|GNPAT|DDO|CDK5R1|AKAP5|BAG3|GCC2|TOMM20|TOMM70|MFN2|ARIH2|SLC27A2|CDC37|RPL35|PMPCA|KIF13B|TRAM1|FBXO7|SAMM50|SH3GLB1|ZDHHC2|PIPOX|LARS|GDAP1|ZFAND6|MIEF1|CROT|LEPROT|VPS13D|TOMM22|SMURF1|SPCS3|PINK1|…	134	-4.57925	-7.53251	134	TRUE	134	0.391844	GO:0006605	6.08942
1012	29	104	29	2143	24135	-7.77723	3.14043	-13.7849	CORUM	33	Nop56p-associated pre-rRNA complex	3.14043	CORUM:3055	1660|2091|3178|3192|3608|4736|4809|4869|6122|6130|6132|6137|6138|6141|6143|6159|6161|6205|6208|6222|6228|7284|10514|10528|11224|26156|51602|55299|55681	2	DHX9|FBL|HNRNPA1|HNRNPU|ILF2|RPL10A|SNU13|NPM1|RPL3|RPL7A|RPL8|RPL13|RPL15|RPL18|RPL19|RPL29|RPL32|RPS11|RPS14|RPS18|RPS23|TUFM|MYBBP1A|NOP56|RPL35|RSL1D1|NOP58|BRIX1|SCYL2	135	-4.76382	-7.77723	135	TRUE	135	0.249585	CORUM:3055	6.82851
1013	110	722	110	2143	24135	-7.87324	3.14043	-13.7849	GO Biological Processes	19	peptide biosynthetic process	1.71586	GO:0043043	23|677|708|1612|1660|1719|1725|1933|1956|1973|1978|1983|2064|2193|2686|2730|2872|2966|3035|3315|3735|4258|4736|4780|4869|5125|5724|5859|5936|6122|6130|6132|6137|6138|6141|6143|6159|6161|6167|6169|6182|6193|6205|6208|6222|6227|6228|6256|6659|6664|6897|7175|7284|7407|7431|7818|8507|8663|8664|8666|8872|8893|9567|9939|10131|10140|10399|10884|11222|11224|22916|23107|23657|25904|26046|27335|51247|51386…	2	ABCF1|ZFP36L1|C1QBP|DAPK1|DHX9|DHFR|DHPS|EEF1B2|EGFR|EIF4A1|EIF4EBP1|EIF5|ERBB2|FARSA|GGT7|GCLM|MKNK2|GTF2H2|HARS|HSPB1|KARS|MGST2|RPL10A|NFE2L2|NPM1|PCSK5|PTAFR|QARS|RBM4|RPL3|RPL7A|RPL8|RPL13|RPL15|RPL18|RPL19|RPL29|RPL32|RPL37|RPL38|MRPL12|RPS5|RPS11|RPS14|RPS18|RPS21|RPS23|RXRA|SOX4|SOX11|TARS|TPR|TUFM|VARS|VIM|DAP3|ENC1|EIF3C|EIF3D|EIF3G|CDC123|EIF2B5|GTPBP1|RBM8A|TRAP1|TOB1|RACK1|MRPS30|MRP…	136	-4.81353	-7.87324	136	TRUE	136	0.476685	GO:0043043	6.09619
1014	59	291	59	2143	24135	-8.85199	3.14043	-13.7849	Reactome Gene Sets	6	Translation	2.28341	R-HSA-72766	1933|1973|1978|1983|2193|3035|3735|4736|5859|6122|6130|6132|6137|6138|6141|6143|6159|6161|6167|6169|6182|6193|6205|6208|6222|6227|6228|6728|6746|6897|7284|7407|7818|8663|8664|8666|8893|10884|11222|11224|23107|23471|27335|51386|51520|54460|54534|55157|55168|56945|57176|60559|64949|64960|84340|92935|124454|124995|200916	2	EEF1B2|EIF4A1|EIF4EBP1|EIF5|FARSA|HARS|KARS|RPL10A|QARS|RPL3|RPL7A|RPL8|RPL13|RPL15|RPL18|RPL19|RPL29|RPL32|RPL37|RPL38|MRPL12|RPS5|RPS11|RPS14|RPS18|RPS21|RPS23|SRP19|SSR2|TARS|TUFM|VARS|DAP3|EIF3C|EIF3D|EIF3G|EIF2B5|MRPS30|MRPL3|RPL35|MRPS27|TRAM1|EIF3K|EIF3L|LARS|MRPS21|MRPL50|DARS2|MRPS18A|MRPS22|VARS2|SPCS3|MRPS26|MRPS15|GFM2|MARS2|EARS2|MRPL10|RPL22L1	137	-5.7131	-8.85199	137	TRUE	137	0.353461	R-HSA-72766	6.87569
1015	53	240	53	2143	24135	-9.4012	2.9221	-17.7222	GO Biological Processes	19	rRNA metabolic process	2.48708	GO:0016072	705|2091|4736|4809|4931|6130|6208|6227|6597|9092|9277|9724|9790|10360|10521|10528|10813|10885|11224|22803|22984|23212|23560|25879|25926|26156|26168|28987|29102|50628|51119|51602|54512|54555|54881|55011|55127|55636|55651|55759|56915|64216|79159|81875|83732|84172|84294|117246|118460|129563|284119|285855|345630	1	BYSL|FBL|RPL10A|SNU13|NVL|RPL7A|RPS14|RPS21|SMARCA4|SART1|WDR46|UTP14C|BMS1|NPM3|DDX17|NOP56|UTP14A|WDR3|RPL35|XRN2|PDCD11|RRS1|GTPBP4|DCAF13|NOL11|RSL1D1|SENP3|NOB1|DROSHA|GEMIN4|SBDS|NOP58|EXOSC4|DDX49|TEX10|PIH1D1|HEATR1|CHD7|NHP2|WDR12|EXOSC5|TFB2M|NOL12|ISG20L2|RIOK1|POLR1B|UTP23|FTSJ3|EXOSC6|DIS3L2|CAVIN1|RPL7L1|FBLL1	138	-6.23235	-9.4012	138	TRUE	138	0.335489	GO:0016072	7.22736
1016	95	547	95	2143	24135	-9.81479	2.9221	-17.7222	GO Biological Processes	19	ncRNA metabolic process	1.95597	GO:0034660	705|2091|2193|3035|3735|4088|4736|4809|4931|5432|5435|5859|6130|6208|6227|6597|6894|6897|7407|8518|9092|9277|9724|9790|10360|10521|10528|10813|10885|11022|11044|11189|11224|22803|22916|22984|23212|23536|23560|25879|25896|25926|26156|26168|27304|28987|29102|50628|51002|51095|51119|51520|51602|51605|51692|54482|54512|54555|54881|54888|54901|54931|55011|55127|55157|55636|55651|55687|55756|55759|5579…	1	BYSL|FBL|FARSA|HARS|KARS|SMAD3|RPL10A|SNU13|NVL|POLR2C|POLR2F|QARS|RPL7A|RPS14|RPS21|SMARCA4|TARBP1|TARS|VARS|ELP1|SART1|WDR46|UTP14C|BMS1|NPM3|DDX17|NOP56|UTP14A|WDR3|TDRKH|TENT4A|CELF3|RPL35|XRN2|NCBP2|PDCD11|RRS1|ADAT1|GTPBP4|DCAF13|INTS7|NOL11|RSL1D1|SENP3|MOCS3|NOB1|DROSHA|GEMIN4|TPRKB|TRNT1|SBDS|LARS|NOP58|TRMT6|CPSF3|TRMT13|EXOSC4|DDX49|TEX10|NSUN2|CDKAL1|TRMT10C|PIH1D1|HEATR1|DARS2|CHD7|N…	139	-6.61375	-9.81479	139	TRUE	139	0.444625	GO:0034660	7.05967
1017	49	205	49	2143	24135	-10.0022	2.9221	-17.7222	GO Biological Processes	19	rRNA processing	2.69195	GO:0006364	705|2091|4736|4809|4931|6130|6208|6227|9092|9277|9724|9790|10360|10521|10528|10813|10885|11224|22803|22984|23212|23560|25879|25926|26156|26168|28987|50628|51119|51602|54512|54555|54881|55011|55127|55636|55651|55759|56915|64216|79159|81875|83732|84294|117246|118460|129563|285855|345630	1	BYSL|FBL|RPL10A|SNU13|NVL|RPL7A|RPS14|RPS21|SART1|WDR46|UTP14C|BMS1|NPM3|DDX17|NOP56|UTP14A|WDR3|RPL35|XRN2|PDCD11|RRS1|GTPBP4|DCAF13|NOL11|RSL1D1|SENP3|NOB1|GEMIN4|SBDS|NOP58|EXOSC4|DDX49|TEX10|PIH1D1|HEATR1|CHD7|NHP2|WDR12|EXOSC5|TFB2M|NOL12|ISG20L2|RIOK1|UTP23|FTSJ3|EXOSC6|DIS3L2|RPL7L1|FBLL1	140	-6.70662	-10.0022	140	TRUE	140	0.322889	GO:0006364	7.59429
1018	74	376	74	2143	24135	-10.2895	2.9221	-17.7222	GO Biological Processes	19	ncRNA processing	2.21651	GO:0034470	705|2091|3735|4088|4736|4809|4931|6130|6208|6227|6894|8518|9092|9277|9724|9790|10360|10521|10528|10813|10885|11044|11224|22803|22984|23212|23536|23560|25879|25896|25926|26156|26168|27304|28987|29102|50628|51002|51095|51119|51602|51605|51692|54482|54512|54555|54881|54888|54901|54931|55011|55127|55636|55651|55687|55756|55759|55798|56339|56915|64216|79159|81875|83732|84294|116461|117246|118460|12956…	1	BYSL|FBL|KARS|SMAD3|RPL10A|SNU13|NVL|RPL7A|RPS14|RPS21|TARBP1|ELP1|SART1|WDR46|UTP14C|BMS1|NPM3|DDX17|NOP56|UTP14A|WDR3|TENT4A|RPL35|XRN2|PDCD11|RRS1|ADAT1|GTPBP4|DCAF13|INTS7|NOL11|RSL1D1|SENP3|MOCS3|NOB1|DROSHA|GEMIN4|TPRKB|TRNT1|SBDS|NOP58|TRMT6|CPSF3|TRMT13|EXOSC4|DDX49|TEX10|NSUN2|CDKAL1|TRMT10C|PIH1D1|HEATR1|CHD7|NHP2|TRMU|INTS9|WDR12|METTL2B|METTL3|EXOSC5|TFB2M|NOL12|ISG20L2|RIOK1|UTP23|TS…	141	-6.87759	-10.2895	141	TRUE	141	0.394424	GO:0034470	7.42143
1019	50	205	50	2143	24135	-10.531	2.9221	-17.7222	Reactome Gene Sets	6	rRNA processing	2.74689	R-HSA-72312	705|1454|2091|4736|4809|6122|6130|6132|6137|6138|6141|6143|6159|6161|6167|6169|6193|6205|6208|6222|6227|6228|9277|9724|9790|10528|10813|10885|11224|22803|22984|25879|25926|26168|28987|51602|54512|54555|54881|54931|55127|55651|55759|56915|79159|81875|83732|117246|118460|200916	1	BYSL|CSNK1E|FBL|RPL10A|SNU13|RPL3|RPL7A|RPL8|RPL13|RPL15|RPL18|RPL19|RPL29|RPL32|RPL37|RPL38|RPS5|RPS11|RPS14|RPS18|RPS21|RPS23|WDR46|UTP14C|BMS1|NOP56|UTP14A|WDR3|RPL35|XRN2|PDCD11|DCAF13|NOL11|SENP3|NOB1|NOP58|EXOSC4|DDX49|TEX10|TRMT10C|HEATR1|NHP2|WDR12|EXOSC5|NOL12|ISG20L2|RIOK1|FTSJ3|EXOSC6|RPL22L1	142	-7.06109	-10.531	142	TRUE	142	0.326089	R-HSA-72312	7.84087
1020	49	195	49	2143	24135	-10.8335	2.9221	-17.7222	Reactome Gene Sets	6	rRNA processing in the nucleus and cytosol	2.83	R-HSA-8868773	705|1454|2091|4736|4809|6122|6130|6132|6137|6138|6141|6143|6159|6161|6167|6169|6193|6205|6208|6222|6227|6228|9277|9724|9790|10528|10813|10885|11224|22803|22984|25879|25926|26168|28987|51602|54512|54555|54881|55127|55651|55759|56915|79159|81875|83732|117246|118460|200916	1	BYSL|CSNK1E|FBL|RPL10A|SNU13|RPL3|RPL7A|RPL8|RPL13|RPL15|RPL18|RPL19|RPL29|RPL32|RPL37|RPL38|RPS5|RPS11|RPS14|RPS18|RPS21|RPS23|WDR46|UTP14C|BMS1|NOP56|UTP14A|WDR3|RPL35|XRN2|PDCD11|DCAF13|NOL11|SENP3|NOB1|NOP58|EXOSC4|DDX49|TEX10|HEATR1|NHP2|WDR12|EXOSC5|NOL12|ISG20L2|RIOK1|FTSJ3|EXOSC6|RPL22L1	143	-7.29663	-10.8335	143	TRUE	143	0.322889	R-HSA-8868773	8.0094
1021	48	185	48	2143	24135	-11.1629	2.9221	-17.7222	Reactome Gene Sets	6	Major pathway of rRNA processing in the nucleolus and cytosol	2.9221	R-HSA-6791226	705|1454|2091|4736|4809|6122|6130|6132|6137|6138|6141|6143|6159|6161|6167|6169|6193|6205|6208|6222|6227|6228|9277|9724|9790|10528|10813|10885|11224|22803|22984|25879|25926|26168|28987|51602|54512|54555|54881|55127|55759|56915|79159|81875|83732|117246|118460|200916	1	BYSL|CSNK1E|FBL|RPL10A|SNU13|RPL3|RPL7A|RPL8|RPL13|RPL15|RPL18|RPL19|RPL29|RPL32|RPL37|RPL38|RPS5|RPS11|RPS14|RPS18|RPS21|RPS23|WDR46|UTP14C|BMS1|NOP56|UTP14A|WDR3|RPL35|XRN2|PDCD11|DCAF13|NOL11|SENP3|NOB1|NOP58|EXOSC4|DDX49|TEX10|HEATR1|WDR12|EXOSC5|NOL12|ISG20L2|RIOK1|FTSJ3|EXOSC6|RPL22L1	144	-7.54691	-11.1629	144	TRUE	144	0.319653	R-HSA-6791226	8.19222
1022	65	282	65	2143	24135	-12.2614	2.9221	-17.7222	GO Biological Processes	19	ribosome biogenesis	2.59591	GO:0042254	705|708|2091|4736|4809|4869|4927|4931|6122|6130|6169|6193|6208|6227|9092|9277|9724|9790|9816|10360|10521|10528|10813|10885|11224|22803|22907|22984|23212|23560|25879|25926|26156|26168|28987|29102|50628|51119|51491|51602|54512|54555|54700|54881|55003|55011|55127|55299|55636|55651|55759|56342|56915|64216|79159|81875|83732|83939|84294|117246|118460|124995|129563|285855|345630	1	BYSL|C1QBP|FBL|RPL10A|SNU13|NPM1|NUP88|NVL|RPL3|RPL7A|RPL38|RPS5|RPS14|RPS21|SART1|WDR46|UTP14C|BMS1|URB2|NPM3|DDX17|NOP56|UTP14A|WDR3|RPL35|XRN2|DHX30|PDCD11|RRS1|GTPBP4|DCAF13|NOL11|RSL1D1|SENP3|NOB1|DROSHA|GEMIN4|SBDS|NOP16|NOP58|EXOSC4|DDX49|RRN3|TEX10|PAK1IP1|PIH1D1|HEATR1|BRIX1|CHD7|NHP2|WDR12|PPAN|EXOSC5|TFB2M|NOL12|ISG20L2|RIOK1|EIF2A|UTP23|FTSJ3|EXOSC6|MRPL10|DIS3L2|RPL7L1|FBLL1	145	-8.5485	-12.2614	145	TRUE	145	0.370464	GO:0042254	8.41501
1023	94	485	94	2143	24135	-12.4867	2.9221	-17.7222	GO Biological Processes	19	ribonucleoprotein complex biogenesis	2.18279	GO:0022613	705|708|1660|1983|2091|3326|4736|4809|4869|4927|4931|6122|6130|6169|6193|6208|6227|6228|6426|6433|6606|6632|6633|6635|8607|8663|8664|8666|9092|9129|9277|9724|9790|9816|10360|10421|10521|10528|10813|10856|10885|11189|11224|22803|22889|22907|22984|23212|23560|25879|25926|26156|26168|27316|27335|27339|28987|29102|50628|51119|51386|51491|51602|51747|54512|54555|54700|54881|55003|55011|55127|55299|556…	1	BYSL|C1QBP|DHX9|EIF5|FBL|HSP90AB1|RPL10A|SNU13|NPM1|NUP88|NVL|RPL3|RPL7A|RPL38|RPS5|RPS14|RPS21|RPS23|SRSF1|SFSWAP|SMN1|SNRPD1|SNRPD2|SNRPE|RUVBL1|EIF3C|EIF3D|EIF3G|SART1|PRPF3|WDR46|UTP14C|BMS1|URB2|NPM3|CD2BP2|DDX17|NOP56|UTP14A|RUVBL2|WDR3|CELF3|RPL35|XRN2|KHDC4|DHX30|PDCD11|RRS1|GTPBP4|DCAF13|NOL11|RSL1D1|SENP3|RBMX|EIF3K|PRPF19|NOB1|DROSHA|GEMIN4|SBDS|EIF3L|NOP16|NOP58|LUC7L3|EXOSC4|DDX49|RR…	146	-8.64888	-12.4867	146	TRUE	146	0.442386	GO:0022613	8.21401
