# Supplementary material for: Comprehensive molecular characterization of pediatric radiation-induced high-grade glioma
Source: Nat Commun. 2021 Sep 20;12:5531. doi: 10.1038/s41467-021-25709-x (PMC8452624; doi:10.1038/s41467-021-25709-x)
Supplement: Supplementary file 17 — Supplementary Dataset 14 [file 41467_2021_25709_MOESM17_ESM.xlsx]

## Sheet: ST17
Supplementary Data 14 - Complete output of GSEA on all RIGs vs. de novo GBMs using GO_All geneset (msigdb/gmt/c5.all.v7.2.symbols.gmt)
NAME	SIZE	ES	NES	NOM p-val	FDR q-val	FWER p-val	RANK AT MAX	LEADING EDGE
GO_CHROMOSOME_SEGREGATION	44	0.621304	4.95257	0	0	0	1238	tags=86%, list=25%, signal=114%
GO_NUCLEAR_CHROMOSOME_SEGREGATION	35	0.642411	4.46185	0	0	0	1238	tags=89%, list=25%, signal=117%
GO_CHROMOSOMAL_REGION	41	0.584077	4.39713	0	0	0	1005	tags=78%, list=20%, signal=97%
GO_SISTER_CHROMATID_SEGREGATION	27	0.684988	4.19384	0	0	0	1037	tags=89%, list=21%, signal=112%
GO_MITOTIC_SISTER_CHROMATID_SEGREGATION	25	0.675779	4.05534	0	0	0	1037	tags=88%, list=21%, signal=110%
GO_CHROMOSOME_CENTROMERIC_REGION	33	0.590577	4.0003	0	0	0	1005	tags=79%, list=20%, signal=98%
GO_ORGANELLE_FISSION	86	0.360162	3.98229	0	0	0	1078	tags=57%, list=22%, signal=71%
GO_KINETOCHORE	24	0.682342	3.93993	0	0	0	1187	tags=92%, list=24%, signal=120%
GO_CONDENSED_CHROMOSOME_CENTROMERIC_REGION	23	0.676477	3.88267	0	0	0	980	tags=87%, list=20%, signal=108%
GO_MITOTIC_NUCLEAR_DIVISION	52	0.445946	3.80229	0	0	0	1254	tags=69%, list=25%, signal=91%
GO_CHROMOSOME_ORGANIZATION	133	0.286127	3.78926	0	0	0	1238	tags=53%, list=25%, signal=68%
GO_REGULATION_OF_CHROMOSOME_SEGREGATION	19	0.710437	3.73947	0	0	0	934	tags=89%, list=19%, signal=110%
GO_CONDENSED_CHROMOSOME	38	0.491748	3.4284	0	0	0	980	tags=68%, list=20%, signal=84%
GO_CELL_CYCLE_PROCESS	180	0.217796	3.41988	0	0	0	1477	tags=51%, list=30%, signal=69%
GO_NUCLEAR_CHROMOSOME	305	0.173498	3.39358	0	0	0	1250	tags=41%, list=25%, signal=52%
GO_CHROMOSOME_SEPARATION	16	0.691914	3.38545	0	0	0	1238	tags=94%, list=25%, signal=124%
GO_SEQUENCE_SPECIFIC_DNA_BINDING	352	0.160172	3.38539	0	0	0	1371	tags=42%, list=27%, signal=54%
GO_MITOTIC_SPINDLE_ORGANIZATION	18	0.640194	3.36306	0	0	0	1254	tags=89%, list=25%, signal=118%
GO_SPINDLE_ORGANIZATION	28	0.537726	3.34254	0	0	0	1254	tags=79%, list=25%, signal=104%
GO_REGULATION_OF_SISTER_CHROMATID_SEGREGATION	16	0.691914	3.30659	0	0	0	1238	tags=94%, list=25%, signal=124%
GO_SPINDLE	46	0.404899	3.29408	0	0	0	1254	tags=65%, list=25%, signal=86%
GO_MICROTUBULE_CYTOSKELETON_ORGANIZATION_INVOLVED_IN_MITOSIS	23	0.577745	3.29009	0	0	0	1254	tags=83%, list=25%, signal=110%
GO_MITOTIC_CELL_CYCLE	139	0.244251	3.28697	0	0	0	934	tags=42%, list=19%, signal=51%
GO_DNA_REPAIR	41	0.414978	3.18046	0	5.03174e-05	0.002	746	tags=56%, list=15%, signal=65%
GO_MEIOTIC_CELL_CYCLE	51	0.376265	3.17313	0	4.83047e-05	0.002	980	tags=57%, list=20%, signal=70%
GO_DNA_CONFORMATION_CHANGE	31	0.491843	3.12688	0	6.95617e-05	0.003	1426	tags=77%, list=29%, signal=108%
GO_DNA_BINDING_TRANSCRIPTION_FACTOR_ACTIVITY	338	0.149937	3.10666	0	6.69854e-05	0.003	1371	tags=41%, list=27%, signal=53%
GO_CHROMATIN	296	0.157204	3.07347	0	6.4593e-05	0.003	1371	tags=42%, list=27%, signal=55%
GO_DOUBLE_STRAND_BREAK_REPAIR	24	0.528068	3.01751	0	0.000104459	0.005	2163	tags=96%, list=43%, signal=168%
GO_MEIOTIC_CELL_CYCLE_PROCESS	41	0.392383	2.97236	0	0.000141863	0.007	980	tags=59%, list=20%, signal=72%
GO_SPINDLE_ASSEMBLY	15	0.639184	2.9668	0	0.000137286	0.007	1146	tags=87%, list=23%, signal=112%
GO_CELL_CYCLE	253	0.161071	2.96175	0	0.000151808	0.008	934	tags=34%, list=19%, signal=40%
GO_CELL_CYCLE_CHECKPOINT	32	0.447816	2.95719	0	0.000147208	0.008	743	tags=59%, list=15%, signal=69%
GO_MEIOTIC_CHROMOSOME_SEGREGATION	15	0.626145	2.88755	0	0.000196553	0.011	1211	tags=87%, list=24%, signal=114%
GO_DNA_METABOLIC_PROCESS	108	0.235312	2.86556	0	0.000261403	0.015	746	tags=38%, list=15%, signal=44%
GO_MEIOSIS_I_CELL_CYCLE_PROCESS	22	0.501023	2.80765	0	0.000338944	0.02	914	tags=68%, list=18%, signal=83%
GO_CELL_CYCLE_PHASE_TRANSITION	77	0.272949	2.7868	0	0.000445306	0.027	928	tags=45%, list=19%, signal=55%
GO_REGULATION_OF_CELL_CYCLE_PHASE_TRANSITION	55	0.322971	2.78337	0	0.000433588	0.027	2311	tags=78%, list=46%, signal=144%
GO_DNA_RECOMBINATION	32	0.414905	2.76257	0	0.000580295	0.037	1219	tags=66%, list=24%, signal=86%
GO_DNA_DEPENDENT_DNA_REPLICATION	18	0.54117	2.74429	0	0.000703369	0.045	914	tags=72%, list=18%, signal=88%
GO_CELL_CYCLE_G2_M_PHASE_TRANSITION	36	0.373444	2.72562	0	0.000776457	0.051	923	tags=56%, list=18%, signal=68%
GO_DNA_REPLICATION	34	0.395347	2.71112	0	0.000801335	0.053	1271	tags=65%, list=25%, signal=86%
GO_REGULATION_OF_CELL_CYCLE_G2_M_PHASE_TRANSITION	24	0.456458	2.66364	0	0.0010829	0.072	2311	tags=92%, list=46%, signal=170%
GO_TRANSCRIPTION_REGULATOR_ACTIVITY	382	0.120691	2.65248	0	0.00118464	0.081	1405	tags=39%, list=28%, signal=50%
GO_SPINDLE_POLE	17	0.537132	2.6497	0	0.00119981	0.084	1146	tags=76%, list=23%, signal=99%
GO_INTRINSIC_COMPONENT_OF_SYNAPTIC_MEMBRANE	78	0.256014	2.6433	0	0.00125504	0.089	1303	tags=51%, list=26%, signal=68%
GO_REGULATION_OF_CHROMOSOME_ORGANIZATION	45	0.328266	2.62498	0	0.00138423	0.101	928	tags=51%, list=19%, signal=62%
GO_POSTSYNAPTIC_SPECIALIZATION_MEMBRANE	57	0.286324	2.60257	0	0.00174946	0.129	1303	tags=54%, list=26%, signal=73%
GO_REGULATION_OF_CELL_CYCLE_PROCESS	107	0.211469	2.58838	0	0.00187574	0.14	1254	tags=46%, list=25%, signal=60%
GO_POSTSYNAPTIC_MEMBRANE	120	0.198634	2.57535	0	0.0020594	0.153	1113	tags=42%, list=22%, signal=52%
GO_INTRINSIC_COMPONENT_OF_POSTSYNAPTIC_SPECIALIZATION_MEMBRANE	40	0.341936	2.57318	0	0.002043	0.155	1303	tags=60%, list=26%, signal=80%
GO_INTRINSIC_COMPONENT_OF_POSTSYNAPTIC_MEMBRANE	61	0.288922	2.56885	0	0.00206293	0.159	1113	tags=51%, list=22%, signal=65%
GO_ANTERIOR_POSTERIOR_PATTERN_SPECIFICATION	94	0.224267	2.56247	0	0.00206974	0.162	2303	tags=68%, list=46%, signal=124%
GO_DNA_INTEGRITY_CHECKPOINT	21	0.472231	2.55673	0	0.00219037	0.175	743	tags=62%, list=15%, signal=72%
HP_HYPOREFLEXIA	59	0.284421	2.55059	0	0.00220592	0.179	2153	tags=71%, list=43%, signal=124%
GO_REGULATORY_REGION_NUCLEIC_ACID_BINDING	303	0.130446	2.52302	0	0.00286611	0.228	1449	tags=41%, list=29%, signal=55%
GO_POSTSYNAPTIC_DENSITY_MEMBRANE	47	0.308195	2.51909	0	0.00295643	0.237	1664	tags=64%, list=33%, signal=95%
GO_CATALYTIC_ACTIVITY_ACTING_ON_DNA	19	0.473177	2.49517	0	0.00347647	0.279	800	tags=63%, list=16%, signal=75%
HP_PARAPLEGIA_PARAPARESIS	31	0.369913	2.47935	0	0.00395872	0.315	1548	tags=68%, list=31%, signal=98%
HP_REDUCED_TENDON_REFLEXES	81	0.232432	2.44962	0	0.00477165	0.369	2189	tags=67%, list=44%, signal=117%
GO_CELL_DIVISION	99	0.210714	2.4242	0	0.00575853	0.432	1037	tags=41%, list=21%, signal=51%
GO_MITOTIC_CELL_CYCLE_CHECKPOINT	26	0.393168	2.40154	0	0.00658972	0.483	928	tags=58%, list=19%, signal=70%
GO_REGULATION_OF_POSTSYNAPSE_ORGANIZATION	33	0.342716	2.39058	0	0.00724234	0.53	1024	tags=55%, list=20%, signal=68%
GO_CHROMATIN_REMODELING	17	0.480941	2.38066	0	0.00764616	0.558	1426	tags=76%, list=29%, signal=107%
HP_UPPER_EXTREMITY_JOINT_DISLOCATION	15	0.500502	2.37514	0	0.00781186	0.57	1504	tags=80%, list=30%, signal=114%
GO_MITOTIC_SPINDLE	17	0.476125	2.36954	0	0.00806696	0.582	1450	tags=76%, list=29%, signal=107%
GO_INTRINSIC_COMPONENT_OF_POSTSYNAPTIC_DENSITY_MEMBRANE	29	0.373372	2.36425	0	0.00828495	0.596	1074	tags=59%, list=21%, signal=74%
GO_REGULATION_OF_MITOTIC_CELL_CYCLE	91	0.213604	2.36188	0.00204918	0.00832669	0.601	1368	tags=48%, list=27%, signal=65%
GO_SYNAPTIC_MEMBRANE	162	0.157896	2.35678	0	0.00851763	0.612	1303	tags=41%, list=26%, signal=54%
GO_DNA_PACKAGING	19	0.456503	2.34555	0	0.00910678	0.647	2462	tags=95%, list=49%, signal=186%
GO_REGIONALIZATION	144	0.169881	2.34217	0	0.0091597	0.653	806	tags=33%, list=16%, signal=38%
GO_PROTEIN_DNA_COMPLEX_SUBUNIT_ORGANIZATION	20	0.427108	2.31572	0	0.0107109	0.709	2372	tags=90%, list=47%, signal=171%
GO_POSTSYNAPSE_ORGANIZATION	52	0.278123	2.30901	0	0.0110518	0.727	1219	tags=52%, list=24%, signal=68%
GO_EMBRYONIC_SKELETAL_SYSTEM_DEVELOPMENT	65	0.242195	2.30434	0	0.0112171	0.74	573	tags=35%, list=11%, signal=39%
HP_PARAPLEGIA	26	0.384569	2.30234	0	0.0111329	0.741	1740	tags=73%, list=35%, signal=111%
GO_SKELETAL_SYSTEM_MORPHOGENESIS	96	0.199276	2.2982	0	0.011261	0.751	2303	tags=66%, list=46%, signal=119%
GO_HELICASE_ACTIVITY	16	0.475722	2.29702	0	0.0112104	0.755	1378	tags=75%, list=28%, signal=103%
GO_SKELETAL_SYSTEM_DEVELOPMENT	192	0.143294	2.28481	0	0.0119614	0.788	534	tags=24%, list=11%, signal=26%
HP_DIFFICULTY_WALKING	50	0.275354	2.28016	0	0.0121123	0.791	2136	tags=70%, list=43%, signal=121%
GO_MIDBODY	20	0.424096	2.27542	0	0.0123831	0.801	1137	tags=65%, list=23%, signal=84%
GO_REGULATION_OF_PRESYNAPSE_ORGANIZATION	21	0.409769	2.25079	0.00199203	0.0145088	0.846	1054	tags=62%, list=21%, signal=78%
HP_SPASTICITY	104	0.188631	2.24702	0.0020284	0.0146685	0.853	2537	tags=69%, list=51%, signal=138%
GO_NEGATIVE_REGULATION_OF_CELL_CYCLE_PROCESS	40	0.303629	2.23899	0.00398406	0.0152525	0.871	743	tags=45%, list=15%, signal=52%
HP_KYPHOSCOLIOSIS	24	0.378751	2.23652	0.00205339	0.0153559	0.876	1656	tags=71%, list=33%, signal=105%
GO_NEGATIVE_REGULATION_OF_CELL_CYCLE_PHASE_TRANSITION	32	0.334994	2.23514	0	0.0152974	0.877	2241	tags=78%, list=45%, signal=141%
GO_CHROMATIN_ASSEMBLY_OR_DISASSEMBLY	16	0.464386	2.23494	0	0.015148	0.877	2372	tags=94%, list=47%, signal=178%
HP_GAIT_DISTURBANCE	182	0.14145	2.21765	0.00369004	0.0166995	0.903	2312	tags=60%, list=46%, signal=107%
GO_POSTSYNAPSE	199	0.135034	2.19235	0.00196464	0.0196315	0.932	1210	tags=37%, list=24%, signal=47%
GO_POSITIVE_REGULATION_OF_SYNAPSE_ASSEMBLY	33	0.317953	2.18646	0	0.0202124	0.939	1147	tags=55%, list=23%, signal=70%
GO_REGULATION_OF_SYNAPSE_STRUCTURE_OR_ACTIVITY	85	0.19915	2.16436	0.00589391	0.0229089	0.957	1079	tags=41%, list=22%, signal=52%
GO_GLUTAMATERGIC_SYNAPSE	133	0.165171	2.16421	0.00205339	0.0226707	0.957	1150	tags=39%, list=23%, signal=49%
HP_ABNORMALITY_OF_THE_UVULA	24	0.36589	2.11883	0.00606061	0.0298094	0.989	1095	tags=58%, list=22%, signal=74%
GO_EMBRYONIC_SKELETAL_SYSTEM_MORPHOGENESIS	52	0.253218	2.11059	0.00649351	0.0311282	0.989	573	tags=37%, list=11%, signal=41%
GO_CIS_REGULATORY_REGION_SEQUENCE_SPECIFIC_DNA_BINDING	245	0.11735	2.10199	0.0039604	0.0324484	0.992	1441	tags=40%, list=29%, signal=53%
GO_PERIPHERAL_NERVOUS_SYSTEM_DEVELOPMENT	22	0.377059	2.10085	0.00203252	0.0323461	0.992	622	tags=50%, list=12%, signal=57%
HP_DOLICHOCEPHALY	30	0.322736	2.09712	0.00203666	0.0328154	0.993	1395	tags=60%, list=28%, signal=83%
GO_PATTERN_SPECIFICATION_PROCESS	177	0.134185	2.09065	0.00190114	0.0338869	0.995	849	tags=30%, list=17%, signal=35%
GO_REGULATION_OF_NUCLEAR_DIVISION	45	0.262473	2.09041	0.00601202	0.0335975	0.995	1254	tags=51%, list=25%, signal=68%
GO_CELLULAR_RESPONSE_TO_DNA_DAMAGE_STIMULUS	86	0.191096	2.08295	0.00190476	0.0349606	0.997	746	tags=34%, list=15%, signal=39%
GO_CONDENSED_NUCLEAR_CHROMOSOME	19	0.401769	2.08027	0.00396825	0.0352171	0.997	1682	tags=74%, list=34%, signal=111%
GO_PHOSPHOPROTEIN_PHOSPHATASE_ACTIVITY	35	0.291469	2.07817	0.00386847	0.0353608	0.997	2409	tags=77%, list=48%, signal=148%
HP_PERIPHERAL_AXONAL_DEGENERATION	24	0.355372	2.07781	0.0060241	0.0350621	0.997	2189	tags=79%, list=44%, signal=140%
GO_CATALYTIC_ACTIVITY_ACTING_ON_RNA	31	0.30117	2.05477	0.00374532	0.039873	1	1567	tags=61%, list=31%, signal=89%
HP_TREMOR	104	0.169526	2.05155	0.00407332	0.0402393	1	2919	tags=75%, list=58%, signal=176%
HP_AREFLEXIA	35	0.288735	2.04977	0.00613497	0.0402719	1	1994	tags=69%, list=40%, signal=113%
HP_INTRAUTERINE_GROWTH_RETARDATION	68	0.205763	2.01775	0.00828157	0.0483165	1	1043	tags=41%, list=21%, signal=51%
GO_REGULATION_OF_CELL_CYCLE	171	0.13517	2.01419	0	0.0490046	1	2241	tags=58%, list=45%, signal=101%
HP_CLEFT_SOFT_PALATE	23	0.347616	2.01351	0.00197628	0.0487721	1	1095	tags=57%, list=22%, signal=72%
GO_NEURON_FATE_SPECIFICATION	21	0.368376	2.00969	0.00192678	0.0494171	1	1022	tags=57%, list=20%, signal=72%
GO_VENTRAL_SPINAL_CORD_DEVELOPMENT	20	0.374498	2.00104	0.00578035	0.0516238	1	634	tags=50%, list=13%, signal=57%
HP_BREAST_HYPOPLASIA	15	0.424808	1.98558	0.00626305	0.0561743	1	1548	tags=73%, list=31%, signal=106%
HP_EPILEPTIC_ENCEPHALOPATHY	32	0.297252	1.98321	0.00570342	0.0563796	1	2116	tags=72%, list=42%, signal=124%
GO_NEGATIVE_REGULATION_OF_CHROMOSOME_ORGANIZATION	18	0.39529	1.97875	0.00787402	0.0573792	1	1363	tags=67%, list=27%, signal=91%
GO_POSITIVE_REGULATION_OF_CELL_CYCLE_PHASE_TRANSITION	15	0.42989	1.97413	0.0041841	0.0584187	1	856	tags=60%, list=17%, signal=72%
HP_ABNORMAL_5TH_FINGER_MORPHOLOGY	82	0.18687	1.95313	0.00408998	0.065612	1	1519	tags=49%, list=30%, signal=69%
GO_ENSHEATHMENT_OF_NEURONS	42	0.255739	1.95178	0.00419287	0.0656	1	1112	tags=48%, list=22%, signal=61%
HP_DISINHIBITION	34	0.282024	1.95128	0.015873	0.0651858	1	2422	tags=76%, list=48%, signal=147%
GO_CHROMATIN_BINDING	95	0.171576	1.94864	0.0100402	0.0655742	1	789	tags=33%, list=16%, signal=38%
GO_NCRNA_METABOLIC_PROCESS	24	0.329381	1.94441	0.00581395	0.0665801	1	2110	tags=75%, list=42%, signal=129%
GO_CELL_DIFFERENTIATION_IN_SPINAL_CORD	21	0.350663	1.93973	0.00607287	0.0676757	1	634	tags=48%, list=13%, signal=54%
HP_PERIPHERAL_AXONAL_NEUROPATHY	20	0.363454	1.93546	0.00404858	0.0687106	1	2189	tags=80%, list=44%, signal=142%
GO_DNA_BINDING_TRANSCRIPTION_ACTIVATOR_ACTIVITY	141	0.142695	1.92829	0.0120482	0.0709899	1	1256	tags=39%, list=25%, signal=51%
GO_REGULATION_OF_NEURONAL_SYNAPTIC_PLASTICITY	20	0.359237	1.92623	0.0200803	0.0712147	1	1210	tags=60%, list=24%, signal=79%
GO_PRESYNAPSE_ORGANIZATION	27	0.309188	1.91619	0.00579151	0.0746741	1	1054	tags=52%, list=21%, signal=65%
HP_ABNORMAL_SOFT_PALATE_MORPHOLOGY	29	0.29978	1.91543	0.0140562	0.074386	1	1095	tags=52%, list=22%, signal=66%
GO_NEURON_TO_NEURON_SYNAPSE	115	0.155578	1.91463	0.00195312	0.0741411	1	1239	tags=40%, list=25%, signal=52%
GO_CYTOKINESIS	21	0.345279	1.91322	0.0021097	0.0740792	1	1137	tags=57%, list=23%, signal=74%
GO_NEGATIVE_REGULATION_OF_CELL_CYCLE	80	0.179472	1.9109	0.0201613	0.0744454	1	2241	tags=63%, list=45%, signal=111%
HP_TRIANGULAR_FACE	20	0.351205	1.90675	0.00598802	0.0758226	1	1250	tags=60%, list=25%, signal=80%
HP_PES_CAVUS	36	0.269608	1.90335	0.010395	0.0766319	1	1994	tags=67%, list=40%, signal=110%
HP_UNSTEADY_GAIT	39	0.249412	1.88447	0.0106383	0.0850182	1	2095	tags=67%, list=42%, signal=114%
HP_POSTERIORLY_ROTATED_EARS	66	0.199985	1.87878	0.0154143	0.0870332	1	1285	tags=45%, list=26%, signal=60%
HP_APLASIA_HYPOPLASIA_OF_THE_BREASTS	22	0.336334	1.87701	0.00790514	0.0872548	1	1052	tags=55%, list=21%, signal=69%
GO_SYNAPSE_ORGANIZATION	156	0.13191	1.86257	0.0102249	0.0943258	1	1219	tags=37%, list=24%, signal=48%
GO_POSITIVE_REGULATION_OF_CELL_JUNCTION_ASSEMBLY	40	0.247379	1.85966	0.0102881	0.0952836	1	1147	tags=48%, list=23%, signal=61%
GO_OLIGODENDROCYTE_DEVELOPMENT	18	0.364668	1.85838	0.0155945	0.0952854	1	960	tags=56%, list=19%, signal=69%
GO_PROXIMAL_DISTAL_PATTERN_FORMATION	24	0.314711	1.85051	0.014	0.0986733	1	933	tags=50%, list=19%, signal=61%
HP_SHORT_PALPEBRAL_FISSURE	15	0.393447	1.85011	0.00994036	0.0981575	1	1371	tags=67%, list=27%, signal=92%
HP_POLYHYDRAMNIOS	46	0.227897	1.84641	0.0164609	0.0995326	1	1370	tags=50%, list=27%, signal=68%
HP_DEVIATION_OF_THE_HAND_OR_OF_FINGERS_OF_THE_HAND	88	0.16481	1.84546	0.017341	0.0993779	1	1519	tags=47%, list=30%, signal=66%
GO_NEURON_MATURATION	17	0.371369	1.844	0.0182186	0.0994675	1	1972	tags=76%, list=39%, signal=126%
HP_DISTAL_AMYOTROPHY	28	0.296317	1.84309	0.00788955	0.0991894	1	1740	tags=64%, list=35%, signal=98%
GO_MICROTUBULE_ASSOCIATED_COMPLEX	37	0.259003	1.84192	0.011811	0.0992192	1	1146	tags=49%, list=23%, signal=63%
HP_ABNORMALITY_OF_THE_ELBOW	56	0.212494	1.83701	0.0181818	0.101175	1	2252	tags=66%, list=45%, signal=119%
HP_IMPAIRMENT_IN_PERSONALITY_FUNCTIONING	96	0.158017	1.83486	0.011811	0.101738	1	2922	tags=74%, list=58%, signal=175%
HP_NARROW_FACE	19	0.34639	1.82876	0.012024	0.104491	1	2221	tags=79%, list=44%, signal=142%
HP_FINGER_CLINODACTYLY	72	0.187229	1.81962	0.00784314	0.10939	1	743	tags=33%, list=15%, signal=39%
HP_CEREBELLAR_ATROPHY	44	0.229346	1.81578	0.0120968	0.110933	1	1476	tags=52%, list=30%, signal=74%
HP_FLAT_FACE	19	0.349909	1.81441	0.00829876	0.110967	1	1414	tags=63%, list=28%, signal=88%
HP_COLOR_VISION_DEFECT	25	0.298894	1.81162	0.0141414	0.111971	1	2312	tags=76%, list=46%, signal=141%
HP_JOINT_HYPERFLEXIBILITY	33	0.267413	1.80746	0.01417	0.1137	1	1095	tags=48%, list=22%, signal=62%
HP_CLINODACTYLY	98	0.156604	1.80663	0.020284	0.113474	1	915	tags=34%, list=18%, signal=40%
GO_NEGATIVE_REGULATION_OF_NUCLEOBASE_CONTAINING_COMPOUND_METABOLIC_PROCESS	297	0.0932258	1.80658	0.00952381	0.112789	1	638	tags=22%, list=13%, signal=23%
HP_PRENATAL_MOVEMENT_ABNORMALITY	46	0.220481	1.80202	0.0204082	0.114832	1	2385	tags=70%, list=48%, signal=132%
HP_ABNORMALITY_OF_EPIPHYSIS_MORPHOLOGY	55	0.210405	1.79528	0.01222	0.118286	1	1504	tags=51%, list=30%, signal=72%
GO_NEGATIVE_REGULATION_OF_RNA_BIOSYNTHETIC_PROCESS	277	0.0940149	1.78841	0.00806452	0.121662	1	638	tags=22%, list=13%, signal=23%
GO_REGULATION_OF_SYNAPSE_ASSEMBLY	47	0.21927	1.78033	0.0235294	0.126186	1	1147	tags=45%, list=23%, signal=57%
HP_ABNORMALITY_OF_THE_NASAL_ALAE	117	0.142724	1.77439	0.0162933	0.129347	1	2379	tags=62%, list=48%, signal=115%
HP_LIMB_JOINT_CONTRACTURE	89	0.159514	1.7734	0.0190275	0.129112	1	1519	tags=46%, list=30%, signal=65%
HP_ABNORMAL_PATELLA_MORPHOLOGY	18	0.347161	1.76777	0.0154739	0.132415	1	1325	tags=61%, list=26%, signal=83%
GO_POSITIVE_REGULATION_OF_CELL_CYCLE	72	0.180713	1.76575	0.0255403	0.13307	1	914	tags=36%, list=18%, signal=44%
HP_TREMOR_BY_ANATOMICAL_SITE	15	0.372384	1.75697	0.0152672	0.138359	1	1476	tags=67%, list=30%, signal=94%
GO_MICROTUBULE_BINDING	61	0.195125	1.74176	0.0167715	0.148782	1	2232	tags=64%, list=45%, signal=114%
HP_WADDLING_GAIT	25	0.291256	1.74043	0.0308642	0.149013	1	2150	tags=72%, list=43%, signal=126%
HP_APLASIA_HYPOPLASIA_AFFECTING_BONES_OF_THE_AXIAL_SKELETON	145	0.128321	1.73711	0.0157791	0.150667	1	1376	tags=40%, list=28%, signal=54%
GO_POSITIVE_REGULATION_OF_CELL_CYCLE_PROCESS	52	0.209455	1.73632	0.0320641	0.150394	1	1078	tags=42%, list=22%, signal=53%
GO_NEURON_PROJECTION_CYTOPLASM	19	0.322563	1.7327	0.0288066	0.152437	1	2866	tags=89%, list=57%, signal=209%
HP_PTOSIS	103	0.14535	1.73024	0.0172745	0.153582	1	2928	tags=73%, list=59%, signal=172%
GO_VOLTAGE_GATED_POTASSIUM_CHANNEL_ACTIVITY	43	0.220402	1.72177	0.0186722	0.159123	1	2046	tags=63%, list=41%, signal=105%
HP_ABNORMALITY_OF_THE_DUODENUM	18	0.347161	1.71768	0.022869	0.161689	1	1325	tags=61%, list=26%, signal=83%
GO_RNA_POLYMERASE_II_TRANSCRIPTION_REGULATOR_COMPLEX	18	0.339846	1.71636	0.0244399	0.161786	1	1917	tags=72%, list=38%, signal=117%
HP_ABNORMAL_TENDON_MORPHOLOGY	139	0.123306	1.7047	0.0245283	0.170703	1	1414	tags=40%, list=28%, signal=55%
HP_ABNORMALITY_OF_JOINT_MOBILITY	213	0.102127	1.70248	0.0281125	0.171687	1	1435	tags=38%, list=29%, signal=52%
HP_INVOLUNTARY_MOVEMENTS	159	0.116002	1.69851	0.028169	0.174058	1	2928	tags=70%, list=59%, signal=163%
HP_ABNORMAL_FOREARM_BONE_MORPHOLOGY	20	0.314859	1.69684	0.0346939	0.174559	1	931	tags=50%, list=19%, signal=61%
HP_ABNORMALITY_OF_LOWER_LIMB_JOINT	113	0.137026	1.69434	0.0360169	0.175691	1	1409	tags=42%, list=28%, signal=57%
HP_APLASIA_HYPOPLASIA_OF_THE_RADIUS	22	0.299372	1.6936	0.040153	0.175383	1	1236	tags=55%, list=25%, signal=72%
HP_SEVERE_SHORT_STATURE	19	0.326123	1.6852	0.0342052	0.181632	1	743	tags=47%, list=15%, signal=55%
HP_ABNORMALITY_OF_THE_VOICE	74	0.164368	1.68463	0.0386847	0.181173	1	2365	tags=64%, list=47%, signal=119%
GO_REGULATION_OF_DNA_REPAIR	16	0.348616	1.68241	0.0384615	0.182138	1	2324	tags=81%, list=46%, signal=151%
HP_ABNORMAL_REFLEX	165	0.115866	1.68236	0.028169	0.181179	1	2560	tags=62%, list=51%, signal=124%
HP_MENTAL_DETERIORATION	59	0.187377	1.68127	0.0224299	0.181089	1	2463	tags=68%, list=49%, signal=132%
GO_DNA_BINDING_TRANSCRIPTION_REPRESSOR_ACTIVITY	79	0.161872	1.68008	0.0357853	0.181204	1	848	tags=33%, list=17%, signal=39%
HP_APLASIA_HYPOPLASIA_INVOLVING_FOREARM_BONES	27	0.272591	1.6713	0.0381526	0.1882	1	1236	tags=52%, list=25%, signal=69%
HP_ABNORMALITY_OF_THE_CLITORIS	18	0.329297	1.66506	0.0331263	0.193235	1	1414	tags=61%, list=28%, signal=85%
HP_PROPORTIONATE_SHORT_STATURE	30	0.254863	1.66358	0.0338266	0.19359	1	899	tags=43%, list=18%, signal=53%
HP_LIMB_MUSCLE_WEAKNESS	41	0.214535	1.65382	0.0289017	0.202201	1	1740	tags=56%, list=35%, signal=85%
HP_ABNORMALITY_OF_MUSCLE_SIZE	107	0.138959	1.64681	0.0420168	0.207895	1	2263	tags=59%, list=45%, signal=105%
HP_ABNORMALITY_OF_THE_MUSCULATURE_OF_THE_LIMBS	87	0.149994	1.64679	0.0343511	0.206811	1	2423	tags=63%, list=48%, signal=121%
HP_HYPERTONIA	121	0.128723	1.6403	0.028	0.21236	1	2966	tags=72%, list=59%, signal=172%
GO_MICROTUBULE_CYTOSKELETON_ORGANIZATION	98	0.142124	1.63852	0.0295276	0.213135	1	1037	tags=35%, list=21%, signal=43%
HP_DECREASED_HEAD_CIRCUMFERENCE	151	0.114676	1.63533	0.0420842	0.215293	1	933	tags=30%, list=19%, signal=36%
GO_MALE_GAMETE_GENERATION	113	0.131146	1.63323	0.0441459	0.216251	1	1128	tags=35%, list=23%, signal=45%
HP_ABNORMAL_PALATE_MORPHOLOGY	177	0.104894	1.63222	0.0390947	0.216145	1	1414	tags=38%, list=28%, signal=52%
HP_WEAKNESS_OF_MUSCLES_OF_RESPIRATION	18	0.318257	1.63094	0.0294118	0.21649	1	1469	tags=61%, list=29%, signal=86%
HP_ABNORMAL_TESTIS_MORPHOLOGY	164	0.11142	1.63042	0.0340681	0.215922	1	1137	tags=34%, list=23%, signal=42%
GO_ADULT_LOCOMOTORY_BEHAVIOR	23	0.278656	1.62906	0.0300601	0.216123	1	1873	tags=65%, list=37%, signal=104%
HP_JOINT_HYPERMOBILITY	48	0.203049	1.62685	0.0286885	0.217251	1	556	tags=31%, list=11%, signal=35%
GO_PHOTORECEPTOR_CELL_CILIUM	20	0.31245	1.62394	0.0392562	0.219215	1	2943	tags=90%, list=59%, signal=218%
GO_CHEMICAL_SYNAPTIC_TRANSMISSION_POSTSYNAPTIC	44	0.208379	1.62264	0.0421456	0.219487	1	1239	tags=45%, list=25%, signal=60%
HP_ABNORMALITY_OF_THE_DIENCEPHALON	15	0.344032	1.61521	0.045977	0.226305	1	2284	tags=80%, list=46%, signal=147%
HP_DEEPLY_SET_EYE	26	0.265442	1.61479	0.0332681	0.225643	1	1371	tags=54%, list=27%, signal=74%
HP_SPASTIC_TETRAPLEGIA	15	0.342294	1.61042	0.0514403	0.229116	1	2626	tags=87%, list=53%, signal=182%
GO_AXIS_SPECIFICATION	28	0.255114	1.60607	0.0361446	0.2329	1	1052	tags=46%, list=21%, signal=58%
GO_NEGATIVE_REGULATION_OF_PROTEIN_SERINE_THREONINE_KINASE_ACTIVITY	27	0.256928	1.60558	0.0429688	0.232305	1	2425	tags=74%, list=49%, signal=143%
HP_ABNORMALITY_OF_SKULL_SIZE	198	0.0999878	1.60423	0.0464646	0.232695	1	933	tags=28%, list=19%, signal=33%
GO_NEGATIVE_REGULATION_OF_MITOTIC_CELL_CYCLE	42	0.210108	1.59904	0.0453649	0.237318	1	743	tags=36%, list=15%, signal=42%
GO_POTASSIUM_CHANNEL_ACTIVITY	58	0.178882	1.59754	0.0484848	0.237796	1	2046	tags=59%, list=41%, signal=98%
GO_NUCLEAR_BODY	80	0.156606	1.5958	0.0282258	0.238702	1	1541	tags=46%, list=31%, signal=66%
HP_FLEXION_CONTRACTURE_OF_DIGIT	78	0.154143	1.59215	0.0387755	0.241532	1	1548	tags=46%, list=31%, signal=66%
GO_REGULATION_OF_SODIUM_ION_TRANSPORT	30	0.243997	1.59115	0.0539957	0.241506	1	1953	tags=63%, list=39%, signal=103%
HP_ABNORMAL_EXTERNAL_GENITALIA	203	0.0988313	1.59016	0.0485437	0.241529	1	1052	tags=31%, list=21%, signal=37%
HP_ABNORMALITY_OF_THE_AMNIOTIC_FLUID	63	0.172417	1.58737	0.0600414	0.243505	1	1370	tags=44%, list=27%, signal=60%
HP_SHORT_NOSE	45	0.198834	1.58351	0.0565657	0.246653	1	2236	tags=64%, list=45%, signal=116%
HP_LOWER_LIMB_SPASTICITY	21	0.289043	1.58048	0.0495868	0.248927	1	1417	tags=57%, list=28%, signal=79%
GO_RIBONUCLEOPROTEIN_COMPLEX	31	0.234655	1.57938	0.046371	0.248992	1	3833	tags=100%, list=77%, signal=426%
HP_ABNORMALITY_OF_THE_FOREHEAD	162	0.106497	1.5768	0.0520833	0.250902	1	2385	tags=58%, list=48%, signal=107%
HP_CEREBRAL_VISUAL_IMPAIRMENT	19	0.296474	1.5744	0.0594796	0.252473	1	1417	tags=58%, list=28%, signal=80%
GO_ATPASE_ACTIVITY	65	0.170197	1.57347	0.045098	0.252494	1	1236	tags=42%, list=25%, signal=54%
GO_NEURON_FATE_COMMITMENT	31	0.231675	1.5726	0.05	0.252353	1	622	tags=35%, list=12%, signal=40%
HP_DYSTONIA	58	0.17667	1.56461	0.0551181	0.2608	1	2919	tags=76%, list=58%, signal=180%
GO_MALE_SEX_DIFFERENTIATION	47	0.190665	1.55978	0.0348837	0.265488	1	544	tags=30%, list=11%, signal=33%
HP_CRYPTORCHIDISM	124	0.123098	1.55744	0.0531496	0.26714	1	1052	tags=33%, list=21%, signal=41%
HP_DENTAL_CROWDING	18	0.302868	1.55631	0.0547945	0.267336	1	2379	tags=78%, list=48%, signal=148%
HP_ABNORMALITY_OF_THE_FEMORAL_NECK_OR_HEAD_REGION	30	0.233065	1.55481	0.0596708	0.267805	1	674	tags=37%, list=13%, signal=42%
HP_ARTHROGRYPOSIS_MULTIPLEX_CONGENITA	26	0.256379	1.55446	0.06917	0.267041	1	1993	tags=65%, list=40%, signal=108%
HP_DECREASED_FACIAL_EXPRESSION	23	0.26619	1.55298	0.0531496	0.267634	1	3022	tags=87%, list=60%, signal=219%
HP_KNEE_FLEXION_CONTRACTURE	17	0.315177	1.54717	0.0657084	0.273569	1	2252	tags=76%, list=45%, signal=139%
HP_SKELETAL_DYSPLASIA	38	0.213687	1.54676	0.0489796	0.272853	1	1965	tags=61%, list=39%, signal=99%
GO_HYDROLASE_ACTIVITY_ACTING_ON_ACID_ANHYDRIDES	145	0.108363	1.54653	0.0505051	0.271937	1	1266	tags=36%, list=25%, signal=47%
HP_GENU_VARUM	18	0.30579	1.54646	0.0576541	0.270831	1	420	tags=39%, list=8%, signal=42%
HP_SENSORY_IMPAIRMENT	43	0.195664	1.54573	0.0615385	0.270546	1	657	tags=33%, list=13%, signal=37%
GO_ANCHORED_COMPONENT_OF_MEMBRANE	74	0.151606	1.54372	0.0666667	0.27198	1	2563	tags=66%, list=51%, signal=134%
GO_SYNAPTIC_MEMBRANE_ADHESION	15	0.328519	1.541	0.0656064	0.274189	1	1028	tags=53%, list=21%, signal=67%
HP_CONTRACTURES_OF_THE_JOINTS_OF_THE_UPPER_LIMBS	77	0.1529	1.53982	0.0557769	0.274483	1	1519	tags=45%, list=30%, signal=64%
HP_MICROPENIS	51	0.182255	1.53906	0.0443548	0.274261	1	1548	tags=49%, list=31%, signal=70%
GO_FORELIMB_MORPHOGENESIS	26	0.251663	1.53654	0.0608519	0.276213	1	478	tags=35%, list=10%, signal=38%
HP_MULTICYSTIC_KIDNEY_DYSPLASIA	27	0.24563	1.53477	0.0506073	0.277377	1	2296	tags=70%, list=46%, signal=129%
HP_LOW_SET_POSTERIORLY_ROTATED_EARS	43	0.20014	1.52893	0.0606654	0.283708	1	2379	tags=67%, list=48%, signal=128%
HP_JOINT_DISLOCATION	67	0.160842	1.52842	0.0717213	0.283174	1	1519	tags=46%, list=30%, signal=66%
HP_HIGH_PALATE	90	0.139421	1.52617	0.061753	0.28488	1	1370	tags=41%, list=27%, signal=56%
HP_KYPHOSIS	63	0.16209	1.52399	0.0717132	0.286541	1	2294	tags=62%, list=46%, signal=113%
GO_CENTROSOME	71	0.153055	1.52053	0.0535373	0.289768	1	1146	tags=38%, list=23%, signal=49%
HP_ABNORMAL_FACIAL_EXPRESSION	31	0.23557	1.5171	0.0686071	0.293075	1	3022	tags=84%, list=60%, signal=211%
HP_ASTIGMATISM	17	0.298426	1.5167	0.0644531	0.292408	1	1159	tags=53%, list=23%, signal=69%
GO_REGULATION_OF_CYCLIN_DEPENDENT_PROTEIN_KINASE_ACTIVITY	21	0.275423	1.51509	0.0636183	0.293234	1	1961	tags=67%, list=39%, signal=109%
HP_CONGENITAL_CONTRACTURE	32	0.227657	1.50842	0.0609244	0.300861	1	1993	tags=63%, list=40%, signal=103%
HP_ABNORMALITY_OF_HINDBRAIN_MORPHOLOGY	110	0.126046	1.50435	0.0649606	0.304906	1	1519	tags=43%, list=30%, signal=60%
GO_SIGNAL_TRANSDUCTION_BY_P53_CLASS_MEDIATOR	38	0.209296	1.50208	0.0681818	0.306848	1	671	tags=34%, list=13%, signal=39%
HP_ABNORMAL_JAW_MORPHOLOGY	171	0.0981521	1.50024	0.0588235	0.308172	1	2449	tags=58%, list=49%, signal=111%
HP_ABNORMALITY_OF_PERIPHERAL_NERVOUS_SYSTEM_ELECTROPHYSIOLOGY	21	0.278474	1.49849	0.0791075	0.309369	1	2422	tags=76%, list=48%, signal=147%
GO_APPENDAGE_DEVELOPMENT	69	0.156023	1.49801	0.0730223	0.308813	1	534	tags=26%, list=11%, signal=29%
GO_TRANSCRIPTION_REGULATOR_COMPLEX	73	0.153354	1.49782	0.0726915	0.307842	1	3490	tags=85%, list=70%, signal=277%
HP_ABNORMALITY_OF_THE_ULNA	32	0.221266	1.49744	0.0674603	0.307079	1	931	tags=41%, list=19%, signal=50%
HP_ABNORMALITY_OF_THE_MUSCULATURE_OF_THE_UPPER_LIMBS	36	0.213649	1.4967	0.082495	0.306882	1	1994	tags=61%, list=40%, signal=101%
HP_ABNORMALITY_OF_THE_TESTIS_SIZE	39	0.204617	1.49325	0.0595745	0.310614	1	1548	tags=51%, list=31%, signal=74%
HP_APLASIA_HYPOPLASIA_INVOLVING_BONES_OF_THE_LOWER_LIMBS	67	0.155018	1.49255	0.0852273	0.310295	1	2294	tags=61%, list=46%, signal=112%
HP_ABNORMALITY_OF_THE_SENSE_OF_SMELL	18	0.294237	1.48968	0.0929293	0.312843	1	2422	tags=78%, list=48%, signal=150%
HP_ENCEPHALOPATHY	50	0.181616	1.48771	0.0513834	0.31425	1	3000	tags=78%, list=60%, signal=193%
HP_FUNCTIONAL_MOTOR_DEFICIT	83	0.139575	1.48696	0.0642023	0.314086	1	2385	tags=61%, list=48%, signal=116%
HP_GAIT_ATAXIA	38	0.204311	1.4819	0.0787879	0.319925	1	2801	tags=76%, list=56%, signal=172%
GO_CRANIAL_NERVE_DEVELOPMENT	20	0.277912	1.48178	0.0662879	0.318879	1	365	tags=35%, list=7%, signal=38%
HP_HYPSARRHYTHMIA	37	0.203125	1.47809	0.0740741	0.322863	1	2099	tags=62%, list=42%, signal=106%
HP_ABNORMAL_NASAL_MORPHOLOGY	160	0.100052	1.47707	0.072407	0.323038	1	2296	tags=56%, list=46%, signal=100%
HP_EXTERNAL_GENITAL_HYPOPLASIA	115	0.120315	1.47616	0.0646465	0.323106	1	933	tags=30%, list=19%, signal=37%
GO_PROTEIN_TYROSINE_PHOSPHATASE_ACTIVITY	23	0.260887	1.47598	0.0880503	0.322111	1	2831	tags=83%, list=57%, signal=190%
GO_OLIGODENDROCYTE_DIFFERENTIATION	35	0.203827	1.47489	0.0726141	0.322436	1	987	tags=40%, list=20%, signal=49%
HP_EMBRYONAL_NEOPLASM	20	0.275904	1.47313	0.08	0.323715	1	625	tags=40%, list=13%, signal=46%
HP_UPPER_LIMB_UNDERGROWTH	18	0.294861	1.47304	0.0736196	0.322648	1	1030	tags=50%, list=21%, signal=63%
GO_POTASSIUM_ION_TRANSMEMBRANE_TRANSPORTER_ACTIVITY	64	0.155085	1.47245	0.0697211	0.322339	1	2046	tags=56%, list=41%, signal=94%
HP_SMALL_HAND	17	0.289691	1.47175	0.0838095	0.322025	1	2379	tags=76%, list=48%, signal=145%
HP_ABNORMAL_FACIAL_SHAPE	148	0.104499	1.47087	0.0892116	0.32211	1	1519	tags=41%, list=30%, signal=57%
HP_ABNORMALITY_OF_THE_EXTERNAL_NOSE	154	0.102189	1.47009	0.077381	0.321971	1	2296	tags=56%, list=46%, signal=100%
GO_PHOTORECEPTOR_OUTER_SEGMENT	17	0.294554	1.46636	0.0821643	0.326138	1	2943	tags=88%, list=59%, signal=214%
GO_INTRASPECIES_INTERACTION_BETWEEN_ORGANISMS	19	0.2852	1.46627	0.0898204	0.325101	1	1210	tags=53%, list=24%, signal=69%
HP_MYOCLONUS	52	0.172253	1.46507	0.0974659	0.325604	1	3089	tags=79%, list=62%, signal=204%
HP_UPSLANTED_PALPEBRAL_FISSURE	22	0.266299	1.46409	0.0942623	0.32578	1	2537	tags=77%, list=51%, signal=156%
HP_ABNORMALITY_OF_THE_HELIX	28	0.237961	1.45969	0.0742972	0.331021	1	2923	tags=82%, list=58%, signal=197%
HP_APLASIA_HYPOPLASIA_OF_THE_CEREBRUM	188	0.0922649	1.45881	0.0823755	0.331142	1	938	tags=28%, list=19%, signal=33%
HP_GENERALIZED_HYPOTONIA	116	0.117837	1.45615	0.0985626	0.33368	1	2139	tags=54%, list=43%, signal=93%
HP_ABNORMALITY_OF_THE_KNEE	74	0.145675	1.45394	0.0896947	0.335555	1	1376	tags=42%, list=28%, signal=57%
HP_ABNORMALITY_OF_THE_SCAPULA	29	0.22761	1.45293	0.088	0.335797	1	1971	tags=62%, list=39%, signal=102%
HP_ABNORMALITY_OF_THE_BREAST	70	0.148624	1.45136	0.0909091	0.336696	1	1052	tags=36%, list=21%, signal=45%
HP_APLASIA_HYPOPLASIA_INVOLVING_THE_SKELETON	200	0.0885417	1.44966	0.0984252	0.337977	1	674	tags=22%, list=13%, signal=24%
GO_NEGATIVE_REGULATION_OF_NEURON_PROJECTION_DEVELOPMENT	39	0.196435	1.44951	0.0969697	0.337013	1	1845	tags=56%, list=37%, signal=89%
HP_INTESTINAL_ATRESIA	16	0.298254	1.44783	0.105788	0.338218	1	1325	tags=56%, list=26%, signal=76%
GO_TUBULIN_BINDING	79	0.137857	1.4415	0.0854871	0.346269	1	2232	tags=58%, list=45%, signal=104%
GO_NEGATIVE_REGULATION_OF_ORGANELLE_ORGANIZATION	66	0.151079	1.44086	0.0902111	0.346019	1	996	tags=35%, list=20%, signal=43%
GO_LOCALIZATION_WITHIN_MEMBRANE	26	0.233135	1.4397	0.0777096	0.346523	1	1724	tags=58%, list=34%, signal=88%
HP_DYSKINESIA	43	0.185033	1.43708	0.0893971	0.34905	1	2919	tags=77%, list=58%, signal=183%
GO_REGULATION_OF_SIGNAL_TRANSDUCTION_BY_P53_CLASS_MEDIATOR	24	0.24176	1.43678	0.0925926	0.348306	1	671	tags=38%, list=13%, signal=43%
GO_SYNAPSE_ASSEMBLY	81	0.13577	1.43393	0.104082	0.351248	1	1183	tags=37%, list=24%, signal=48%
HP_THICK_VERMILION_BORDER	32	0.213215	1.43246	0.0936864	0.352338	1	2221	tags=66%, list=44%, signal=117%
GO_MICROTUBULE_MOTOR_ACTIVITY	23	0.246158	1.42929	0.0685484	0.355843	1	513	tags=35%, list=10%, signal=39%
GO_NEURON_APOPTOTIC_PROCESS	61	0.157578	1.42256	0.101031	0.364772	1	1024	tags=36%, list=20%, signal=45%
HP_LOWER_LIMB_MUSCLE_WEAKNESS	20	0.270683	1.42158	0.113503	0.364974	1	1901	tags=65%, list=38%, signal=104%
HP_ORAL_CLEFT	123	0.113106	1.42152	0.10099	0.363849	1	1236	tags=36%, list=25%, signal=46%
HP_ABNORMAL_NERVE_CONDUCTION_VELOCITY	17	0.281062	1.42147	0.0801688	0.362704	1	2422	tags=76%, list=48%, signal=148%
GO_PROTEIN_CONTAINING_COMPLEX_LOCALIZATION	42	0.182101	1.41842	0.114398	0.366199	1	1239	tags=43%, list=25%, signal=56%
GO_ORGANELLE_ASSEMBLY	138	0.103864	1.41813	0.103113	0.365408	1	1523	tags=41%, list=30%, signal=57%
GO_NERVE_DEVELOPMENT	32	0.20939	1.41757	0.0955285	0.365039	1	365	tags=28%, list=7%, signal=30%
HP_ABNORMALITY_OF_THE_WRIST	36	0.197802	1.41738	0.0943396	0.364125	1	1656	tags=53%, list=33%, signal=78%
GO_SPINAL_CORD_DEVELOPMENT	37	0.198795	1.41644	0.107438	0.364383	1	634	tags=32%, list=13%, signal=37%
HP_ABNORMAL_SPERMATOGENESIS	31	0.212758	1.41441	0.108871	0.366315	1	716	tags=35%, list=14%, signal=41%
HP_MUSCULAR_HYPOTONIA_OF_THE_TRUNK	27	0.230258	1.41379	0.100616	0.366051	1	2928	tags=81%, list=59%, signal=196%
HP_APLASIA_HYPOPLASIA_OF_THE_ULNA	17	0.285158	1.41309	0.105263	0.3659	1	931	tags=47%, list=19%, signal=58%
GO_CELL_FATE_SPECIFICATION	51	0.167861	1.41308	0.0836653	0.36472	1	1031	tags=37%, list=21%, signal=46%
HP_ATRESIA_OF_THE_EXTERNAL_AUDITORY_CANAL	17	0.284957	1.41297	0.115308	0.363705	1	932	tags=47%, list=19%, signal=58%
GO_NEGATIVE_REGULATION_OF_BIOSYNTHETIC_PROCESS	339	0.0685909	1.41147	0.0859375	0.36473	1	638	tags=19%, list=13%, signal=20%
HP_GENU_VALGUM	26	0.224661	1.41083	0.0969072	0.36452	1	420	tags=31%, list=8%, signal=33%
HP_ABNORMALITY_OF_CIRCULATING_ENZYME_LEVEL	54	0.162264	1.40975	0.118534	0.365035	1	2252	tags=61%, list=45%, signal=110%
HP_ABNORMAL_INVOLUNTARY_EYE_MOVEMENTS	160	0.0958678	1.40965	0.104	0.364004	1	1285	tags=35%, list=26%, signal=46%
GO_GLYCOSPHINGOLIPID_METABOLIC_PROCESS	17	0.292099	1.40708	0.0933063	0.366618	1	2367	tags=76%, list=47%, signal=145%
HP_ABNORMALITY_OF_THE_NASAL_BRIDGE	161	0.0965024	1.40536	0.107422	0.367989	1	2296	tags=55%, list=46%, signal=99%
GO_REGULATION_OF_SODIUM_ION_TRANSMEMBRANE_TRANSPORTER_ACTIVITY	20	0.260241	1.40405	0.10793	0.368793	1	1953	tags=65%, list=39%, signal=106%
HP_THICK_LOWER_LIP_VERMILION	18	0.278826	1.40374	0.112	0.368129	1	2221	tags=72%, list=44%, signal=129%
HP_PECTUS_CARINATUM	25	0.238191	1.40354	0.119097	0.367277	1	1414	tags=52%, list=28%, signal=72%
HP_LIMITED_ELBOW_MOVEMENT	39	0.192166	1.40315	0.102913	0.366725	1	2379	tags=67%, list=48%, signal=126%
GO_ADULT_BEHAVIOR	46	0.172202	1.40236	0.11359	0.366846	1	1972	tags=57%, list=39%, signal=92%
GO_GLUTAMATE_RECEPTOR_BINDING	16	0.287821	1.39815	0.128405	0.37203	1	752	tags=44%, list=15%, signal=51%
GO_NEGATIVE_REGULATION_OF_TRANSCRIPTION_BY_RNA_POLYMERASE_II	206	0.0856674	1.3976	0.0991735	0.371751	1	632	tags=21%, list=13%, signal=23%
GO_APPENDAGE_MORPHOGENESIS	63	0.148844	1.39754	0.118908	0.37066	1	534	tags=25%, list=11%, signal=28%
GO_MICROTUBULE	75	0.139222	1.39709	0.105882	0.37016	1	1180	tags=37%, list=24%, signal=48%
GO_PROTEIN_MODIFICATION_BY_SMALL_PROTEIN_CONJUGATION	81	0.134224	1.39414	0.121704	0.373451	1	2919	tags=72%, list=58%, signal=169%
GO_REGULATION_OF_POSTSYNAPTIC_MEMBRANE_POTENTIAL	67	0.144116	1.39208	0.114894	0.375362	1	1303	tags=40%, list=26%, signal=54%
GO_NUCLEOBASE_CONTAINING_COMPOUND_TRANSPORT	24	0.234794	1.38951	0.121673	0.378145	1	1539	tags=54%, list=31%, signal=78%
HP_NEUROLOGICAL_SPEECH_IMPAIRMENT	180	0.0913555	1.38926	0.100418	0.377395	1	2892	tags=67%, list=58%, signal=152%
GO_GAMETE_GENERATION	149	0.099307	1.38701	0.119608	0.379652	1	1128	tags=32%, list=23%, signal=40%
GO_MONOVALENT_INORGANIC_CATION_TRANSPORT	165	0.0929773	1.38667	0.106855	0.378996	1	2004	tags=49%, list=40%, signal=79%
GO_MICROTUBULE_CYTOSKELETON	185	0.0857792	1.38474	0.139216	0.380989	1	1613	tags=41%, list=32%, signal=58%
HP_UNDERDEVELOPED_NASAL_ALAE	21	0.252087	1.38446	0.122699	0.380233	1	1601	tags=57%, list=32%, signal=84%
HP_SKELETAL_MUSCLE_ATROPHY	77	0.135241	1.38281	0.11609	0.381652	1	1541	tags=44%, list=31%, signal=63%
GO_SEXUAL_REPRODUCTION	186	0.0870669	1.38121	0.107071	0.383067	1	1139	tags=31%, list=23%, signal=39%
HP_CONTRACTURES_OF_THE_JOINTS_OF_THE_LOWER_LIMBS	36	0.191602	1.37922	0.120755	0.384922	1	1409	tags=47%, list=28%, signal=65%
HP_ABNORMALITY_OF_SKELETAL_MATURATION	72	0.136837	1.37712	0.112936	0.38707	1	783	tags=29%, list=16%, signal=34%
GO_EXCITATORY_SYNAPSE	33	0.202872	1.37055	0.108607	0.396376	1	658	tags=33%, list=13%, signal=38%
GO_POTASSIUM_CHANNEL_COMPLEX	51	0.160868	1.36945	0.11976	0.396998	1	2046	tags=57%, list=41%, signal=95%
GO_SYNAPSE	428	0.0597338	1.36827	0.109278	0.397668	1	1303	tags=32%, list=26%, signal=39%
GO_MODIFICATION_DEPENDENT_MACROMOLECULE_CATABOLIC_PROCESS	45	0.176365	1.36763	0.122699	0.39747	1	1014	tags=38%, list=20%, signal=47%
GO_RENAL_TUBULE_DEVELOPMENT	44	0.174463	1.36733	0.0905433	0.396795	1	498	tags=27%, list=10%, signal=30%
HP_HALLUCINATIONS	29	0.214111	1.36376	0.118	0.401476	1	3245	tags=86%, list=65%, signal=244%
GO_DENDRITIC_SPINE_MORPHOGENESIS	21	0.252269	1.36277	0.137864	0.401865	1	1362	tags=52%, list=27%, signal=72%
HP_SHORT_THUMB	15	0.295085	1.36258	0.1417	0.400969	1	528	tags=40%, list=11%, signal=45%
HP_APLASIA_HYPOPLASIA_OF_THE_EAR	33	0.193715	1.36039	0.121272	0.403296	1	855	tags=36%, list=17%, signal=44%
GO_CHROMATIN_ORGANIZATION	88	0.124075	1.36007	0.124236	0.402608	1	1435	tags=41%, list=29%, signal=56%
GO_MICROTUBULE_BASED_PROCESS	138	0.0994939	1.35351	0.129436	0.411948	1	1037	tags=30%, list=21%, signal=37%
GO_NEGATIVE_REGULATION_OF_NEURON_DIFFERENTIATION	63	0.144468	1.35318	0.128968	0.411319	1	2381	tags=62%, list=48%, signal=117%
GO_METALLOEXOPEPTIDASE_ACTIVITY	19	0.256364	1.34878	0.126016	0.417425	1	301	tags=32%, list=6%, signal=33%
HP_MOTOR_DELAY	91	0.123044	1.34853	0.152542	0.416673	1	1373	tags=40%, list=27%, signal=54%
GO_GABA_ERGIC_SYNAPSE	36	0.193907	1.34672	0.137725	0.418483	1	842	tags=36%, list=17%, signal=43%
HP_SMALL_FACE	24	0.231712	1.34505	0.127701	0.419927	1	1971	tags=63%, list=39%, signal=103%
HP_PROXIMAL_MUSCLE_WEAKNESS	36	0.187438	1.34491	0.12753	0.419016	1	2263	tags=64%, list=45%, signal=116%
HP_ABNORMALITY_OF_THE_PENIS	125	0.104	1.34343	0.134766	0.420262	1	1052	tags=31%, list=21%, signal=39%
HP_ABNORMALITY_OF_THE_FOREARM	45	0.167171	1.34255	0.137295	0.420581	1	1504	tags=47%, list=30%, signal=66%
HP_GASTROINTESTINAL_ATRESIA	22	0.235838	1.34115	0.132035	0.421673	1	1325	tags=50%, list=26%, signal=68%
GO_LIPOSACCHARIDE_METABOLIC_PROCESS	21	0.241701	1.34053	0.134875	0.421521	1	2367	tags=71%, list=47%, signal=135%
HP_ABNORMAL_VERTEBRAL_MORPHOLOGY	92	0.118874	1.33781	0.158103	0.424809	1	2296	tags=58%, list=46%, signal=105%
GO_CHROMATIN_DNA_BINDING	16	0.27799	1.33719	0.144016	0.424559	1	2051	tags=69%, list=41%, signal=116%
HP_SHORT_TOE	26	0.222727	1.33648	0.12115	0.424574	1	2545	tags=73%, list=51%, signal=148%
GO_EXTRINSIC_COMPONENT_OF_MEMBRANE	77	0.127625	1.33628	0.15222	0.42373	1	3072	tags=74%, list=61%, signal=189%
HP_ABNORMALITY_OF_FEMUR_MORPHOLOGY	45	0.17058	1.33472	0.154786	0.425179	1	1376	tags=44%, list=28%, signal=61%
GO_CELL_CYCLE_ARREST	30	0.202482	1.33091	0.133858	0.430303	1	3326	tags=87%, list=67%, signal=257%
HP_DISTAL_MUSCLE_WEAKNESS	30	0.203152	1.32952	0.131528	0.431458	1	1656	tags=53%, list=33%, signal=79%
HP_ANAL_ATRESIA	29	0.208603	1.32893	0.156627	0.431205	1	1031	tags=41%, list=21%, signal=52%
HP_ABNORMAL_LOCATION_OF_EARS	121	0.103462	1.32786	0.127016	0.431812	1	1519	tags=40%, list=30%, signal=57%
GO_EMBRYO_DEVELOPMENT_ENDING_IN_BIRTH_OR_EGG_HATCHING	176	0.0871306	1.32605	0.132653	0.43356	1	573	tags=20%, list=11%, signal=22%
GO_REGULATION_OF_ORGANELLE_ORGANIZATION	218	0.0782272	1.32427	0.144898	0.435542	1	1024	tags=28%, list=20%, signal=34%
HP_LARGE_FACE	24	0.225683	1.31953	0.164384	0.442318	1	1376	tags=50%, list=28%, signal=69%
GO_DIGESTIVE_SYSTEM_DEVELOPMENT	59	0.145706	1.31912	0.15272	0.441755	1	635	tags=27%, list=13%, signal=31%
HP_LIMB_GIRDLE_MUSCLE_WEAKNESS	18	0.260716	1.3088	0.163347	0.458329	1	2589	tags=78%, list=52%, signal=161%
GO_PEPTIDYL_TYROSINE_DEPHOSPHORYLATION	24	0.227425	1.30583	0.168279	0.46238	1	2409	tags=71%, list=48%, signal=136%
GO_REGULATION_OF_RESPONSE_TO_DNA_DAMAGE_STIMULUS	34	0.19014	1.30142	0.17505	0.469103	1	2143	tags=62%, list=43%, signal=107%
HP_WEAKNESS_DUE_TO_UPPER_MOTOR_NEURON_DYSFUNCTION	65	0.13815	1.30118	0.148305	0.468275	1	1548	tags=45%, list=31%, signal=64%
GO_SEGMENTATION	36	0.185469	1.3011	0.156746	0.467173	1	745	tags=33%, list=15%, signal=39%
HP_ABNORMALITY_OF_THE_CALVARIA	162	0.090296	1.30082	0.142857	0.466411	1	1414	tags=37%, list=28%, signal=50%
GO_NEURON_DEATH	80	0.122967	1.29502	0.163842	0.475423	1	894	tags=30%, list=18%, signal=36%
GO_ORGANELLE_LOCALIZATION	118	0.101469	1.2947	0.163227	0.474786	1	2046	tags=51%, list=41%, signal=84%
HP_AUTISM	40	0.174194	1.29406	0.148305	0.474668	1	2385	tags=65%, list=48%, signal=123%
GO_PROTEIN_DEPHOSPHORYLATION	63	0.139938	1.29183	0.172932	0.477453	1	2324	tags=60%, list=46%, signal=111%
GO_REGULATION_OF_SYNAPTIC_VESICLE_CYCLE	39	0.169357	1.28871	0.162887	0.48184	1	3646	tags=90%, list=73%, signal=329%
GO_FERTILIZATION	39	0.169264	1.28533	0.154472	0.486892	1	2108	tags=59%, list=42%, signal=101%
GO_NEURON_DIFFERENTIATION	410	0.0575588	1.28496	0.167331	0.486283	1	1247	tags=30%, list=25%, signal=37%
HP_COGNITIVE_IMPAIRMENT	119	0.101901	1.28378	0.159091	0.487252	1	2947	tags=69%, list=59%, signal=164%
HP_ANOPHTHALMIA	19	0.247023	1.2814	0.166667	0.490486	1	1137	tags=47%, list=23%, signal=61%
HP_FINGER_SYNDACTYLY	51	0.151736	1.27715	0.18	0.49707	1	1601	tags=47%, list=32%, signal=69%
GO_NEUROEPITHELIAL_CELL_DIFFERENTIATION	15	0.276697	1.27644	0.172485	0.497091	1	2953	tags=87%, list=59%, signal=211%
GO_EMBRYONIC_APPENDAGE_MORPHOGENESIS	53	0.150425	1.27454	0.183299	0.499438	1	1519	tags=45%, list=30%, signal=64%
HP_ABNORMALITY_OF_THE_PALPEBRAL_FISSURES	106	0.106041	1.27416	0.183865	0.49884	1	1414	tags=39%, list=28%, signal=53%
HP_FLEXION_CONTRACTURE_OF_FINGER	61	0.140335	1.27373	0.174419	0.498394	1	1519	tags=44%, list=30%, signal=63%
HP_BLEPHAROPHIMOSIS	24	0.218315	1.2722	0.177966	0.500026	1	2246	tags=67%, list=45%, signal=120%
HP_ABNORMAL_REPRODUCTIVE_SYSTEM_MORPHOLOGY	249	0.0699941	1.27137	0.170526	0.50029	1	1052	tags=28%, list=21%, signal=33%
GO_CONNECTIVE_TISSUE_DEVELOPMENT	89	0.116064	1.26939	0.172691	0.502667	1	2238	tags=56%, list=45%, signal=100%
HP_CONGENITAL_HIP_DISLOCATION	18	0.252464	1.26884	0.18018	0.502435	1	1519	tags=56%, list=30%, signal=80%
GO_DEVELOPMENT_OF_PRIMARY_SEXUAL_CHARACTERISTICS	67	0.131569	1.265	0.186898	0.508299	1	544	tags=24%, list=11%, signal=26%
GO_LEARNING	51	0.151502	1.2644	0.179641	0.50811	1	1210	tags=39%, list=24%, signal=51%
HP_DISPLACEMENT_OF_THE_URETHRAL_MEATUS	62	0.137845	1.26312	0.184891	0.509145	1	528	tags=24%, list=11%, signal=27%
GO_REGULATION_OF_NERVOUS_SYSTEM_PROCESS	60	0.137584	1.26166	0.204409	0.510683	1	1486	tags=43%, list=30%, signal=61%
GO_SIGNAL_TRANSDUCTION_IN_RESPONSE_TO_DNA_DAMAGE	20	0.235141	1.26125	0.186094	0.5101	1	2078	tags=65%, list=42%, signal=111%
GO_REGULATION_OF_PROTEIN_STABILITY	29	0.199828	1.26036	0.188139	0.510573	1	3316	tags=86%, list=66%, signal=254%
HP_ABNORMALITY_OF_THE_SPINAL_CORD	57	0.14319	1.25901	0.164948	0.511802	1	607	tags=26%, list=12%, signal=30%
HP_ADULT_ONSET	31	0.187238	1.25765	0.188285	0.513044	1	2617	tags=71%, list=52%, signal=148%
GO_CELL_CYCLE_G1_S_PHASE_TRANSITION	31	0.192114	1.25686	0.179439	0.513258	1	496	tags=29%, list=10%, signal=32%
HP_GENITAL_NEOPLASM	36	0.17618	1.25579	0.177388	0.513992	1	930	tags=36%, list=19%, signal=44%
GO_POSITIVE_REGULATION_OF_NERVOUS_SYSTEM_PROCESS	31	0.187634	1.25458	0.190871	0.515021	1	1486	tags=48%, list=30%, signal=68%
GO_REGULATION_OF_CELL_CYCLE_ARREST	15	0.268806	1.25456	0.158192	0.513782	1	659	tags=40%, list=13%, signal=46%
HP_SPECIFIC_LEARNING_DISABILITY	34	0.183791	1.25411	0.213251	0.513378	1	851	tags=35%, list=17%, signal=42%
GO_PHOSPHATASE_ACTIVITY	49	0.152144	1.25373	0.197065	0.512775	1	2409	tags=63%, list=48%, signal=121%
GO_PROTEIN_MODIFICATION_BY_SMALL_PROTEIN_CONJUGATION_OR_REMOVAL	94	0.109549	1.25276	0.200795	0.513417	1	2919	tags=69%, list=58%, signal=163%
HP_SLOW_PROGRESSION	35	0.178564	1.25166	0.166344	0.514189	1	1541	tags=49%, list=31%, signal=70%
GO_AXON	211	0.0758769	1.25138	0.208247	0.513431	1	1247	tags=32%, list=25%, signal=41%
HP_HYPOPLASIA_OF_PENIS	95	0.111776	1.2508	0.196116	0.513275	1	1556	tags=42%, list=31%, signal=60%
GO_SEX_DIFFERENTIATION	84	0.119193	1.25017	0.189873	0.513243	1	544	tags=23%, list=11%, signal=25%
HP_ABNORMALITY_OF_THE_UTERUS	47	0.154353	1.2491	0.193018	0.514046	1	1043	tags=36%, list=21%, signal=45%
HP_ABNORMAL_NASOLACRIMAL_SYSTEM_MORPHOLOGY	17	0.249389	1.2488	0.199226	0.513379	1	521	tags=35%, list=10%, signal=39%
HP_VERTEBRAL_SEGMENTATION_DEFECT	37	0.17552	1.24821	0.206827	0.51332	1	2236	tags=62%, list=45%, signal=112%
HP_ABNORMALITY_OF_THE_RIB_CAGE	75	0.124535	1.2474	0.190669	0.513564	1	1519	tags=43%, list=30%, signal=60%
HP_ABNORMALITY_OF_LIMB_EPIPHYSIS_MORPHOLOGY	21	0.231506	1.24662	0.192308	0.513882	1	513	tags=33%, list=10%, signal=37%
HP_SINGLE_TRANSVERSE_PALMAR_CREASE	23	0.221759	1.24626	0.188377	0.513297	1	1504	tags=52%, list=30%, signal=74%
GO_CENTRAL_NERVOUS_SYSTEM_DEVELOPMENT	322	0.0623043	1.24599	0.192233	0.512622	1	1074	tags=27%, list=21%, signal=33%
HP_IMPAIRED_VIBRATORY_SENSATION	17	0.24763	1.24192	0.207317	0.519046	1	1118	tags=47%, list=22%, signal=60%
GO_CULLIN_RING_UBIQUITIN_LIGASE_COMPLEX	17	0.254701	1.24187	0.196	0.517907	1	1671	tags=59%, list=33%, signal=88%
GO_CENTRIOLAR_SATELLITE	16	0.256822	1.24184	0.205179	0.516723	1	1219	tags=50%, list=24%, signal=66%
GO_SH3_DOMAIN_BINDING	24	0.21242	1.24032	0.211881	0.518354	1	2692	tags=75%, list=54%, signal=162%
HP_APLASIA_HYPOPLASIA_INVOLVING_THE_NOSE	25	0.208442	1.23869	0.208413	0.52024	1	2162	tags=64%, list=43%, signal=112%
HP_ABNORMAL_SIZE_OF_THE_PALPEBRAL_FISSURES	42	0.161403	1.23668	0.21097	0.522876	1	2294	tags=62%, list=46%, signal=113%
GO_SUPRAMOLECULAR_COMPLEX	251	0.0691913	1.2353	0.215842	0.524207	1	1523	tags=37%, list=30%, signal=51%
HP_BRADYKINESIA	21	0.230454	1.23507	0.205479	0.52338	1	2423	tags=71%, list=48%, signal=138%
HP_DECREASED_TESTICULAR_SIZE	35	0.177154	1.23498	0.22093	0.52233	1	1548	tags=49%, list=31%, signal=70%
HP_THICK_EYEBROW	17	0.254878	1.2335	0.19917	0.524008	1	1376	tags=53%, list=28%, signal=73%
HP_APLASTIC_HYPOPLASTIC_TOENAIL	21	0.222869	1.23339	0.202312	0.522987	1	556	tags=33%, list=11%, signal=37%
GO_DETECTION_OF_ABIOTIC_STIMULUS	41	0.161972	1.23311	0.203354	0.522306	1	1147	tags=39%, list=23%, signal=50%
HP_RETROGNATHIA	49	0.151035	1.2296	0.221116	0.527938	1	1190	tags=39%, list=24%, signal=50%
GO_REGULATION_OF_PROTEASOMAL_PROTEIN_CATABOLIC_PROCESS	16	0.252508	1.2223	0.228963	0.540904	1	928	tags=44%, list=19%, signal=54%
HP_CEREBELLAR_CYST	23	0.218745	1.22181	0.215953	0.540604	1	1519	tags=52%, list=30%, signal=75%
HP_MENINGOCELE	16	0.259029	1.21852	0.228916	0.545707	1	1208	tags=50%, list=24%, signal=66%
HP_APLASIA_HYPOPLASIA_INVOLVING_BONES_OF_THE_UPPER_LIMBS	101	0.102601	1.21625	0.218876	0.548856	1	932	tags=29%, list=19%, signal=35%
HP_ABNORMAL_LOCALIZATION_OF_KIDNEY	27	0.199686	1.21614	0.218147	0.547806	1	1043	tags=41%, list=21%, signal=51%
GO_SPHINGOLIPID_METABOLIC_PROCESS	30	0.188196	1.21556	0.237354	0.547598	1	2897	tags=77%, list=58%, signal=181%
HP_AGANGLIONIC_MEGACOLON	22	0.213686	1.21502	0.211268	0.547417	1	1208	tags=45%, list=24%, signal=60%
HP_INCREASED_CIRCULATING_GONADOTROPIN_LEVEL	18	0.246643	1.21413	0.204678	0.547924	1	1548	tags=56%, list=31%, signal=80%
GO_MAIN_AXON	30	0.188732	1.21078	0.230469	0.553252	1	1561	tags=50%, list=31%, signal=72%
HP_ABNORMAL_NERVOUS_SYSTEM_ELECTROPHYSIOLOGY	99	0.10391	1.21033	0.221757	0.552847	1	2116	tags=53%, list=42%, signal=89%
HP_NARROW_MOUTH	39	0.164137	1.21011	0.232283	0.55206	1	1236	tags=41%, list=25%, signal=54%
GO_REGULATION_OF_DNA_REPLICATION	21	0.222726	1.20906	0.222	0.552824	1	1271	tags=48%, list=25%, signal=64%
GO_MEMBRANE_LIPID_METABOLIC_PROCESS	34	0.172692	1.2089	0.223602	0.551889	1	3112	tags=79%, list=62%, signal=209%
GO_POSITIVE_REGULATION_OF_RESPONSE_TO_DNA_DAMAGE_STIMULUS	17	0.241704	1.20843	0.238	0.551571	1	2324	tags=71%, list=46%, signal=131%
GO_INTRINSIC_COMPONENT_OF_PRESYNAPTIC_MEMBRANE	35	0.170105	1.20826	0.212058	0.550661	1	1583	tags=49%, list=32%, signal=71%
HP_ABNORMAL_INTERNAL_GENITALIA	111	0.0997201	1.20617	0.228745	0.553384	1	1043	tags=31%, list=21%, signal=38%
HP_MALE_SEXUAL_DYSFUNCTION	19	0.230117	1.20286	0.230174	0.558651	1	2537	tags=74%, list=51%, signal=149%
HP_ABNORMALITY_OF_ADRENAL_MORPHOLOGY	20	0.223293	1.20186	0.20751	0.559286	1	2637	tags=75%, list=53%, signal=158%
HP_GONADAL_NEOPLASM	26	0.199453	1.19958	0.250485	0.562647	1	930	tags=38%, list=19%, signal=47%
HP_ABNORMAL_CARDIAC_SEPTUM_MORPHOLOGY	91	0.104788	1.19955	0.223735	0.561469	1	1078	tags=32%, list=22%, signal=40%
HP_PHENOTYPIC_VARIABILITY	92	0.107686	1.19858	0.226824	0.562126	1	2677	tags=64%, list=54%, signal=135%
GO_MULTICELLULAR_ORGANISMAL_MOVEMENT	16	0.253411	1.19776	0.245833	0.562503	1	1236	tags=50%, list=25%, signal=66%
HP_SLOPING_FOREHEAD	20	0.228313	1.1968	0.245648	0.563137	1	2362	tags=70%, list=47%, signal=132%
HP_ABNORMALITY_OF_THE_CURVATURE_OF_THE_CORNEA	41	0.158564	1.19563	0.239252	0.56422	1	920	tags=34%, list=18%, signal=42%
HP_RIGIDITY	44	0.152909	1.19222	0.238289	0.569655	1	2423	tags=64%, list=48%, signal=122%
HP_SHORT_ATTENTION_SPAN	57	0.133096	1.19104	0.237805	0.570808	1	2499	tags=63%, list=50%, signal=125%
GO_NEGATIVE_REGULATION_OF_NEURON_APOPTOTIC_PROCESS	40	0.155242	1.19057	0.246032	0.570541	1	854	tags=33%, list=17%, signal=39%
HP_DOWNSLANTED_PALPEBRAL_FISSURES	72	0.121798	1.19008	0.227459	0.57026	1	2246	tags=57%, list=45%, signal=102%
GO_TRANSMISSION_OF_NERVE_IMPULSE	32	0.173863	1.1898	0.221359	0.569569	1	854	tags=34%, list=17%, signal=41%
HP_PERIPHERAL_NEUROPATHY	97	0.101232	1.18935	0.232794	0.569255	1	3214	tags=74%, list=64%, signal=204%
GO_MICROTUBULE_POLYMERIZATION_OR_DEPOLYMERIZATION	19	0.222456	1.18814	0.258586	0.570511	1	2312	tags=68%, list=46%, signal=127%
GO_EXTRINSIC_COMPONENT_OF_PLASMA_MEMBRANE	48	0.1458	1.18803	0.25	0.569497	1	3027	tags=75%, list=61%, signal=188%
GO_NEUROMUSCULAR_JUNCTION_DEVELOPMENT	16	0.24378	1.18606	0.247012	0.572099	1	659	tags=38%, list=13%, signal=43%
GO_REGULATION_OF_SYNAPTIC_PLASTICITY	74	0.11862	1.18593	0.243665	0.571109	1	1239	tags=36%, list=25%, signal=48%
GO_EMBRYO_DEVELOPMENT	297	0.0595229	1.18485	0.232246	0.572044	1	746	tags=21%, list=15%, signal=23%
GO_REGULATION_OF_MEMBRANE_POTENTIAL	166	0.0785251	1.18443	0.240816	0.571652	1	1517	tags=38%, list=30%, signal=53%
HP_APLASIA_HYPOPLASIA_OF_THE_THUMB	23	0.20565	1.18438	0.247951	0.570534	1	932	tags=39%, list=19%, signal=48%
GO_POSITIVE_REGULATION_OF_MITOTIC_CELL_CYCLE	34	0.171105	1.18421	0.239604	0.56967	1	914	tags=35%, list=18%, signal=43%
HP_RENAL_AGENESIS	36	0.1636	1.18406	0.242972	0.568734	1	1548	tags=47%, list=31%, signal=68%
HP_OSTEOARTHRITIS	15	0.249883	1.18232	0.247401	0.570969	1	420	tags=33%, list=8%, signal=36%
GO_CELL_JUNCTION_ORGANIZATION	228	0.0676461	1.18229	0.220126	0.569825	1	1299	tags=32%, list=26%, signal=42%
GO_SOMITE_DEVELOPMENT	30	0.185245	1.18151	0.262646	0.57013	1	745	tags=33%, list=15%, signal=39%
GO_NEURON_PROJECTION_ORGANIZATION	27	0.189304	1.18144	0.240157	0.569041	1	1465	tags=48%, list=29%, signal=68%
HP_INTELLECTUAL_DISABILITY_SEVERE	44	0.149993	1.18016	0.223969	0.570283	1	2892	tags=73%, list=58%, signal=171%
HP_APLASIA_HYPOPLASIA_OF_TOE	36	0.165301	1.17994	0.253036	0.569499	1	2234	tags=61%, list=45%, signal=110%
HP_NASAL_SPEECH	19	0.227147	1.17898	0.25	0.570225	1	1236	tags=47%, list=25%, signal=63%
HP_HIGH_FOREHEAD	43	0.152014	1.17692	0.236287	0.573011	1	2385	tags=63%, list=48%, signal=119%
HP_RENAL_HYPOPLASIA_APLASIA	63	0.126122	1.17568	0.237603	0.574264	1	1043	tags=33%, list=21%, signal=42%
HP_ABNORMALITY_OF_PERIPHERAL_NERVES	20	0.216265	1.17501	0.258687	0.574429	1	2422	tags=70%, list=48%, signal=135%
HP_APLASIA_HYPOPLASIA_OF_THE_CLAVICLES	19	0.220829	1.17466	0.262136	0.573925	1	478	tags=32%, list=10%, signal=35%
HP_FACIAL_EDEMA	16	0.239868	1.17433	0.242236	0.573369	1	2241	tags=69%, list=45%, signal=124%
GO_SARCOMERE_ORGANIZATION	17	0.237242	1.17113	0.244856	0.578544	1	1758	tags=59%, list=35%, signal=90%
GO_PROTEIN_CATABOLIC_PROCESS	108	0.0972866	1.17068	0.246347	0.578261	1	2949	tags=69%, list=59%, signal=163%
HP_HYPERREFLEXIA	91	0.105426	1.16913	0.263581	0.580079	1	2943	tags=69%, list=59%, signal=165%
HP_ABNORMALITY_OF_UPPER_LIMB_JOINT	111	0.0944942	1.16889	0.244742	0.579359	1	1519	tags=40%, list=30%, signal=56%
HP_ABNORMAL_HAND_MORPHOLOGY	76	0.112393	1.16876	0.251938	0.578393	1	564	tags=22%, list=11%, signal=25%
HP_APLASIA_HYPOPLASIA_OF_FINGERS	66	0.121882	1.16825	0.271949	0.578276	1	534	tags=23%, list=11%, signal=25%
GO_TRANSCRIPTION_FACTOR_BINDING	106	0.0956774	1.16771	0.258586	0.578122	1	710	tags=24%, list=14%, signal=27%
HP_SKIN_DIMPLE	16	0.241573	1.16665	0.257692	0.579126	1	2545	tags=75%, list=51%, signal=152%
GO_NEGATIVE_REGULATION_OF_CELLULAR_PROTEIN_LOCALIZATION	19	0.223565	1.16628	0.251451	0.57865	1	1517	tags=53%, list=30%, signal=75%
HP_SYNOSTOSIS_OF_JOINTS	49	0.143846	1.16595	0.265849	0.578145	1	2246	tags=59%, list=45%, signal=106%
HP_DEPRESSIVITY	53	0.133799	1.16558	0.231068	0.577704	1	2922	tags=72%, list=58%, signal=171%
HP_BOWING_OF_THE_LEGS	43	0.149645	1.16277	0.271484	0.582054	1	420	tags=23%, list=8%, signal=25%
HP_INTERICTAL_EEG_ABNORMALITY	54	0.133598	1.1612	0.273101	0.584078	1	2116	tags=56%, list=42%, signal=95%
HP_ABNORMAL_CIRCULATING_GONADOTROPIN_LEVEL	19	0.219518	1.15884	0.262646	0.58761	1	1274	tags=47%, list=25%, signal=63%
HP_ABNORMAL_SHAPE_OF_THE_FRONTAL_REGION	60	0.126586	1.1588	0.289738	0.586492	1	1457	tags=42%, list=29%, signal=58%
HP_ABNORMALITY_OF_COORDINATION	164	0.0799542	1.15643	0.262452	0.590137	1	2966	tags=67%, list=59%, signal=159%
GO_POSITIVE_REGULATION_OF_PROTEIN_TYROSINE_KINASE_ACTIVITY	20	0.215663	1.15332	0.275194	0.595331	1	2175	tags=65%, list=44%, signal=115%
HP_EEG_WITH_MULTIFOCAL_SLOW_ACTIVITY	17	0.229463	1.15317	0.2643	0.594462	1	2385	tags=71%, list=48%, signal=135%
HP_ABNORMALITY_OF_THE_PULMONARY_VASCULATURE	24	0.196744	1.15145	0.271825	0.596781	1	270	tags=25%, list=5%, signal=26%
HP_WIDE_NASAL_BRIDGE	82	0.108759	1.1497	0.270492	0.5992	1	2269	tags=56%, list=45%, signal=101%
HP_ABNORMALITY_OF_THE_CEREBELLAR_VERMIS	50	0.139192	1.14946	0.275789	0.598473	1	1210	tags=38%, list=24%, signal=50%
HP_HYPOGONADOTROPIC_HYPOGONADISM	30	0.175386	1.14919	0.286598	0.597834	1	2294	tags=63%, list=46%, signal=116%
HP_POOR_FINE_MOTOR_COORDINATION	15	0.249482	1.14914	0.278557	0.596768	1	2422	tags=73%, list=48%, signal=142%
GO_ESTABLISHMENT_OF_ORGANELLE_LOCALIZATION	85	0.108731	1.14659	0.270213	0.600707	1	1994	tags=51%, list=40%, signal=83%
GO_REPRODUCTION	361	0.0537572	1.14481	0.294118	0.6031	1	733	tags=20%, list=15%, signal=21%
GO_CERAMIDE_METABOLIC_PROCESS	19	0.220343	1.14364	0.284861	0.604202	1	3112	tags=84%, list=62%, signal=222%
GO_MEMBRANE_PROTEIN_PROTEOLYSIS	19	0.221146	1.14319	0.284861	0.603939	1	3108	tags=84%, list=62%, signal=222%
HP_ABNORMAL_PANCREAS_SIZE	15	0.249549	1.14258	0.3	0.603993	1	2755	tags=80%, list=55%, signal=178%
HP_DEPRESSED_NASAL_BRIDGE	90	0.104843	1.14249	0.272904	0.60298	1	2262	tags=56%, list=45%, signal=100%
HP_ANOREXIA	15	0.243263	1.14003	0.299799	0.606774	1	3453	tags=93%, list=69%, signal=301%
HP_HIP_DISLOCATION	40	0.151815	1.13947	0.290698	0.60667	1	1371	tags=43%, list=27%, signal=58%
GO_MOTOR_ACTIVITY	37	0.159183	1.13924	0.286853	0.605958	1	1236	tags=41%, list=25%, signal=53%
GO_OOCYTE_DIFFERENTIATION	17	0.229545	1.13909	0.303688	0.605067	1	914	tags=41%, list=18%, signal=50%
GO_MEMBRANE_PROTEIN_ECTODOMAIN_PROTEOLYSIS	15	0.247008	1.1383	0.302	0.60541	1	3101	tags=87%, list=62%, signal=228%
GO_DNA_DAMAGE_RESPONSE_SIGNAL_TRANSDUCTION_BY_P53_CLASS_MEDIATOR	16	0.237861	1.13758	0.2846	0.605744	1	2876	tags=81%, list=58%, signal=191%
HP_DYSMETRIA	26	0.18473	1.13616	0.298354	0.607359	1	2734	tags=73%, list=55%, signal=160%
HP_SHORT_STATURE	206	0.0700613	1.1332	0.317269	0.612227	1	634	tags=19%, list=13%, signal=21%
HP_ABNORMAL_INSULIN_LEVEL	31	0.169762	1.13316	0.272152	0.61111	1	3349	tags=84%, list=67%, signal=252%
HP_EEG_WITH_ABNORMALLY_SLOW_FREQUENCIES	19	0.213189	1.13228	0.308176	0.611726	1	2095	tags=63%, list=42%, signal=108%
HP_APLASIA_HYPOPLASIA_INVOLVING_THE_VERTEBRAL_COLUMN	16	0.231842	1.13153	0.280561	0.612056	1	1656	tags=56%, list=33%, signal=84%
GO_ADENYL_NUCLEOTIDE_BINDING	297	0.0572169	1.13152	0.299807	0.610911	1	639	tags=18%, list=13%, signal=20%
GO_EMBRYONIC_EYE_MORPHOGENESIS	17	0.221364	1.1315	0.290722	0.609787	1	1543	tags=53%, list=31%, signal=76%
GO_MONOVALENT_INORGANIC_CATION_TRANSMEMBRANE_TRANSPORTER_ACTIVITY	119	0.090755	1.13103	0.298	0.609501	1	1993	tags=49%, list=40%, signal=79%
HP_ABNORMAL_METATARSAL_MORPHOLOGY	21	0.205951	1.13053	0.291242	0.609363	1	2545	tags=71%, list=51%, signal=145%
GO_AXON_DEVELOPMENT	160	0.0778926	1.12951	0.308943	0.610132	1	1247	tags=33%, list=25%, signal=42%
GO_MESENCHYME_MORPHOGENESIS	20	0.21004	1.12926	0.308793	0.609458	1	2953	tags=80%, list=59%, signal=195%
GO_EMBRYONIC_FORELIMB_MORPHOGENESIS	20	0.208835	1.12862	0.290448	0.609595	1	959	tags=40%, list=19%, signal=49%
GO_CELL_PART_MORPHOGENESIS	206	0.0687672	1.1239	0.301619	0.617821	1	1247	tags=32%, list=25%, signal=40%
HP_ABNORMAL_UPPER_LIMB_BONE_MORPHOLOGY	79	0.109289	1.12316	0.299603	0.618082	1	2246	tags=56%, list=45%, signal=100%
GO_CARBON_OXYGEN_LYASE_ACTIVITY	16	0.231842	1.12201	0.294118	0.619177	1	406	tags=31%, list=8%, signal=34%
HP_ABNORMAL_SHAPE_OF_THE_OCCIPUT	20	0.206225	1.12128	0.318	0.619516	1	1972	tags=60%, list=39%, signal=99%
HP_ABNORMALITY_OF_LONG_BONE_MORPHOLOGY	128	0.0838465	1.12032	0.309917	0.62031	1	528	tags=19%, list=11%, signal=20%
HP_ABNORMAL_PALMAR_DERMATOGLYPHICS	27	0.181461	1.11954	0.295598	0.620707	1	1504	tags=48%, list=30%, signal=68%
HP_INCOMPLETE_PENETRANCE	36	0.158452	1.11878	0.3	0.62114	1	2268	tags=61%, list=45%, signal=111%
HP_ABNORMALITY_OF_FEMALE_EXTERNAL_GENITALIA	31	0.169665	1.11732	0.313808	0.622877	1	1414	tags=45%, list=28%, signal=63%
GO_REGULATION_OF_SODIUM_ION_TRANSMEMBRANE_TRANSPORT	22	0.200993	1.11655	0.317025	0.623201	1	1953	tags=59%, list=39%, signal=97%
GO_MONOCARBOXYLIC_ACID_TRANSMEMBRANE_TRANSPORTER_ACTIVITY	18	0.220215	1.11567	0.313208	0.62381	1	2513	tags=72%, list=50%, signal=145%
GO_METENCEPHALON_DEVELOPMENT	35	0.161157	1.11405	0.31405	0.626017	1	2056	tags=57%, list=41%, signal=96%
GO_REGULATION_OF_DNA_RECOMBINATION	15	0.234102	1.11331	0.302326	0.626389	1	832	tags=40%, list=17%, signal=48%
HP_ELBOW_FLEXION_CONTRACTURE	22	0.20019	1.11017	0.335341	0.6315	1	1957	tags=59%, list=39%, signal=97%
GO_MEGAKARYOCYTE_DIFFERENTIATION	16	0.233547	1.10975	0.331237	0.631192	1	3210	tags=88%, list=64%, signal=244%
GO_UBIQUITIN_LIKE_PROTEIN_LIGASE_ACTIVITY	28	0.175727	1.10861	0.321932	0.632304	1	3411	tags=86%, list=68%, signal=268%
GO_REGULATION_OF_CELL_JUNCTION_ASSEMBLY	68	0.114081	1.10395	0.324952	0.640734	1	1054	tags=32%, list=21%, signal=40%
HP_INTRACRANIAL_CYSTIC_LESION	27	0.17706	1.1015	0.334669	0.644509	1	2637	tags=70%, list=53%, signal=148%
GO_EXOPEPTIDASE_ACTIVITY	25	0.180503	1.10117	0.311412	0.644088	1	301	tags=24%, list=6%, signal=25%
HP_AMBIGUOUS_GENITALIA	35	0.157157	1.1006	0.337187	0.6441	1	933	tags=34%, list=19%, signal=42%
GO_GLUTAMATE_SECRETION	21	0.199208	1.0972	0.332689	0.649947	1	1150	tags=43%, list=23%, signal=55%
HP_PERIAURICULAR_SKIN_PITS	16	0.230538	1.09616	0.333333	0.650928	1	3225	tags=88%, list=65%, signal=246%
HP_SKIN_PIT	19	0.205454	1.09422	0.324111	0.653837	1	2923	tags=79%, list=58%, signal=189%
HP_OPHTHALMOPARESIS	41	0.145461	1.09395	0.332653	0.653202	1	3424	tags=83%, list=68%, signal=261%
GO_MICROTUBULE_ORGANIZING_CENTER_ORGANIZATION	16	0.229535	1.09374	0.328685	0.652467	1	1355	tags=50%, list=27%, signal=68%
HP_INCOORDINATION	46	0.135437	1.09328	0.325203	0.652228	1	2915	tags=72%, list=58%, signal=170%
GO_POSITIVE_REGULATION_OF_RNA_BIOSYNTHETIC_PROCESS	348	0.0516846	1.09125	0.331361	0.655316	1	635	tags=18%, list=13%, signal=19%
HP_CARPAL_SYNOSTOSIS	15	0.233032	1.09078	0.356031	0.655087	1	1504	tags=53%, list=30%, signal=76%
HP_LOWER_EXTREMITY_JOINT_DISLOCATION	46	0.139931	1.09056	0.335249	0.654369	1	1371	tags=41%, list=27%, signal=56%
GO_9PLUS0_NON_MOTILE_CILIUM	28	0.171187	1.08977	0.326572	0.654818	1	3255	tags=82%, list=65%, signal=234%
HP_ABNORMAL_FEAR_ANXIETY_RELATED_BEHAVIOR	52	0.128273	1.08761	0.340681	0.658051	1	2922	tags=71%, list=58%, signal=169%
HP_ERECTILE_DYSFUNCTION	17	0.220361	1.08687	0.340681	0.658347	1	1548	tags=53%, list=31%, signal=76%
HP_ABSENT_SPEECH	45	0.142281	1.08486	0.349794	0.661381	1	2294	tags=60%, list=46%, signal=110%
GO_MODULATION_OF_EXCITATORY_POSTSYNAPTIC_POTENTIAL	23	0.187646	1.08175	0.365571	0.666741	1	1239	tags=43%, list=25%, signal=58%
GO_POSITIVE_REGULATION_OF_MITOTIC_NUCLEAR_DIVISION	19	0.206036	1.07956	0.329435	0.67015	1	1078	tags=42%, list=22%, signal=53%
GO_NEPHRON_EPITHELIUM_DEVELOPMENT	48	0.130621	1.07921	0.364919	0.66975	1	498	tags=23%, list=10%, signal=25%
HP_LONG_PHILTRUM	57	0.120003	1.0789	0.353755	0.66921	1	2476	tags=61%, list=50%, signal=120%
GO_PROTEASOMAL_PROTEIN_CATABOLIC_PROCESS	35	0.152669	1.07836	0.330595	0.669123	1	2241	tags=60%, list=45%, signal=108%
GO_DIGESTIVE_TRACT_MORPHOGENESIS	27	0.172867	1.0782	0.337302	0.668279	1	806	tags=33%, list=16%, signal=40%
GO_EXTRINSIC_COMPONENT_OF_CYTOPLASMIC_SIDE_OF_PLASMA_MEMBRANE	27	0.173113	1.07807	0.366667	0.667405	1	3027	tags=78%, list=61%, signal=196%
HP_BLUE_SCLERAE	17	0.219546	1.07749	0.353057	0.667444	1	3905	tags=100%, list=78%, signal=455%
HP_POOR_MOTOR_COORDINATION	17	0.222037	1.07723	0.344	0.666805	1	2422	tags=71%, list=48%, signal=136%
HP_ABNORMAL_ELECTRORETINOGRAM	28	0.171187	1.07708	0.334012	0.665957	1	3255	tags=82%, list=65%, signal=234%
HP_EMBRYONAL_RENAL_NEOPLASM	15	0.230023	1.07688	0.324376	0.665217	1	1519	tags=53%, list=30%, signal=76%
HP_ABNORMALITY_OF_THE_SEPTUM_PELLUCIDUM	18	0.207882	1.07516	0.34413	0.667667	1	3130	tags=83%, list=63%, signal=222%
GO_CELL_MORPHOGENESIS_INVOLVED_IN_NEURON_DIFFERENTIATION	177	0.0692351	1.07419	0.367505	0.668555	1	1247	tags=32%, list=25%, signal=41%
GO_POSITIVE_REGULATION_OF_CHROMOSOME_ORGANIZATION	22	0.193086	1.07377	0.364919	0.66826	1	856	tags=36%, list=17%, signal=44%
HP_ABNORMALITY_OF_PELVIC_GIRDLE_BONE_MORPHOLOGY	112	0.0876052	1.07359	0.348884	0.667495	1	2294	tags=54%, list=46%, signal=98%
HP_ABNORMAL_VENTRICULAR_SEPTUM_MORPHOLOGY	67	0.114087	1.07008	0.339251	0.673585	1	1078	tags=33%, list=22%, signal=41%
HP_ASYMMETRIC_GROWTH	16	0.221509	1.06848	0.370833	0.675748	1	770	tags=38%, list=15%, signal=44%
GO_DEPHOSPHORYLATION	97	0.0935152	1.06845	0.352941	0.674645	1	2324	tags=56%, list=46%, signal=102%
GO_CARTILAGE_DEVELOPMENT	74	0.10785	1.06743	0.356137	0.675663	1	2238	tags=55%, list=45%, signal=99%
GO_MULTICELLULAR_ORGANISM_REPRODUCTION	193	0.0669393	1.06695	0.332008	0.675533	1	1128	tags=29%, list=23%, signal=36%
GO_RIBONUCLEOTIDE_BINDING	354	0.0507331	1.06625	0.344423	0.675792	1	639	tags=18%, list=13%, signal=19%
GO_EMBRYONIC_MORPHOGENESIS	207	0.0638491	1.06476	0.358238	0.677717	1	635	tags=19%, list=13%, signal=21%
HP_LIMB_UNDERGROWTH	49	0.128834	1.062	0.375	0.682302	1	1504	tags=43%, list=30%, signal=61%
GO_PROTEOGLYCAN_METABOLIC_PROCESS	31	0.156006	1.06188	0.347741	0.681426	1	998	tags=35%, list=20%, signal=44%
GO_PROTEOGLYCAN_BIOSYNTHETIC_PROCESS	20	0.201004	1.06121	0.354717	0.681688	1	998	tags=40%, list=20%, signal=50%
HP_ABNORMAL_DERMATOGLYPHICS	35	0.157244	1.06064	0.364341	0.681733	1	1504	tags=46%, list=30%, signal=65%
HP_INCREASED_HEAD_CIRCUMFERENCE	61	0.11639	1.0578	0.372671	0.686461	1	2293	tags=57%, list=46%, signal=105%
GO_POSITIVE_REGULATION_OF_ANION_TRANSPORT	18	0.210603	1.05707	0.365702	0.686821	1	1172	tags=44%, list=23%, signal=58%
GO_EYE_PHOTORECEPTOR_CELL_DIFFERENTIATION	15	0.227951	1.0554	0.377953	0.689225	1	3196	tags=87%, list=64%, signal=239%
GO_CARDIAC_EPITHELIAL_TO_MESENCHYMAL_TRANSITION	15	0.229489	1.05306	0.378758	0.692882	1	3855	tags=100%, list=77%, signal=435%
GO_DENDRITE_MORPHOGENESIS	36	0.149678	1.05193	0.376258	0.694143	1	1756	tags=50%, list=35%, signal=77%
GO_POSITIVE_REGULATION_OF_MUSCLE_CONTRACTION	18	0.206031	1.04896	0.394175	0.699293	1	3417	tags=89%, list=68%, signal=280%
HP_ABNORMAL_NIPPLE_MORPHOLOGY	26	0.172992	1.04828	0.38664	0.699581	1	677	tags=31%, list=14%, signal=35%
HP_ABNORMALITY_OF_CENTRAL_NERVOUS_SYSTEM_ELECTROPHYSIOLOGY	85	0.095877	1.04827	0.36811	0.698419	1	2116	tags=52%, list=42%, signal=88%
HP_ABNORMAL_OVARIAN_PHYSIOLOGY	15	0.224206	1.04823	0.374016	0.697338	1	1548	tags=53%, list=31%, signal=77%
GO_REGULATION_OF_MEMBRANE_LIPID_DISTRIBUTION	15	0.222467	1.04796	0.361789	0.696747	1	2890	tags=80%, list=58%, signal=189%
GO_MEMBRANE_LIPID_BIOSYNTHETIC_PROCESS	25	0.178291	1.0479	0.368852	0.695711	1	3112	tags=80%, list=62%, signal=211%
GO_NEURONAL_ACTION_POTENTIAL	19	0.198174	1.04657	0.388571	0.697219	1	854	tags=37%, list=17%, signal=44%
GO_SKELETAL_MUSCLE_CONTRACTION	15	0.219926	1.04569	0.358491	0.697924	1	1236	tags=47%, list=25%, signal=62%
GO_POTASSIUM_CHANNEL_REGULATOR_ACTIVITY	22	0.187845	1.04469	0.399606	0.698953	1	2473	tags=68%, list=49%, signal=134%
GO_NEGATIVE_REGULATION_OF_CELLULAR_COMPONENT_ORGANIZATION	151	0.0734295	1.04459	0.401639	0.697976	1	3484	tags=77%, list=70%, signal=246%
GO_MORPHOGENESIS_OF_AN_EPITHELIAL_SHEET	15	0.219525	1.04398	0.369261	0.698109	1	2238	tags=67%, list=45%, signal=120%
HP_SHORT_THORAX	15	0.233434	1.04397	0.392405	0.696961	1	502	tags=33%, list=10%, signal=37%
HP_STATUS_EPILEPTICUS	33	0.152772	1.04274	0.379032	0.698435	1	2422	tags=64%, list=48%, signal=123%
GO_SINGLE_FERTILIZATION	33	0.15498	1.04271	0.364892	0.697316	1	2108	tags=58%, list=42%, signal=99%
GO_MICROTUBULE_ORGANIZING_CENTER	105	0.0876988	1.04271	0.377246	0.69617	1	1284	tags=34%, list=26%, signal=45%
HP_APLASIA_HYPOPLASIA_INVOLVING_BONES_OF_THE_THORAX	43	0.137944	1.04233	0.401961	0.6958	1	478	tags=23%, list=10%, signal=25%
GO_MYOFIBRIL_ASSEMBLY	23	0.180351	1.04118	0.397516	0.697088	1	3884	tags=96%, list=78%, signal=427%
HP_NEONATAL_HYPOTONIA	28	0.160815	1.03964	0.384615	0.699088	1	628	tags=29%, list=13%, signal=32%
GO_ACTIN_FILAMENT_BUNDLE	17	0.206514	1.03512	0.402724	0.707438	1	1617	tags=53%, list=32%, signal=78%
HP_ABNORMALITY_OF_THE_SKULL_BASE	29	0.163001	1.03465	0.395112	0.707274	1	2637	tags=69%, list=53%, signal=145%
GO_PHOSPHOPROTEIN_BINDING	16	0.216593	1.03449	0.372745	0.706466	1	2982	tags=81%, list=60%, signal=201%
HP_MANDIBULAR_PROGNATHIA	30	0.160027	1.03296	0.379958	0.708476	1	2537	tags=67%, list=51%, signal=135%
HP_ABNORMALITY_OF_THE_RIBS	64	0.109831	1.03186	0.389691	0.709648	1	160	tags=14%, list=3%, signal=14%
GO_EMBRYONIC_ORGAN_MORPHOGENESIS	122	0.0796618	1.03181	0.376016	0.708616	1	635	tags=20%, list=13%, signal=23%
HP_DYSARTHRIA	91	0.0934301	1.03149	0.399598	0.708154	1	2892	tags=67%, list=58%, signal=156%
HP_ABNORMALITY_OF_THE_CARPAL_BONES	26	0.169481	1.03146	0.389002	0.707073	1	1656	tags=50%, list=33%, signal=74%
GO_REGULATION_OF_DENDRITIC_SPINE_MORPHOGENESIS	15	0.221665	1.03143	0.390716	0.706002	1	894	tags=40%, list=18%, signal=49%
GO_DENDRITIC_SPINE_DEVELOPMENT	25	0.171256	1.03138	0.383505	0.704971	1	3547	tags=88%, list=71%, signal=301%
HP_SPORADIC	22	0.178147	1.03093	0.376448	0.704763	1	2294	tags=64%, list=46%, signal=117%
GO_DNA_BIOSYNTHETIC_PROCESS	25	0.17005	1.03077	0.40568	0.703967	1	953	tags=36%, list=19%, signal=44%
HP_ABNORMALITY_OF_EXOCRINE_PANCREAS_PHYSIOLOGY	15	0.222133	1.03034	0.412229	0.703722	1	3225	tags=87%, list=65%, signal=243%
GO_CERAMIDE_BIOSYNTHETIC_PROCESS	17	0.201615	1.03024	0.40239	0.702801	1	3112	tags=82%, list=62%, signal=217%
HP_PLATYSPONDYLY	25	0.170653	1.02879	0.382766	0.704619	1	2150	tags=60%, list=43%, signal=105%
HP_BROAD_LONG_BONES	31	0.156636	1.02867	0.401639	0.703761	1	511	tags=26%, list=10%, signal=29%
GO_REGULATION_OF_MEIOTIC_CELL_CYCLE	15	0.214845	1.02805	0.398058	0.703911	1	928	tags=40%, list=19%, signal=49%
GO_POSITIVE_REGULATION_OF_NUCLEOBASE_CONTAINING_COMPOUND_METABOLIC_PROCESS	392	0.0474375	1.02691	0.406316	0.705164	1	635	tags=17%, list=13%, signal=18%
HP_ABNORMALITY_OF_THE_CLAVICLE	36	0.14435	1.02411	0.400786	0.70994	1	1088	tags=36%, list=22%, signal=46%
HP_ABNORMAL_MENINGEAL_MORPHOLOGY	27	0.166507	1.02355	0.396975	0.709997	1	1208	tags=41%, list=24%, signal=53%
GO_NUCLEIC_ACID_PHOSPHODIESTER_BOND_HYDROLYSIS	27	0.167236	1.02247	0.430255	0.711156	1	834	tags=33%, list=17%, signal=40%
HP_ABNORMAL_MORPHOLOGY_OF_THE_MUSCULATURE_OF_THE_NECK	15	0.216717	1.0222	0.415507	0.710621	1	2252	tags=67%, list=45%, signal=121%
HP_SHORT_LONG_BONE	42	0.133416	1.02151	0.427992	0.71089	1	528	tags=24%, list=11%, signal=26%
GO_REGULATION_OF_MICROTUBULE_CYTOSKELETON_ORGANIZATION	29	0.159012	1.02058	0.417355	0.711793	1	2312	tags=62%, list=46%, signal=115%
GO_DENDRITE_DEVELOPMENT	62	0.110715	1.02017	0.412791	0.711533	1	1791	tags=47%, list=36%, signal=72%
GO_GTPASE_ACTIVITY	59	0.113811	1.01977	0.412698	0.711227	1	2657	tags=64%, list=53%, signal=136%
HP_CACHEXIA	16	0.209972	1.01946	0.416834	0.710796	1	3640	tags=94%, list=73%, signal=344%
GO_POSITIVE_REGULATION_OF_TRANSCRIPTION_BY_RNA_POLYMERASE_II	291	0.0546763	1.01934	0.40249	0.709927	1	635	tags=18%, list=13%, signal=19%
GO_SODIUM_ION_TRANSPORT	78	0.100569	1.01861	0.409736	0.710301	1	2004	tags=50%, list=40%, signal=82%
HP_HYPERACTIVITY	70	0.102347	1.01777	0.410546	0.710939	1	2423	tags=59%, list=48%, signal=112%
GO_DORSAL_VENTRAL_PATTERN_FORMATION	39	0.140305	1.01737	0.417323	0.710664	1	585	tags=26%, list=12%, signal=29%
GO_UBIQUITIN_LIKE_PROTEIN_TRANSFERASE_ACTIVITY	39	0.139199	1.0164	0.417515	0.711582	1	3411	tags=82%, list=68%, signal=256%
HP_PES_PLANUS	53	0.119905	1.01626	0.42766	0.710792	1	1953	tags=51%, list=39%, signal=83%
HP_ABNORMALITY_OF_LOWER_LIP	43	0.129913	1.01549	0.406883	0.711232	1	2262	tags=58%, list=45%, signal=105%
HP_LIMB_HYPERTONIA	21	0.182854	1.01355	0.425963	0.714179	1	2660	tags=71%, list=53%, signal=152%
GO_POSITIVE_REGULATION_OF_CELLULAR_BIOSYNTHETIC_PROCESS	418	0.0446108	1.0131	0.412229	0.714006	1	1230	tags=29%, list=25%, signal=35%
GO_DNA_BINDING_TRANSCRIPTION_FACTOR_BINDING	51	0.116756	1.01178	0.429389	0.715566	1	1480	tags=41%, list=30%, signal=58%
GO_BRUSH_BORDER	25	0.171658	1.01173	0.427711	0.714557	1	3945	tags=96%, list=79%, signal=453%
GO_NEGATIVE_REGULATION_OF_TRANSFERASE_ACTIVITY	55	0.116077	1.00999	0.407484	0.716985	1	2425	tags=60%, list=49%, signal=115%
HP_ABNORMALITY_OF_THE_SHOULDER_GIRDLE_MUSCULATURE	25	0.166432	1.00972	0.40552	0.716392	1	1971	tags=56%, list=39%, signal=92%
HP_ABNORMALITY_OF_FACIAL_MUSCULATURE	59	0.113204	1.00912	0.436	0.716615	1	2660	tags=64%, list=53%, signal=136%
HP_SPARSE_OR_ABSENT_EYELASHES	18	0.198671	1.00633	0.431452	0.721246	1	1787	tags=56%, list=36%, signal=86%
HP_UPPER_MOTOR_NEURON_DYSFUNCTION	170	0.0665327	1.00615	0.421456	0.720525	1	2560	tags=58%, list=51%, signal=114%
HP_ABNORMAL_JOINT_MORPHOLOGY	208	0.0615128	1.00476	0.436	0.722312	1	1435	tags=35%, list=29%, signal=47%
GO_DELAYED_RECTIFIER_POTASSIUM_CHANNEL_ACTIVITY	18	0.195325	1.0023	0.441509	0.726293	1	2637	tags=72%, list=53%, signal=152%
GO_CHONDROCYTE_DIFFERENTIATION	46	0.123185	0.999686	0.425577	0.730516	1	367	tags=20%, list=7%, signal=21%
GO_KIDNEY_MORPHOGENESIS	41	0.131552	0.999332	0.435223	0.730145	1	932	tags=32%, list=19%, signal=39%
HP_ABNORMALITY_OF_FACIAL_SOFT_TISSUE	79	0.0958769	0.997352	0.427165	0.733149	1	2312	tags=56%, list=46%, signal=102%
HP_RETINAL_ATROPHY	16	0.211577	0.995598	0.436326	0.735641	1	507	tags=31%, list=10%, signal=35%
GO_RESPONSE_TO_IONIZING_RADIATION	18	0.198805	0.993293	0.454191	0.739385	1	953	tags=39%, list=19%, signal=48%
GO_SIGNALING_ADAPTOR_ACTIVITY	16	0.209771	0.993066	0.447205	0.738735	1	3016	tags=81%, list=60%, signal=204%
HP_ABNORMAL_CIRCULATING_HORMONE_LEVEL	91	0.0898776	0.992737	0.475309	0.738283	1	3349	tags=76%, list=67%, signal=225%
GO_CENTRIOLE	15	0.213039	0.991983	0.434263	0.738751	1	1937	tags=60%, list=39%, signal=98%
HP_ABNORMAL_SACCADIC_EYE_MOVEMENTS	15	0.209896	0.991741	0.435417	0.738121	1	3286	tags=87%, list=66%, signal=252%
HP_ABNORMALITY_OF_EXTRAPYRAMIDAL_MOTOR_FUNCTION	41	0.132595	0.990185	0.449248	0.740194	1	3000	tags=73%, list=60%, signal=181%
GO_NEGATIVE_REGULATION_OF_NEURON_DEATH	48	0.121836	0.989557	0.456212	0.74037	1	854	tags=29%, list=17%, signal=35%
HP_ABNORMAL_NUMBER_OF_TEETH	88	0.0911497	0.98946	0.458167	0.739436	1	2449	tags=58%, list=49%, signal=112%
HP_POSTNATAL_GROWTH_RETARDATION	36	0.139247	0.989397	0.444	0.73848	1	1530	tags=44%, list=31%, signal=64%
HP_CONSTIPATION	58	0.11321	0.989273	0.434263	0.737641	1	2974	tags=71%, list=59%, signal=172%
GO_CELLULAR_COMPONENT_MORPHOGENESIS	237	0.0568942	0.988765	0.443137	0.737622	1	1247	tags=30%, list=25%, signal=39%
HP_EMG_ABNORMALITY	51	0.117806	0.988507	0.44332	0.737094	1	1965	tags=51%, list=39%, signal=83%
HP_ABNORMALITY_OF_THE_SCROTUM	31	0.153214	0.986675	0.47191	0.73981	1	528	tags=26%, list=11%, signal=29%
GO_SKELETAL_MUSCLE_CELL_DIFFERENTIATION	20	0.180924	0.98617	0.460159	0.739792	1	2848	tags=75%, list=57%, signal=174%
GO_REGULATION_OF_MORPHOGENESIS_OF_A_BRANCHING_STRUCTURE	25	0.163819	0.986136	0.458159	0.738768	1	584	tags=28%, list=12%, signal=32%
GO_METANEPHRIC_NEPHRON_DEVELOPMENT	18	0.191668	0.98457	0.482213	0.740806	1	433	tags=28%, list=9%, signal=30%
GO_ACTIVATION_OF_INNATE_IMMUNE_RESPONSE	21	0.180042	0.98454	0.452611	0.739768	1	2674	tags=71%, list=53%, signal=153%
HP_CEREBELLAR_MALFORMATION	60	0.109109	0.982504	0.477642	0.742842	1	1210	tags=35%, list=24%, signal=46%
HP_THIN_UPPER_LIP_VERMILION	27	0.157555	0.982326	0.45935	0.742082	1	2734	tags=70%, list=55%, signal=154%
HP_LIMITATION_OF_JOINT_MOBILITY	88	0.089373	0.982085	0.469729	0.741518	1	1435	tags=38%, list=29%, signal=52%
HP_ECTOPIC_KIDNEY	16	0.20616	0.981834	0.476096	0.740974	1	534	tags=31%, list=11%, signal=35%
GO_POSITIVE_REGULATION_OF_PROTEIN_CATABOLIC_PROCESS	37	0.137373	0.981743	0.448898	0.740053	1	3101	tags=76%, list=62%, signal=198%
GO_SITE_OF_POLARIZED_GROWTH	46	0.123387	0.981013	0.459302	0.740429	1	2866	tags=70%, list=57%, signal=161%
GO_REGULATION_OF_CELL_CYCLE_G1_S_PHASE_TRANSITION	19	0.186551	0.980616	0.476654	0.740168	1	2754	tags=74%, list=55%, signal=163%
GO_NEGATIVE_REGULATION_OF_MAP_KINASE_ACTIVITY	16	0.205959	0.980462	0.451098	0.739387	1	2410	tags=69%, list=48%, signal=132%
GO_REGULATION_OF_DNA_METABOLIC_PROCESS	57	0.108685	0.978286	0.484725	0.742736	1	953	tags=30%, list=19%, signal=36%
HP_ABNORMALITY_OF_THE_TONGUE	72	0.0975604	0.97766	0.493827	0.742933	1	2296	tags=56%, list=46%, signal=101%
GO_INTRINSIC_APOPTOTIC_SIGNALING_PATHWAY	55	0.109569	0.977124	0.46988	0.74297	1	639	tags=24%, list=13%, signal=27%
GO_NEGATIVE_REGULATION_OF_KINASE_ACTIVITY	51	0.114466	0.976135	0.441815	0.743913	1	3158	tags=75%, list=63%, signal=200%
GO_PROTEIN_POLYUBIQUITINATION	32	0.141808	0.975885	0.484849	0.743364	1	3982	tags=94%, list=80%, signal=458%
HP_ATTENTION_DEFICIT_HYPERACTIVITY_DISORDER	45	0.123915	0.974284	0.468627	0.745596	1	2385	tags=60%, list=48%, signal=114%
GO_CELL_CELL_ADHESION_VIA_PLASMA_MEMBRANE_ADHESION_MOLECULES	113	0.0805025	0.972588	0.468085	0.747954	1	1287	tags=34%, list=26%, signal=44%
GO_NEGATIVE_REGULATION_OF_CELL_PROJECTION_ORGANIZATION	47	0.121302	0.972098	0.472803	0.747907	1	1845	tags=49%, list=37%, signal=77%
GO_ENDOCARDIAL_CUSHION_DEVELOPMENT	19	0.18448	0.972087	0.468504	0.746848	1	2238	tags=63%, list=45%, signal=114%
HP_BROAD_THUMB	19	0.184057	0.969735	0.453649	0.750595	1	398	tags=26%, list=8%, signal=28%
HP_ABNORMALITY_OF_THE_UPPER_ARM	18	0.191356	0.969259	0.457627	0.750541	1	2379	tags=67%, list=48%, signal=127%
HP_ABNORMALITY_OF_THE_CALF	63	0.105276	0.968788	0.494297	0.750452	1	511	tags=21%, list=10%, signal=23%
GO_REGULATION_OF_DENDRITE_DEVELOPMENT	37	0.136094	0.968746	0.478585	0.749468	1	1756	tags=49%, list=35%, signal=74%
GO_MICROVILLUS	27	0.155164	0.968562	0.48659	0.748766	1	3857	tags=93%, list=77%, signal=403%
GO_REGULATION_OF_POSTSYNAPTIC_MEMBRANE_NEUROTRANSMITTER_RECEPTOR_LEVELS	24	0.16948	0.968066	0.507099	0.748685	1	1239	tags=42%, list=25%, signal=55%
HP_COARSE_FACIAL_FEATURES	30	0.150838	0.967063	0.458414	0.749657	1	3416	tags=83%, list=68%, signal=261%
GO_REGULATION_OF_DNA_BINDING	30	0.152113	0.966641	0.480545	0.749381	1	743	tags=30%, list=15%, signal=35%
HP_HYPERPITUITARISM	23	0.169239	0.965845	0.471173	0.749953	1	1548	tags=48%, list=31%, signal=69%
GO_REGULATION_OF_PH	17	0.199478	0.965474	0.497992	0.749659	1	4005	tags=100%, list=80%, signal=501%
HP_ABNORMAL_LOWER_LIMB_BONE_MORPHOLOGY	124	0.0747109	0.963757	0.485605	0.7521	1	2296	tags=53%, list=46%, signal=96%
HP_IMPAIRED_SOCIAL_INTERACTIONS	15	0.206018	0.962721	0.513889	0.753105	1	1972	tags=60%, list=39%, signal=99%
HP_SYNOSTOSIS_INVOLVING_BONES_OF_THE_UPPER_LIMBS	34	0.142617	0.959814	0.493042	0.757904	1	2379	tags=62%, list=48%, signal=117%
HP_DIPLOPIA	21	0.172869	0.959622	0.469636	0.757247	1	3424	tags=86%, list=68%, signal=271%
GO_EMBRYONIC_ORGAN_DEVELOPMENT	159	0.0648743	0.959058	0.485169	0.757299	1	534	tags=17%, list=11%, signal=18%
GO_CELLULAR_PROTEIN_CATABOLIC_PROCESS	70	0.0957983	0.956438	0.489022	0.761615	1	2241	tags=54%, list=45%, signal=97%
HP_CUTANEOUS_SYNDACTYLY	21	0.175929	0.955979	0.516807	0.761471	1	1504	tags=48%, list=30%, signal=68%
GO_GOLGI_VESICLE_TRANSPORT	35	0.136211	0.953476	0.483932	0.765552	1	1037	tags=34%, list=21%, signal=43%
GO_ACTIN_FILAMENT_BINDING	47	0.115769	0.952459	0.474609	0.766501	1	3149	tags=74%, list=63%, signal=199%
HP_ACTION_TREMOR	31	0.144074	0.951681	0.50996	0.767028	1	896	tags=32%, list=18%, signal=39%
GO_NEUROTRANSMITTER_RECEPTOR_COMPLEX	25	0.158593	0.95158	0.525562	0.766189	1	1210	tags=40%, list=24%, signal=53%
GO_OOGENESIS	24	0.162446	0.95031	0.493069	0.767671	1	1274	tags=42%, list=25%, signal=56%
GO_UBIQUITIN_LIGASE_COMPLEX	23	0.160661	0.950151	0.490872	0.76693	1	3982	tags=96%, list=80%, signal=468%
HP_TYPE_II_DIABETES_MELLITUS	34	0.138258	0.949524	0.515213	0.767118	1	3283	tags=79%, list=66%, signal=230%
GO_PROTEIN_LOCALIZATION_TO_NUCLEUS	36	0.135599	0.948601	0.488764	0.767921	1	1687	tags=47%, list=34%, signal=71%
HP_SMALL_FOR_GESTATIONAL_AGE	36	0.133114	0.948143	0.515091	0.76779	1	2116	tags=56%, list=42%, signal=96%
GO_REGULATION_OF_MICROTUBULE_POLYMERIZATION_OR_DEPOLYMERIZATION	15	0.204681	0.945604	0.507042	0.771978	1	2312	tags=67%, list=46%, signal=124%
GO_INTRINSIC_APOPTOTIC_SIGNALING_PATHWAY_BY_P53_CLASS_MEDIATOR	16	0.200742	0.943462	0.488189	0.775202	1	561	tags=31%, list=11%, signal=35%
HP_ABNORMALITY_OF_THE_MUSCULATURE_OF_THE_LOWER_LIMBS	19	0.178795	0.942531	0.506098	0.775985	1	1740	tags=53%, list=35%, signal=80%
GO_CATION_TRANSMEMBRANE_TRANSPORTER_ACTIVITY	195	0.0580432	0.94232	0.525912	0.775317	1	2156	tags=49%, list=43%, signal=82%
HP_APLASIA_HYPOPLASIA_OF_THE_EXTREMITIES	131	0.0704175	0.941624	0.50813	0.775692	1	534	tags=18%, list=11%, signal=19%
GO_NON_MOTILE_CILIUM	33	0.139393	0.939892	0.510163	0.778196	1	2943	tags=73%, list=59%, signal=176%
GO_TRANSFERASE_COMPLEX	56	0.10512	0.939732	0.526316	0.777459	1	1890	tags=48%, list=38%, signal=77%
GO_SPHINGOLIPID_BIOSYNTHETIC_PROCESS	23	0.160748	0.93837	0.519751	0.779162	1	3112	tags=78%, list=62%, signal=206%
HP_DELAYED_GROSS_MOTOR_DEVELOPMENT	35	0.129852	0.937298	0.542977	0.780328	1	3640	tags=86%, list=73%, signal=313%
HP_BROAD_PHALANGES_OF_THE_HAND	20	0.170884	0.936021	0.509434	0.781877	1	398	tags=25%, list=8%, signal=27%
HP_ABNORMALITY_OF_THE_ZYGOMATIC_BONE	42	0.125079	0.935408	0.521459	0.781997	1	2236	tags=57%, list=45%, signal=103%
GO_PHOSPHORIC_ESTER_HYDROLASE_ACTIVITY	89	0.0845911	0.935104	0.528864	0.781566	1	2842	tags=65%, list=57%, signal=148%
GO_ORGANELLE_FUSION	23	0.161849	0.934893	0.53178	0.780935	1	1150	tags=39%, list=23%, signal=51%
GO_PIGMENTATION	24	0.15702	0.934681	0.527888	0.780311	1	3176	tags=79%, list=64%, signal=216%
HP_DISTAL_SENSORY_IMPAIRMENT	18	0.179067	0.934223	0.515873	0.780194	1	218	tags=22%, list=4%, signal=23%
GO_PRESYNAPTIC_MEMBRANE	61	0.101089	0.932674	0.536634	0.78217	1	1303	tags=36%, list=26%, signal=48%
GO_TRANSPORT_ALONG_MICROTUBULE	23	0.159543	0.932299	0.526749	0.781869	1	3118	tags=78%, list=62%, signal=207%
HP_ABNORMAL_PANCREAS_MORPHOLOGY	24	0.157891	0.932231	0.532	0.780953	1	2755	tags=71%, list=55%, signal=157%
HP_PROMINENT_FOREHEAD	27	0.146547	0.931481	0.528409	0.781409	1	2048	tags=56%, list=41%, signal=94%
GO_VOLTAGE_GATED_CATION_CHANNEL_ACTIVITY	68	0.0968227	0.930377	0.525667	0.782577	1	2095	tags=51%, list=42%, signal=87%
HP_ABNORMAL_PERIPHERAL_NERVOUS_SYSTEM_MORPHOLOGY	145	0.0657552	0.929506	0.513026	0.783299	1	1197	tags=30%, list=24%, signal=39%
GO_NEGATIVE_REGULATION_OF_AXONOGENESIS	22	0.164816	0.928602	0.551456	0.784089	1	1224	tags=41%, list=24%, signal=54%
HP_BABINSKI_SIGN	33	0.13486	0.928558	0.52686	0.783116	1	2814	tags=70%, list=56%, signal=158%
HP_TRIANGULAR_SHAPED_PHALANGES_OF_THE_HAND	33	0.137532	0.928514	0.523904	0.782144	1	528	tags=24%, list=11%, signal=27%
GO_RESPONSE_TO_AXON_INJURY	15	0.201605	0.927817	0.526	0.782535	1	1994	tags=60%, list=40%, signal=100%
HP_ABNORMALITY_OF_THE_AUDITORY_CANAL	23	0.161971	0.927554	0.534553	0.781996	1	932	tags=35%, list=19%, signal=43%
GO_METANEPHROS_DEVELOPMENT	41	0.123928	0.926926	0.5286	0.782215	1	482	tags=22%, list=10%, signal=24%
GO_MITOCHONDRION_ORGANIZATION	51	0.110428	0.925907	0.537037	0.783159	1	727	tags=25%, list=15%, signal=30%
HP_APLASIA_HYPOPLASIA_OF_THE_DISTAL_PHALANGES_OF_THE_HAND	30	0.140979	0.925646	0.549793	0.78263	1	1965	tags=53%, list=39%, signal=87%
HP_SYNDACTYLY	82	0.0876819	0.925356	0.54065	0.782199	1	1519	tags=39%, list=30%, signal=55%
HP_OVARIAN_NEOPLASM	16	0.189406	0.924494	0.540426	0.782895	1	930	tags=38%, list=19%, signal=46%
GO_ACTOMYOSIN_STRUCTURE_ORGANIZATION	49	0.111451	0.924058	0.526839	0.78275	1	3937	tags=90%, list=79%, signal=418%
GO_MYOSIN_BINDING	19	0.175234	0.922285	0.537594	0.78529	1	3863	tags=95%, list=77%, signal=415%
GO_EMBRYONIC_PLACENTA_DEVELOPMENT	25	0.152362	0.922106	0.516441	0.784615	1	3041	tags=76%, list=61%, signal=193%
HP_ABNORMAL_VISUAL_ELECTROPHYSIOLOGY	30	0.143461	0.922033	0.536885	0.783717	1	3286	tags=80%, list=66%, signal=232%
HP_ABNORMAL_RENAL_PELVIS_MORPHOLOGY	43	0.120215	0.921575	0.526419	0.783561	1	1031	tags=33%, list=21%, signal=41%
HP_WIDE_NOSE	18	0.183148	0.921469	0.522727	0.782757	1	1031	tags=39%, list=21%, signal=49%
GO_REGULATION_OF_ORGANELLE_ASSEMBLY	25	0.155779	0.919934	0.529289	0.784714	1	1024	tags=36%, list=20%, signal=45%
HP_ABNORMAL_GLIAL_CELL_MORPHOLOGY	21	0.167226	0.919801	0.556452	0.783924	1	3214	tags=81%, list=64%, signal=226%
HP_ABNORMAL_UTERUS_MORPHOLOGY	28	0.149178	0.919634	0.551148	0.783248	1	1043	tags=36%, list=21%, signal=45%
HP_ABNORMALITY_OF_THE_METAPHYSIS	35	0.127291	0.919613	0.538784	0.782259	1	367	tags=20%, list=7%, signal=21%
HP_METAPHYSEAL_WIDENING	16	0.195425	0.919123	0.530815	0.782192	1	2150	tags=63%, list=43%, signal=109%
GO_POSITIVE_REGULATION_OF_EXCITATORY_POSTSYNAPTIC_POTENTIAL	16	0.190108	0.918671	0.575569	0.782068	1	1239	tags=44%, list=25%, signal=58%
GO_VASCULOGENESIS	27	0.151582	0.918624	0.547758	0.781161	1	4060	tags=96%, list=81%, signal=509%
GO_PEPTIDYL_THREONINE_MODIFICATION	21	0.165074	0.918248	0.546371	0.780904	1	3939	tags=95%, list=79%, signal=447%
HP_SPARSE_HAIR	54	0.106289	0.918081	0.532673	0.780227	1	677	tags=24%, list=14%, signal=28%
GO_FEMALE_GAMETE_GENERATION	35	0.132211	0.91521	0.552521	0.78484	1	914	tags=31%, list=18%, signal=38%
GO_PROTEIN_LOCALIZATION_TO_ORGANELLE	113	0.0741139	0.914533	0.529762	0.785128	1	743	tags=22%, list=15%, signal=25%
GO_REGULATION_OF_CELL_DIVISION	42	0.11728	0.913161	0.563462	0.786858	1	3108	tags=74%, list=62%, signal=193%
HP_INABILITY_TO_WALK	40	0.121371	0.908988	0.531568	0.794051	1	3022	tags=73%, list=60%, signal=182%
GO_VOLTAGE_GATED_ION_CHANNEL_ACTIVITY	91	0.082712	0.908041	0.564	0.7949	1	2560	tags=59%, list=51%, signal=119%
GO_INTRINSIC_APOPTOTIC_SIGNALING_PATHWAY_IN_RESPONSE_TO_DNA_DAMAGE	20	0.168876	0.907574	0.559671	0.794815	1	3158	tags=80%, list=63%, signal=216%
HP_DISPROPORTIONATE_SHORT_STATURE	28	0.141478	0.907562	0.525424	0.793818	1	367	tags=21%, list=7%, signal=23%
GO_NEPHRON_MORPHOGENESIS	35	0.131521	0.906583	0.563492	0.794812	1	2346	tags=60%, list=47%, signal=112%
GO_LONG_TERM_SYNAPTIC_DEPRESSION	17	0.183341	0.905617	0.546939	0.795638	1	556	tags=29%, list=11%, signal=33%
HP_ABNORMAL_MUSCLE_FIBER_MORPHOLOGY	37	0.125779	0.904808	0.566532	0.796197	1	2618	tags=65%, list=52%, signal=135%
HP_BLINDNESS	42	0.119326	0.903164	0.579256	0.798494	1	955	tags=31%, list=19%, signal=38%
GO_HINDBRAIN_DEVELOPMENT	49	0.107667	0.902111	0.586	0.799558	1	2119	tags=53%, list=42%, signal=91%
GO_KINASE_BINDING	127	0.0688269	0.900267	0.586139	0.802085	1	1514	tags=37%, list=30%, signal=52%
GO_RNA_POLYMERASE_II_SPECIFIC_DNA_BINDING_TRANSCRIPTION_FACTOR_BINDING	37	0.127822	0.900188	0.579798	0.801228	1	2743	tags=68%, list=55%, signal=149%
GO_AUTONOMIC_NERVOUS_SYSTEM_DEVELOPMENT	18	0.178732	0.899177	0.562628	0.802223	1	1053	tags=39%, list=21%, signal=49%
GO_ENDOCRINE_SYSTEM_DEVELOPMENT	53	0.104187	0.898773	0.564257	0.802008	1	710	tags=25%, list=14%, signal=28%
HP_FACIAL_ASYMMETRY	27	0.144223	0.897053	0.567951	0.804385	1	1504	tags=44%, list=30%, signal=63%
GO_PHOTORECEPTOR_INNER_SEGMENT	17	0.182184	0.896688	0.582463	0.804038	1	1150	tags=41%, list=23%, signal=53%
HP_SLEEP_DISTURBANCE	84	0.0832655	0.896229	0.586481	0.803972	1	2923	tags=67%, list=58%, signal=158%
HP_AUTISTIC_BEHAVIOR	81	0.0846729	0.896188	0.577922	0.803021	1	2422	tags=57%, list=48%, signal=108%
GO_POSITIVE_REGULATION_OF_APOPTOTIC_SIGNALING_PATHWAY	34	0.129599	0.895542	0.597249	0.803275	1	3326	tags=79%, list=67%, signal=236%
GO_ISOMERASE_ACTIVITY	16	0.185193	0.895168	0.571721	0.802962	1	2201	tags=63%, list=44%, signal=111%
HP_PROTRUDING_EAR	25	0.150151	0.894004	0.582988	0.804213	1	2252	tags=60%, list=45%, signal=109%
HP_ABNORMALITY_OF_MOUTH_SHAPE	38	0.123316	0.892262	0.595238	0.806544	1	2545	tags=63%, list=51%, signal=128%
GO_METAL_ION_TRANSMEMBRANE_TRANSPORTER_ACTIVITY	156	0.0617047	0.891176	0.582822	0.807712	1	2136	tags=49%, list=43%, signal=82%
GO_EMBRYONIC_PATTERN_SPECIFICATION	25	0.149548	0.890748	0.587137	0.807568	1	1055	tags=36%, list=21%, signal=45%
HP_MACULAR_DEGENERATION	18	0.171373	0.889462	0.610338	0.809072	1	1923	tags=56%, list=38%, signal=90%
HP_OBSESSIVE_COMPULSIVE_BEHAVIOR	23	0.156651	0.889048	0.611336	0.80889	1	2915	tags=74%, list=58%, signal=176%
HP_ABNORMAL_SCLERA_MORPHOLOGY	20	0.169478	0.888665	0.571142	0.808598	1	3905	tags=95%, list=78%, signal=432%
GO_REGULATION_OF_AXONOGENESIS	56	0.101104	0.887127	0.586777	0.810513	1	1017	tags=30%, list=20%, signal=38%
GO_PEPTIDE_HORMONE_BINDING	20	0.167871	0.886511	0.574074	0.810686	1	3913	tags=95%, list=78%, signal=435%
HP_ABNORMALITY_OF_THE_CEREBRAL_CORTEX	44	0.116186	0.88483	0.619883	0.81302	1	1355	tags=39%, list=27%, signal=53%
GO_PDZ_DOMAIN_BINDING	26	0.14316	0.88271	0.591633	0.816101	1	1210	tags=38%, list=24%, signal=50%
GO_MIDBRAIN_DEVELOPMENT	20	0.166466	0.882025	0.571713	0.816377	1	1670	tags=50%, list=33%, signal=75%
GO_REGULATION_OF_EPIDERMAL_CELL_DIFFERENTIATION	16	0.182885	0.881897	0.585227	0.815595	1	2525	tags=69%, list=51%, signal=138%
GO_SIGNAL_TRANSDUCTION_IN_ABSENCE_OF_LIGAND	17	0.179186	0.881672	0.591522	0.815024	1	3812	tags=94%, list=76%, signal=395%
GO_CYTOSKELETAL_PROTEIN_BINDING	214	0.0526985	0.881428	0.594118	0.81449	1	3158	tags=68%, list=63%, signal=177%
HP_PROPTOSIS	41	0.114515	0.881328	0.599581	0.813658	1	2236	tags=56%, list=45%, signal=101%
HP_ABNORMALITY_OF_THE_HUMERUS	17	0.173342	0.87887	0.591093	0.817481	1	3547	tags=88%, list=71%, signal=303%
HP_TENTED_UPPER_LIP_VERMILION	22	0.154534	0.878209	0.60521	0.817773	1	1957	tags=55%, list=39%, signal=89%
GO_RECEPTOR_INTERNALIZATION	35	0.123292	0.877031	0.619417	0.819026	1	1244	tags=37%, list=25%, signal=49%
HP_DRY_SKIN	29	0.136294	0.876974	0.589178	0.818124	1	3287	tags=79%, list=66%, signal=230%
HP_APLASIA_HYPOPLASIA_INVOLVING_BONES_OF_THE_FEET	50	0.10505	0.876459	0.59465	0.818099	1	2379	tags=58%, list=48%, signal=110%
GO_REGULATION_OF_DENDRITIC_SPINE_DEVELOPMENT	17	0.177722	0.876427	0.595057	0.817146	1	584	tags=29%, list=12%, signal=33%
GO_HINDLIMB_MORPHOGENESIS	20	0.159639	0.875277	0.595785	0.818283	1	704	tags=30%, list=14%, signal=35%
HP_PACE_OF_PROGRESSION	80	0.0835366	0.874906	0.597276	0.817991	1	2463	tags=58%, list=49%, signal=112%
HP_ABNORMAL_ENCHONDRAL_OSSIFICATION	26	0.14749	0.874695	0.61017	0.817388	1	2150	tags=58%, list=43%, signal=101%
HP_MUSCLE_WEAKNESS	171	0.0577965	0.874638	0.617954	0.816494	1	2293	tags=51%, list=46%, signal=92%
HP_VERTEBRAL_FUSION	17	0.176884	0.873005	0.615686	0.818631	1	2647	tags=71%, list=53%, signal=149%
GO_GLIAL_CELL_DEVELOPMENT	41	0.113939	0.872702	0.582834	0.818207	1	1873	tags=49%, list=37%, signal=77%
HP_GERM_CELL_NEOPLASIA	17	0.178725	0.872508	0.618474	0.817594	1	579	tags=29%, list=12%, signal=33%
HP_MICROMELIA	27	0.138772	0.872382	0.598753	0.816818	1	420	tags=22%, list=8%, signal=24%
GO_NEGATIVE_REGULATION_OF_NERVOUS_SYSTEM_DEVELOPMENT	89	0.0784961	0.871995	0.591093	0.816578	1	1018	tags=28%, list=20%, signal=35%
GO_SKELETAL_MUSCLE_ORGAN_DEVELOPMENT	56	0.0986766	0.870795	0.6294	0.817838	1	2904	tags=68%, list=58%, signal=160%
HP_MUSCLE_STIFFNESS	15	0.18569	0.870579	0.58517	0.817248	1	1740	tags=53%, list=35%, signal=82%
GO_CELLULAR_RESPONSE_TO_RADIATION	33	0.129387	0.869763	0.582505	0.817764	1	1023	tags=33%, list=20%, signal=42%
HP_ABNORMALITY_OF_THE_CERVICAL_SPINE	52	0.102683	0.869714	0.601202	0.816871	1	1414	tags=38%, list=28%, signal=53%
GO_PEPTIDYL_SERINE_MODIFICATION	68	0.0887005	0.868907	0.631373	0.817408	1	1988	tags=49%, list=40%, signal=79%
GO_STRUCTURAL_CONSTITUENT_OF_CYTOSKELETON	17	0.177309	0.868427	0.590822	0.817366	1	2939	tags=76%, list=59%, signal=185%
HP_SENSORY_NEUROPATHY	36	0.12143	0.868131	0.617234	0.816949	1	3424	tags=81%, list=68%, signal=254%
HP_ABNORMAL_TRACHEA_MORPHOLOGY	32	0.131693	0.867048	0.598802	0.817996	1	1376	tags=41%, list=28%, signal=56%
GO_ENDODERM_FORMATION	24	0.147173	0.866188	0.626482	0.818642	1	3850	tags=92%, list=77%, signal=397%
GO_ACTIVATION_OF_MAPK_ACTIVITY	43	0.108895	0.865648	0.635417	0.81869	1	622	tags=23%, list=12%, signal=26%
HP_FEEDING_DIFFICULTIES	120	0.0694672	0.864861	0.634497	0.819136	1	1285	tags=33%, list=26%, signal=43%
GO_CELLULAR_MACROMOLECULE_CATABOLIC_PROCESS	107	0.0729251	0.864053	0.601215	0.819696	1	2259	tags=52%, list=45%, signal=93%
GO_NEGATIVE_REGULATION_OF_CYTOSKELETON_ORGANIZATION	31	0.127494	0.863939	0.61945	0.818933	1	2430	tags=61%, list=49%, signal=119%
HP_EXTERNAL_EAR_MALFORMATION	24	0.147441	0.863676	0.613281	0.818436	1	932	tags=33%, list=19%, signal=41%
GO_REGULATION_OF_DENDRITE_MORPHOGENESIS	24	0.149317	0.863195	0.611227	0.818372	1	1756	tags=50%, list=35%, signal=77%
HP_RADIOULNAR_SYNOSTOSIS	16	0.178872	0.862376	0.632114	0.81894	1	2545	tags=69%, list=51%, signal=140%
HP_ABNORMAL_PYRAMIDAL_SIGN	48	0.104672	0.861485	0.619883	0.819595	1	2814	tags=67%, list=56%, signal=151%
GO_NUCLEOLUS	90	0.0784793	0.860612	0.605691	0.8202	1	1447	tags=37%, list=29%, signal=51%
HP_ABNORMALITY_OF_THE_MAXILLA	34	0.122918	0.858263	0.657025	0.823554	1	418	tags=21%, list=8%, signal=22%
GO_VENTRICULAR_CARDIAC_MUSCLE_TISSUE_DEVELOPMENT	24	0.146838	0.857931	0.627184	0.823183	1	4060	tags=96%, list=81%, signal=507%
GO_INORGANIC_ION_IMPORT_ACROSS_PLASMA_MEMBRANE	27	0.138705	0.856974	0.618474	0.823967	1	2087	tags=56%, list=42%, signal=95%
HP_THIN_EYEBROW	16	0.185293	0.855804	0.616183	0.82513	1	638	tags=31%, list=13%, signal=36%
GO_CELL_BODY_MEMBRANE	15	0.180742	0.855606	0.6	0.824513	1	4098	tags=100%, list=82%, signal=553%
GO_CATION_CHANNEL_ACTIVITY	134	0.0624222	0.853785	0.632231	0.826898	1	2046	tags=47%, list=41%, signal=77%
GO_ANTIGEN_PROCESSING_AND_PRESENTATION_OF_PEPTIDE_OR_POLYSACCHARIDE_ANTIGEN_VIA_MHC_CLASS_II	19	0.161435	0.853703	0.618577	0.826081	1	1037	tags=37%, list=21%, signal=46%
HP_JOINT_LAXITY	36	0.119773	0.852447	0.645702	0.827352	1	1210	tags=36%, list=24%, signal=47%
HP_ABNORMALITY_OF_THE_HYPOTHALAMUS_PITUITARY_AXIS	75	0.0839932	0.85171	0.635347	0.827782	1	1052	tags=29%, list=21%, signal=37%
GO_EMBRYONIC_DIGIT_MORPHOGENESIS	23	0.149986	0.851248	0.666667	0.827654	1	2296	tags=61%, list=46%, signal=112%
GO_DETECTION_OF_STIMULUS_INVOLVED_IN_SENSORY_PERCEPTION	30	0.130181	0.848624	0.666667	0.831478	1	1852	tags=50%, list=37%, signal=79%
GO_REGULATION_OF_SYNAPTIC_VESICLE_EXOCYTOSIS	29	0.133443	0.848412	0.649485	0.830887	1	3646	tags=86%, list=73%, signal=316%
HP_ABNORMAL_ATRIOVENTRICULAR_VALVE_MORPHOLOGY	24	0.144494	0.845461	0.650485	0.83538	1	4280	tags=100%, list=86%, signal=691%
GO_HISTONE_BINDING	20	0.155221	0.843849	0.646154	0.83734	1	3226	tags=80%, list=65%, signal=225%
GO_NUCLEASE_ACTIVITY	22	0.15185	0.843639	0.642127	0.836745	1	834	tags=32%, list=17%, signal=38%
HP_CRANIOSYNOSTOSIS	33	0.123555	0.843193	0.664062	0.836611	1	1355	tags=39%, list=27%, signal=54%
GO_POSITIVE_REGULATION_OF_NUCLEAR_DIVISION	22	0.14849	0.842168	0.642994	0.837524	1	1078	tags=36%, list=22%, signal=46%
GO_NEGATIVE_REGULATION_OF_INTRINSIC_APOPTOTIC_SIGNALING_PATHWAY	17	0.16829	0.842005	0.666667	0.836844	1	631	tags=29%, list=13%, signal=34%
GO_PROTEIN_SERINE_THREONINE_KINASE_ACTIVITY	83	0.0793338	0.841729	0.647287	0.836381	1	2380	tags=55%, list=48%, signal=104%
GO_EAR_MORPHOGENESIS	45	0.105124	0.841708	0.640159	0.835457	1	367	tags=18%, list=7%, signal=19%
HP_AGGRESSIVE_BEHAVIOR	33	0.122066	0.8395	0.657787	0.83855	1	2423	tags=61%, list=48%, signal=117%
HP_NEOPLASM_OF_THE_LARGE_INTESTINE	21	0.150967	0.839069	0.667319	0.838361	1	914	tags=33%, list=18%, signal=41%
HP_MACROGLOSSIA	22	0.14933	0.838883	0.644578	0.837708	1	2892	tags=73%, list=58%, signal=172%
GO_MACROMOLECULE_CATABOLIC_PROCESS	164	0.0568954	0.836468	0.66383	0.841135	1	3108	tags=68%, list=62%, signal=173%
GO_NEGATIVE_REGULATION_OF_BINDING	39	0.109996	0.835618	0.658385	0.841748	1	1761	tags=46%, list=35%, signal=71%
HP_ABNORMALITY_OF_THE_MIDFACE	91	0.0738137	0.835155	0.645418	0.841611	1	1285	tags=33%, list=26%, signal=44%
GO_TRANSFERASE_ACTIVITY_TRANSFERRING_HEXOSYL_GROUPS	33	0.123774	0.833672	0.673307	0.843266	1	2263	tags=58%, list=45%, signal=104%
HP_NEOPLASM_OF_THE_STOMACH	19	0.159596	0.833036	0.656566	0.843373	1	783	tags=32%, list=16%, signal=37%
HP_ABNORMALITY_OF_THE_SHOULDER	20	0.156225	0.832942	0.634799	0.842563	1	1971	tags=55%, list=39%, signal=90%
GO_PHOSPHOLIPID_TRANSPORT	17	0.174133	0.832412	0.6742	0.842507	1	896	tags=35%, list=18%, signal=43%
HP_PREMATURE_BIRTH	22	0.14849	0.831278	0.678497	0.843595	1	1078	tags=36%, list=22%, signal=46%
GO_UDP_GLYCOSYLTRANSFERASE_ACTIVITY	28	0.131968	0.831219	0.641237	0.842727	1	950	tags=32%, list=19%, signal=39%
GO_NEUROMUSCULAR_PROCESS	36	0.119773	0.830752	0.663307	0.84257	1	1210	tags=36%, list=24%, signal=47%
HP_MYOCLONIC_SEIZURE	22	0.144198	0.829556	0.675299	0.84377	1	2463	tags=64%, list=49%, signal=125%
GO_PROTON_TRANSMEMBRANE_TRANSPORT	18	0.16263	0.829445	0.666667	0.842993	1	3911	tags=94%, list=78%, signal=432%
HP_EMG_MYOPATHIC_ABNORMALITIES	28	0.133519	0.828539	0.669941	0.843686	1	1478	tags=43%, list=30%, signal=61%
GO_ROOF_OF_MOUTH_DEVELOPMENT	34	0.117931	0.827967	0.676	0.843796	1	1031	tags=32%, list=21%, signal=40%
GO_PLACENTA_DEVELOPMENT	42	0.106783	0.827727	0.662136	0.843238	1	3041	tags=71%, list=61%, signal=181%
GO_REGULATION_OF_CELLULAR_PROTEIN_CATABOLIC_PROCESS	27	0.131972	0.827392	0.661191	0.842879	1	639	tags=26%, list=13%, signal=30%
GO_RIBONUCLEOPROTEIN_GRANULE	37	0.115084	0.826983	0.652352	0.842623	1	1590	tags=43%, list=32%, signal=63%
HP_HIP_DYSPLASIA	25	0.141709	0.826781	0.679463	0.842038	1	2294	tags=60%, list=46%, signal=110%
HP_ABNORMAL_RETINAL_VASCULAR_MORPHOLOGY	31	0.127435	0.825917	0.662577	0.842588	1	2269	tags=58%, list=45%, signal=106%
GO_REGULATION_OF_EPIDERMIS_DEVELOPMENT	26	0.135938	0.824993	0.669323	0.843267	1	3169	tags=77%, list=63%, signal=209%
HP_INTESTINAL_MALROTATION	27	0.134348	0.824712	0.685437	0.842835	1	442	tags=22%, list=9%, signal=24%
GO_MULTI_ORGANISM_PROCESS	240	0.0468137	0.824461	0.677778	0.842324	1	1172	tags=28%, list=23%, signal=35%
GO_REGULATION_OF_RECEPTOR_MEDIATED_ENDOCYTOSIS	24	0.141747	0.821681	0.666667	0.84633	1	752	tags=29%, list=15%, signal=34%
GO_GASTRULATION	58	0.0929471	0.821051	0.682	0.846473	1	3850	tags=86%, list=77%, signal=370%
GO_NEGATIVE_REGULATION_OF_SUPRAMOLECULAR_FIBER_ORGANIZATION	34	0.118689	0.821008	0.674651	0.84558	1	2939	tags=71%, list=59%, signal=170%
HP_ABNORMAL_TONGUE_MORPHOLOGY	60	0.0917004	0.819984	0.670061	0.846432	1	2296	tags=55%, list=46%, signal=100%
GO_LUNG_MORPHOGENESIS	19	0.154978	0.819499	0.676707	0.846344	1	806	tags=32%, list=16%, signal=38%
GO_POSITIVE_REGULATION_OF_MITOCHONDRION_ORGANIZATION	19	0.158275	0.818641	0.668016	0.846866	1	3158	tags=79%, list=63%, signal=213%
HP_SKELETAL_MUSCLE_HYPERTROPHY	35	0.118918	0.818254	0.698413	0.84663	1	2980	tags=71%, list=60%, signal=176%
GO_ENDODERM_DEVELOPMENT	29	0.128448	0.817346	0.672515	0.847295	1	3326	tags=79%, list=67%, signal=236%
GO_ORGANIC_ACID_TRANSMEMBRANE_TRANSPORTER_ACTIVITY	49	0.0989493	0.815305	0.677104	0.849946	1	1754	tags=45%, list=35%, signal=68%
GO_MESENCHYMAL_CELL_PROLIFERATION	19	0.156172	0.812848	0.699422	0.853375	1	2379	tags=63%, list=48%, signal=120%
HP_APLASIA_HYPOPLASIA_INVOLVING_THE_PELVIS	16	0.169844	0.812583	0.694882	0.852893	1	1965	tags=56%, list=39%, signal=92%
HP_ABNORMAL_LEFT_VENTRICLE_MORPHOLOGY	18	0.155917	0.812342	0.69899	0.852355	1	2000	tags=56%, list=40%, signal=92%
GO_ORGANELLE_INNER_MEMBRANE	36	0.114469	0.812275	0.710417	0.851507	1	2903	tags=69%, list=58%, signal=164%
GO_DEVELOPMENTAL_GROWTH_INVOLVED_IN_MORPHOGENESIS	69	0.0850285	0.811034	0.706114	0.852714	1	1029	tags=29%, list=21%, signal=36%
GO_POSITIVE_REGULATION_OF_BINDING	33	0.120529	0.809575	0.693416	0.854268	1	1067	tags=33%, list=21%, signal=42%
GO_HYDROLASE_ACTIVITY_ACTING_ON_GLYCOSYL_BONDS	26	0.135242	0.809374	0.693712	0.853662	1	4134	tags=96%, list=83%, signal=552%
HP_SHORT_PALM	19	0.156172	0.809329	0.696017	0.852801	1	2379	tags=63%, list=48%, signal=120%
GO_CARDIAC_MUSCLE_TISSUE_MORPHOGENESIS	22	0.142975	0.808953	0.709804	0.852513	1	4060	tags=95%, list=81%, signal=506%
HP_THIN_VERMILION_BORDER	43	0.100938	0.808581	0.688976	0.852218	1	894	tags=28%, list=18%, signal=34%
HP_PARKINSONISM	21	0.149715	0.80841	0.691684	0.851544	1	2825	tags=71%, list=57%, signal=164%
GO_SOLUTE_SODIUM_SYMPORTER_ACTIVITY	17	0.16208	0.807972	0.6917	0.851328	1	3309	tags=82%, list=66%, signal=243%
HP_HEART_BLOCK	26	0.132396	0.80429	0.743833	0.856687	1	2802	tags=69%, list=56%, signal=157%
HP_UPPER_LIMB_MUSCLE_WEAKNESS	15	0.171381	0.800518	0.699422	0.862277	1	1478	tags=47%, list=30%, signal=66%
HP_PROGRESSIVE_NIGHT_BLINDNESS	19	0.148871	0.80035	0.695219	0.861623	1	3468	tags=84%, list=69%, signal=274%
GO_POSITIVE_REGULATION_OF_CELL_DIVISION	24	0.134311	0.799957	0.713131	0.861317	1	2664	tags=67%, list=53%, signal=142%
HP_ABNORMALITY_OF_RETINAL_PIGMENTATION	40	0.109677	0.799902	0.709205	0.860457	1	955	tags=30%, list=19%, signal=37%
GO_EMBRYONIC_CRANIAL_SKELETON_MORPHOGENESIS	22	0.141094	0.799487	0.710744	0.86021	1	433	tags=23%, list=9%, signal=25%
GO_SODIUM_CHANNEL_COMPLEX	18	0.155025	0.79864	0.718	0.860659	1	2560	tags=67%, list=51%, signal=136%
GO_KINASE_ACTIVATOR_ACTIVITY	22	0.138939	0.797577	0.723608	0.86151	1	671	tags=27%, list=13%, signal=31%
GO_REGULATION_OF_DNA_BIOSYNTHETIC_PROCESS	17	0.162694	0.796755	0.68797	0.86199	1	953	tags=35%, list=19%, signal=43%
GO_NEGATIVE_REGULATION_OF_TRANSPORTER_ACTIVITY	19	0.151618	0.796445	0.715415	0.861565	1	2928	tags=74%, list=59%, signal=177%
HP_ABNORMAL_NEURAL_TUBE_MORPHOLOGY	33	0.117009	0.796304	0.702213	0.86086	1	1236	tags=36%, list=25%, signal=48%
GO_REGULATION_OF_INTRINSIC_APOPTOTIC_SIGNALING_PATHWAY	28	0.124296	0.794895	0.714571	0.862302	1	631	tags=25%, list=13%, signal=28%
HP_CARDIAC_CONDUCTION_ABNORMALITY	26	0.132396	0.79249	0.703488	0.865364	1	2802	tags=69%, list=56%, signal=157%
HP_MIDFACE_RETRUSION	48	0.0951804	0.792036	0.7154	0.8652	1	2236	tags=54%, list=45%, signal=97%
GO_MESENCHYME_DEVELOPMENT	97	0.0688869	0.791505	0.714575	0.865136	1	1053	tags=28%, list=21%, signal=35%
GO_IN_UTERO_EMBRYONIC_DEVELOPMENT	79	0.0763507	0.791464	0.747554	0.864254	1	3041	tags=68%, list=61%, signal=172%
GO_ALCOHOL_BINDING	20	0.149197	0.789946	0.693762	0.865869	1	1756	tags=50%, list=35%, signal=77%
GO_MEMBRANE_DEPOLARIZATION	36	0.110775	0.78687	0.730097	0.869997	1	838	tags=28%, list=17%, signal=33%
GO_HOMOPHILIC_CELL_ADHESION_VIA_PLASMA_MEMBRANE_ADHESION_MOLECULES	66	0.0812728	0.78665	0.72449	0.869404	1	2098	tags=50%, list=42%, signal=85%
GO_DISTAL_AXON	99	0.0661399	0.786173	0.727083	0.869251	1	1190	tags=30%, list=24%, signal=39%
HP_BROAD_FINGER	26	0.12904	0.786145	0.741414	0.868355	1	511	tags=23%, list=10%, signal=26%
GO_NEUROMUSCULAR_PROCESS_CONTROLLING_BALANCE	16	0.165931	0.784465	0.72379	0.870225	1	2922	tags=75%, list=58%, signal=180%
GO_CELLULAR_COMPONENT_ASSEMBLY_INVOLVED_IN_MORPHOGENESIS	32	0.117703	0.783866	0.762097	0.870275	1	1758	tags=47%, list=35%, signal=72%
HP_ABNORMALITY_OF_THE_GALLBLADDER	19	0.151111	0.783502	0.724	0.869952	1	3720	tags=89%, list=74%, signal=348%
HP_2_3_TOE_SYNDACTYLY	21	0.143651	0.783334	0.729839	0.869294	1	2379	tags=62%, list=48%, signal=118%
HP_ABNORMAL_FORM_OF_THE_VERTEBRAL_BODIES	59	0.08631	0.78078	0.741273	0.872631	1	420	tags=17%, list=8%, signal=18%
GO_RNA_BINDING	127	0.06131	0.780553	0.749511	0.872066	1	1590	tags=38%, list=32%, signal=54%
HP_HOARSE_VOICE	15	0.169107	0.77967	0.737354	0.872587	1	156	tags=20%, list=3%, signal=21%
GO_NEGATIVE_REGULATION_OF_PROTEIN_POLYMERIZATION	16	0.16252	0.778963	0.71977	0.872796	1	2939	tags=75%, list=59%, signal=181%
HP_FULL_CHEEKS	18	0.152259	0.778701	0.708984	0.872289	1	2296	tags=61%, list=46%, signal=113%
HP_ABNORMALITY_OF_UPPER_LIP_VERMILLION	51	0.0909473	0.775792	0.749042	0.875999	1	2294	tags=55%, list=46%, signal=100%
GO_ENDOPLASMIC_RETICULUM_UNFOLDED_PROTEIN_RESPONSE	15	0.164025	0.775142	0.743083	0.876103	1	2848	tags=73%, list=57%, signal=170%
HP_ABNORMAL_AUTONOMIC_NERVOUS_SYSTEM_PHYSIOLOGY	23	0.135877	0.774354	0.75822	0.876436	1	2801	tags=70%, list=56%, signal=157%
HP_NEOPLASM_OF_THE_BREAST	19	0.146937	0.7742	0.773077	0.87575	1	2425	tags=63%, list=49%, signal=122%
HP_DECREASED_FERTILITY	57	0.0886563	0.773601	0.782609	0.875802	1	1052	tags=30%, list=21%, signal=37%
GO_REGULATION_OF_CHROMATIN_ORGANIZATION	24	0.132838	0.77204	0.744939	0.877357	1	588	tags=25%, list=12%, signal=28%
GO_REGULATION_OF_G_PROTEIN_COUPLED_RECEPTOR_SIGNALING_PATHWAY	40	0.104435	0.770753	0.753876	0.878388	1	1231	tags=35%, list=25%, signal=46%
GO_FILOPODIUM	15	0.164627	0.770364	0.755424	0.87807	1	1845	tags=53%, list=37%, signal=84%
HP_RESTLESSNESS	18	0.15759	0.767485	0.761341	0.881791	1	2825	tags=72%, list=57%, signal=165%
GO_CATION_CHANNEL_COMPLEX	106	0.0636474	0.767124	0.764045	0.881435	1	2046	tags=47%, list=41%, signal=78%
HP_ABNORMAL_2ND_FINGER_MORPHOLOGY	15	0.161351	0.765486	0.770751	0.883105	1	528	tags=27%, list=11%, signal=30%
GO_MECHANORECEPTOR_DIFFERENTIATION	15	0.161551	0.764489	0.772994	0.883755	1	2527	tags=67%, list=51%, signal=134%
HP_APNEA	47	0.095953	0.764276	0.75	0.883156	1	2928	tags=68%, list=59%, signal=163%
HP_ABNORMAL_DISTAL_PHALANX_MORPHOLOGY_OF_FINGER	39	0.103861	0.763749	0.762	0.883078	1	894	tags=28%, list=18%, signal=34%
HP_RETINAL_DETACHMENT	23	0.133807	0.763086	0.782027	0.88318	1	420	tags=22%, list=8%, signal=24%
HP_CEREBRAL_PALSY	15	0.165296	0.760403	0.767857	0.886436	1	3175	tags=80%, list=64%, signal=219%
GO_POSITIVE_REGULATION_OF_CELLULAR_PROTEIN_CATABOLIC_PROCESS	17	0.150453	0.760049	0.755061	0.886065	1	1014	tags=35%, list=20%, signal=44%
GO_CELL_FATE_COMMITMENT	100	0.064898	0.759251	0.775304	0.886356	1	1031	tags=27%, list=21%, signal=33%
HP_SHORT_MIDDLE_PHALANX_OF_FINGER	15	0.161351	0.758196	0.775194	0.886987	1	528	tags=27%, list=11%, signal=30%
HP_AMENORRHEA	36	0.107642	0.758161	0.804082	0.886104	1	1548	tags=42%, list=31%, signal=60%
GO_ESTABLISHMENT_OF_CELL_POLARITY	31	0.113225	0.756223	0.800805	0.888135	1	888	tags=29%, list=18%, signal=35%
GO_HORMONE_BINDING	30	0.116298	0.755776	0.757455	0.887878	1	3921	tags=90%, list=78%, signal=415%
GO_NUCLEAR_HORMONE_RECEPTOR_BINDING	18	0.148356	0.753683	0.792683	0.890142	1	371	tags=22%, list=7%, signal=24%
HP_WEAKNESS_OF_FACIAL_MUSCULATURE	45	0.0966476	0.752372	0.775681	0.891223	1	1409	tags=38%, list=28%, signal=52%
HP_RESPIRATORY_FAILURE	28	0.119325	0.749582	0.784708	0.894511	1	1370	tags=39%, list=27%, signal=54%
GO_REGULATION_OF_CYCLASE_ACTIVITY	15	0.156737	0.746811	0.761134	0.897741	1	1551	tags=47%, list=31%, signal=67%
GO_ESTABLISHMENT_OR_MAINTENANCE_OF_CELL_POLARITY	51	0.0884116	0.744647	0.792757	0.900071	1	934	tags=27%, list=19%, signal=33%
HP_FREQUENT_FALLS	19	0.142901	0.744444	0.76569	0.899405	1	603	tags=26%, list=12%, signal=30%
HP_ABNORMALITY_OF_THE_METACARPAL_BONES	39	0.100109	0.743784	0.78865	0.89946	1	528	tags=21%, list=11%, signal=23%
HP_ABSENT_TOE	22	0.131396	0.742906	0.761811	0.899831	1	2754	tags=68%, list=55%, signal=151%
HP_ABNORMALITY_OF_THE_NECK	95	0.0664521	0.742545	0.772455	0.899429	1	2252	tags=52%, list=45%, signal=92%
GO_REGULATION_OF_PROTEIN_MODIFICATION_BY_SMALL_PROTEIN_CONJUGATION_OR_REMOVAL	20	0.138956	0.741237	0.795322	0.900469	1	2807	tags=70%, list=56%, signal=159%
HP_CYANOSIS	18	0.146104	0.73995	0.782609	0.90144	1	3160	tags=78%, list=63%, signal=211%
GO_CELL_CORTEX	70	0.0789336	0.738507	0.793037	0.902644	1	3967	tags=87%, list=79%, signal=416%
HP_INCREASED_CORNEAL_CURVATURE	22	0.134574	0.738387	0.770961	0.901887	1	920	tags=32%, list=18%, signal=39%
GO_ACETYLGALACTOSAMINYLTRANSFERASE_ACTIVITY	16	0.153391	0.73805	0.797595	0.901435	1	3922	tags=94%, list=78%, signal=433%
HP_ABNORMALITY_OF_THE_SYNOVIA	53	0.0849915	0.737688	0.78719	0.901	1	1371	tags=36%, list=27%, signal=49%
HP_RETINOPATHY	22	0.131195	0.735652	0.806653	0.903067	1	2755	tags=68%, list=55%, signal=151%
GO_ION_TRANSMEMBRANE_TRANSPORTER_ACTIVITY	258	0.0397683	0.734247	0.820866	0.904175	1	2136	tags=47%, list=43%, signal=77%
HP_ENCEPHALOCELE	19	0.141358	0.733986	0.790927	0.903626	1	1137	tags=37%, list=23%, signal=48%
GO_MESONEPHRIC_TUBULE_MORPHOGENESIS	29	0.117488	0.733716	0.814229	0.903076	1	2346	tags=59%, list=47%, signal=110%
HP_HEMATOLOGICAL_NEOPLASM	35	0.1041	0.732712	0.808	0.903622	1	625	tags=23%, list=13%, signal=26%
HP_POLYMICROGYRIA	18	0.141732	0.732322	0.822581	0.903259	1	2904	tags=72%, list=58%, signal=172%
GO_ORGANOPHOSPHATE_ESTER_TRANSPORT	23	0.125525	0.731025	0.813387	0.904176	1	896	tags=30%, list=18%, signal=37%
GO_MUSCLE_CELL_DEVELOPMENT	47	0.0905361	0.730454	0.789366	0.904054	1	1891	tags=47%, list=38%, signal=75%
HP_DELAYED_ABILITY_TO_WALK	21	0.133762	0.730107	0.783835	0.903602	1	4333	tags=100%, list=87%, signal=746%
HP_REGIONAL_ABNORMALITY_OF_SKIN	63	0.0786771	0.728901	0.804781	0.904364	1	3182	tags=71%, list=64%, signal=194%
GO_SODIUM_CHANNEL_ACTIVITY	28	0.11355	0.728655	0.810379	0.903811	1	863	tags=29%, list=17%, signal=34%
HP_DEMENTIA	21	0.131533	0.727876	0.830266	0.903939	1	4106	tags=95%, list=82%, signal=530%
HP_ROD_CONE_DYSTROPHY	26	0.118648	0.727691	0.820202	0.903279	1	3255	tags=77%, list=65%, signal=219%
HP_OMPHALOCELE	26	0.119699	0.726109	0.814453	0.904604	1	1519	tags=42%, list=30%, signal=60%
GO_GTPASE_REGULATOR_ACTIVITY	54	0.0869539	0.7261	0.808219	0.9037	1	3643	tags=81%, list=73%, signal=297%
GO_REGULATION_OF_PROTEIN_MATURATION	21	0.132346	0.724513	0.821218	0.905025	1	1721	tags=48%, list=34%, signal=72%
GO_CELLULAR_RESPONSE_TO_DRUG	22	0.12999	0.723664	0.827083	0.905241	1	261	tags=18%, list=5%, signal=19%
HP_VARIABLE_EXPRESSIVITY	64	0.0778718	0.723639	0.812757	0.90435	1	2974	tags=67%, list=59%, signal=164%
HP_DEVIATION_OF_THE_HALLUX	16	0.149478	0.723395	0.837022	0.903796	1	2379	tags=63%, list=48%, signal=119%
GO_REGULATION_OF_ORGANIC_ACID_TRANSPORT	19	0.141823	0.722274	0.809619	0.904491	1	1661	tags=47%, list=33%, signal=71%
GO_NEURAL_NUCLEUS_DEVELOPMENT	15	0.158342	0.720781	0.820327	0.905695	1	1543	tags=47%, list=31%, signal=67%
GO_MEMBRANE_DOCKING	26	0.118137	0.718379	0.8361	0.908045	1	2296	tags=58%, list=46%, signal=106%
HP_ABNORMAL_MYELINATION	62	0.0782608	0.718155	0.805501	0.907435	1	2919	tags=66%, list=58%, signal=157%
GO_NUCLEAR_TRANSPORT	39	0.0993648	0.716044	0.811623	0.909357	1	3224	tags=74%, list=64%, signal=208%
GO_REGULATION_OF_LYASE_ACTIVITY	15	0.156737	0.715807	0.81336	0.908792	1	1551	tags=47%, list=31%, signal=67%
HP_ABNORMALITY_OF_THE_LABIA	18	0.139368	0.715063	0.824597	0.90884	1	138	tags=17%, list=3%, signal=17%
GO_COLUMNAR_CUBOIDAL_EPITHELIAL_CELL_DIFFERENTIATION	30	0.109859	0.714289	0.82582	0.908978	1	2953	tags=70%, list=59%, signal=170%
HP_IMPAIRMENT_OF_ACTIVITIES_OF_DAILY_LIVING	32	0.104821	0.713923	0.823158	0.908559	1	1197	tags=34%, list=24%, signal=45%
HP_ABNORMAL_MIDDLE_PHALANX_MORPHOLOGY_OF_THE_HAND	16	0.144663	0.713453	0.821138	0.908293	1	528	tags=25%, list=11%, signal=28%
HP_RETINAL_DYSTROPHY	43	0.0937927	0.712537	0.819444	0.908653	1	3255	tags=74%, list=65%, signal=211%
HP_ABNORMAL_CNS_MYELINATION	20	0.13012	0.709365	0.845401	0.911984	1	851	tags=30%, list=17%, signal=36%
HP_MEMORY_IMPAIRMENT	25	0.117588	0.706631	0.802521	0.914702	1	3214	tags=76%, list=64%, signal=212%
GO_REGULATION_OF_ANION_TRANSPORT	30	0.109323	0.706103	0.834008	0.914471	1	2289	tags=57%, list=46%, signal=104%
HP_ABNORMALITY_OF_THE_PANCREAS	61	0.0770514	0.705767	0.848907	0.914024	1	3225	tags=72%, list=65%, signal=201%
GO_OXIDOREDUCTASE_ACTIVITY_ACTING_ON_PEROXIDE_AS_ACCEPTOR	16	0.14687	0.705669	0.819302	0.913259	1	3642	tags=88%, list=73%, signal=321%
GO_POSITIVE_REGULATION_OF_CARBOHYDRATE_METABOLIC_PROCESS	22	0.128876	0.705412	0.825911	0.9127	1	2312	tags=59%, list=46%, signal=109%
HP_ABNORMALITY_OF_DENTAL_MORPHOLOGY	48	0.0853527	0.704096	0.851774	0.913496	1	618	tags=21%, list=12%, signal=24%
HP_ABNORMALITY_OF_THE_MUSCULATURE_OF_THE_HAND	17	0.139663	0.703746	0.847826	0.91302	1	1656	tags=47%, list=33%, signal=70%
HP_DELAYED_PUBERTY	30	0.108317	0.702439	0.827443	0.913776	1	2294	tags=57%, list=46%, signal=104%
GO_NUCLEOSIDE_TRIPHOSPHATASE_REGULATOR_ACTIVITY	57	0.0791195	0.698507	0.830303	0.91799	1	3643	tags=81%, list=73%, signal=294%
GO_MEMBRANE_FUSION	31	0.103805	0.693278	0.853707	0.923732	1	2709	tags=65%, list=54%, signal=140%
GO_REGULATION_OF_MICROTUBULE_BASED_PROCESS	40	0.0953629	0.69071	0.834025	0.926107	1	1901	tags=48%, list=38%, signal=76%
GO_BODY_FLUID_SECRETION	26	0.113993	0.687285	0.852	0.929456	1	1932	tags=50%, list=39%, signal=81%
GO_ION_CHANNEL_REGULATOR_ACTIVITY	44	0.0872772	0.686627	0.858283	0.929347	1	2521	tags=59%, list=50%, signal=118%
GO_EPITHELIAL_TUBE_FORMATION	33	0.0999811	0.680176	0.855711	0.936161	1	563	tags=21%, list=11%, signal=24%
HP_HYPERLORDOSIS	40	0.0911291	0.679503	0.863095	0.936048	1	2422	tags=58%, list=48%, signal=111%
HP_ABNORMAL_LARYNX_MORPHOLOGY	25	0.114171	0.67867	0.885081	0.936087	1	1031	tags=32%, list=21%, signal=40%
GO_RETINA_HOMEOSTASIS	15	0.144968	0.677667	0.882105	0.936315	1	2943	tags=73%, list=59%, signal=178%
GO_SODIUM_ION_TRANSMEMBRANE_TRANSPORT	58	0.0744707	0.673958	0.8778	0.939778	1	2562	tags=59%, list=51%, signal=119%
GO_CELL_ADHESION_MEDIATOR_ACTIVITY	26	0.109987	0.673882	0.885835	0.938931	1	1375	tags=38%, list=28%, signal=53%
GO_REGULATION_OF_MEMBRANE_DEPOLARIZATION	17	0.138435	0.671916	0.883768	0.940225	1	1368	tags=41%, list=27%, signal=56%
GO_SOMATIC_STEM_CELL_POPULATION_MAINTENANCE	17	0.13716	0.670414	0.870301	0.941052	1	492	tags=24%, list=10%, signal=26%
HP_ABNORMALITY_OF_THE_PITUITARY_GLAND	66	0.0699107	0.669588	0.873984	0.941079	1	1548	tags=38%, list=31%, signal=54%
GO_ACTIVATING_TRANSCRIPTION_FACTOR_BINDING	18	0.131741	0.668412	0.891837	0.941451	1	2676	tags=67%, list=54%, signal=143%
HP_NEVUS	25	0.112965	0.666011	0.877593	0.94316	1	2637	tags=64%, list=53%, signal=135%
GO_REGULATION_OF_MITOCHONDRION_ORGANIZATION	30	0.102146	0.665981	0.902778	0.942284	1	3158	tags=73%, list=63%, signal=198%
HP_ABNORMALITY_OF_THE_OVARY	43	0.0866757	0.665932	0.880252	0.941431	1	3174	tags=72%, list=63%, signal=196%
GO_GENE_SILENCING	24	0.113947	0.664497	0.897119	0.942123	1	682	tags=25%, list=14%, signal=29%
HP_ABNORMALITY_OF_THE_ANKLES	29	0.103289	0.663856	0.892216	0.94194	1	2589	tags=62%, list=52%, signal=128%
GO_VESICLE_MEDIATED_TRANSPORT_IN_SYNAPSE	81	0.062002	0.659003	0.901734	0.946315	1	4015	tags=86%, list=80%, signal=432%
GO_SODIUM_ION_TRANSMEMBRANE_TRANSPORTER_ACTIVITY	51	0.0797151	0.658841	0.884615	0.945586	1	879	tags=25%, list=18%, signal=31%
GO_MAINTENANCE_OF_CELL_NUMBER	34	0.0947028	0.657762	0.901467	0.945816	1	2764	tags=65%, list=55%, signal=144%
GO_ENDODERMAL_CELL_DIFFERENTIATION	19	0.125012	0.656424	0.863905	0.946352	1	3850	tags=89%, list=77%, signal=388%
HP_MULTIFOCAL_EPILEPTIFORM_DISCHARGES	16	0.135935	0.647548	0.898273	0.954795	1	884	tags=31%, list=18%, signal=38%
GO_RESPONSE_TO_XENOBIOTIC_STIMULUS	25	0.109347	0.647191	0.892116	0.954248	1	3455	tags=80%, list=69%, signal=258%
GO_PROTEIN_IMPORT	29	0.100694	0.647043	0.899598	0.953481	1	1395	tags=38%, list=28%, signal=52%
GO_NEURON_PROJECTION_MEMBRANE	25	0.111156	0.646377	0.9	0.953226	1	2046	tags=52%, list=41%, signal=88%
GO_CELL_AGING	23	0.114073	0.643425	0.916667	0.955341	1	953	tags=30%, list=19%, signal=37%
GO_REGULATION_OF_PROTEIN_CATABOLIC_PROCESS	61	0.0689659	0.641237	0.907157	0.956558	1	3101	tags=69%, list=62%, signal=179%
GO_DETECTION_OF_LIGHT_STIMULUS	20	0.120884	0.638814	0.905622	0.958	1	1147	tags=35%, list=23%, signal=45%
GO_CATALYTIC_COMPLEX	106	0.0535928	0.638001	0.903288	0.957889	1	1482	tags=35%, list=30%, signal=49%
HP_ABNORMALITY_OF_THE_METOPIC_SUTURE	17	0.130928	0.637265	0.905138	0.957675	1	2876	tags=71%, list=58%, signal=166%
GO_EMBRYO_IMPLANTATION	15	0.138883	0.636461	0.900952	0.957513	1	1640	tags=47%, list=33%, signal=69%
HP_ECTOPIC_CALCIFICATION	21	0.118182	0.635383	0.907368	0.957632	1	2982	tags=71%, list=60%, signal=176%
GO_DRUG_BINDING	24	0.105305	0.628806	0.910638	0.962812	1	1350	tags=38%, list=27%, signal=51%
HP_HYPOHIDROSIS	20	0.11506	0.627762	0.916667	0.962859	1	2426	tags=60%, list=49%, signal=116%
GO_POSITIVE_REGULATION_OF_LIPID_BIOSYNTHETIC_PROCESS	27	0.101236	0.627153	0.903226	0.962478	1	3940	tags=89%, list=79%, signal=417%
GO_PROTEIN_LOCALIZATION_TO_SYNAPSE	34	0.0898462	0.625297	0.926641	0.96324	1	2494	tags=59%, list=50%, signal=117%
GO_NEGATIVE_REGULATION_OF_PROTEIN_BINDING	24	0.106444	0.623823	0.931102	0.96365	1	1761	tags=46%, list=35%, signal=70%
GO_PROTEIN_AUTOPHOSPHORYLATION	48	0.0765347	0.62083	0.936416	0.965369	1	870	tags=25%, list=17%, signal=30%
GO_ACROSOMAL_VESICLE	23	0.108106	0.620687	0.931535	0.964581	1	3374	tags=78%, list=67%, signal=240%
GO_NEGATIVE_REGULATION_OF_DEPHOSPHORYLATION	27	0.0989045	0.618742	0.924211	0.965369	1	1359	tags=37%, list=27%, signal=51%
GO_POSITIVE_REGULATION_OF_CELLULAR_CARBOHYDRATE_METABOLIC_PROCESS	17	0.126064	0.617009	0.933054	0.965925	1	2312	tags=59%, list=46%, signal=109%
HP_PROMINENT_NASAL_BRIDGE	27	0.0996418	0.616274	0.925253	0.965597	1	3022	tags=70%, list=60%, signal=177%
GO_ELECTRON_TRANSFER_ACTIVITY	15	0.1334	0.616109	0.938947	0.964824	1	4334	tags=100%, list=87%, signal=748%
GO_REGULATION_OF_SMALL_GTPASE_MEDIATED_SIGNAL_TRANSDUCTION	67	0.064966	0.616092	0.928016	0.963922	1	3783	tags=82%, list=76%, signal=333%
GO_NUCLEAR_RECEPTOR_BINDING	15	0.129789	0.606802	0.933602	0.970498	1	2352	tags=60%, list=47%, signal=113%
GO_REGULATION_OF_DEPHOSPHORYLATION	47	0.077039	0.59926	0.943888	0.97537	1	2277	tags=53%, list=46%, signal=97%
GO_TRANSFERASE_ACTIVITY_TRANSFERRING_GLYCOSYL_GROUPS	53	0.0686141	0.593889	0.951417	0.978336	1	1169	tags=30%, list=23%, signal=39%
HP_HYPOPITUITARISM	37	0.0821485	0.592374	0.954451	0.97849	1	2294	tags=54%, list=46%, signal=99%
HP_SLENDER_FINGER	28	0.0924607	0.590996	0.952663	0.978552	1	1325	tags=36%, list=26%, signal=48%
GO_ORGANIC_ANION_TRANSMEMBRANE_TRANSPORTER_ACTIVITY	55	0.067929	0.586144	0.951318	0.980969	1	1754	tags=42%, list=35%, signal=64%
HP_HORSESHOE_KIDNEY	15	0.124908	0.583234	0.957404	0.981999	1	1043	tags=33%, list=21%, signal=42%
HP_ABNORMALITY_OF_THE_PUBIC_BONE	15	0.124373	0.582457	0.957031	0.981608	1	2379	tags=60%, list=48%, signal=114%
GO_STEM_CELL_PROLIFERATION	44	0.0735197	0.577744	0.959488	0.983696	1	771	tags=23%, list=15%, signal=27%
GO_NEGATIVE_REGULATION_OF_SYNAPTIC_TRANSMISSION	30	0.0869216	0.575039	0.968872	0.984415	1	4067	tags=90%, list=81%, signal=479%
HP_ABNORMALITY_OF_PERIAURICULAR_REGION	25	0.0956784	0.573559	0.960159	0.984426	1	2923	tags=68%, list=58%, signal=163%
HP_ANEMIA_OF_INADEQUATE_PRODUCTION	15	0.127382	0.572373	0.961373	0.984228	1	3364	tags=80%, list=67%, signal=244%
GO_CELLULAR_RESPONSE_TO_LIGHT_STIMULUS	23	0.100008	0.57195	0.955508	0.983559	1	1023	tags=30%, list=20%, signal=38%
GO_LATERAL_PLASMA_MEMBRANE	18	0.111981	0.570696	0.954635	0.983373	1	830	tags=28%, list=17%, signal=33%
HP_LYMPHOMA	16	0.118479	0.568368	0.970276	0.983783	1	3471	tags=81%, list=69%, signal=265%
HP_HYDROPS_FETALIS	17	0.114318	0.565654	0.959677	0.984383	1	3547	tags=82%, list=71%, signal=282%
HP_MYALGIA	31	0.0845046	0.565431	0.972332	0.983593	1	1192	tags=32%, list=24%, signal=42%
HP_ABNORMAL_CARDIAC_ATRIUM_MORPHOLOGY	59	0.0631314	0.56465	0.971545	0.983134	1	1043	tags=27%, list=21%, signal=34%
GO_EMBRYONIC_HINDLIMB_MORPHOGENESIS	15	0.121632	0.564208	0.961702	0.982472	1	1726	tags=47%, list=35%, signal=71%
HP_APLASIA_HYPOPLASIA_OF_THE_EYEBROW	32	0.0826791	0.563982	0.954887	0.981684	1	1932	tags=47%, list=39%, signal=76%
GO_FRIZZLED_BINDING	15	0.121632	0.563132	0.972	0.981253	1	3726	tags=87%, list=75%, signal=339%
GO_GLANDULAR_EPITHELIAL_CELL_DIFFERENTIATION	17	0.112618	0.56308	0.968317	0.980371	1	2379	tags=59%, list=48%, signal=112%
GO_ASTROCYTE_DIFFERENTIATION	36	0.0790357	0.562218	0.972387	0.97992	1	2940	tags=67%, list=59%, signal=161%
HP_ABNORMAL_AORTIC_VALVE_MORPHOLOGY	20	0.105221	0.560242	0.976285	0.98006	1	3225	tags=75%, list=65%, signal=210%
GO_MESODERM_DEVELOPMENT	46	0.0697723	0.556993	0.948025	0.980799	1	849	tags=24%, list=17%, signal=29%
HP_ABNORMALITY_OF_THE_CHEEK	40	0.0745968	0.550112	0.981557	0.98324	1	2754	tags=63%, list=55%, signal=138%
GO_RESPONSE_TO_UV	21	0.10244	0.548445	0.976891	0.983111	1	2108	tags=52%, list=42%, signal=90%
GO_GLIAL_CELL_PROLIFERATION	15	0.116617	0.547229	0.953535	0.982765	1	751	tags=27%, list=15%, signal=31%
HP_NYCTALOPIA	31	0.0808951	0.543952	0.982524	0.983334	1	3468	tags=77%, list=69%, signal=251%
GO_LYSOSOMAL_LUMEN	20	0.100803	0.543297	0.98996	0.982735	1	2997	tags=70%, list=60%, signal=174%
GO_NEUROTRANSMITTER_RECEPTOR_TRANSPORT	18	0.103506	0.531578	0.983402	0.98649	1	1150	tags=33%, list=23%, signal=43%
GO_NEGATIVE_REGULATION_OF_ION_TRANSMEMBRANE_TRANSPORT	22	0.0910187	0.512071	0.989919	0.992168	1	2955	tags=68%, list=59%, signal=166%
GO_CELLULAR_RESPONSE_TO_OXYGEN_LEVELS	45	0.0632806	0.506632	0.989754	0.992772	1	2241	tags=51%, list=45%, signal=92%
GO_ACTIN_BASED_CELL_PROJECTION	44	0.063541	0.495406	0.984344	0.99464	1	1275	tags=32%, list=26%, signal=42%
GO_NEUROTRANSMITTER_UPTAKE	15	0.100301	0.47062	0.995968	0.99821	1	3499	tags=80%, list=70%, signal=266%
GO_TRANSFERASE_COMPLEX_TRANSFERRING_PHOSPHORUS_CONTAINING_GROUPS	24	0.0805199	0.466144	0.994434	0.997897	1	1890	tags=46%, list=38%, signal=73%
GO_CELL_FATE_DETERMINATION	17	0.0928333	0.463467	0.997976	0.997332	1	1007	tags=29%, list=20%, signal=37%
GO_CARDIAC_SEPTUM_MORPHOGENESIS	26	0.0680771	0.419665	0.998106	0.999816	1	2545	tags=58%, list=51%, signal=117%
GO_ANTIOXIDANT_ACTIVITY	20	0.0785141	0.418733	1	0.998944	1	2608	tags=60%, list=52%, signal=125%
NAME	SIZE	ES	NES	NOM p-val	FDR q-val	FWER p-val	RANK AT MAX	LEADING EDGE
GO_RESPONSE_TO_BIOTIC_STIMULUS	353	-0.248443	-5.22586	0	0	0	2770	tags=78%, list=55%, signal=164%
GO_DEFENSE_RESPONSE	434	-0.213556	-5.07162	0	0	0	2413	tags=68%, list=48%, signal=120%
GO_DEFENSE_RESPONSE_TO_OTHER_ORGANISM	263	-0.256361	-4.86196	0	0	0	2760	tags=79%, list=55%, signal=168%
GO_RESPONSE_TO_CYTOKINE	286	-0.238538	-4.63716	0	0	0	2408	tags=71%, list=48%, signal=128%
GO_INNATE_IMMUNE_RESPONSE	209	-0.282996	-4.54091	0	0	0	2760	tags=82%, list=55%, signal=176%
GO_CELL_ACTIVATION	353	-0.217332	-4.53502	0	0	0	2348	tags=67%, list=47%, signal=118%
GO_RESPONSE_TO_BACTERIUM	192	-0.274872	-4.37975	0	0	0	2794	tags=82%, list=56%, signal=179%
GO_IMMUNE_EFFECTOR_PROCESS	277	-0.234359	-4.37132	0	0	0	3136	tags=85%, list=63%, signal=215%
GO_CYTOKINE_MEDIATED_SIGNALING_PATHWAY	198	-0.242782	-4.02766	0	0	0	2219	tags=68%, list=44%, signal=117%
GO_LEUKOCYTE_MEDIATED_IMMUNITY	197	-0.240587	-3.76774	0	0	0	2348	tags=70%, list=47%, signal=127%
GO_INFLAMMATORY_RESPONSE	241	-0.20918	-3.70387	0	0	0	2408	tags=68%, list=48%, signal=125%
HP_ABNORMAL_INFLAMMATORY_RESPONSE	194	-0.229312	-3.68867	0	0	0	2868	tags=79%, list=57%, signal=179%
GO_POSITIVE_REGULATION_OF_IMMUNE_SYSTEM_PROCESS	270	-0.194018	-3.64174	0	0	0	2787	tags=74%, list=56%, signal=158%
GO_LYMPHOCYTE_ACTIVATION	183	-0.230999	-3.63545	0	0	0	2085	tags=64%, list=42%, signal=106%
GO_SULFUR_COMPOUND_BINDING	84	-0.336075	-3.57165	0	0	0	2456	tags=82%, list=49%, signal=159%
GO_HUMORAL_IMMUNE_RESPONSE	88	-0.322068	-3.54718	0	0	0	2794	tags=88%, list=56%, signal=195%
GO_REGULATION_OF_IMMUNE_SYSTEM_PROCESS	377	-0.166564	-3.51241	0	0	0	2414	tags=64%, list=48%, signal=114%
GO_POSITIVE_REGULATION_OF_LYMPHOCYTE_ACTIVATION	92	-0.319195	-3.50364	0	0	0	1967	tags=71%, list=39%, signal=114%
GO_REGULATION_OF_LYMPHOCYTE_ACTIVATION	127	-0.267151	-3.49397	0	0	0	2085	tags=68%, list=42%, signal=113%
GO_RESPONSE_TO_MOLECULE_OF_BACTERIAL_ORIGIN	106	-0.287961	-3.45311	0	0	0	2837	tags=85%, list=57%, signal=192%
GO_POSITIVE_REGULATION_OF_CELL_ADHESION	129	-0.249447	-3.41361	0	0	0	2003	tags=64%, list=40%, signal=105%
HP_COUGH	32	-0.512329	-3.41255	0	0	0	1987	tags=91%, list=40%, signal=149%
GO_REGULATION_OF_IMMUNE_RESPONSE	232	-0.199129	-3.40784	0	0	0	2780	tags=75%, list=56%, signal=160%
GO_ADAPTIVE_IMMUNE_RESPONSE	133	-0.255148	-3.40516	0	0	0	2481	tags=74%, list=50%, signal=144%
GO_REGULATION_OF_CELL_ACTIVATION	172	-0.224649	-3.40093	0	0	0	2085	tags=63%, list=42%, signal=105%
GO_POSITIVE_REGULATION_OF_CELL_ACTIVATION	113	-0.27851	-3.39194	0	0	0	2047	tags=68%, list=41%, signal=113%
HP_ABNORMALITY_OF_IMMUNE_SYSTEM_PHYSIOLOGY	284	-0.176164	-3.37941	0	0	0	2885	tags=74%, list=58%, signal=166%
GO_ADAPTIVE_IMMUNE_RESPONSE_BASED_ON_SOMATIC_RECOMBINATION_OF_IMMUNE_RECEPTORS_BUILT_FROM_IMMUNOGLOBULIN_SUPERFAMILY_DOMAINS	89	-0.300188	-3.34541	0	0	0	2347	tags=76%, list=47%, signal=141%
GO_I_KAPPAB_KINASE_NF_KAPPAB_SIGNALING	44	-0.420867	-3.31308	0	0	0	2347	tags=89%, list=47%, signal=166%
GO_MOLECULAR_TRANSDUCER_ACTIVITY	359	-0.157645	-3.30357	0	0	0	2417	tags=63%, list=48%, signal=113%
GO_HEPARIN_BINDING	69	-0.339776	-3.29476	0	0	0	2456	tags=83%, list=49%, signal=160%
GO_MYELOID_LEUKOCYTE_ACTIVATION	165	-0.223453	-3.26435	0	4.35739e-05	0.001	2860	tags=79%, list=57%, signal=178%
GO_CELL_ACTIVATION_INVOLVED_IN_IMMUNE_RESPONSE	167	-0.22482	-3.26266	0	4.22535e-05	0.001	3136	tags=84%, list=63%, signal=219%
GO_REGULATION_OF_CELL_ADHESION	220	-0.190282	-3.25326	0	4.10108e-05	0.001	2046	tags=59%, list=41%, signal=96%
GO_DEFENSE_RESPONSE_TO_VIRUS	56	-0.363731	-3.23609	0	3.9839e-05	0.001	2042	tags=77%, list=41%, signal=128%
GO_CELL_MOTILITY	447	-0.13472	-3.21832	0	3.87324e-05	0.001	2061	tags=53%, list=41%, signal=83%
GO_SECRETION	437	-0.137521	-3.20296	0	3.76856e-05	0.001	3195	tags=76%, list=64%, signal=193%
GO_PHAGOCYTOSIS	74	-0.31159	-3.20236	0	3.66938e-05	0.001	2858	tags=88%, list=57%, signal=202%
GO_RESPONSE_TO_OXYGEN_CONTAINING_COMPOUND	424	-0.139543	-3.18764	0	3.5753e-05	0.001	3195	tags=77%, list=64%, signal=194%
GO_WHOLE_MEMBRANE	370	-0.146693	-3.17176	0	6.99755e-05	0.002	3011	tags=74%, list=60%, signal=172%
GO_T_CELL_ACTIVATION	132	-0.24108	-3.1645	0	6.82688e-05	0.002	2085	tags=65%, list=42%, signal=109%
GO_REGULATION_OF_CELLULAR_COMPONENT_MOVEMENT	267	-0.172672	-3.1548	0	6.66433e-05	0.002	2180	tags=60%, list=44%, signal=101%
GO_POSITIVE_REGULATION_OF_IMMUNE_RESPONSE	164	-0.213394	-3.14684	0	9.79839e-05	0.003	2780	tags=76%, list=56%, signal=166%
GO_VESICLE_MEMBRANE	226	-0.18464	-3.14292	0	9.57569e-05	0.003	2239	tags=62%, list=45%, signal=108%
GO_REGULATION_OF_RESPONSE_TO_EXTERNAL_STIMULUS	281	-0.167588	-3.14255	0	9.3629e-05	0.003	2413	tags=64%, list=48%, signal=117%
GO_EXOCYTOSIS	233	-0.176271	-3.13911	0	9.15936e-05	0.003	2959	tags=76%, list=59%, signal=177%
GO_CELLULAR_RESPONSE_TO_BIOTIC_STIMULUS	64	-0.3281	-3.13263	0	8.96448e-05	0.003	2444	tags=81%, list=49%, signal=157%
GO_SIGNALING_RECEPTOR_BINDING	445	-0.133566	-3.11119	0	8.77772e-05	0.003	2078	tags=54%, list=42%, signal=84%
GO_POSITIVE_REGULATION_OF_CYTOKINE_PRODUCTION	121	-0.23886	-3.09647	0	8.59858e-05	0.003	2348	tags=70%, list=47%, signal=129%
GO_LYMPHOCYTE_DIFFERENTIATION	101	-0.2592	-3.09423	0	8.42661e-05	0.003	1949	tags=64%, list=39%, signal=103%
GO_CELLULAR_RESPONSE_TO_MOLECULE_OF_BACTERIAL_ORIGIN	60	-0.335965	-3.08955	0	8.26138e-05	0.003	2758	tags=88%, list=55%, signal=195%
GO_REGULATION_OF_IMMUNE_EFFECTOR_PROCESS	113	-0.252626	-3.07362	0	8.10251e-05	0.003	2085	tags=66%, list=42%, signal=111%
GO_POSITIVE_REGULATION_OF_CELLULAR_COMPONENT_MOVEMENT	138	-0.22758	-3.05699	0	7.94963e-05	0.003	2409	tags=70%, list=48%, signal=132%
GO_HOMEOSTATIC_PROCESS	475	-0.128235	-3.05363	0	7.80242e-05	0.003	1926	tags=50%, list=39%, signal=74%
HP_ABNORMALITY_OF_SKIN_PHYSIOLOGY	104	-0.25586	-3.03505	0	7.66056e-05	0.003	2931	tags=84%, list=59%, signal=198%
GO_CELLULAR_RESPONSE_TO_OXYGEN_CONTAINING_COMPOUND	295	-0.158457	-2.98546	0	0.00012329	0.005	2408	tags=63%, list=48%, signal=114%
GO_POSITIVE_REGULATION_OF_SIGNALING	481	-0.122446	-2.9846	0	0.000121127	0.005	2088	tags=53%, list=42%, signal=82%
GO_B_CELL_ACTIVATION	71	-0.301218	-2.96676	0	0.000142589	0.006	1967	tags=69%, list=39%, signal=112%
GO_RESPONSE_TO_INTERFERON_GAMMA	51	-0.345655	-2.95669	0	0.000164618	0.007	2408	tags=82%, list=48%, signal=157%
GO_CELLULAR_RESPONSE_TO_LIPID	149	-0.211492	-2.95525	0	0.000184766	0.008	2767	tags=76%, list=55%, signal=165%
HP_PULMONARY_OBSTRUCTION	23	-0.512802	-2.95503	0	0.000181737	0.008	2014	tags=91%, list=40%, signal=152%
GO_REGULATION_OF_CELL_CELL_ADHESION	126	-0.223544	-2.94861	0	0.000201132	0.009	1967	tags=61%, list=39%, signal=98%
HP_UNUSUAL_INFECTION	162	-0.198684	-2.9438	0	0.000197939	0.009	1941	tags=58%, list=39%, signal=92%
GO_REGULATION_OF_T_CELL_ACTIVATION	94	-0.258268	-2.9431	0	0.000194846	0.009	2085	tags=67%, list=42%, signal=113%
GO_SECRETORY_GRANULE	199	-0.184098	-2.93979	0	0.000191849	0.009	3288	tags=83%, list=66%, signal=234%
GO_MYELOID_LEUKOCYTE_MEDIATED_IMMUNITY	128	-0.223381	-2.93836	0	0.000188942	0.009	2858	tags=79%, list=57%, signal=179%
GO_SMALL_MOLECULE_BIOSYNTHETIC_PROCESS	149	-0.203682	-2.92566	0	0.000227597	0.011	2872	tags=77%, list=57%, signal=176%
GO_LEUKOCYTE_DIFFERENTIATION	152	-0.210277	-2.92489	0	0.00022425	0.011	1975	tags=60%, list=40%, signal=96%
GO_NEGATIVE_REGULATION_OF_CELL_POPULATION_PROLIFERATION	188	-0.182403	-2.91915	0	0.000221	0.011	2102	tags=60%, list=42%, signal=99%
GO_POSITIVE_REGULATION_OF_TRANSPORT	260	-0.15925	-2.91731	0	0.000217843	0.011	1900	tags=53%, list=38%, signal=81%
HP_PNEUMONIA	51	-0.344225	-2.91458	0	0.000234413	0.012	2219	tags=78%, list=44%, signal=140%
GO_LEUKOCYTE_CELL_CELL_ADHESION	103	-0.243014	-2.90747	0	0.000250255	0.013	2743	tags=79%, list=55%, signal=171%
GO_POSITIVE_REGULATION_OF_PHAGOCYTOSIS	25	-0.493266	-2.89964	0	0.000265445	0.014	2347	tags=96%, list=47%, signal=180%
GO_DEFENSE_RESPONSE_TO_BACTERIUM	79	-0.280035	-2.89578	0	0.000280765	0.015	2547	tags=78%, list=51%, signal=157%
GO_IMMUNE_RECEPTOR_ACTIVITY	51	-0.34888	-2.89055	0	0.000295243	0.016	2294	tags=80%, list=46%, signal=147%
GO_RESPONSE_TO_LIPID	241	-0.162987	-2.88438	0	0.000291358	0.016	3188	tags=79%, list=64%, signal=208%
GO_VITAMIN_BINDING	33	-0.430423	-2.88312	0	0.000287574	0.016	1954	tags=82%, list=39%, signal=133%
GO_ACTIVATION_OF_IMMUNE_RESPONSE	104	-0.241312	-2.87526	0	0.000319164	0.018	2858	tags=81%, list=57%, signal=185%
HP_RECURRENT_SKIN_INFECTIONS	27	-0.472604	-2.86599	0	0.000315124	0.018	1910	tags=85%, list=38%, signal=137%
HP_RECURRENT_BACTERIAL_INFECTIONS	26	-0.466781	-2.86281	0	0.000311185	0.018	1910	tags=85%, list=38%, signal=136%
GO_LYMPHOCYTE_MEDIATED_IMMUNITY	80	-0.272663	-2.84299	0	0.00035888	0.021	2347	tags=74%, list=47%, signal=137%
GO_LEUKOCYTE_MIGRATION	158	-0.19791	-2.83047	0	0.00037146	0.022	3125	tags=82%, list=63%, signal=211%
GO_POSITIVE_REGULATION_OF_I_KAPPAB_KINASE_NF_KAPPAB_SIGNALING	34	-0.415982	-2.82214	0	0.000366985	0.022	2347	tags=88%, list=47%, signal=165%
GO_GLYCOSAMINOGLYCAN_BINDING	94	-0.247699	-2.79646	0	0.00044577	0.026	2456	tags=73%, list=49%, signal=142%
HP_RESPIRATORY_TRACT_INFECTION	111	-0.229712	-2.79642	0	0.000440526	0.026	1941	tags=61%, list=39%, signal=98%
GO_REGULATION_OF_LEUKOCYTE_PROLIFERATION	76	-0.269026	-2.78068	0	0.000515218	0.031	1900	tags=64%, list=38%, signal=102%
GO_CYTOKINE_PRODUCTION	207	-0.170509	-2.77463	0	0.000557033	0.034	2348	tags=63%, list=47%, signal=114%
GO_CHEMICAL_HOMEOSTASIS	326	-0.133712	-2.76165	0	0.000598093	0.037	3011	tags=73%, list=60%, signal=171%
HP_BRONCHITIS	25	-0.459699	-2.75528	0	0.000623237	0.039	1714	tags=80%, list=34%, signal=121%
GO_LEUKOCYTE_PROLIFERATION	94	-0.241766	-2.75282	0	0.000616312	0.039	1900	tags=62%, list=38%, signal=98%
GO_T_CELL_DIFFERENTIATION	80	-0.265854	-2.74223	0.00204082	0.000701567	0.045	2068	tags=68%, list=41%, signal=113%
GO_REGULATION_OF_RESPONSE_TO_STRESS	316	-0.134395	-2.73597	0	0.000723938	0.047	2362	tags=60%, list=47%, signal=106%
GO_CYTOKINE_RECEPTOR_BINDING	75	-0.272758	-2.73375	0	0.000730906	0.048	1991	tags=67%, list=40%, signal=109%
GO_GOLGI_APPARATUS	319	-0.134864	-2.73193	0	0.00073775	0.049	2865	tags=70%, list=57%, signal=153%
GO_CELLULAR_HOMEOSTASIS	261	-0.146961	-2.73011	0	0.000758713	0.051	2408	tags=62%, list=48%, signal=113%
GO_REGULATION_OF_INFLAMMATORY_RESPONSE	118	-0.213479	-2.72935	0	0.000765164	0.052	2391	tags=69%, list=48%, signal=128%
HP_ABNORMAL_CARDIOVASCULAR_SYSTEM_PHYSIOLOGY	237	-0.156296	-2.72185	0	0.000799846	0.055	3265	tags=80%, list=65%, signal=220%
GO_POSITIVE_REGULATION_OF_INTRACELLULAR_SIGNAL_TRANSDUCTION	257	-0.149431	-2.72125	0	0.000791684	0.055	2444	tags=63%, list=49%, signal=117%
GO_REGULATION_OF_B_CELL_ACTIVATION	42	-0.354876	-2.71682	0	0.000797576	0.056	1932	tags=74%, list=39%, signal=119%
GO_POSITIVE_REGULATION_OF_MAPK_CASCADE	158	-0.182598	-2.69813	0	0.000955895	0.066	2408	tags=66%, list=48%, signal=123%
HP_ABNORMALITY_OF_THE_PARANASAL_SINUSES	36	-0.383338	-2.69401	0	0.000960198	0.067	1987	tags=78%, list=40%, signal=128%
GO_LIPID_BINDING	185	-0.176992	-2.68391	0	0.000991527	0.07	2365	tags=64%, list=47%, signal=118%
GO_SECRETORY_GRANULE_MEMBRANE	79	-0.259696	-2.68255	0	0.000981901	0.07	3280	tags=91%, list=66%, signal=261%
GO_SECRETORY_VESICLE	250	-0.150947	-2.67349	0	0.00114512	0.082	2724	tags=69%, list=54%, signal=144%
GO_REGULATION_OF_LYMPHOCYTE_DIFFERENTIATION	54	-0.312194	-2.66654	0	0.00122691	0.087	2068	tags=72%, list=41%, signal=122%
GO_REGULATION_OF_PHAGOCYTOSIS	32	-0.405395	-2.65766	0	0.00128207	0.092	2362	tags=88%, list=47%, signal=165%
GO_POSITIVE_REGULATION_OF_LEUKOCYTE_PROLIFERATION	49	-0.324263	-2.65662	0	0.0013217	0.096	1967	tags=71%, list=39%, signal=117%
GO_REGULATION_OF_LEUKOCYTE_MEDIATED_IMMUNITY	69	-0.268059	-2.65391	0	0.00136061	0.1	2085	tags=68%, list=42%, signal=115%
GO_POSITIVE_REGULATION_OF_CELL_CELL_ADHESION	85	-0.246281	-2.64731	0	0.00143803	0.107	1967	tags=64%, list=39%, signal=103%
HP_ABNORMALITY_OF_HUMORAL_IMMUNITY	57	-0.290391	-2.64541	0	0.00144989	0.109	3127	tags=91%, list=63%, signal=241%
GO_OXIDATION_REDUCTION_PROCESS	191	-0.168005	-2.63462	0	0.00152398	0.115	2125	tags=59%, list=43%, signal=98%
GO_POSITIVE_REGULATION_OF_B_CELL_ACTIVATION	32	-0.397595	-2.63352	0	0.00154726	0.118	1932	tags=78%, list=39%, signal=127%
HP_CHEST_PAIN	20	-0.483534	-2.63225	0	0.00154601	0.119	1593	tags=80%, list=32%, signal=117%
GO_RESPONSE_TO_VIRUS	77	-0.258113	-2.62621	0	0.00159284	0.124	2042	tags=66%, list=41%, signal=110%
GO_REGULATION_OF_HYDROLASE_ACTIVITY	286	-0.140066	-2.62438	0	0.00161451	0.127	2068	tags=55%, list=41%, signal=88%
GO_PALLIUM_DEVELOPMENT	46	-0.323717	-2.62263	0	0.00162502	0.128	1006	tags=52%, list=20%, signal=65%
GO_POSITIVE_REGULATION_OF_CELL_DIFFERENTIATION	304	-0.131786	-2.6224	0	0.00161114	0.128	3017	tags=73%, list=60%, signal=172%
GO_T_CELL_PROLIFERATION	60	-0.28664	-2.6182	0	0.00164397	0.131	2335	tags=75%, list=47%, signal=139%
GO_POSITIVE_REGULATION_OF_LEUKOCYTE_CELL_CELL_ADHESION	74	-0.259286	-2.61593	0	0.00165338	0.133	1967	tags=65%, list=39%, signal=105%
GO_ORGANIC_HYDROXY_COMPOUND_METABOLIC_PROCESS	121	-0.206859	-2.60575	0	0.00184699	0.149	3000	tags=80%, list=60%, signal=196%
HP_RECURRENT_LOWER_RESPIRATORY_TRACT_INFECTIONS	26	-0.423958	-2.60471	0	0.00183173	0.149	2123	tags=85%, list=42%, signal=146%
GO_POSITIVE_REGULATION_OF_JNK_CASCADE	39	-0.354075	-2.60132	0	0.00190828	0.155	2347	tags=82%, list=47%, signal=153%
GO_REGULATION_OF_CELL_POPULATION_PROLIFERATION	452	-0.112054	-2.59398	0	0.00198243	0.163	2102	tags=52%, list=42%, signal=82%
HP_ABNORMAL_LIVER_MORPHOLOGY	137	-0.193316	-2.59074	0	0.00201117	0.167	3112	tags=81%, list=62%, signal=209%
HP_ABNORMALITY_OF_BLOOD_AND_BLOOD_FORMING_TISSUES	214	-0.158273	-2.58822	0	0.00204007	0.17	2865	tags=72%, list=57%, signal=162%
GO_RECEPTOR_REGULATOR_ACTIVITY	173	-0.172067	-2.58401	0	0.00205689	0.172	1945	tags=55%, list=39%, signal=88%
GO_REGULATION_OF_LEUKOCYTE_DIFFERENTIATION	82	-0.236825	-2.57577	0	0.00213895	0.18	2068	tags=65%, list=41%, signal=108%
GO_LIPID_CATABOLIC_PROCESS	71	-0.261476	-2.57302	0	0.00218759	0.186	2515	tags=76%, list=50%, signal=151%
GO_REGULATION_OF_DEFENSE_RESPONSE	177	-0.167123	-2.56692	0	0.00226824	0.193	3517	tags=86%, list=70%, signal=281%
GO_METAL_ION_HOMEOSTASIS	209	-0.155705	-2.56559	0	0.0022508	0.193	3011	tags=75%, list=60%, signal=181%
HP_DYSPNEA	89	-0.238442	-2.55473	0	0.00242302	0.207	1639	tags=56%, list=33%, signal=82%
GO_AMEBOIDAL_TYPE_CELL_MIGRATION	100	-0.215714	-2.55069	0	0.00252078	0.215	2394	tags=69%, list=48%, signal=130%
GO_RESPONSE_TO_CHEMOKINE	37	-0.351384	-2.55042	0	0.00250183	0.215	2176	tags=78%, list=44%, signal=138%
GO_CELL_CHEMOTAXIS	94	-0.227169	-2.54675	0	0.0026068	0.226	2078	tags=64%, list=42%, signal=107%
HP_SPONTANEOUS_ABORTION	20	-0.474297	-2.54599	0	0.00259758	0.227	1639	tags=80%, list=33%, signal=119%
GO_SIGNAL_TRANSDUCTION_BY_PROTEIN_PHOSPHORYLATION	224	-0.150335	-2.5457	0	0.00257848	0.227	2408	tags=63%, list=48%, signal=115%
GO_POSITIVE_REGULATION_OF_LYMPHOCYTE_DIFFERENTIATION	37	-0.350148	-2.54387	0	0.00267071	0.236	2047	tags=76%, list=41%, signal=127%
HP_ABNORMAL_CORNEAL_EPITHELIUM_MORPHOLOGY	32	-0.375	-2.54206	0	0.00269122	0.238	1888	tags=75%, list=38%, signal=120%
HP_ABNORMALITY_OF_DENTAL_ERUPTION	49	-0.306465	-2.53882	0	0.00274225	0.244	1749	tags=65%, list=35%, signal=99%
GO_INTERFERON_GAMMA_PRODUCTION	34	-0.356755	-2.53682	0	0.00276233	0.248	2347	tags=82%, list=47%, signal=154%
GO_B_CELL_MEDIATED_IMMUNITY	41	-0.339673	-2.53312	0	0.00279216	0.252	2219	tags=78%, list=44%, signal=139%
GO_DEFENSE_RESPONSE_TO_GRAM_NEGATIVE_BACTERIUM	22	-0.447314	-2.53224	0	0.00279209	0.254	2547	tags=95%, list=51%, signal=194%
GO_POSITIVE_REGULATION_OF_T_CELL_PROLIFERATION	36	-0.359388	-2.5295	0.00199203	0.00283045	0.256	1967	tags=75%, list=39%, signal=123%
GO_ORGANIC_ACID_METABOLIC_PROCESS	220	-0.147604	-2.52725	0	0.0028975	0.262	3000	tags=74%, list=60%, signal=177%
HP_UNUSUAL_INFECTION_BY_ANATOMICAL_SITE	21	-0.452242	-2.52613	0	0.00288713	0.262	2035	tags=86%, list=41%, signal=144%
HP_ABNORMALITY_OF_THE_ABDOMINAL_ORGANS	218	-0.149705	-2.52098	0	0.00296226	0.271	3253	tags=79%, list=65%, signal=217%
GO_POSITIVE_REGULATION_OF_RESPONSE_TO_EXTERNAL_STIMULUS	140	-0.184333	-2.52058	0	0.00294211	0.271	3498	tags=88%, list=70%, signal=284%
GO_SYMBIOTIC_PROCESS	111	-0.207167	-2.51825	0	0.00296954	0.275	1826	tags=57%, list=37%, signal=87%
GO_CHEMOKINE_PRODUCTION	36	-0.361536	-2.51659	0	0.00297752	0.277	2373	tags=83%, list=47%, signal=157%
HP_PRENATAL_MATERNAL_ABNORMALITY	39	-0.341732	-2.51264	0	0.00306813	0.288	1639	tags=67%, list=33%, signal=98%
GO_REGULATION_OF_T_CELL_DIFFERENTIATION	48	-0.297792	-2.51075	0	0.0030756	0.29	2068	tags=71%, list=41%, signal=120%
HP_ABNORMAL_SPERM_MOTILITY	17	-0.497621	-2.50435	0.0020284	0.00318245	0.301	1639	tags=82%, list=33%, signal=122%
GO_POSITIVE_REGULATION_OF_PROTEIN_METABOLIC_PROCESS	369	-0.116428	-2.50076	0	0.00323444	0.307	2348	tags=58%, list=47%, signal=101%
GO_ORGANIC_ACID_BIOSYNTHETIC_PROCESS	81	-0.235293	-2.49954	0	0.0032762	0.311	1251	tags=48%, list=25%, signal=63%
GO_G_PROTEIN_COUPLED_RECEPTOR_SIGNALING_PATHWAY	300	-0.129078	-2.49934	0	0.00325506	0.311	2411	tags=60%, list=48%, signal=110%
GO_WOUND_HEALING	130	-0.186906	-2.49705	0	0.00326975	0.314	2860	tags=75%, list=57%, signal=172%
GO_REGULATION_OF_EPITHELIAL_CELL_MIGRATION	47	-0.317061	-2.49229	0	0.00335386	0.32	2154	tags=74%, list=43%, signal=130%
HP_ABNORMAL_RESPIRATORY_SYSTEM_MORPHOLOGY	243	-0.141511	-2.4839	0	0.0035428	0.336	1941	tags=52%, list=39%, signal=81%
GO_FATTY_ACID_CATABOLIC_PROCESS	17	-0.493856	-2.48247	0	0.00354637	0.337	2246	tags=94%, list=45%, signal=170%
HP_BRONCHIECTASIS	28	-0.390702	-2.48171	0	0.00353297	0.338	1987	tags=79%, list=40%, signal=130%
GO_TAXIS	219	-0.148167	-2.48076	0	0.00351956	0.338	2078	tags=56%, list=42%, signal=91%
GO_INTERLEUKIN_6_PRODUCTION	47	-0.303908	-2.48061	0	0.00349784	0.338	1900	tags=68%, list=38%, signal=109%
HP_CHRONIC_SINUSITIS	15	-0.540689	-2.47488	0	0.00365465	0.351	1639	tags=87%, list=33%, signal=129%
GO_CELL_ADHESION_MEDIATED_BY_INTEGRIN	29	-0.38239	-2.47042	0.002	0.00375006	0.36	1376	tags=66%, list=28%, signal=90%
HP_CLUBBING_OF_FINGERS	19	-0.463635	-2.46997	0	0.00374436	0.362	1639	tags=79%, list=33%, signal=117%
GO_CELLULAR_ION_HOMEOSTASIS	205	-0.150512	-2.46718	0.00180832	0.00380487	0.367	3011	tags=75%, list=60%, signal=180%
GO_RESPONSE_TO_TUMOR_NECROSIS_FACTOR	70	-0.251232	-2.45962	0	0.00394821	0.379	3191	tags=89%, list=64%, signal=241%
HP_BRUISING_SUSCEPTIBILITY	23	-0.430581	-2.45825	0	0.00399031	0.383	2858	tags=100%, list=57%, signal=232%
GO_COMPLEMENT_ACTIVATION	28	-0.391018	-2.45779	0	0.00397455	0.383	2164	tags=82%, list=43%, signal=144%
HP_CORNEAL_DYSTROPHY	26	-0.399168	-2.45767	0	0.00396753	0.384	2054	tags=81%, list=41%, signal=136%
HP_ABNORMAL_ORAL_PHYSIOLOGY	65	-0.260401	-2.45459	0	0.00404117	0.392	1639	tags=58%, list=33%, signal=86%
GO_IMMUNE_RESPONSE_REGULATING_SIGNALING_PATHWAY	92	-0.215168	-2.45162	0	0.00408268	0.397	2858	tags=78%, list=57%, signal=179%
GO_ION_HOMEOSTASIS	245	-0.136042	-2.44915	0	0.00409928	0.398	3048	tags=74%, list=61%, signal=180%
HP_INFLAMMATORY_ABNORMALITY_OF_THE_EYE	42	-0.311291	-2.44848	0.00196464	0.00409972	0.401	1910	tags=69%, list=38%, signal=111%
HP_ABNORMAL_FINGERTIP_MORPHOLOGY	19	-0.463635	-2.44687	0.00192678	0.0041477	0.406	1639	tags=79%, list=33%, signal=117%
GO_CELLULAR_RESPONSE_TO_ENDOGENOUS_STIMULUS	322	-0.121803	-2.44516	0	0.00417924	0.408	984	tags=31%, list=20%, signal=36%
HP_ABNORMALITY_OF_THE_LIVER	175	-0.160947	-2.44408	0.0021978	0.0041711	0.409	3253	tags=81%, list=65%, signal=223%
HP_INCREASED_BLOOD_PRESSURE	85	-0.226629	-2.43901	0	0.00424923	0.415	1593	tags=54%, list=32%, signal=78%
GO_POSITIVE_REGULATION_OF_LEUKOCYTE_MIGRATION	51	-0.286225	-2.43398	0	0.0043495	0.424	2408	tags=76%, list=48%, signal=146%
HP_VASCULAR_SKIN_ABNORMALITY	83	-0.223792	-2.43242	0.00203666	0.00434056	0.424	2997	tags=82%, list=60%, signal=201%
GO_INTERLEUKIN_8_PRODUCTION	27	-0.400139	-2.43194	0	0.00432411	0.424	1900	tags=78%, list=38%, signal=125%
GO_MYELOID_LEUKOCYTE_MIGRATION	80	-0.224492	-2.43015	0	0.0043688	0.428	2209	tags=66%, list=44%, signal=117%
GO_POSITIVE_REGULATION_OF_STRESS_ACTIVATED_PROTEIN_KINASE_SIGNALING_CASCADE	42	-0.319196	-2.42977	0	0.00435995	0.429	2347	tags=79%, list=47%, signal=147%
GO_POSITIVE_REGULATION_OF_CATALYTIC_ACTIVITY	329	-0.121468	-2.42939	0	0.00435891	0.43	2078	tags=53%, list=42%, signal=85%
HP_ABNORMALITY_OF_THE_NASOPHARYNX	26	-0.390198	-2.42905	0	0.00435038	0.432	1714	tags=73%, list=34%, signal=111%
HP_ARTERIOSCLEROSIS	18	-0.47772	-2.42879	0.00200401	0.00434193	0.434	2621	tags=100%, list=52%, signal=209%
GO_REGULATION_OF_INTRACELLULAR_SIGNAL_TRANSDUCTION	397	-0.109129	-2.42855	0.0020284	0.00431871	0.434	2408	tags=58%, list=48%, signal=103%
GO_EXTRACELLULAR_STRUCTURE_ORGANIZATION	162	-0.169691	-2.42454	0	0.00442061	0.441	2143	tags=59%, list=43%, signal=100%
GO_PRODUCTION_OF_MOLECULAR_MEDIATOR_OF_IMMUNE_RESPONSE	66	-0.250378	-2.42362	0	0.00440446	0.442	2402	tags=73%, list=48%, signal=138%
GO_NIK_NF_KAPPAB_SIGNALING	32	-0.356733	-2.4227	0	0.00442517	0.445	2760	tags=91%, list=55%, signal=201%
GO_INTERLEUKIN_1_PRODUCTION	31	-0.371815	-2.41779	0	0.00454686	0.454	2347	tags=84%, list=47%, signal=157%
GO_TERTIARY_GRANULE	46	-0.306042	-2.41753	0	0.00452318	0.454	2724	tags=85%, list=54%, signal=185%
GO_OXIDOREDUCTASE_ACTIVITY	150	-0.174158	-2.41578	0	0.00455726	0.459	2123	tags=59%, list=42%, signal=100%
HP_MENINGITIS	18	-0.483831	-2.41391	0.0020202	0.00461191	0.465	2035	tags=89%, list=41%, signal=149%
GO_CYTOKINE_METABOLIC_PROCESS	27	-0.381989	-2.41338	0	0.00460985	0.467	2731	tags=93%, list=55%, signal=203%
GO_HOMEOSTASIS_OF_NUMBER_OF_CELLS	44	-0.305378	-2.41117	0	0.00465014	0.47	1783	tags=66%, list=36%, signal=102%
GO_LEUKOCYTE_CHEMOTAXIS	79	-0.233865	-2.40483	0.00204082	0.00479482	0.481	2078	tags=65%, list=42%, signal=109%
GO_CELLULAR_RESPONSE_TO_CORTICOSTEROID_STIMULUS	19	-0.453259	-2.4037	0.00394477	0.00480534	0.483	2217	tags=89%, list=44%, signal=160%
GO_CELLULAR_MODIFIED_AMINO_ACID_METABOLIC_PROCESS	40	-0.316331	-2.40307	0	0.00480191	0.486	1807	tags=68%, list=36%, signal=105%
GO_RESPONSE_TO_ENDOGENOUS_STIMULUS	394	-0.109496	-2.39903	0.00211416	0.00489677	0.495	1286	tags=36%, list=26%, signal=44%
GO_ORGANIC_ACID_CATABOLIC_PROCESS	60	-0.25803	-2.39789	0	0.00492107	0.498	1893	tags=63%, list=38%, signal=101%
GO_ENDOCYTOSIS	148	-0.166462	-2.39787	0.00195312	0.00489671	0.498	2369	tags=64%, list=47%, signal=117%
GO_CYTOKINE_ACTIVITY	87	-0.220721	-2.3938	0	0.00505055	0.509	3112	tags=84%, list=62%, signal=218%
GO_DIVALENT_INORGANIC_CATION_HOMEOSTASIS	181	-0.154992	-2.38962	0	0.00518931	0.518	3011	tags=75%, list=60%, signal=182%
HP_CHRONIC_KIDNEY_DISEASE	23	-0.418892	-2.38838	0	0.00520442	0.519	2264	tags=87%, list=45%, signal=158%
GO_POSITIVE_REGULATION_OF_INTERFERON_GAMMA_PRODUCTION	24	-0.407757	-2.38801	0	0.00521276	0.523	2347	tags=88%, list=47%, signal=164%
GO_ENZYME_LINKED_RECEPTOR_PROTEIN_SIGNALING_PATHWAY	262	-0.129425	-2.38361	0	0.00534732	0.535	800	tags=28%, list=16%, signal=32%
GO_RESPONSE_TO_ALCOHOL	59	-0.260233	-2.37972	0	0.00544164	0.547	2444	tags=75%, list=49%, signal=144%
GO_ALCOHOL_METABOLIC_PROCESS	76	-0.231754	-2.37819	0.00387597	0.00548211	0.552	2873	tags=80%, list=57%, signal=186%
HP_DELAYED_ERUPTION_OF_TEETH	41	-0.311491	-2.37427	0.00392157	0.00564003	0.562	1749	tags=66%, list=35%, signal=100%
GO_ORGANOPHOSPHATE_METABOLIC_PROCESS	193	-0.148139	-2.36006	0	0.00611911	0.597	3149	tags=77%, list=63%, signal=200%
GO_MONOCARBOXYLIC_ACID_CATABOLIC_PROCESS	23	-0.418892	-2.3594	0	0.00614214	0.602	2264	tags=87%, list=45%, signal=158%
GO_POSITIVE_REGULATION_OF_PROTEIN_MODIFICATION_PROCESS	294	-0.122858	-2.35915	0.00196464	0.00611331	0.602	2348	tags=59%, list=47%, signal=104%
HP_OTITIS_MEDIA	54	-0.272409	-2.3581	0	0.00611091	0.604	1987	tags=67%, list=40%, signal=109%
HP_DIARRHEA	72	-0.232661	-2.35739	0	0.00610822	0.607	1910	tags=61%, list=38%, signal=97%
GO_INTERLEUKIN_1_BETA_PRODUCTION	29	-0.360477	-2.35457	0	0.00617629	0.611	2347	tags=83%, list=47%, signal=155%
GO_ENDOSOME	187	-0.150986	-2.35374	0	0.00621192	0.613	3285	tags=80%, list=66%, signal=225%
GO_NEGATIVE_REGULATION_OF_CYTOKINE_PRODUCTION	76	-0.22641	-2.34398	0	0.00665519	0.639	2373	tags=70%, list=47%, signal=131%
GO_ANTIMICROBIAL_HUMORAL_RESPONSE	38	-0.312194	-2.34323	0.00212314	0.00667569	0.642	2794	tags=87%, list=56%, signal=195%
GO_RESPONSE_TO_ETHANOL	32	-0.349889	-2.33209	0	0.00716465	0.667	2794	tags=91%, list=56%, signal=204%
GO_POSITIVE_REGULATION_OF_PRODUCTION_OF_MOLECULAR_MEDIATOR_OF_IMMUNE_RESPONSE	30	-0.355667	-2.33184	0.00201613	0.0071385	0.667	1900	tags=73%, list=38%, signal=118%
GO_MYELOID_CELL_HOMEOSTASIS	24	-0.395498	-2.32879	0.00194932	0.00726212	0.676	1783	tags=75%, list=36%, signal=116%
HP_GENERALIZED_ABNORMALITY_OF_SKIN	158	-0.1629	-2.32855	0	0.00722955	0.676	3073	tags=77%, list=61%, signal=194%
GO_REGULATION_OF_PEPTIDASE_ACTIVITY	100	-0.198367	-2.32797	0.00198807	0.00721557	0.678	2129	tags=62%, list=43%, signal=106%
GO_REGULATION_OF_CYTOSOLIC_CALCIUM_ION_CONCENTRATION	141	-0.168037	-2.32598	0	0.0072763	0.683	2376	tags=64%, list=48%, signal=118%
GO_SMALL_MOLECULE_CATABOLIC_PROCESS	95	-0.204432	-2.32532	0	0.00727444	0.684	1893	tags=58%, list=38%, signal=91%
GO_ERK1_AND_ERK2_CASCADE	86	-0.220059	-2.32246	0	0.00740115	0.697	2408	tags=70%, list=48%, signal=132%
GO_IDENTICAL_PROTEIN_BINDING	386	-0.107602	-2.31887	0	0.00758102	0.709	3261	tags=75%, list=65%, signal=199%
HP_ABNORMALITY_OF_THE_LYMPHATIC_SYSTEM	136	-0.172081	-2.31848	0.0019305	0.0075601	0.711	2914	tags=75%, list=58%, signal=175%
GO_REGULATION_OF_HUMORAL_IMMUNE_RESPONSE	25	-0.382714	-2.31627	0	0.00761784	0.716	2697	tags=92%, list=54%, signal=199%
HP_CONSTITUTIONAL_SYMPTOM	220	-0.137181	-2.31288	0	0.00770531	0.72	2868	tags=70%, list=57%, signal=158%
GO_POSITIVE_REGULATION_OF_MOLECULAR_FUNCTION	426	-0.101869	-2.31252	0.00203252	0.00767811	0.721	2082	tags=51%, list=42%, signal=80%
GO_RESPONSE_TO_ORGANIC_CYCLIC_COMPOUND	235	-0.128937	-2.30845	0	0.00785332	0.734	1493	tags=42%, list=30%, signal=57%
GO_POSITIVE_REGULATION_OF_EPITHELIAL_CELL_MIGRATION	26	-0.379063	-2.30756	0	0.00787318	0.737	2154	tags=81%, list=43%, signal=141%
GO_LIPID_METABOLIC_PROCESS	276	-0.120415	-2.30583	0	0.00794502	0.74	3001	tags=71%, list=60%, signal=169%
HP_ABNORMALITY_OF_THE_LYMPH_NODES	51	-0.269827	-2.30371	0	0.00807019	0.75	2097	tags=69%, list=42%, signal=117%
HP_ABNORMAL_CIRCULATING_METABOLITE_CONCENTRATION	208	-0.141301	-2.30311	0	0.00807123	0.75	3146	tags=76%, list=63%, signal=198%
GO_CYTOKINE_RECEPTOR_ACTIVITY	37	-0.315666	-2.30211	0.00207469	0.00806663	0.751	2083	tags=73%, list=42%, signal=124%
GO_VIRAL_LIFE_CYCLE	56	-0.262945	-2.3018	0.00193424	0.00803872	0.752	1826	tags=63%, list=37%, signal=97%
HP_ABNORMAL_LYMPHOCYTE_PHYSIOLOGY	54	-0.266568	-2.30148	0	0.00801653	0.752	3127	tags=89%, list=63%, signal=235%
HP_ABNORMAL_BRONCHUS_MORPHOLOGY	33	-0.332266	-2.29808	0	0.00819484	0.758	1987	tags=73%, list=40%, signal=120%
GO_POSITIVE_REGULATION_OF_CHEMOKINE_PRODUCTION	23	-0.403141	-2.29347	0	0.00841952	0.771	2125	tags=83%, list=43%, signal=143%
HP_TACHYPNEA	21	-0.414063	-2.28821	0	0.00869847	0.782	1987	tags=81%, list=40%, signal=134%
GO_NEGATIVE_REGULATION_OF_LYMPHOCYTE_ACTIVATION	38	-0.309765	-2.28601	0.00195312	0.00880504	0.789	1885	tags=68%, list=38%, signal=109%
GO_REGULATION_OF_MAPK_CASCADE	185	-0.145609	-2.27822	0	0.00932381	0.809	2408	tags=62%, list=48%, signal=115%
GO_SPECIFIC_GRANULE	45	-0.290033	-2.27593	0.00201613	0.00943808	0.811	2675	tags=82%, list=54%, signal=175%
GO_MAINTENANCE_OF_LOCATION	68	-0.233899	-2.27269	0.00198807	0.0095743	0.816	2818	tags=79%, list=56%, signal=179%
GO_POSITIVE_REGULATION_OF_CHEMOTAXIS	46	-0.284206	-2.27255	0	0.00954119	0.816	2180	tags=72%, list=44%, signal=126%
GO_REGULATION_OF_SECRETION	228	-0.13045	-2.26908	0	0.00968151	0.824	3282	tags=78%, list=66%, signal=217%
GO_APOPTOTIC_PROCESS	413	-0.0982543	-2.26404	0	0.00998069	0.833	2129	tags=52%, list=43%, signal=82%
GO_G_PROTEIN_COUPLED_RECEPTOR_ACTIVITY	137	-0.171227	-2.26197	0.00203252	0.0100953	0.838	2380	tags=64%, list=48%, signal=119%
GO_PEPTIDASE_REGULATOR_ACTIVITY	58	-0.252746	-2.25798	0	0.0103304	0.846	2114	tags=67%, list=42%, signal=115%
HP_NEOPLASM	200	-0.142083	-2.25748	0	0.0103225	0.848	3069	tags=75%, list=61%, signal=186%
HP_SUDDEN_CARDIAC_DEATH	26	-0.378074	-2.25616	0.00198807	0.0103589	0.85	1582	tags=69%, list=32%, signal=101%
GO_HUMORAL_IMMUNE_RESPONSE_MEDIATED_BY_CIRCULATING_IMMUNOGLOBULIN	24	-0.379287	-2.25163	0.002	0.0106336	0.862	2697	tags=92%, list=54%, signal=198%
HP_ABNORMAL_CIRCULATING_NITROGEN_COMPOUND_CONCENTRATION	19	-0.428671	-2.24671	0	0.010935	0.868	1550	tags=74%, list=31%, signal=106%
HP_ABNORMAL_URINE_PROTEIN_LEVEL	35	-0.324903	-2.24495	0.00402414	0.0110378	0.872	3245	tags=97%, list=65%, signal=275%
GO_CELLULAR_RESPONSE_TO_ORGANIC_CYCLIC_COMPOUND	145	-0.163834	-2.24361	0	0.0110756	0.872	2378	tags=63%, list=48%, signal=117%
GO_RESPONSE_TO_DRUG	111	-0.182817	-2.24167	0	0.0111726	0.873	1900	tags=56%, list=38%, signal=88%
GO_RESPONSE_TO_OXIDATIVE_STRESS	93	-0.19813	-2.24116	0	0.0111512	0.873	1932	tags=58%, list=39%, signal=93%
GO_RESPONSE_TO_NITROGEN_COMPOUND	248	-0.124973	-2.24033	0.00196464	0.011172	0.874	2391	tags=60%, list=48%, signal=109%
GO_NEGATIVE_REGULATION_OF_LEUKOCYTE_CELL_CELL_ADHESION	31	-0.33944	-2.24004	0	0.0111455	0.874	2024	tags=74%, list=40%, signal=124%
GO_BIOLOGICAL_ADHESION	485	-0.0910116	-2.2343	0	0.0115043	0.881	2054	tags=49%, list=41%, signal=76%
GO_REGULATION_OF_ENDOTHELIAL_CELL_MIGRATION	36	-0.309047	-2.23329	0	0.011555	0.882	2078	tags=72%, list=42%, signal=123%
GO_HIPPOCAMPUS_DEVELOPMENT	24	-0.38612	-2.22948	0	0.0117894	0.887	1413	tags=67%, list=28%, signal=92%
GO_ANTIGEN_RECEPTOR_MEDIATED_SIGNALING_PATHWAY	55	-0.250961	-2.22778	0	0.0118658	0.892	2760	tags=80%, list=55%, signal=177%
GO_NEGATIVE_REGULATION_OF_CELL_CELL_ADHESION	47	-0.281106	-2.22697	0	0.0118991	0.893	2864	tags=85%, list=57%, signal=197%
HP_NEOPLASM_OF_THE_SKIN	40	-0.293347	-2.22421	0.00417537	0.0120408	0.898	2671	tags=83%, list=53%, signal=176%
HP_FEVER	59	-0.247078	-2.22102	0	0.012244	0.904	2509	tags=75%, list=50%, signal=148%
HP_ABNORMALITY_OF_THE_URINARY_SYSTEM_PHYSIOLOGY	170	-0.147984	-2.21358	0	0.0128145	0.913	3198	tags=78%, list=64%, signal=210%
GO_ENDOPLASMIC_RETICULUM_LUMEN	83	-0.21392	-2.20696	0.00200401	0.0133203	0.926	1660	tags=54%, list=33%, signal=80%
HP_ABNORMAL_ANTERIOR_EYE_SEGMENT_MORPHOLOGY	208	-0.13346	-2.2069	0.00192308	0.0132814	0.926	948	tags=32%, list=19%, signal=38%
GO_REACTIVE_OXYGEN_SPECIES_METABOLIC_PROCESS	69	-0.230041	-2.20675	0.00402414	0.0132478	0.926	2200	tags=67%, list=44%, signal=117%
GO_ORGANIC_HYDROXY_COMPOUND_BIOSYNTHETIC_PROCESS	55	-0.250942	-2.20501	0	0.0133517	0.929	2851	tags=82%, list=57%, signal=188%
GO_JNK_CASCADE	56	-0.247862	-2.20489	0	0.0133031	0.929	2347	tags=71%, list=47%, signal=133%
GO_ENDOPLASMIC_RETICULUM	286	-0.116103	-2.20271	0.00209205	0.0134713	0.93	2146	tags=54%, list=43%, signal=89%
GO_CALCIUM_MEDIATED_SIGNALING	81	-0.212251	-2.20264	0	0.0134278	0.931	2352	tags=68%, list=47%, signal=126%
GO_NEGATIVE_REGULATION_OF_RESPONSE_TO_EXTERNAL_STIMULUS	114	-0.175115	-2.2021	0	0.0134299	0.932	2391	tags=65%, list=48%, signal=122%
GO_EXTRACELLULAR_MATRIX	245	-0.126196	-2.20176	0	0.0134069	0.933	2054	tags=53%, list=41%, signal=86%
GO_CHEMOKINE_ACTIVITY	22	-0.389441	-2.20101	0	0.0134189	0.934	1926	tags=77%, list=39%, signal=125%
GO_REGULATION_OF_CHEMOTAXIS	70	-0.224486	-2.20087	0.00209205	0.0133858	0.934	2180	tags=66%, list=44%, signal=115%
GO_RESPONSE_TO_HORMONE	203	-0.135631	-2.2	0.002	0.0134076	0.936	2109	tags=55%, list=42%, signal=92%
GO_POSITIVE_REGULATION_OF_SECRETION	113	-0.176714	-2.1974	0.00613497	0.0136286	0.941	2102	tags=59%, list=42%, signal=100%
HP_ABNORMALITY_OF_URINE_HOMEOSTASIS	110	-0.18126	-2.19594	0	0.0136931	0.942	3751	tags=93%, list=75%, signal=363%
GO_NEGATIVE_REGULATION_OF_LEUKOCYTE_DIFFERENTIATION	27	-0.352645	-2.19486	0.00189036	0.0137715	0.943	1951	tags=74%, list=39%, signal=121%
GO_MOTILE_CILIUM	40	-0.298992	-2.19201	0	0.0139752	0.945	2893	tags=88%, list=58%, signal=206%
HP_ABNORMALITY_OF_TEMPERATURE_REGULATION	77	-0.217788	-2.18935	0.00199203	0.0141819	0.948	2760	tags=77%, list=55%, signal=168%
GO_NEGATIVE_REGULATION_OF_EPITHELIAL_CELL_PROLIFERATION	40	-0.294758	-2.18713	0	0.0143345	0.95	1414	tags=58%, list=28%, signal=80%
GO_REGULATION_OF_NIK_NF_KAPPAB_SIGNALING	28	-0.348811	-2.18414	0	0.0146243	0.95	2731	tags=89%, list=55%, signal=196%
HP_ABNORMAL_SYSTEMIC_BLOOD_PRESSURE	97	-0.190449	-2.18328	0.00214592	0.0146747	0.951	1593	tags=51%, list=32%, signal=73%
GO_PHOSPHOLIPASE_C_ACTIVATING_G_PROTEIN_COUPLED_RECEPTOR_SIGNALING_PATHWAY	48	-0.270598	-2.18237	0	0.0147145	0.951	2411	tags=75%, list=48%, signal=143%
GO_PEPTIDE_SECRETION	161	-0.150669	-2.18226	0	0.0146782	0.951	2098	tags=57%, list=42%, signal=94%
GO_POSITIVE_REGULATION_OF_DEFENSE_RESPONSE	102	-0.186763	-2.18161	0	0.0146945	0.952	3498	tags=88%, list=70%, signal=288%
HP_CORNEAL_EROSION	19	-0.413645	-2.1803	0.0019685	0.0147484	0.954	1888	tags=79%, list=38%, signal=126%
GO_CELLULAR_LIPID_METABOLIC_PROCESS	212	-0.132221	-2.17816	0	0.0148687	0.954	3000	tags=73%, list=60%, signal=174%
GO_ANIMAL_ORGAN_REGENERATION	18	-0.422856	-2.17584	0.00200803	0.0150905	0.955	2061	tags=83%, list=41%, signal=141%
GO_DICARBOXYLIC_ACID_METABOLIC_PROCESS	22	-0.379744	-2.17107	0	0.0155069	0.959	1747	tags=73%, list=35%, signal=111%
GO_POSITIVE_REGULATION_OF_ERK1_AND_ERK2_CASCADE	63	-0.235857	-2.16792	0	0.0157203	0.961	2408	tags=71%, list=48%, signal=136%
GO_MAINTENANCE_OF_LOCATION_IN_CELL	47	-0.268915	-2.16765	0	0.0156864	0.961	2818	tags=83%, list=56%, signal=188%
GO_POSITIVE_REGULATION_OF_PHOSPHORUS_METABOLIC_PROCESS	314	-0.107409	-2.16705	0.00195695	0.0156944	0.964	2348	tags=57%, list=47%, signal=101%
HP_SQUAMOUS_CELL_CARCINOMA	17	-0.446046	-2.16525	0.004	0.0158271	0.967	1896	tags=82%, list=38%, signal=132%
GO_NEGATIVE_REGULATION_OF_IMMUNE_SYSTEM_PROCESS	118	-0.172415	-2.16318	0.00201207	0.0159397	0.967	2083	tags=58%, list=42%, signal=98%
GO_TRANSFERASE_ACTIVITY_TRANSFERRING_ACYL_GROUPS	24	-0.37011	-2.16089	0.00390625	0.0160983	0.969	1701	tags=71%, list=34%, signal=107%
GO_EARLY_ENDOSOME	70	-0.215126	-2.15968	0.00591716	0.0161776	0.969	2369	tags=69%, list=47%, signal=128%
GO_NEGATIVE_REGULATION_OF_RESPONSE_TO_STIMULUS	415	-0.0923283	-2.15772	0	0.0163474	0.971	2409	tags=57%, list=48%, signal=100%
GO_B_CELL_RECEPTOR_SIGNALING_PATHWAY	28	-0.350218	-2.15714	0.004158	0.0163524	0.972	2724	tags=89%, list=54%, signal=195%
GO_ALPHA_BETA_T_CELL_ACTIVATION	50	-0.257778	-2.15518	0	0.016493	0.973	3125	tags=88%, list=63%, signal=232%
GO_IMMUNE_SYSTEM_DEVELOPMENT	242	-0.122947	-2.15419	0	0.0165794	0.974	1978	tags=51%, list=40%, signal=81%
GO_REGULATION_OF_PHOSPHORYLATION	391	-0.096477	-2.15402	0	0.0165437	0.974	2408	tags=57%, list=48%, signal=101%
GO_NEGATIVE_REGULATION_OF_MULTICELLULAR_ORGANISMAL_PROCESS	371	-0.101246	-2.1539	0	0.0165124	0.975	2376	tags=57%, list=48%, signal=100%
GO_CHEMOKINE_RECEPTOR_BINDING	25	-0.363819	-2.15346	0.00198807	0.0164901	0.975	1991	tags=76%, list=40%, signal=126%
GO_ENDOTHELIAL_CELL_MIGRATION	47	-0.269211	-2.15176	0.00210084	0.0165744	0.975	2391	tags=74%, list=48%, signal=141%
GO_NUCLEAR_OUTER_MEMBRANE_ENDOPLASMIC_RETICULUM_MEMBRANE_NETWORK	193	-0.137421	-2.14875	0	0.0167685	0.977	1957	tags=52%, list=39%, signal=83%
GO_RESPONSE_TO_WOUNDING	161	-0.148188	-2.14696	0	0.0168699	0.977	1551	tags=45%, list=31%, signal=64%
GO_GOLGI_MEMBRANE	137	-0.155899	-2.14664	0.00407332	0.0168685	0.978	2856	tags=72%, list=57%, signal=164%
GO_INTERLEUKIN_10_PRODUCTION	21	-0.388938	-2.14612	0	0.0168763	0.978	1874	tags=76%, list=37%, signal=121%
GO_LYMPHOCYTE_CHEMOTAXIS	21	-0.392955	-2.14546	0.00192308	0.0168625	0.978	1854	tags=76%, list=37%, signal=121%
GO_REGULATION_OF_CELL_ADHESION_MEDIATED_BY_INTEGRIN	23	-0.378917	-2.14392	0	0.0170367	0.978	1376	tags=65%, list=28%, signal=90%
GO_POSITIVE_REGULATION_OF_SIGNALING_RECEPTOR_ACTIVITY	18	-0.414804	-2.1431	0	0.0170269	0.979	990	tags=61%, list=20%, signal=76%
GO_LIPID_BIOSYNTHETIC_PROCESS	143	-0.152617	-2.14193	0.00204082	0.0170986	0.979	3001	tags=75%, list=60%, signal=182%
GO_POSITIVE_REGULATION_OF_INFLAMMATORY_RESPONSE	58	-0.234353	-2.13915	0.00387597	0.0174086	0.981	3498	tags=93%, list=70%, signal=306%
GO_REGULATION_OF_PEPTIDE_TRANSPORT	162	-0.143386	-2.13774	0.00594059	0.0174971	0.981	3011	tags=74%, list=60%, signal=180%
GO_ENDOPEPTIDASE_REGULATOR_ACTIVITY	49	-0.253352	-2.13631	0.00195312	0.0176069	0.982	2114	tags=67%, list=42%, signal=116%
GO_REGULATION_OF_PEPTIDE_SECRETION	125	-0.162051	-2.1362	0	0.0175657	0.982	3011	tags=76%, list=60%, signal=186%
GO_REGULATION_OF_PRODUCTION_OF_MOLECULAR_MEDIATOR_OF_IMMUNE_RESPONSE	45	-0.27456	-2.13141	0	0.0180395	0.985	2085	tags=69%, list=42%, signal=117%
GO_CELL_SURFACE	280	-0.111259	-2.13022	0.00197239	0.0181291	0.986	2083	tags=52%, list=42%, signal=84%
GO_RESPONSE_TO_INTERLEUKIN_1	39	-0.290259	-2.12813	0	0.0183067	0.986	2920	tags=87%, list=58%, signal=208%
GO_MACROPHAGE_ACTIVATION	30	-0.332797	-2.12249	0.00598802	0.0188157	0.987	2347	tags=80%, list=47%, signal=150%
GO_POSITIVE_REGULATION_OF_INTERLEUKIN_6_PRODUCTION	35	-0.308071	-2.12174	0.00393701	0.0188594	0.988	1900	tags=69%, list=38%, signal=110%
GO_TRANSMEMBRANE_RECEPTOR_PROTEIN_KINASE_ACTIVITY	36	-0.303832	-2.11411	0.00407332	0.0197999	0.992	715	tags=44%, list=14%, signal=51%
GO_NEGATIVE_CHEMOTAXIS	21	-0.385725	-2.11079	0	0.020121	0.992	1890	tags=76%, list=38%, signal=122%
HP_ABNORMAL_CIRCULATING_CARBOXYLIC_ACID_CONCENTRATION	24	-0.361334	-2.10682	0	0.0205474	0.993	1328	tags=63%, list=27%, signal=85%
GO_INTERFERON_GAMMA_MEDIATED_SIGNALING_PATHWAY	21	-0.386566	-2.10618	0.00414938	0.0205398	0.993	2362	tags=86%, list=47%, signal=162%
HP_MACULE	20	-0.387952	-2.10411	0.00566038	0.020761	0.994	1819	tags=75%, list=36%, signal=117%
HP_ABNORMAL_ORAL_MUCOSA_MORPHOLOGY	65	-0.227886	-2.10269	0.00395257	0.0208766	0.995	3261	tags=88%, list=65%, signal=249%
HP_INTRACRANIAL_HEMORRHAGE	20	-0.391566	-2.1002	0.0039604	0.0211946	0.995	1551	tags=70%, list=31%, signal=101%
GO_AXONEME_ASSEMBLY	19	-0.39377	-2.09949	0.0019685	0.0212014	0.995	1987	tags=79%, list=40%, signal=131%
HP_ABNORMAL_RENAL_PHYSIOLOGY	119	-0.171409	-2.0994	0.00411523	0.0211469	0.995	3282	tags=82%, list=66%, signal=234%
GO_ANTIGEN_BINDING	22	-0.376237	-2.09761	0.00401606	0.0212894	0.995	2219	tags=82%, list=44%, signal=146%
GO_REGULATION_OF_HEMOPOIESIS	110	-0.171221	-2.09197	0.00621118	0.0220055	0.998	3391	tags=85%, list=68%, signal=257%
GO_T_CELL_SELECTION	16	-0.428471	-2.09134	0.00192678	0.0220141	0.998	2553	tags=94%, list=51%, signal=191%
GO_POSITIVE_REGULATION_OF_TUMOR_NECROSIS_FACTOR_SUPERFAMILY_CYTOKINE_PRODUCTION	28	-0.327031	-2.09032	0.00621118	0.0221075	0.998	2125	tags=75%, list=43%, signal=130%
GO_COATED_VESICLE	64	-0.215407	-2.08909	0.00400802	0.0221974	0.998	2219	tags=66%, list=44%, signal=116%
GO_IMMUNOGLOBULIN_PRODUCTION	28	-0.337777	-2.08837	0.00211864	0.0222094	0.998	1893	tags=71%, list=38%, signal=114%
GO_ACUTE_INFLAMMATORY_RESPONSE	41	-0.281528	-2.08706	0.0019802	0.0223222	0.998	3361	tags=95%, list=67%, signal=288%
HP_ABNORMALITY_OF_THE_PHARYNX	30	-0.325822	-2.0863	0.00205339	0.0223498	0.998	1715	tags=67%, list=34%, signal=101%
HP_ABNORMALITY_OF_THE_UPPER_URINARY_TRACT	247	-0.114921	-2.08408	0.0102881	0.0225565	0.998	973	tags=30%, list=19%, signal=36%
HP_ABNORMAL_SYSTEMIC_ARTERIAL_MORPHOLOGY	68	-0.216092	-2.0832	0	0.0226068	0.998	2097	tags=63%, list=42%, signal=107%
GO_SECOND_MESSENGER_MEDIATED_SIGNALING	165	-0.142691	-2.08227	0.00589391	0.0226892	0.998	2402	tags=62%, list=48%, signal=115%
GO_NEGATIVE_REGULATION_OF_PEPTIDASE_ACTIVITY	64	-0.220852	-2.08044	0.00206612	0.0228826	0.998	2114	tags=64%, list=42%, signal=110%
GO_POSITIVE_REGULATION_OF_ENDOTHELIAL_CELL_MIGRATION	20	-0.386145	-2.07968	0.00200803	0.0229277	0.998	2078	tags=80%, list=42%, signal=136%
HP_RENAL_INSUFFICIENCY	67	-0.219817	-2.07732	0.00204082	0.0231453	0.998	3245	tags=87%, list=65%, signal=243%
GO_VACUOLAR_MEMBRANE	54	-0.24152	-2.07639	0	0.0232366	0.998	1862	tags=61%, list=37%, signal=96%
HP_ABNORMAL_VASCULAR_MORPHOLOGY	141	-0.152271	-2.07456	0.00393701	0.0233787	0.998	1637	tags=48%, list=33%, signal=69%
GO_REGULATION_OF_STRIATED_MUSCLE_CELL_DIFFERENTIATION	28	-0.336484	-2.07417	0.00197239	0.0233554	0.998	2078	tags=75%, list=42%, signal=128%
HP_CLUBBING	27	-0.340908	-2.06923	0.00575816	0.0240418	0.998	1639	tags=67%, list=33%, signal=99%
HP_MALIGNANT_NEOPLASM_OF_THE_CENTRAL_NERVOUS_SYSTEM	18	-0.407623	-2.06823	0.00390625	0.0241298	0.998	748	tags=56%, list=15%, signal=65%
HP_ECZEMA	25	-0.347739	-2.06751	0	0.0241402	0.998	2671	tags=88%, list=53%, signal=188%
GO_POSITIVE_REGULATION_OF_INTERLEUKIN_8_PRODUCTION	20	-0.382129	-2.06717	0	0.0241345	0.998	2348	tags=85%, list=47%, signal=160%
GO_SIGNAL_RELEASE	207	-0.126035	-2.06499	0.00612245	0.0243376	0.998	2223	tags=57%, list=44%, signal=98%
GO_TUMOR_NECROSIS_FACTOR_SUPERFAMILY_CYTOKINE_PRODUCTION	43	-0.264953	-2.06433	0.00607287	0.0243741	0.998	2176	tags=70%, list=44%, signal=122%
GO_INTERACTION_WITH_HOST	35	-0.294202	-2.06064	0	0.0249313	0.998	1826	tags=66%, list=37%, signal=103%
GO_CELLULAR_RESPONSE_TO_KETONE	26	-0.341468	-2.06037	0.00402414	0.0249044	0.998	2341	tags=81%, list=47%, signal=151%
GO_REGULATION_OF_RESPONSE_TO_WOUNDING	49	-0.241905	-2.05957	0.0020284	0.0249697	0.998	2987	tags=84%, list=60%, signal=206%
GO_NEGATIVE_REGULATION_OF_CELL_ACTIVATION	60	-0.230972	-2.05908	0.00203252	0.0249775	0.998	2860	tags=80%, list=57%, signal=185%
GO_COLLAGEN_CONTAINING_EXTRACELLULAR_MATRIX	173	-0.136963	-2.05728	0	0.0251662	0.999	1363	tags=40%, list=27%, signal=54%
GO_TOLL_LIKE_RECEPTOR_SIGNALING_PATHWAY	31	-0.314316	-2.05657	0.00412371	0.0251961	0.999	2794	tags=87%, list=56%, signal=196%
GO_CILIUM_MOVEMENT	32	-0.303543	-2.05556	0.00189753	0.0252554	0.999	2868	tags=88%, list=57%, signal=204%
GO_POSITIVE_REGULATION_OF_IMMUNE_EFFECTOR_PROCESS	64	-0.225284	-2.05369	0.00604839	0.0254424	0.999	2014	tags=63%, list=40%, signal=103%
HP_ABNORMALITY_OF_THE_SPLEEN	113	-0.16448	-2.05324	0.00198807	0.0254259	0.999	2914	tags=74%, list=58%, signal=174%
GO_POSITIVE_REGULATION_OF_CYTOKINE_PRODUCTION_INVOLVED_IN_IMMUNE_RESPONSE	18	-0.405883	-2.04859	0	0.0260233	1	1590	tags=72%, list=32%, signal=106%
GO_OSTEOBLAST_DIFFERENTIATION	64	-0.216066	-2.04323	0.00196464	0.026809	1	2997	tags=81%, list=60%, signal=200%
GO_CILIARY_PLASM	25	-0.350352	-2.04292	0.00205339	0.0268151	1	2058	tags=76%, list=41%, signal=129%
GO_ENDOSOME_MEMBRANE	82	-0.192072	-2.04248	0.00200401	0.0268035	1	2532	tags=70%, list=51%, signal=139%
GO_POSITIVE_REGULATION_OF_MAP_KINASE_ACTIVITY	78	-0.200393	-2.04005	0.010395	0.027182	1	2348	tags=67%, list=47%, signal=124%
HP_SKIN_RASH	27	-0.321022	-2.03971	0.00210526	0.0271798	1	2849	tags=89%, list=57%, signal=206%
GO_RESPONSE_TO_DEXAMETHASONE	15	-0.437646	-2.03745	0	0.027494	1	2486	tags=93%, list=50%, signal=185%
GO_STRUCTURAL_MOLECULE_ACTIVITY	167	-0.137246	-2.03631	0.00623701	0.0276234	1	2182	tags=57%, list=44%, signal=98%
GO_REGULATION_OF_PROTEIN_MODIFICATION_PROCESS	404	-0.0904725	-2.03541	0.00392157	0.0277189	1	1454	tags=37%, list=29%, signal=48%
GO_TISSUE_MIGRATION	65	-0.218393	-2.03417	0.00915751	0.0278755	1	2154	tags=65%, list=43%, signal=112%
GO_REGULATION_OF_ADAPTIVE_IMMUNE_RESPONSE	52	-0.239537	-2.03417	0.00199203	0.0278023	1	2085	tags=65%, list=42%, signal=111%
GO_POSITIVE_REGULATION_OF_T_CELL_MEDIATED_IMMUNITY	18	-0.399416	-2.0324	0.00608519	0.0279764	1	1900	tags=78%, list=38%, signal=125%
HP_STAGE_5_CHRONIC_KIDNEY_DISEASE	16	-0.423756	-2.0303	0.00397614	0.0282539	1	2264	tags=88%, list=45%, signal=159%
GO_SERINE_TYPE_ENDOPEPTIDASE_INHIBITOR_ACTIVITY	29	-0.315936	-2.03019	0.00194932	0.0282127	1	2396	tags=79%, list=48%, signal=151%
HP_HEPATOMEGALY	81	-0.19222	-2.02816	0.00199601	0.0285004	1	3253	tags=84%, list=65%, signal=236%
GO_POSITIVE_REGULATION_OF_LEUKOCYTE_MEDIATED_IMMUNITY	40	-0.272379	-2.02784	0.00808081	0.0284915	1	1900	tags=65%, list=38%, signal=104%
GO_INTEGRIN_BINDING	46	-0.247793	-2.02758	0.0102249	0.0284572	1	2143	tags=67%, list=43%, signal=117%
GO_LYMPHOCYTE_ACTIVATION_INVOLVED_IN_IMMUNE_RESPONSE	43	-0.265446	-2.02392	0.00398406	0.0290375	1	1941	tags=65%, list=39%, signal=106%
GO_RESPONSE_TO_ESTROGEN	21	-0.36082	-2.02376	0.00213675	0.0290055	1	2014	tags=76%, list=40%, signal=127%
GO_ODONTOGENESIS_OF_DENTIN_CONTAINING_TOOTH	33	-0.296643	-2.02046	0.00204499	0.029522	1	2770	tags=85%, list=55%, signal=189%
GO_SARCOPLASMIC_RETICULUM_MEMBRANE	17	-0.407243	-2.01925	0	0.0296659	1	1207	tags=65%, list=24%, signal=85%
HP_ABNORMAL_CORNEA_MORPHOLOGY	128	-0.155083	-2.01694	0.00779727	0.0300526	1	2097	tags=57%, list=42%, signal=96%
HP_ABNORMALITY_OF_THE_UPPER_RESPIRATORY_TRACT	95	-0.179505	-2.01659	0.00610998	0.030022	1	1910	tags=56%, list=38%, signal=89%
GO_NEURON_CELLULAR_HOMEOSTASIS	15	-0.428352	-2.01595	0	0.0301037	1	2199	tags=87%, list=44%, signal=154%
GO_REGULATION_OF_STRESS_ACTIVATED_PROTEIN_KINASE_SIGNALING_CASCADE	56	-0.229802	-2.01571	0.00386847	0.0300483	1	2347	tags=70%, list=47%, signal=130%
GO_REGULATION_OF_WOUND_HEALING	43	-0.265549	-2.01539	0.00591716	0.0300178	1	2987	tags=86%, list=60%, signal=212%
GO_ERYTHROCYTE_HOMEOSTASIS	19	-0.388349	-2.01507	0.00379507	0.0299946	1	2014	tags=79%, list=40%, signal=132%
GO_MONONUCLEAR_CELL_MIGRATION	32	-0.301781	-2.01383	0.00612245	0.0301665	1	2408	tags=78%, list=48%, signal=150%
GO_G_PROTEIN_COUPLED_RECEPTOR_BINDING	89	-0.185175	-2.01338	0.0042735	0.0301399	1	777	tags=34%, list=16%, signal=39%
GO_T_HELPER_1_TYPE_IMMUNE_RESPONSE	21	-0.370298	-2.0118	0.00595238	0.0303696	1	2443	tags=86%, list=49%, signal=167%
HP_ATELECTASIS	18	-0.396048	-2.00823	0.00392927	0.0309818	1	1639	tags=72%, list=33%, signal=107%
GO_ORGANOPHOSPHATE_BIOSYNTHETIC_PROCESS	102	-0.167944	-2.00672	0.00199601	0.0311912	1	3149	tags=79%, list=63%, signal=210%
HP_ABNORMAL_TRACHEOBRONCHIAL_MORPHOLOGY	67	-0.207215	-2.0065	0.00205339	0.0311686	1	1740	tags=55%, list=35%, signal=84%
HP_HEPATITIS	24	-0.351286	-2.00515	0.00785855	0.0313013	1	3253	tags=100%, list=65%, signal=285%
GO_STRESS_ACTIVATED_PROTEIN_KINASE_SIGNALING_CASCADE	66	-0.215462	-2.00165	0.00209205	0.0318196	1	2347	tags=68%, list=47%, signal=127%
GO_FATTY_ACID_DERIVATIVE_METABOLIC_PROCESS	45	-0.249938	-2.00047	0	0.0319462	1	2207	tags=69%, list=44%, signal=122%
GO_OVULATION_CYCLE	21	-0.370662	-1.99925	0.0102459	0.0321301	1	1965	tags=76%, list=39%, signal=125%
GO_POSITIVE_REGULATION_OF_STRIATED_MUSCLE_CELL_DIFFERENTIATION	17	-0.409522	-1.99918	0.0038835	0.032075	1	2078	tags=82%, list=42%, signal=140%
GO_FATTY_ACID_METABOLIC_PROCESS	73	-0.199746	-1.9987	0.00192678	0.0320679	1	2510	tags=70%, list=50%, signal=138%
GO_CYTOKINE_BINDING	49	-0.2386	-1.99787	0.00773694	0.0321326	1	2085	tags=65%, list=42%, signal=111%
GO_REGULATION_OF_REACTIVE_OXYGEN_SPECIES_METABOLIC_PROCESS	44	-0.255173	-1.99703	0.0020284	0.032186	1	1350	tags=52%, list=27%, signal=71%
GO_RECEPTOR_COMPLEX	159	-0.141918	-1.99675	0.00202429	0.0321214	1	1358	tags=41%, list=27%, signal=54%
GO_CILIUM	115	-0.158044	-1.99648	0.00399202	0.0321208	1	2142	tags=58%, list=43%, signal=100%
GO_TRANSMEMBRANE_RECEPTOR_PROTEIN_TYROSINE_KINASE_SIGNALING_PATHWAY	174	-0.127804	-1.99457	0.00374532	0.0324255	1	821	tags=29%, list=16%, signal=33%
HP_SUBCUTANEOUS_HEMORRHAGE	38	-0.275706	-1.99285	0.00759013	0.0326184	1	2054	tags=68%, list=41%, signal=115%
GO_LIPOPOLYSACCHARIDE_MEDIATED_SIGNALING_PATHWAY	20	-0.367671	-1.98809	0.00571429	0.0335222	1	2920	tags=95%, list=58%, signal=227%
GO_POSITIVE_REGULATION_OF_PROTEIN_SERINE_THREONINE_KINASE_ACTIVITY	92	-0.175127	-1.98611	0.00416667	0.0338803	1	2348	tags=64%, list=47%, signal=119%
GO_POSITIVE_REGULATION_OF_NIK_NF_KAPPAB_SIGNALING	25	-0.335678	-1.98564	0.00776699	0.0338825	1	2731	tags=88%, list=55%, signal=193%
GO_SEQUESTERING_OF_CALCIUM_ION	39	-0.264892	-1.98474	0.00828157	0.0339601	1	1892	tags=64%, list=38%, signal=102%
GO_CELL_PROJECTION_ASSEMBLY	103	-0.168913	-1.98418	0	0.0339819	1	2135	tags=59%, list=43%, signal=101%
HP_ABNORMALITY_OF_THE_CEREBRAL_VASCULATURE	56	-0.229167	-1.98325	0.013834	0.034083	1	3243	tags=88%, list=65%, signal=246%
GO_CEREBRAL_CORTEX_DEVELOPMENT	32	-0.300926	-1.98269	0.00852879	0.034131	1	1006	tags=50%, list=20%, signal=62%
HP_ABNORMALITY_OF_THE_CEREBRAL_VENTRICLES	98	-0.172941	-1.98224	0.0102041	0.0341451	1	1041	tags=38%, list=21%, signal=47%
HP_ABNORMALITY_OF_FLUID_REGULATION	113	-0.156855	-1.98209	0.00403226	0.0341008	1	3261	tags=81%, list=65%, signal=226%
GO_PEPTIDE_BINDING	79	-0.188286	-1.98092	0.003861	0.0342394	1	2239	tags=63%, list=45%, signal=113%
GO_CELL_CELL_ADHESION	294	-0.101113	-1.97768	0.00782779	0.0348227	1	1617	tags=42%, list=32%, signal=58%
GO_RECEPTOR_SIGNALING_PATHWAY_VIA_STAT	44	-0.255136	-1.97501	0.01002	0.0352941	1	3282	tags=91%, list=66%, signal=262%
HP_MALABSORPTION	45	-0.251755	-1.97404	0	0.0354903	1	3198	tags=89%, list=64%, signal=244%
HP_RHINITIS	20	-0.358635	-1.97393	0.00421053	0.035427	1	1715	tags=70%, list=34%, signal=106%
GO_DIVALENT_INORGANIC_CATION_TRANSPORT	149	-0.141677	-1.97035	0.00984252	0.0360249	1	3005	tags=74%, list=60%, signal=180%
GO_OXIDOREDUCTASE_ACTIVITY_ACTING_ON_PAIRED_DONORS_WITH_INCORPORATION_OR_REDUCTION_OF_MOLECULAR_OXYGEN	40	-0.260887	-1.96896	0.00195695	0.0361953	1	2207	tags=70%, list=44%, signal=124%
GO_NUCLEAR_ENVELOPE	68	-0.208172	-1.96892	0.00612245	0.0361178	1	1989	tags=60%, list=40%, signal=99%
HP_ABNORMAL_URINE_CYTOLOGY	30	-0.302683	-1.968	0.00420168	0.036233	1	2830	tags=87%, list=57%, signal=198%
HP_ABNORMAL_DELIVERY	29	-0.315367	-1.96795	0.00402414	0.0361591	1	2054	tags=72%, list=41%, signal=122%
GO_POSITIVE_REGULATION_OF_LEUKOCYTE_DIFFERENTIATION	53	-0.234798	-1.96712	0.0059761	0.0362792	1	2047	tags=64%, list=41%, signal=107%
GO_REGULATION_OF_RESPONSE_TO_BIOTIC_STIMULUS	81	-0.186731	-1.96608	0	0.0364153	1	3280	tags=84%, list=66%, signal=240%
GO_BLOOD_MICROPARTICLE	27	-0.323651	-1.96525	0.00613497	0.0365607	1	1910	tags=70%, list=38%, signal=113%
GO_MONOCARBOXYLIC_ACID_BIOSYNTHETIC_PROCESS	57	-0.226264	-1.96252	0.0100806	0.0370954	1	1251	tags=47%, list=25%, signal=62%
GO_NEGATIVE_REGULATION_OF_HYDROLASE_ACTIVITY	108	-0.164282	-1.96226	0.00823045	0.0370612	1	2114	tags=58%, list=42%, signal=99%
GO_POSITIVE_REGULATION_OF_ESTABLISHMENT_OF_PROTEIN_LOCALIZATION	88	-0.181837	-1.96161	0.00788955	0.0370746	1	2176	tags=61%, list=44%, signal=107%
GO_CIRCULATORY_SYSTEM_DEVELOPMENT	332	-0.0962255	-1.95962	0.00589391	0.0373674	1	2097	tags=51%, list=42%, signal=82%
GO_TERTIARY_GRANULE_MEMBRANE	24	-0.331994	-1.95909	0.00809717	0.0374394	1	2724	tags=88%, list=54%, signal=191%
HP_RECURRENT_OTITIS_MEDIA	23	-0.333875	-1.95856	0.00594059	0.0374985	1	948	tags=52%, list=19%, signal=64%
GO_PROTEIN_KINASE_B_SIGNALING	72	-0.197308	-1.95748	0.0138067	0.0376452	1	2987	tags=79%, list=60%, signal=194%
GO_VESICLE_LUMEN	72	-0.195098	-1.95483	0.0102881	0.0381503	1	3484	tags=89%, list=70%, signal=289%
GO_MEMBRANE_PROTEIN_COMPLEX	294	-0.102602	-1.95283	0.00583658	0.0385353	1	1627	tags=42%, list=33%, signal=59%
GO_THIOESTER_METABOLIC_PROCESS	16	-0.403792	-1.95232	0.00202429	0.0385765	1	1426	tags=69%, list=29%, signal=96%
GO_COAGULATION	79	-0.190707	-1.95196	0.00610998	0.0385676	1	2860	tags=76%, list=57%, signal=175%
GO_POSITIVE_REGULATION_OF_OSTEOBLAST_DIFFERENTIATION	23	-0.336164	-1.95031	0.00576923	0.0388978	1	1154	tags=57%, list=23%, signal=73%
HP_DELAYED_SPEECH_AND_LANGUAGE_DEVELOPMENT	117	-0.157254	-1.94935	0.0038835	0.0389835	1	1028	tags=36%, list=21%, signal=44%
GO_REGULATION_OF_CYTOKINE_PRODUCTION_INVOLVED_IN_IMMUNE_RESPONSE	31	-0.294705	-1.94815	0.00201207	0.039177	1	2085	tags=71%, list=42%, signal=121%
GO_REGULATION_OF_LEUKOCYTE_MIGRATION	73	-0.192645	-1.94549	0.00795229	0.0397527	1	2408	tags=67%, list=48%, signal=128%
GO_TRANSMEMBRANE_RECEPTOR_PROTEIN_TYROSINE_KINASE_ACTIVITY	29	-0.307258	-1.94347	0.012605	0.0401025	1	715	tags=45%, list=14%, signal=52%
HP_DELAYED_CRANIAL_SUTURE_CLOSURE	16	-0.407303	-1.9428	0.00204082	0.0401461	1	1096	tags=63%, list=22%, signal=80%
GO_POSITIVE_REGULATION_OF_CELL_PROJECTION_ORGANIZATION	95	-0.174312	-1.94214	0.00957854	0.04022	1	2146	tags=60%, list=43%, signal=103%
GO_POSITIVE_REGULATION_OF_LYMPHOCYTE_MEDIATED_IMMUNITY	31	-0.299476	-1.94179	0.00204082	0.0402079	1	1900	tags=68%, list=38%, signal=109%
GO_REGULATION_OF_GTPASE_ACTIVITY	102	-0.162135	-1.94135	0.00197239	0.0401956	1	2050	tags=57%, list=41%, signal=94%
GO_NEGATIVE_REGULATION_OF_LEUKOCYTE_PROLIFERATION	26	-0.317157	-1.94107	0.012	0.0401591	1	1885	tags=69%, list=38%, signal=111%
GO_T_CELL_DIFFERENTIATION_IN_THYMUS	23	-0.331455	-1.93994	0.00767754	0.0403805	1	2047	tags=74%, list=41%, signal=125%
HP_ABNORMAL_CEREBRAL_ARTERY_MORPHOLOGY	23	-0.337081	-1.93973	0.00590551	0.0403198	1	2019	tags=74%, list=40%, signal=123%
GO_LIPID_LOCALIZATION	97	-0.165491	-1.93947	0.00584795	0.0402866	1	1303	tags=42%, list=26%, signal=56%
GO_CIRCULATORY_SYSTEM_PROCESS	200	-0.118333	-1.93918	0.0151229	0.040259	1	1933	tags=50%, list=39%, signal=78%
GO_REGULATION_OF_T_CELL_MEDIATED_IMMUNITY	26	-0.31561	-1.93806	0.00607287	0.0404445	1	2085	tags=73%, list=42%, signal=125%
GO_POSITIVE_REGULATION_OF_ADAPTIVE_IMMUNE_RESPONSE	37	-0.270853	-1.93758	0.00809717	0.0404798	1	1900	tags=65%, list=38%, signal=104%
GO_MULTICELLULAR_ORGANISMAL_RESPONSE_TO_STRESS	35	-0.271414	-1.93662	0.0122951	0.0406585	1	2082	tags=69%, list=42%, signal=117%
GO_TELENCEPHALON_DEVELOPMENT	83	-0.182215	-1.93651	0.00392927	0.0405896	1	1093	tags=40%, list=22%, signal=50%
GO_POSITIVE_REGULATION_OF_LEUKOCYTE_CHEMOTAXIS	32	-0.284773	-1.93453	0.00606061	0.0409633	1	2180	tags=72%, list=44%, signal=127%
GO_POSITIVE_REGULATION_OF_PROTEIN_CONTAINING_COMPLEX_ASSEMBLY	47	-0.23714	-1.9338	0.00796813	0.041065	1	2869	tags=81%, list=57%, signal=188%
GO_REGULATION_OF_CELL_KILLING	30	-0.29497	-1.93316	0.00842105	0.0411315	1	2035	tags=70%, list=41%, signal=117%
GO_FATTY_ACID_DERIVATIVE_BIOSYNTHETIC_PROCESS	26	-0.317018	-1.9312	0.00972763	0.0415093	1	2078	tags=73%, list=42%, signal=124%
GO_PRODUCTION_OF_MOLECULAR_MEDIATOR_INVOLVED_IN_INFLAMMATORY_RESPONSE	25	-0.319196	-1.92755	0.0133588	0.0422661	1	2613	tags=84%, list=52%, signal=175%
GO_UNSATURATED_FATTY_ACID_METABOLIC_PROCESS	30	-0.293897	-1.92626	0.00410678	0.0424677	1	2207	tags=73%, list=44%, signal=130%
GO_RESPONSE_TO_ABIOTIC_STIMULUS	268	-0.104238	-1.92586	0.00813008	0.0424455	1	2157	tags=53%, list=43%, signal=88%
GO_MYELOID_CELL_DIFFERENTIATION	94	-0.168066	-1.92501	0.00608519	0.0426074	1	2102	tags=59%, list=42%, signal=99%
HP_ARTERIAL_STENOSIS	31	-0.285856	-1.92483	0.00996016	0.0425586	1	3258	tags=94%, list=65%, signal=267%
GO_CARGO_RECEPTOR_ACTIVITY	27	-0.311899	-1.92346	0.0116732	0.0428184	1	2524	tags=81%, list=50%, signal=164%
GO_REGULATION_OF_SIGNALING_RECEPTOR_ACTIVITY	65	-0.207045	-1.92345	0.00788955	0.0427287	1	1210	tags=45%, list=24%, signal=58%
GO_RESPONSE_TO_STEROID_HORMONE	80	-0.182317	-1.92294	0.00843882	0.0427433	1	1229	tags=43%, list=25%, signal=55%
GO_REGULATION_OF_LYMPHOCYTE_MEDIATED_IMMUNITY	47	-0.245078	-1.92102	0.01222	0.0431638	1	2085	tags=66%, list=42%, signal=112%
HP_HEADACHE	65	-0.206297	-1.91812	0.00402414	0.043801	1	2906	tags=78%, list=58%, signal=185%
HP_ABNORMAL_CIRCULATING_LIPID_CONCENTRATION	43	-0.24644	-1.91692	0.0117878	0.0439895	1	3198	tags=88%, list=64%, signal=243%
GO_CELLULAR_LIPID_CATABOLIC_PROCESS	49	-0.235199	-1.91581	0.00616016	0.0441625	1	2510	tags=73%, list=50%, signal=146%
GO_CYTOKINE_PRODUCTION_INVOLVED_IN_INFLAMMATORY_RESPONSE	18	-0.367813	-1.91352	0.0121951	0.0446854	1	2613	tags=89%, list=52%, signal=186%
GO_T_CELL_ACTIVATION_INVOLVED_IN_IMMUNE_RESPONSE	28	-0.298989	-1.9128	0.00739372	0.0447646	1	2443	tags=79%, list=49%, signal=153%
GO_NEGATIVE_REGULATION_OF_CELL_ADHESION	84	-0.177312	-1.91253	0.0119048	0.0447382	1	2046	tags=58%, list=41%, signal=97%
HP_RECURRENT_FUNGAL_INFECTIONS	18	-0.379165	-1.91245	0.00601202	0.0446691	1	3112	tags=100%, list=62%, signal=264%
HP_CARDIAC_ARREST	36	-0.269071	-1.91177	0.00984252	0.0447537	1	1582	tags=58%, list=32%, signal=85%
GO_REGULATION_OF_RELEASE_OF_SEQUESTERED_CALCIUM_ION_INTO_CYTOSOL	24	-0.331726	-1.91119	0.0105708	0.0448183	1	1892	tags=71%, list=38%, signal=113%
GO_NATURAL_KILLER_CELL_ACTIVATION	18	-0.369909	-1.91018	0.0165631	0.0449926	1	2047	tags=78%, list=41%, signal=131%
HP_GASTROINTESTINAL_INFLAMMATION	24	-0.33474	-1.90973	0.00211416	0.0450256	1	3127	tags=96%, list=63%, signal=255%
GO_AMIDE_BINDING	91	-0.170895	-1.90902	0.011811	0.0450947	1	2239	tags=62%, list=45%, signal=109%
HP_ABNORMALITY_OF_THE_NASAL_MUCOSA	17	-0.379573	-1.9085	0.012685	0.0451187	1	1639	tags=71%, list=33%, signal=105%
GO_ENDOCYTIC_VESICLE	79	-0.186753	-1.90833	0.00410678	0.0450693	1	2563	tags=70%, list=51%, signal=141%
GO_POSITIVE_REGULATION_OF_HYDROLASE_ACTIVITY	162	-0.131087	-1.90805	0.0123457	0.0450618	1	2731	tags=67%, list=55%, signal=143%
GO_VACUOLE	145	-0.135275	-1.90758	0.00425532	0.0450719	1	3827	tags=90%, list=77%, signal=371%
GO_CELL_PROJECTION_ORGANIZATION	391	-0.08778	-1.90571	0.0125786	0.0454368	1	1911	tags=46%, list=38%, signal=69%
GO_RESPONSE_TO_TYPE_I_INTERFERON	15	-0.410231	-1.90518	0.0119048	0.0454713	1	1956	tags=80%, list=39%, signal=131%
GO_UNSATURATED_FATTY_ACID_BIOSYNTHETIC_PROCESS	16	-0.398375	-1.90509	0.00578035	0.0453884	1	2078	tags=81%, list=42%, signal=139%
GO_ANTIMICROBIAL_HUMORAL_IMMUNE_RESPONSE_MEDIATED_BY_ANTIMICROBIAL_PEPTIDE	24	-0.328309	-1.90315	0.00787402	0.0458122	1	2534	tags=83%, list=51%, signal=168%
GO_CELL_SUBSTRATE_ADHESION	97	-0.167865	-1.9031	0.0197239	0.0457345	1	1446	tags=45%, list=29%, signal=63%
GO_RESPONSE_TO_HEAT	29	-0.29686	-1.90176	0.00826446	0.0460052	1	2146	tags=72%, list=43%, signal=126%
HP_ABNORMAL_HOMEOSTASIS	252	-0.10399	-1.90092	0.008	0.0461623	1	3039	tags=71%, list=61%, signal=171%
HP_SPLENOMEGALY	73	-0.187961	-1.89788	0.00591716	0.0468887	1	3253	tags=84%, list=65%, signal=236%
HP_AUTOIMMUNITY	44	-0.239746	-1.89737	0.0199203	0.046914	1	3131	tags=86%, list=63%, signal=229%
GO_ALCOHOL_BIOSYNTHETIC_PROCESS	29	-0.293773	-1.89412	0.0104603	0.0476145	1	2851	tags=86%, list=57%, signal=199%
GO_CLATHRIN_COATED_VESICLE	51	-0.225365	-1.8934	0.0123203	0.0476903	1	2219	tags=67%, list=44%, signal=119%
HP_SEPSIS	21	-0.342744	-1.89076	0.0137525	0.0482976	1	2104	tags=76%, list=42%, signal=131%
GO_NEGATIVE_REGULATION_OF_PROTEOLYSIS	74	-0.188295	-1.88995	0.00391389	0.048435	1	2114	tags=61%, list=42%, signal=104%
GO_PHOSPHOLIPID_METABOLIC_PROCESS	86	-0.1752	-1.88948	0.00631579	0.048454	1	2861	tags=74%, list=57%, signal=171%
GO_CILIUM_ORGANIZATION	56	-0.214719	-1.88727	0.0141414	0.0488803	1	2868	tags=79%, list=57%, signal=182%
HP_CARIOUS_TEETH	34	-0.269562	-1.88308	0.0137525	0.049959	1	2780	tags=82%, list=56%, signal=184%
GO_REGULATION_OF_PROTEOLYSIS	140	-0.135332	-1.88178	0.00623701	0.0502431	1	2129	tags=56%, list=43%, signal=94%
GO_REGULATION_OF_CALCIUM_ION_TRANSPORT	79	-0.18219	-1.88069	0.00948767	0.0504617	1	2269	tags=63%, list=45%, signal=114%
GO_MOVEMENT_IN_HOST_ENVIRONMENT	31	-0.28248	-1.87933	0.0144628	0.0507388	1	1178	tags=52%, list=24%, signal=67%
GO_REGULATION_OF_PHOSPHORUS_METABOLIC_PROCESS	438	-0.0804412	-1.87857	0.0094518	0.0508418	1	2408	tags=55%, list=48%, signal=98%
HP_ABNORMALITY_OF_DIGESTIVE_SYSTEM_MORPHOLOGY	210	-0.114922	-1.87688	0.010101	0.0512647	1	3141	tags=74%, list=63%, signal=190%
GO_RESPONSE_TO_KETONE	58	-0.21446	-1.87539	0.00612245	0.0515624	1	2217	tags=66%, list=44%, signal=116%
HP_ABNORMALITY_OF_THE_MIDDLE_EAR	113	-0.153899	-1.87453	0.00772201	0.0516986	1	2125	tags=58%, list=43%, signal=98%
GO_CELLULAR_RESPONSE_TO_NITROGEN_COMPOUND	160	-0.128719	-1.87325	0.0114943	0.0519358	1	2378	tags=60%, list=48%, signal=111%
HP_ABNORMALITY_OF_THE_COAGULATION_CASCADE	18	-0.356528	-1.87169	0.0104822	0.0522932	1	2947	tags=94%, list=59%, signal=229%
GO_REGULATION_OF_CELL_DEATH	366	-0.0861723	-1.87117	0.00992064	0.0523366	1	2129	tags=51%, list=43%, signal=82%
GO_PATTERN_RECOGNITION_RECEPTOR_SIGNALING_PATHWAY	38	-0.259159	-1.87084	0.00619835	0.0523237	1	2794	tags=82%, list=56%, signal=183%
GO_POSITIVE_REGULATION_OF_INTERLEUKIN_1_PRODUCTION	18	-0.365449	-1.87037	0.0102669	0.0523721	1	2347	tags=83%, list=47%, signal=156%
HP_SKIN_ULCER	25	-0.309548	-1.87007	0.00589391	0.0523539	1	3261	tags=96%, list=65%, signal=275%
GO_ENZYME_REGULATOR_ACTIVITY	205	-0.113772	-1.87	0.00205761	0.0522729	1	2114	tags=53%, list=42%, signal=88%
GO_STEROID_BIOSYNTHETIC_PROCESS	33	-0.270433	-1.86832	0.00992064	0.0526572	1	1082	tags=48%, list=22%, signal=61%
GO_CELL_ADHESION_MOLECULE_BINDING	120	-0.148292	-1.86777	0.00992064	0.052699	1	1319	tags=41%, list=26%, signal=54%
GO_NEGATIVE_REGULATION_OF_PROTEIN_METABOLIC_PROCESS	213	-0.110509	-1.86672	0.00196078	0.052867	1	2195	tags=54%, list=44%, signal=93%
HP_EXERTIONAL_DYSPNEA	16	-0.383226	-1.86634	0.0100402	0.0528775	1	1841	tags=75%, list=37%, signal=118%
GO_REGULATION_OF_OSTEOBLAST_DIFFERENTIATION	42	-0.236117	-1.86501	0.0158103	0.0532478	1	2997	tags=83%, list=60%, signal=206%
GO_RESPONSE_TO_EXTRACELLULAR_STIMULUS	103	-0.159287	-1.86465	0.0168776	0.053247	1	920	tags=34%, list=18%, signal=41%
GO_CILIUM_OR_FLAGELLUM_DEPENDENT_CELL_MOTILITY	27	-0.295447	-1.86439	0.00854701	0.0532171	1	2791	tags=85%, list=56%, signal=192%
GO_OXIDOREDUCTASE_ACTIVITY_ACTING_ON_PAIRED_DONORS_WITH_INCORPORATION_OR_REDUCTION_OF_MOLECULAR_OXYGEN_NAD_P_H_AS_ONE_DONOR_AND_INCORPORATION_OF_ONE_ATOM_OF_OXYGEN	19	-0.349602	-1.86359	0.0139721	0.0533655	1	2207	tags=79%, list=44%, signal=141%
GO_EPITHELIAL_CELL_PROLIFERATION	130	-0.141984	-1.86164	0.0139442	0.0538647	1	1348	tags=41%, list=27%, signal=54%
HP_VENTRICULOMEGALY	82	-0.174709	-1.86002	0.00386847	0.0542803	1	1093	tags=39%, list=22%, signal=49%
GO_CILIARY_BASAL_BODY	17	-0.378947	-1.85927	0.014652	0.0543756	1	1348	tags=65%, list=27%, signal=88%
GO_MONOCARBOXYLIC_ACID_METABOLIC_PROCESS	129	-0.140164	-1.85826	0.0132576	0.0545634	1	2264	tags=59%, list=45%, signal=105%
GO_REGULATION_OF_RESPONSE_TO_CYTOKINE_STIMULUS	41	-0.242638	-1.85535	0.00613497	0.0553402	1	3188	tags=88%, list=64%, signal=240%
GO_INOSITOL_PHOSPHATE_METABOLIC_PROCESS	21	-0.336174	-1.85475	0.0138614	0.0554067	1	2851	tags=90%, list=57%, signal=210%
GO_CELL_KILLING	46	-0.232065	-1.85344	0.00988142	0.0557247	1	2547	tags=74%, list=51%, signal=149%
HP_ABNORMAL_NEPHRON_MORPHOLOGY	40	-0.253427	-1.85344	0.00402414	0.0556217	1	2119	tags=68%, list=42%, signal=116%
GO_LONG_CHAIN_FATTY_ACID_TRANSPORT	20	-0.343574	-1.85205	0.012024	0.0559138	1	1290	tags=60%, list=26%, signal=81%
GO_POSITIVE_REGULATION_OF_SYNAPTIC_TRANSMISSION	71	-0.190985	-1.84928	0.0164948	0.056699	1	1454	tags=48%, list=29%, signal=67%
HP_ABNORMAL_HEART_MORPHOLOGY	217	-0.109473	-1.84777	0.0160321	0.0570344	1	1482	tags=40%, list=30%, signal=55%
HP_ABNORMAL_RENAL_MORPHOLOGY	186	-0.114817	-1.84379	0.00982318	0.0580995	1	873	tags=28%, list=17%, signal=33%
GO_PERINUCLEAR_REGION_OF_CYTOPLASM	158	-0.126721	-1.8436	0.00813008	0.058079	1	2014	tags=53%, list=40%, signal=85%
GO_NEGATIVE_REGULATION_OF_CATABOLIC_PROCESS	48	-0.226609	-1.84259	0.0105042	0.0582977	1	2733	tags=77%, list=55%, signal=168%
GO_POSITIVE_REGULATION_OF_OSSIFICATION	34	-0.267418	-1.84248	0.0120724	0.0582243	1	1173	tags=50%, list=23%, signal=65%
GO_REGULATION_OF_PEPTIDYL_TYROSINE_PHOSPHORYLATION	78	-0.180289	-1.84229	0.00760456	0.0581635	1	1229	tags=42%, list=25%, signal=55%
HP_ABNORMAL_BLEEDING	72	-0.183396	-1.84153	0.0133843	0.0582923	1	1875	tags=56%, list=38%, signal=88%
GO_REGULATION_OF_LEUKOCYTE_CHEMOTAXIS	40	-0.241129	-1.8405	0.0123457	0.0585646	1	2180	tags=68%, list=44%, signal=119%
HP_VESTIBULAR_DYSFUNCTION	26	-0.30245	-1.8393	0.016	0.058841	1	3112	tags=92%, list=62%, signal=243%
HP_ABNORMAL_MYELOID_LEUKOCYTE_MORPHOLOGY	54	-0.213094	-1.83817	0.0113852	0.0590959	1	1910	tags=59%, list=38%, signal=95%
GO_RAS_GUANYL_NUCLEOTIDE_EXCHANGE_FACTOR_ACTIVITY	27	-0.296691	-1.83747	0.00988142	0.0591991	1	2970	tags=89%, list=59%, signal=218%
HP_ABNORMAL_IMMUNE_SYSTEM_MORPHOLOGY	94	-0.163833	-1.83739	0.0181818	0.0591073	1	1910	tags=54%, list=38%, signal=86%
GO_EXTRINSIC_APOPTOTIC_SIGNALING_PATHWAY	55	-0.211067	-1.83673	0.00739372	0.0592471	1	2230	tags=65%, list=45%, signal=117%
HP_LEFT_VENTRICULAR_DYSFUNCTION	15	-0.397593	-1.83467	0.008	0.0597772	1	2019	tags=80%, list=40%, signal=134%
GO_BASOLATERAL_PLASMA_MEMBRANE	84	-0.170842	-1.83294	0.0117878	0.0602713	1	1304	tags=43%, list=26%, signal=57%
GO_CALCIUM_ION_TRANSMEMBRANE_IMPORT_INTO_CYTOSOL	51	-0.2122	-1.83258	0.0164948	0.0603043	1	1892	tags=59%, list=38%, signal=94%
GO_ALPHA_BETA_T_CELL_DIFFERENTIATION	35	-0.262869	-1.82983	0.0078125	0.0610573	1	2553	tags=77%, list=51%, signal=157%
HP_INTERSTITIAL_PULMONARY_ABNORMALITY	15	-0.383149	-1.82812	0.0193798	0.0615118	1	3091	tags=100%, list=62%, signal=261%
GO_CYTOSOLIC_CALCIUM_ION_TRANSPORT	60	-0.201754	-1.827	0.015873	0.061753	1	1921	tags=58%, list=38%, signal=94%
GO_CEREBRAL_CORTEX_CELL_MIGRATION	15	-0.400201	-1.82693	0.00617284	0.0616679	1	1006	tags=60%, list=20%, signal=75%
GO_TYROSINE_PHOSPHORYLATION_OF_STAT_PROTEIN	25	-0.305528	-1.82629	0.023622	0.0617719	1	3281	tags=96%, list=66%, signal=278%
GO_NEGATIVE_REGULATION_OF_RESPONSE_TO_WOUNDING	33	-0.261008	-1.82543	0.016632	0.0619178	1	2947	tags=85%, list=59%, signal=205%
GO_VITAMIN_METABOLIC_PROCESS	32	-0.264946	-1.82508	0.014433	0.0619229	1	1341	tags=53%, list=27%, signal=72%
GO_REGULATION_OF_SMOOTHENED_SIGNALING_PATHWAY	22	-0.32293	-1.82469	0.0158103	0.0619334	1	1348	tags=59%, list=27%, signal=81%
GO_POSITIVE_REGULATION_OF_RECEPTOR_SIGNALING_PATHWAY_VIA_STAT	31	-0.281227	-1.82379	0.00601202	0.0621054	1	3281	tags=94%, list=66%, signal=270%
HP_AORTIC_ANEURYSM	22	-0.322583	-1.82364	0.0143149	0.0620449	1	1577	tags=64%, list=32%, signal=93%
HP_ABNORMALITY_OF_THE_THYROID_GLAND	83	-0.171728	-1.82189	0.00994036	0.0624807	1	3253	tags=82%, list=65%, signal=231%
GO_REGULATION_OF_OSSIFICATION	66	-0.191203	-1.82178	0.0218254	0.0623956	1	2997	tags=79%, list=60%, signal=194%
GO_CELLULAR_RESPONSE_TO_HORMONE_STIMULUS	119	-0.144474	-1.82104	0.0121704	0.0625709	1	2237	tags=59%, list=45%, signal=104%
GO_POSITIVE_REGULATION_OF_ACTIN_FILAMENT_POLYMERIZATION	17	-0.354405	-1.81985	0.0159363	0.0628294	1	3235	tags=100%, list=65%, signal=282%
HP_PAIN	146	-0.129821	-1.81936	0.0162602	0.0628938	1	2864	tags=70%, list=57%, signal=159%
GO_CELLULAR_RESPONSE_TO_STEROID_HORMONE_STIMULUS	39	-0.250415	-1.81915	0.0208768	0.0628375	1	1451	tags=54%, list=29%, signal=75%
GO_B_CELL_PROLIFERATION	27	-0.29144	-1.81909	0.012474	0.0627356	1	1885	tags=67%, list=38%, signal=106%
HP_ABNORMAL_LEUKOCYTE_COUNT	60	-0.197638	-1.81884	0.0170455	0.0626988	1	2858	tags=77%, list=57%, signal=177%
GO_CD4_POSITIVE_ALPHA_BETA_T_CELL_DIFFERENTIATION	26	-0.30146	-1.81837	0.012605	0.0627365	1	2540	tags=81%, list=51%, signal=163%
GO_NEGATIVE_REGULATION_OF_T_CELL_PROLIFERATION	16	-0.375	-1.81684	0.0179283	0.0630939	1	1882	tags=75%, list=38%, signal=120%
GO_CELL_CELL_JUNCTION	124	-0.139915	-1.81562	0.0121951	0.0633837	1	972	tags=33%, list=19%, signal=40%
GO_FC_RECEPTOR_MEDIATED_STIMULATORY_SIGNALING_PATHWAY	17	-0.374273	-1.81561	0.0158103	0.063277	1	3136	tags=100%, list=63%, signal=267%
GO_GRANULOCYTE_CHEMOTAXIS	49	-0.219403	-1.81464	0.0186722	0.0635116	1	2078	tags=63%, list=42%, signal=107%
GO_CYTOKINE_PRODUCTION_INVOLVED_IN_IMMUNE_RESPONSE	41	-0.239451	-1.81435	0.0136986	0.0635148	1	2716	tags=78%, list=54%, signal=169%
GO_MONOCYTE_CHEMOTAXIS	23	-0.312088	-1.81425	0.0136986	0.0634461	1	1926	tags=70%, list=39%, signal=113%
GO_ORGANIC_CYCLIC_COMPOUND_CATABOLIC_PROCESS	86	-0.168366	-1.81225	0.0133843	0.0640016	1	3069	tags=78%, list=61%, signal=198%
HP_NAUSEA_AND_VOMITING	77	-0.172667	-1.81192	0.0147992	0.0640011	1	3112	tags=79%, list=62%, signal=207%
GO_PLATELET_ACTIVATION	41	-0.240174	-1.8114	0.0101833	0.0640699	1	1249	tags=49%, list=25%, signal=64%
GO_REGULATION_OF_RECEPTOR_SIGNALING_PATHWAY_VIA_STAT	39	-0.243132	-1.81111	0.0206186	0.0640911	1	3282	tags=90%, list=66%, signal=259%
GO_POSITIVE_REGULATION_OF_PEPTIDE_SECRETION	65	-0.189463	-1.81016	0.011976	0.0642866	1	2066	tags=60%, list=41%, signal=101%
GO_POSITIVE_REGULATION_OF_EXOCYTOSIS	28	-0.293213	-1.8087	0.0145833	0.0647063	1	3186	tags=93%, list=64%, signal=255%
GO_RESPONSE_TO_NUTRIENT	46	-0.22995	-1.80727	0.0238569	0.0650615	1	2014	tags=63%, list=40%, signal=105%
GO_POSITIVE_REGULATION_OF_PROTEIN_KINASE_B_SIGNALING	56	-0.201861	-1.80673	0.0178218	0.0651622	1	2753	tags=75%, list=55%, signal=165%
GO_REGULATION_OF_SYMBIOTIC_PROCESS	31	-0.265952	-1.80672	0.0142566	0.0650546	1	1744	tags=61%, list=35%, signal=94%
GO_NEGATIVE_REGULATION_OF_INFLAMMATORY_RESPONSE	44	-0.228557	-1.80291	0.0116505	0.0663228	1	2391	tags=70%, list=48%, signal=134%
HP_THORACIC_AORTIC_ANEURYSM	17	-0.361087	-1.80272	0.00990099	0.066274	1	1437	tags=65%, list=29%, signal=90%
GO_RHYTHMIC_PROCESS	62	-0.196547	-1.80174	0.025	0.0664479	1	724	tags=34%, list=14%, signal=39%
HP_ABNORMAL_UVEA_MORPHOLOGY	109	-0.148969	-1.80077	0.00804829	0.0666782	1	1199	tags=39%, list=24%, signal=50%
GO_PROTEASE_BINDING	30	-0.273508	-1.7987	0.0142857	0.067309	1	1975	tags=67%, list=40%, signal=110%
HP_DECREASED_CIRCULATING_ANTIBODY_LEVEL	30	-0.276459	-1.79706	0.0156556	0.0678111	1	3127	tags=90%, list=63%, signal=239%
GO_APICAL_JUNCTION_COMPLEX	33	-0.262075	-1.79635	0.0192678	0.0679943	1	972	tags=45%, list=19%, signal=56%
GO_POSITIVE_REGULATION_OF_DEVELOPMENTAL_PROCESS	429	-0.0789384	-1.79328	0.0123967	0.0689948	1	2146	tags=50%, list=43%, signal=80%
HP_HYPERHIDROSIS	29	-0.279608	-1.79316	0.0274841	0.0689173	1	2749	tags=83%, list=55%, signal=183%
HP_RECURRENT_PNEUMONIA	15	-0.387563	-1.79299	0.0230126	0.0688652	1	3069	tags=100%, list=61%, signal=258%
HP_TACHYCARDIA	31	-0.2632	-1.7918	0.0194175	0.0692049	1	3048	tags=87%, list=61%, signal=222%
GO_MUSCLE_ADAPTATION	25	-0.299698	-1.79126	0.0167364	0.069272	1	3110	tags=92%, list=62%, signal=242%
GO_CELLULAR_RESPONSE_TO_INORGANIC_SUBSTANCE	59	-0.194615	-1.78861	0.00587084	0.0701859	1	2175	tags=63%, list=44%, signal=110%
GO_REGULATION_OF_LEUKOCYTE_MEDIATED_CYTOTOXICITY	25	-0.305327	-1.78622	0.0118343	0.070964	1	1882	tags=68%, list=38%, signal=108%
GO_GRANULOCYTE_MIGRATION	55	-0.205037	-1.78622	0.0181818	0.0708472	1	2078	tags=62%, list=42%, signal=105%
GO_PHOSPHOLIPID_BINDING	101	-0.152234	-1.78178	0.015444	0.0724342	1	2176	tags=58%, list=44%, signal=101%
GO_MONOOXYGENASE_ACTIVITY	33	-0.257469	-1.78074	0.0273973	0.0727092	1	2207	tags=70%, list=44%, signal=124%
HP_ABNORMAL_CIRCULATING_IGA_LEVEL	15	-0.378937	-1.7807	0.0273438	0.0726129	1	3112	tags=100%, list=62%, signal=264%
GO_MUSCLE_SYSTEM_PROCESS	138	-0.129442	-1.78017	0.018622	0.0727045	1	3176	tags=76%, list=64%, signal=203%
GO_AZUROPHIL_GRANULE	19	-0.334175	-1.77882	0.0337553	0.0730863	1	2547	tags=84%, list=51%, signal=171%
GO_REGULATION_OF_EXTRINSIC_APOPTOTIC_SIGNALING_PATHWAY	37	-0.247104	-1.77619	0.0187891	0.0740014	1	2153	tags=68%, list=43%, signal=118%
GO_PLASMA_MEMBRANE_PROTEIN_COMPLEX	220	-0.105534	-1.77563	0.0146444	0.0740794	1	1292	tags=36%, list=26%, signal=46%
GO_STEROID_BINDING	21	-0.318949	-1.77541	0.0204842	0.0740445	1	1032	tags=52%, list=21%, signal=66%
HP_AUTOIMMUNE_ANTIBODY_POSITIVITY	23	-0.307536	-1.77477	0.0236686	0.0741445	1	3253	tags=96%, list=65%, signal=273%
GO_PEPTIDYL_LYSINE_MODIFICATION	39	-0.238367	-1.77413	0.0251938	0.0742937	1	2280	tags=69%, list=46%, signal=126%
GO_EPIDERMIS_DEVELOPMENT	93	-0.16553	-1.77307	0.0191083	0.0745869	1	3221	tags=81%, list=64%, signal=222%
HP_HEMOLYTIC_ANEMIA	24	-0.305064	-1.77239	0.0116732	0.0747198	1	2858	tags=88%, list=57%, signal=203%
HP_ABNORMALITY_OF_THE_BILIARY_SYSTEM	61	-0.187959	-1.77233	0.0164948	0.0746195	1	3253	tags=84%, list=65%, signal=236%
GO_COLLAGEN_TRIMER	46	-0.223263	-1.77085	0.0138889	0.0751053	1	2808	tags=78%, list=56%, signal=177%
GO_T_CELL_MEDIATED_IMMUNITY	36	-0.251679	-1.76564	0.0205761	0.0771111	1	2085	tags=67%, list=42%, signal=114%
HP_APLASIA_HYPOPLASIA_OF_THE_SPLEEN	22	-0.310128	-1.76464	0.0261438	0.0774028	1	1639	tags=64%, list=33%, signal=94%
GO_POSITIVE_REGULATION_OF_CATION_CHANNEL_ACTIVITY	30	-0.27049	-1.76444	0.027668	0.0773836	1	990	tags=47%, list=20%, signal=58%
GO_PROCESS_UTILIZING_AUTOPHAGIC_MECHANISM	50	-0.214343	-1.76289	0.0175097	0.0778781	1	3740	tags=96%, list=75%, signal=377%
GO_POSITIVE_REGULATION_OF_PROTEIN_KINASE_ACTIVITY	150	-0.120893	-1.76127	0.0180361	0.0784324	1	2348	tags=59%, list=47%, signal=107%
GO_LYMPHOCYTE_MIGRATION	35	-0.254323	-1.76071	0.0263158	0.0785371	1	2024	tags=66%, list=40%, signal=110%
HP_ABNORMALITIES_OF_PLACENTA_OR_UMBILICAL_CORD	16	-0.366473	-1.76069	0.0256917	0.078421	1	362	tags=44%, list=7%, signal=47%
GO_REGULATION_OF_LIPID_CATABOLIC_PROCESS	16	-0.367275	-1.76025	0.0121457	0.078464	1	2858	tags=94%, list=57%, signal=218%
HP_APLASIA_HYPOPLASIA_OF_THE_SKIN	31	-0.263544	-1.75916	0.0351967	0.0787831	1	2885	tags=84%, list=58%, signal=197%
GO_POSITIVE_REGULATION_OF_TRANSMEMBRANE_TRANSPORT	59	-0.194324	-1.75879	0.0262626	0.0788382	1	990	tags=39%, list=20%, signal=48%
GO_POSITIVE_REGULATION_OF_TYROSINE_PHOSPHORYLATION_OF_STAT_PROTEIN	23	-0.301911	-1.75877	0.0133843	0.0787203	1	3281	tags=96%, list=66%, signal=277%
HP_ABNORMALITY_OF_CARDIOVASCULAR_SYSTEM_ELECTROPHYSIOLOGY	85	-0.163126	-1.75815	0.0153846	0.0788586	1	1611	tags=48%, list=32%, signal=70%
GO_REGULATION_OF_CELL_PROJECTION_ASSEMBLY	36	-0.250425	-1.75803	0.022449	0.078789	1	2369	tags=72%, list=47%, signal=136%
GO_POSITIVE_REGULATION_OF_CELL_DEVELOPMENT	165	-0.117803	-1.75727	0.0221328	0.0789794	1	2189	tags=55%, list=44%, signal=95%
GO_POSITIVE_REGULATION_OF_HEMOPOIESIS	62	-0.19119	-1.75619	0.0216535	0.079272	1	2444	tags=68%, list=49%, signal=131%
HP_PECTUS_EXCAVATUM	44	-0.221274	-1.75586	0.0234834	0.0792998	1	1518	tags=52%, list=30%, signal=74%
GO_FAT_CELL_DIFFERENTIATION	64	-0.18441	-1.75575	0.0281125	0.0792214	1	2997	tags=78%, list=60%, signal=193%
GO_CELLULAR_KETONE_METABOLIC_PROCESS	45	-0.221639	-1.75042	0.00829876	0.0812607	1	2125	tags=64%, list=43%, signal=111%
GO_MEMBRANE_INVAGINATION	26	-0.284649	-1.75034	0.0105485	0.0811599	1	2239	tags=73%, list=45%, signal=132%
GO_REGULATION_OF_ACUTE_INFLAMMATORY_RESPONSE	19	-0.329251	-1.74967	0.0153846	0.0812994	1	3361	tags=100%, list=67%, signal=304%
GO_SARCOPLASM	27	-0.278824	-1.74943	0.014	0.081253	1	1207	tags=52%, list=24%, signal=68%
GO_REGULATION_OF_PROTEIN_LOCALIZATION	212	-0.10457	-1.74925	0.0177515	0.081241	1	2189	tags=54%, list=44%, signal=92%
GO_POSITIVE_REGULATION_OF_GTPASE_ACTIVITY	83	-0.163664	-1.7486	0.0268595	0.0813803	1	2630	tags=69%, list=53%, signal=142%
GO_TRANSMITTER_GATED_CHANNEL_ACTIVITY	26	-0.285747	-1.74828	0.0178926	0.0813896	1	1272	tags=54%, list=25%, signal=72%
GO_ENTRY_INTO_HOST	30	-0.269953	-1.74799	0.018711	0.081375	1	1826	tags=63%, list=37%, signal=99%
GO_SUPEROXIDE_METABOLIC_PROCESS	25	-0.292261	-1.74662	0.019802	0.0818657	1	2347	tags=76%, list=47%, signal=143%
GO_ALPHA_AMINO_ACID_METABOLIC_PROCESS	45	-0.219083	-1.74653	0.0251938	0.0817741	1	3471	tags=91%, list=69%, signal=295%
GO_POSITIVE_REGULATION_OF_ION_TRANSPORT	99	-0.148576	-1.74622	0.0170576	0.0817931	1	990	tags=34%, list=20%, signal=42%
GO_CELLULAR_RESPONSE_TO_CHEMICAL_STRESS	76	-0.167173	-1.74426	0.0178218	0.0824993	1	1941	tags=55%, list=39%, signal=89%
GO_PEPTIDYL_TYROSINE_MODIFICATION	112	-0.141498	-1.74416	0.0168224	0.0824133	1	1229	tags=38%, list=25%, signal=50%
GO_POSITIVE_REGULATION_OF_MUSCLE_CELL_DIFFERENTIATION	22	-0.313251	-1.74162	0.0242424	0.0834029	1	2078	tags=73%, list=42%, signal=124%
GO_CELLULAR_RESPONSE_TO_ALCOHOL	20	-0.31988	-1.74142	0.0121704	0.0833561	1	2408	tags=80%, list=48%, signal=154%
GO_LONG_TERM_SYNAPTIC_POTENTIATION	32	-0.259913	-1.74099	0.0181452	0.083434	1	1366	tags=53%, list=27%, signal=73%
GO_POSITIVE_REGULATION_OF_CYTOSOLIC_CALCIUM_ION_CONCENTRATION_INVOLVED_IN_PHOSPHOLIPASE_C_ACTIVATING_G_PROTEIN_COUPLED_SIGNALING_PATHWAY	17	-0.349718	-1.7409	0.0255906	0.0833367	1	2376	tags=82%, list=48%, signal=156%
HP_ABNORMAL_ERYTHROCYTE_MORPHOLOGY	94	-0.155277	-1.73999	0.0325866	0.0835702	1	3069	tags=77%, list=61%, signal=195%
GO_POSITIVE_REGULATION_OF_CELLULAR_COMPONENT_ORGANIZATION	266	-0.0948426	-1.73857	0.0255864	0.0840459	1	2146	tags=52%, list=43%, signal=86%
GO_B_CELL_DIFFERENTIATION	31	-0.260577	-1.73844	0.0141129	0.0839854	1	1932	tags=65%, list=39%, signal=104%
HP_REDUCED_CONSCIOUSNESS_CONFUSION	62	-0.186565	-1.73746	0.0297619	0.0843248	1	3112	tags=81%, list=62%, signal=211%
HP_ABNORMAL_INTESTINE_MORPHOLOGY	165	-0.118066	-1.73734	0.0120482	0.0842498	1	1915	tags=50%, list=38%, signal=78%
GO_REGULATION_OF_CALCIUM_ION_TRANSMEMBRANE_TRANSPORT	42	-0.226973	-1.73555	0.0139721	0.0848383	1	2209	tags=67%, list=44%, signal=118%
GO_ENVELOPE	123	-0.134751	-1.73538	0.0242424	0.0847855	1	2230	tags=58%, list=45%, signal=102%
GO_CELLULAR_AMINO_ACID_BIOSYNTHETIC_PROCESS	18	-0.342723	-1.7346	0.021692	0.0850251	1	2738	tags=89%, list=55%, signal=196%
GO_TRANS_GOLGI_NETWORK	40	-0.233266	-1.73158	0.0199601	0.0862713	1	2219	tags=68%, list=44%, signal=120%
GO_REGULATION_OF_CELL_PROJECTION_ORGANIZATION	187	-0.109868	-1.73052	0.0238095	0.0865969	1	2146	tags=53%, list=43%, signal=90%
GO_GLAND_MORPHOGENESIS	41	-0.232915	-1.72968	0.0294695	0.0868828	1	1285	tags=49%, list=26%, signal=65%
HP_NEOPLASM_OF_THE_CENTRAL_NERVOUS_SYSTEM	26	-0.285222	-1.72948	0.0149533	0.0868479	1	890	tags=46%, list=18%, signal=56%
HP_ABNORMAL_ANATOMIC_LOCATION_OF_THE_HEART	27	-0.280195	-1.72941	0.0238095	0.0867617	1	1015	tags=48%, list=20%, signal=60%
HP_ABNORMAL_ENZYME_COENZYME_ACTIVITY	41	-0.233372	-1.72858	0.0158416	0.0870277	1	3112	tags=85%, list=62%, signal=224%
GO_DENDRITIC_CELL_DIFFERENTIATION	15	-0.366098	-1.72529	0.0327869	0.08835	1	2176	tags=80%, list=44%, signal=141%
GO_FICOLIN_1_RICH_GRANULE_MEMBRANE	17	-0.345374	-1.72528	0.0245902	0.0882248	1	3280	tags=100%, list=66%, signal=290%
GO_REGULATION_OF_ALPHA_BETA_T_CELL_DIFFERENTIATION	19	-0.321802	-1.72148	0.0279441	0.0898435	1	1556	tags=63%, list=31%, signal=91%
GO_NEGATIVE_REGULATION_OF_IMMUNE_EFFECTOR_PROCESS	34	-0.251226	-1.72051	0.0280561	0.0900965	1	2724	tags=79%, list=54%, signal=173%
GO_ICOSANOID_METABOLIC_PROCESS	33	-0.257469	-1.7205	0.0288462	0.0899733	1	2207	tags=70%, list=44%, signal=124%
GO_RIBOSE_PHOSPHATE_METABOLIC_PROCESS	67	-0.178766	-1.71924	0.0220441	0.0903369	1	3149	tags=81%, list=63%, signal=215%
GO_GLIAL_CELL_MIGRATION	16	-0.362661	-1.71868	0.0242424	0.0905032	1	1006	tags=56%, list=20%, signal=70%
GO_SCAVENGER_RECEPTOR_ACTIVITY	18	-0.329921	-1.71861	0.0247934	0.0903962	1	2524	tags=83%, list=50%, signal=168%
GO_REGULATION_OF_BODY_FLUID_LEVELS	126	-0.132162	-1.71754	0.0100806	0.0907281	1	3087	tags=75%, list=62%, signal=190%
HP_VOMITING	34	-0.253263	-1.71679	0.0266393	0.090939	1	3008	tags=85%, list=60%, signal=213%
GO_PROTEIN_TARGETING	42	-0.225705	-1.71643	0.0354167	0.0909825	1	1501	tags=52%, list=30%, signal=74%
HP_NAIL_DYSTROPHY	22	-0.302513	-1.71607	0.0268041	0.0910032	1	2586	tags=82%, list=52%, signal=169%
GO_RESPIRATORY_SYSTEM_DEVELOPMENT	68	-0.173012	-1.71597	0.0272904	0.0909309	1	1133	tags=40%, list=23%, signal=51%
GO_FATTY_ACID_TRANSPORT	27	-0.275041	-1.71483	0.0301205	0.0913555	1	1411	tags=56%, list=28%, signal=77%
GO_REGULATION_OF_CELL_SUBSTRATE_ADHESION	57	-0.194704	-1.71461	0.0335306	0.0913237	1	1407	tags=47%, list=28%, signal=65%
GO_REGULATION_OF_MUSCLE_SYSTEM_PROCESS	75	-0.171574	-1.71406	0.0224949	0.091433	1	3156	tags=80%, list=63%, signal=214%
GO_REGULATION_OF_INSULIN_SECRETION	60	-0.183536	-1.71405	0.029703	0.091306	1	3011	tags=78%, list=60%, signal=195%
GO_HEPATICOBILIARY_SYSTEM_DEVELOPMENT	35	-0.242239	-1.71384	0.0242915	0.0912724	1	3084	tags=86%, list=62%, signal=222%
GO_REGULATION_OF_RESPONSE_TO_OXIDATIVE_STRESS	21	-0.310552	-1.71344	0.0218688	0.0913469	1	1550	tags=62%, list=31%, signal=89%
GO_REGULATION_OF_NMDA_RECEPTOR_ACTIVITY	21	-0.307702	-1.71087	0.018595	0.0923321	1	1088	tags=52%, list=22%, signal=67%
HP_ABNORMAL_CARDIAC_VENTRICULAR_FUNCTION	16	-0.347512	-1.7108	0.0255906	0.0922248	1	2019	tags=75%, list=40%, signal=125%
GO_DYNEIN_COMPLEX	15	-0.353995	-1.71043	0.0457256	0.0922598	1	1903	tags=73%, list=38%, signal=118%
GO_INTERLEUKIN_12_PRODUCTION	19	-0.329093	-1.71006	0.0156556	0.0923189	1	2046	tags=74%, list=41%, signal=124%
GO_NEGATIVE_REGULATION_OF_WOUND_HEALING	28	-0.269452	-1.70988	0.0262626	0.0922562	1	2947	tags=86%, list=59%, signal=208%
HP_IMMUNODEFICIENCY	40	-0.225	-1.70984	0.0172745	0.0921375	1	2885	tags=80%, list=58%, signal=188%
HP_ABNORMALITY_IRIS_MORPHOLOGY	84	-0.158501	-1.70895	0.0264228	0.0924158	1	948	tags=35%, list=19%, signal=42%
HP_NEPHRITIS	19	-0.327254	-1.7075	0.0206612	0.0929861	1	1792	tags=68%, list=36%, signal=106%
GO_ANCHORING_JUNCTION	174	-0.11263	-1.70608	0.0460922	0.0935413	1	1354	tags=38%, list=27%, signal=50%
HP_HEMOPTYSIS	15	-0.359612	-1.70528	0.0170778	0.093814	1	1875	tags=73%, list=38%, signal=117%
GO_REGULATION_OF_NOTCH_SIGNALING_PATHWAY	23	-0.299761	-1.70245	0.0298211	0.0950041	1	683	tags=43%, list=14%, signal=50%
HP_ABNORMAL_CELLULAR_PHENOTYPE	73	-0.171829	-1.70172	0.0204082	0.0953383	1	3127	tags=79%, list=63%, signal=209%
GO_RESPONSE_TO_ALKALOID	28	-0.276807	-1.70151	0.029661	0.0952953	1	1839	tags=64%, list=37%, signal=101%
GO_NEGATIVE_REGULATION_OF_DEFENSE_RESPONSE	59	-0.185202	-1.69991	0.0192678	0.0958879	1	2391	tags=66%, list=48%, signal=125%
GO_GLYCEROLIPID_BIOSYNTHETIC_PROCESS	50	-0.209495	-1.69835	0.0204082	0.0964845	1	1764	tags=56%, list=35%, signal=86%
GO_NUCLEOSIDE_BISPHOSPHATE_METABOLIC_PROCESS	20	-0.316265	-1.69805	0.0250965	0.0964836	1	1426	tags=60%, list=29%, signal=84%
GO_NEGATIVE_REGULATION_OF_IMMUNE_RESPONSE	43	-0.220942	-1.69737	0.0139721	0.096661	1	2743	tags=77%, list=55%, signal=169%
GO_FLAVIN_ADENINE_DINUCLEOTIDE_BINDING	20	-0.319478	-1.69696	0.036965	0.0967381	1	3160	tags=95%, list=63%, signal=257%
GO_LIMBIC_SYSTEM_DEVELOPMENT	37	-0.233158	-1.6968	0.0227743	0.0966622	1	1006	tags=43%, list=20%, signal=54%
GO_CARBOHYDRATE_HOMEOSTASIS	51	-0.201847	-1.69631	0.0263158	0.0967549	1	1355	tags=47%, list=27%, signal=64%
GO_REGULATION_OF_OXIDOREDUCTASE_ACTIVITY	27	-0.274296	-1.69589	0.0281125	0.0968117	1	2711	tags=81%, list=54%, signal=177%
HP_NEPHROTIC_SYNDROME	26	-0.275711	-1.69587	0.0262626	0.0966911	1	3245	tags=92%, list=65%, signal=262%
GO_POSITIVE_REGULATION_OF_REPRODUCTIVE_PROCESS	23	-0.292511	-1.69549	0.0249042	0.096752	1	2893	tags=87%, list=58%, signal=205%
GO_RESPONSE_TO_INORGANIC_SUBSTANCE	141	-0.126352	-1.69492	0.0410678	0.0969202	1	3075	tags=74%, list=62%, signal=186%
GO_RESPONSE_TO_TEMPERATURE_STIMULUS	52	-0.197702	-1.69477	0.0189394	0.096833	1	1042	tags=40%, list=21%, signal=50%
GO_REACTIVE_NITROGEN_SPECIES_METABOLIC_PROCESS	24	-0.293676	-1.69464	0.0234834	0.0967541	1	1248	tags=54%, list=25%, signal=72%
GO_MYELOID_LEUKOCYTE_DIFFERENTIATION	65	-0.177009	-1.69439	0.0262097	0.0967294	1	3589	tags=89%, list=72%, signal=312%
GO_REGULATION_OF_ALPHA_BETA_T_CELL_ACTIVATION	30	-0.266398	-1.6943	0.0468432	0.0966426	1	1677	tags=60%, list=34%, signal=90%
GO_NEGATIVE_REGULATION_OF_CELLULAR_COMPONENT_MOVEMENT	88	-0.153853	-1.69413	0.0307692	0.0965756	1	2143	tags=58%, list=43%, signal=100%
HP_ABNORMAL_THROMBOCYTE_MORPHOLOGY	52	-0.199304	-1.69129	0.03	0.0978991	1	1611	tags=52%, list=32%, signal=76%
HP_RESPIRATORY_DISTRESS	46	-0.210774	-1.69065	0.0177165	0.0981197	1	2109	tags=63%, list=42%, signal=108%
GO_EPIDERMAL_CELL_DIFFERENTIATION	55	-0.194503	-1.68996	0.0444444	0.0983207	1	3221	tags=84%, list=64%, signal=232%
GO_POSITIVE_REGULATION_OF_PROTEIN_POLYMERIZATION	24	-0.291399	-1.68871	0.0262626	0.0988055	1	3551	tags=100%, list=71%, signal=343%
GO_REGULATION_OF_PROTEIN_CONTAINING_COMPLEX_ASSEMBLY	80	-0.162805	-1.68559	0.0221328	0.100207	1	2950	tags=75%, list=59%, signal=180%
GO_RENAL_SYSTEM_PROCESS	35	-0.243389	-1.68512	0.0354331	0.100304	1	2364	tags=71%, list=47%, signal=135%
GO_FATTY_ACID_BIOSYNTHETIC_PROCESS	35	-0.246238	-1.68439	0.0262097	0.1005	1	2207	tags=69%, list=44%, signal=122%
GO_CAMERA_TYPE_EYE_DEVELOPMENT	115	-0.137172	-1.68356	0.0331384	0.100776	1	2157	tags=57%, list=43%, signal=97%
GO_POSITIVE_REGULATION_OF_REACTIVE_OXYGEN_SPECIES_METABOLIC_PROCESS	24	-0.282154	-1.68315	0.0281125	0.100846	1	2347	tags=75%, list=47%, signal=141%
GO_TRANSITION_METAL_ION_BINDING	212	-0.102367	-1.67945	0.0313112	0.102598	1	2742	tags=65%, list=55%, signal=137%
GO_NEGATIVE_REGULATION_OF_HEMOPOIESIS	37	-0.233348	-1.67892	0.0341365	0.102754	1	1951	tags=62%, list=39%, signal=101%
HP_ASTHMA	40	-0.228427	-1.67838	0.027668	0.102891	1	2868	tags=80%, list=57%, signal=186%
GO_MUSCLE_HYPERTROPHY	18	-0.32381	-1.67828	0.0213178	0.102799	1	3110	tags=94%, list=62%, signal=249%
GO_ANIMAL_ORGAN_MORPHOGENESIS	360	-0.0796216	-1.67675	0.0285714	0.103397	1	1201	tags=31%, list=24%, signal=38%
GO_REGULATION_OF_CATION_TRANSMEMBRANE_TRANSPORT	122	-0.132492	-1.67528	0.0296443	0.104021	1	1117	tags=35%, list=22%, signal=44%
GO_LEUKOCYTE_ADHESION_TO_VASCULAR_ENDOTHELIAL_CELL	16	-0.343399	-1.67505	0.0272537	0.103987	1	2352	tags=81%, list=47%, signal=153%
GO_NEURAL_CREST_CELL_DIFFERENTIATION	35	-0.237347	-1.67416	0.0237154	0.104291	1	2394	tags=71%, list=48%, signal=136%
GO_REGULATION_OF_PHOSPHATIDYLINOSITOL_3_KINASE_SIGNALING	35	-0.238757	-1.67303	0.0180723	0.104768	1	1387	tags=51%, list=28%, signal=71%
HP_COMA	17	-0.340936	-1.67295	0.0454545	0.104658	1	3008	tags=94%, list=60%, signal=235%
GO_INTEGRAL_COMPONENT_OF_SYNAPTIC_VESICLE_MEMBRANE	15	-0.354062	-1.67276	0.0342742	0.104608	1	2236	tags=80%, list=45%, signal=144%
GO_REGULATION_OF_CALCIUM_ION_TRANSPORT_INTO_CYTOSOL	30	-0.256673	-1.67274	0.0257426	0.104476	1	1892	tags=63%, list=38%, signal=101%
GO_POSITIVE_REGULATION_OF_ION_TRANSMEMBRANE_TRANSPORT	54	-0.193175	-1.67211	0.0328542	0.10469	1	990	tags=39%, list=20%, signal=48%
GO_RESPONSE_TO_CALCIUM_ION	49	-0.203447	-1.67119	0.0269231	0.104981	1	2157	tags=63%, list=43%, signal=110%
GO_NERVOUS_SYSTEM_PROCESS	338	-0.0809732	-1.67114	0.0218254	0.104859	1	1088	tags=29%, list=22%, signal=35%
GO_MEMORY	44	-0.21225	-1.66998	0.0391389	0.105365	1	1790	tags=57%, list=36%, signal=88%
HP_ABNORMALITY_OF_COAGULATION	24	-0.287178	-1.66869	0.0326923	0.105921	1	2947	tags=88%, list=59%, signal=212%
GO_INTRACELLULAR_PROTEIN_TRANSPORT	142	-0.122849	-1.66829	0.0417537	0.106001	1	2538	tags=63%, list=51%, signal=124%
GO_APICAL_JUNCTION_ASSEMBLY	15	-0.353795	-1.66772	0.0265849	0.106122	1	2904	tags=93%, list=58%, signal=222%
HP_ABNORMAL_LARGE_INTESTINE_MORPHOLOGY	57	-0.185114	-1.6669	0.0331263	0.106431	1	1893	tags=56%, list=38%, signal=89%
GO_TYPE_I_INTERFERON_PRODUCTION	18	-0.332419	-1.66539	0.0327198	0.107091	1	1956	tags=72%, list=39%, signal=118%
GO_REGULATION_OF_VIRAL_LIFE_CYCLE	26	-0.280489	-1.66436	0.0273109	0.107557	1	2452	tags=77%, list=49%, signal=150%
HP_FUNCTIONAL_RESPIRATORY_ABNORMALITY	243	-0.0935541	-1.66431	0.0338645	0.107437	1	1593	tags=41%, list=32%, signal=57%
GO_RESPONSE_TO_GROWTH_FACTOR	176	-0.110527	-1.66415	0.0382294	0.107386	1	1286	tags=36%, list=26%, signal=47%
GO_REGULATION_OF_MUSCLE_CELL_DIFFERENTIATION	41	-0.220555	-1.6632	0.029703	0.107753	1	2078	tags=63%, list=42%, signal=108%
GO_PROTEIN_ACETYLATION	23	-0.28982	-1.66281	0.021611	0.107783	1	2689	tags=83%, list=54%, signal=178%
GO_ODONTOGENESIS	52	-0.194826	-1.66123	0.0318091	0.108517	1	2787	tags=75%, list=56%, signal=168%
HP_CHRONIC_OTITIS_MEDIA	31	-0.258422	-1.66083	0.0323887	0.10858	1	2104	tags=68%, list=42%, signal=116%
HP_RED_EYE	24	-0.286241	-1.65746	0.038	0.110188	1	1910	tags=67%, list=38%, signal=107%
GO_TIGHT_JUNCTION	31	-0.247061	-1.65608	0.0320641	0.110851	1	1354	tags=52%, list=27%, signal=70%
GO_RESPONSE_TO_PAIN	15	-0.349248	-1.65565	0.0175097	0.110944	1	1260	tags=60%, list=25%, signal=80%
GO_PEPTIDYL_LYSINE_ACETYLATION	19	-0.313232	-1.65461	0.0350515	0.111394	1	2125	tags=74%, list=43%, signal=128%
HP_HYPOTELORISM	18	-0.32807	-1.65309	0.0306513	0.112129	1	2811	tags=89%, list=56%, signal=202%
GO_REGULATION_OF_TRANSPORTER_ACTIVITY	103	-0.139719	-1.65228	0.0323232	0.112431	1	1210	tags=38%, list=24%, signal=49%
GO_TUBE_DEVELOPMENT	327	-0.0805977	-1.64937	0.0324544	0.113946	1	1184	tags=31%, list=24%, signal=38%
GO_POSITIVE_REGULATION_OF_SUPRAMOLECULAR_FIBER_ORGANIZATION	38	-0.225567	-1.6491	0.0243408	0.113941	1	3487	tags=92%, list=70%, signal=302%
GO_REGULATION_OF_CATION_CHANNEL_ACTIVITY	72	-0.16333	-1.64807	0.0241449	0.114356	1	1210	tags=40%, list=24%, signal=52%
GO_ICOSANOID_BIOSYNTHETIC_PROCESS	16	-0.335674	-1.64682	0.0367171	0.114875	1	2078	tags=75%, list=42%, signal=128%
HP_BILIARY_TRACT_ABNORMALITY	26	-0.274102	-1.64577	0.0351967	0.115311	1	3253	tags=92%, list=65%, signal=263%
HP_ABNORMAL_ABDOMEN_MORPHOLOGY	118	-0.132385	-1.64501	0.0316832	0.115652	1	3253	tags=78%, list=65%, signal=218%
HP_ABNORMALITY_OF_CORNEAL_STROMA	22	-0.296231	-1.64418	0.0403226	0.115994	1	2390	tags=77%, list=48%, signal=147%
GO_GROWTH_FACTOR_ACTIVITY	54	-0.190382	-1.64353	0.041502	0.116212	1	1189	tags=43%, list=24%, signal=55%
HP_ALOPECIA	36	-0.228892	-1.64154	0.0244898	0.117167	1	3587	tags=94%, list=72%, signal=332%
HP_ABNORMALITY_OF_THE_GINGIVA	39	-0.221523	-1.64154	0.0309478	0.117015	1	3261	tags=87%, list=65%, signal=249%
GO_ZYMOGEN_ACTIVATION	17	-0.331929	-1.64039	0.0472279	0.117519	1	3347	tags=100%, list=67%, signal=301%
HP_IMMUNOLOGIC_HYPERSENSITIVITY	54	-0.194718	-1.64036	0.0325203	0.11739	1	3112	tags=81%, list=62%, signal=213%
HP_DILATATION	32	-0.242049	-1.63989	0.0342612	0.117506	1	1611	tags=56%, list=32%, signal=82%
GO_PHOSPHOLIPID_BIOSYNTHETIC_PROCESS	45	-0.211705	-1.6389	0.0307377	0.117859	1	2952	tags=80%, list=59%, signal=194%
GO_CELLULAR_AMINO_ACID_METABOLIC_PROCESS	53	-0.194858	-1.63849	0.0311891	0.117983	1	3471	tags=89%, list=69%, signal=287%
GO_STRUCTURAL_CONSTITUENT_OF_MUSCLE	17	-0.331988	-1.63847	0.0469667	0.117838	1	1582	tags=65%, list=32%, signal=94%
GO_NEGATIVE_REGULATION_OF_CELLULAR_AMIDE_METABOLIC_PROCESS	18	-0.322494	-1.63609	0.0477941	0.118993	1	2561	tags=83%, list=51%, signal=170%
GO_EXTERNAL_SIDE_OF_PLASMA_MEMBRANE	122	-0.1277	-1.6353	0.0209524	0.119282	1	2083	tags=54%, list=42%, signal=90%
HP_ABNORMALITY_OF_DENTAL_STRUCTURE	55	-0.191764	-1.635	0.0421053	0.119305	1	2780	tags=75%, list=56%, signal=166%
GO_CALCIUM_ION_TRANSMEMBRANE_TRANSPORT	96	-0.142367	-1.63487	0.0330739	0.119241	1	3157	tags=77%, list=63%, signal=205%
GO_FOREBRAIN_CELL_MIGRATION	22	-0.300321	-1.63416	0.05	0.119525	1	1006	tags=50%, list=20%, signal=62%
GO_TRANSPORT_VESICLE	110	-0.13324	-1.63377	0.0315582	0.119618	1	2804	tags=69%, list=56%, signal=154%
GO_NEURAL_CREST_CELL_MIGRATION	26	-0.265875	-1.63343	0.0336634	0.119708	1	2717	tags=81%, list=54%, signal=176%
GO_ENZYME_INHIBITOR_ACTIVITY	84	-0.151788	-1.63243	0.0296443	0.120205	1	981	tags=35%, list=20%, signal=42%
GO_ORGANIC_HYDROXY_COMPOUND_TRANSPORT	75	-0.163993	-1.63074	0.0388548	0.121003	1	3260	tags=81%, list=65%, signal=230%
GO_MICROTUBULE_BUNDLE_FORMATION	25	-0.27196	-1.62785	0.0354331	0.122528	1	2248	tags=72%, list=45%, signal=130%
GO_PEPTIDYL_AMINO_ACID_MODIFICATION	224	-0.093406	-1.62713	0.0281125	0.122786	1	1229	tags=33%, list=25%, signal=42%
GO_REACTIVE_OXYGEN_SPECIES_BIOSYNTHETIC_PROCESS	30	-0.251509	-1.62668	0.0345528	0.122876	1	1251	tags=50%, list=25%, signal=66%
GO_PROTEIN_CONTAINING_COMPLEX_SUBUNIT_ORGANIZATION	276	-0.0853336	-1.62663	0.0245399	0.122761	1	2116	tags=50%, list=42%, signal=82%
HP_ABNORMALITY_OF_PRENATAL_DEVELOPMENT_OR_BIRTH	175	-0.106558	-1.62624	0.0349515	0.122852	1	944	tags=29%, list=19%, signal=35%
HP_LETHARGY	19	-0.314944	-1.62503	0.0426829	0.123427	1	1327	tags=58%, list=27%, signal=79%
GO_LIPID_EXPORT_FROM_CELL	16	-0.335674	-1.6237	0.0402299	0.124095	1	2078	tags=75%, list=42%, signal=128%
HP_ABNORMALITY_OF_NEUTROPHILS	37	-0.22592	-1.62103	0.0496183	0.125513	1	2123	tags=65%, list=42%, signal=112%
HP_VERTIGO	22	-0.288159	-1.62044	0.0422265	0.125722	1	3112	tags=91%, list=62%, signal=240%
GO_MULTICELLULAR_ORGANISMAL_HOMEOSTASIS	149	-0.113996	-1.62038	0.0378151	0.125602	1	1797	tags=47%, list=36%, signal=71%
HP_ABNORMALITY_OF_FINGER	211	-0.0966571	-1.61967	0.0342052	0.125875	1	1031	tags=30%, list=21%, signal=36%
GO_REGULATION_OF_IMMUNOGLOBULIN_PRODUCTION	17	-0.3286	-1.61909	0.0497925	0.126101	1	1893	tags=71%, list=38%, signal=113%
HP_ABNORMALITY_OF_REFRACTION	78	-0.156352	-1.61862	0.0365854	0.126254	1	834	tags=32%, list=17%, signal=38%
HP_FATIGUE	73	-0.160972	-1.61808	0.0305499	0.126438	1	3112	tags=78%, list=62%, signal=204%
HP_ABNORMAL_RENAL_CORTEX_MORPHOLOGY	37	-0.226726	-1.61624	0.0444874	0.127442	1	2119	tags=65%, list=42%, signal=112%
HP_HEPATOCELLULAR_CARCINOMA	17	-0.320065	-1.61621	0.0375494	0.1273	1	3112	tags=94%, list=62%, signal=248%
GO_CELLULAR_AMINO_ACID_CATABOLIC_PROCESS	31	-0.24299	-1.61618	0.036	0.12716	1	3471	tags=94%, list=69%, signal=304%
GO_POSITIVE_REGULATION_OF_ALPHA_BETA_T_CELL_ACTIVATION	23	-0.282875	-1.61575	0.0441177	0.127232	1	1854	tags=65%, list=37%, signal=103%
GO_RESPONSE_TO_CAMP	36	-0.226206	-1.6149	0.030426	0.127551	1	2767	tags=78%, list=55%, signal=173%
GO_NEGATIVE_REGULATION_OF_VIRAL_LIFE_CYCLE	21	-0.290123	-1.61482	0.0439122	0.127449	1	2366	tags=76%, list=47%, signal=144%
HP_HYPERKERATOSIS	51	-0.193131	-1.61433	0.035503	0.127592	1	3555	tags=90%, list=71%, signal=309%
HP_DILATED_CARDIOMYOPATHY	24	-0.274384	-1.61251	0.0452756	0.12859	1	1344	tags=54%, list=27%, signal=74%
HP_CEREBRAL_ISCHEMIA	19	-0.310591	-1.61113	0.0400802	0.129247	1	1875	tags=68%, list=38%, signal=109%
GO_GLYCEROLIPID_METABOLIC_PROCESS	82	-0.15325	-1.60786	0.0571429	0.131148	1	2540	tags=66%, list=51%, signal=132%
GO_COPPER_ION_BINDING	19	-0.30125	-1.60785	0.038	0.130995	1	2711	tags=84%, list=54%, signal=183%
GO_SPECIFIC_GRANULE_LUMEN	19	-0.308477	-1.60732	0.035503	0.1312	1	2675	tags=84%, list=54%, signal=180%
HP_RECURRENT_VIRAL_INFECTIONS	15	-0.339284	-1.60533	0.0526316	0.132336	1	2643	tags=87%, list=53%, signal=183%
GO_REGULATION_OF_T_CELL_CYTOKINE_PRODUCTION	16	-0.33427	-1.60439	0.0480349	0.132736	1	2085	tags=75%, list=42%, signal=128%
HP_ABNORMALITY_OF_SKIN_PIGMENTATION	77	-0.152415	-1.60392	0.0455446	0.132888	1	1913	tags=53%, list=38%, signal=85%
HP_LEUKOPENIA	38	-0.219744	-1.60345	0.0348837	0.133046	1	2858	tags=79%, list=57%, signal=183%
GO_NEGATIVE_REGULATION_OF_SIGNALING	356	-0.0749838	-1.60245	0.0393701	0.133474	1	2223	tags=51%, list=44%, signal=86%
GO_COATED_VESICLE_MEMBRANE	47	-0.197684	-1.60089	0.0411523	0.134337	1	724	tags=34%, list=14%, signal=39%
HP_ERYTHEMA	27	-0.262194	-1.59967	0.046	0.134957	1	2586	tags=78%, list=52%, signal=160%
GO_AMYLOID_BETA_BINDING	27	-0.257844	-1.59821	0.0462777	0.135712	1	2978	tags=85%, list=60%, signal=210%
HP_ABNORMALITY_OF_THE_NASAL_TIP	44	-0.209865	-1.59793	0.0447471	0.135721	1	1120	tags=43%, list=22%, signal=55%
GO_EXTRACELLULAR_MATRIX_STRUCTURAL_CONSTITUENT_CONFERRING_TENSILE_STRENGTH	23	-0.278175	-1.59614	0.045929	0.136685	1	1660	tags=61%, list=33%, signal=91%
GO_CELLULAR_RESPONSE_TO_EXTERNAL_STIMULUS	71	-0.160427	-1.59474	0.0578842	0.137367	1	2168	tags=59%, list=43%, signal=103%
HP_CONGENITAL_ONSET	40	-0.216331	-1.59422	0.0539499	0.137514	1	2553	tags=73%, list=51%, signal=147%
GO_PROTEIN_ACYLATION	28	-0.249512	-1.59347	0.0632653	0.137818	1	2689	tags=79%, list=54%, signal=169%
HP_ABNORMALITY_OF_HEPATOBILIARY_SYSTEM_PHYSIOLOGY	24	-0.268623	-1.59313	0.0457256	0.137861	1	1581	tags=58%, list=32%, signal=85%
GO_POLYOL_METABOLIC_PROCESS	32	-0.239634	-1.59207	0.0382294	0.138347	1	2873	tags=81%, list=57%, signal=190%
HP_OSTEOPOROSIS	54	-0.185567	-1.59131	0.0462555	0.138688	1	1398	tags=46%, list=28%, signal=64%
HP_ABNORMALLY_LAX_OR_HYPEREXTENSIBLE_SKIN	23	-0.274908	-1.59092	0.042885	0.138784	1	3198	tags=91%, list=64%, signal=252%
GO_REGULATION_OF_HORMONE_LEVELS	171	-0.103264	-1.59062	0.0532544	0.138847	1	1900	tags=48%, list=38%, signal=75%
GO_ARTERY_DEVELOPMENT	29	-0.247477	-1.59048	0.0491803	0.138781	1	1357	tags=52%, list=27%, signal=71%
GO_ACTIVATION_OF_CYSTEINE_TYPE_ENDOPEPTIDASE_ACTIVITY_INVOLVED_IN_APOPTOTIC_PROCESS	22	-0.28047	-1.59032	0.0376984	0.138709	1	2923	tags=86%, list=58%, signal=207%
HP_PAPULE	18	-0.312748	-1.58924	0.045082	0.139277	1	2054	tags=72%, list=41%, signal=122%
GO_SALIVARY_GLAND_DEVELOPMENT	16	-0.332865	-1.5885	0.0547368	0.139594	1	2717	tags=88%, list=54%, signal=191%
GO_REGULATION_OF_PROTEIN_ACETYLATION	16	-0.340389	-1.58747	0.0670732	0.140098	1	2992	tags=94%, list=60%, signal=233%
GO_REGULATION_OF_MULTI_ORGANISM_PROCESS	20	-0.298594	-1.5864	0.0531697	0.140651	1	2514	tags=80%, list=50%, signal=160%
GO_PURINE_CONTAINING_COMPOUND_METABOLIC_PROCESS	81	-0.150618	-1.58629	0.0465587	0.140529	1	3149	tags=78%, list=63%, signal=207%
GO_B_CELL_ACTIVATION_INVOLVED_IN_IMMUNE_RESPONSE	21	-0.289482	-1.5855	0.0491803	0.140848	1	1893	tags=67%, list=38%, signal=107%
GO_MITOCHONDRION	162	-0.106184	-1.58449	0.0503018	0.141384	1	1370	tags=38%, list=27%, signal=50%
HP_PHOTOPHOBIA	50	-0.186869	-1.58419	0.0412574	0.141386	1	2076	tags=60%, list=42%, signal=102%
HP_DERMAL_ATROPHY	15	-0.336409	-1.58366	0.0585938	0.141528	1	2324	tags=80%, list=46%, signal=149%
HP_POLYDACTYLY	49	-0.195269	-1.58305	0.0454545	0.141761	1	973	tags=39%, list=19%, signal=48%
HP_ABNORMALITY_OF_THE_INCISOR	22	-0.282844	-1.58303	0.0524194	0.1416	1	1093	tags=50%, list=22%, signal=64%
HP_ABNORMALITY_OF_THE_PLANTAR_SKIN_OF_FOOT	16	-0.327648	-1.58273	0.0504202	0.141637	1	3368	tags=100%, list=67%, signal=305%
GO_RESPONSE_TO_FUNGUS	17	-0.324857	-1.58263	0.0530612	0.141519	1	2794	tags=88%, list=56%, signal=199%
GO_REGULATION_OF_ENDOCRINE_PROCESS	19	-0.305572	-1.58099	0.0435685	0.142398	1	1900	tags=68%, list=38%, signal=110%
GO_EXTRACELLULAR_MATRIX_STRUCTURAL_CONSTITUENT	73	-0.163021	-1.57958	0.0383142	0.143176	1	2143	tags=59%, list=43%, signal=102%
GO_LIGAND_ACTIVATED_TRANSCRIPTION_FACTOR_ACTIVITY	17	-0.320903	-1.57945	0.045738	0.143074	1	1049	tags=53%, list=21%, signal=67%
GO_REGULATION_OF_MAP_KINASE_ACTIVITY	90	-0.144309	-1.57866	0.0533597	0.143441	1	2348	tags=61%, list=47%, signal=113%
HP_ANTINUCLEAR_ANTIBODY_POSITIVITY	17	-0.320065	-1.57725	0.0416667	0.144243	1	3112	tags=94%, list=62%, signal=248%
HP_STROKE	24	-0.269561	-1.57617	0.0466102	0.144722	1	3243	tags=92%, list=65%, signal=260%
GO_ALPHA_BETA_T_CELL_ACTIVATION_INVOLVED_IN_IMMUNE_RESPONSE	19	-0.302222	-1.57397	0.0520833	0.145974	1	2443	tags=79%, list=49%, signal=154%
GO_ADAPTIVE_THERMOGENESIS	44	-0.199538	-1.57298	0.054878	0.14644	1	1853	tags=57%, list=37%, signal=89%
GO_SERINE_HYDROLASE_ACTIVITY	53	-0.187501	-1.5729	0.0510204	0.146321	1	2564	tags=70%, list=51%, signal=142%
HP_FUNCTIONAL_ABNORMALITY_OF_THE_MIDDLE_EAR	80	-0.150508	-1.57185	0.0490798	0.146878	1	948	tags=34%, list=19%, signal=41%
HP_LOCALIZED_SKIN_LESION	169	-0.105093	-1.56968	0.0540541	0.148212	1	943	tags=29%, list=19%, signal=35%
HP_PATENT_DUCTUS_ARTERIOSUS	47	-0.190368	-1.56956	0.0495868	0.148107	1	973	tags=38%, list=19%, signal=47%
GO_PROTEIN_CONTAINING_COMPLEX_BINDING	233	-0.0907761	-1.56938	0.0554371	0.148059	1	2079	tags=50%, list=42%, signal=82%
HP_ABNORMALITY_OF_THE_STERNUM	74	-0.15148	-1.56905	0.0478088	0.148102	1	944	tags=34%, list=19%, signal=41%
GO_REGULATION_OF_LIPID_LOCALIZATION	41	-0.207315	-1.56845	0.0645793	0.148309	1	1290	tags=46%, list=26%, signal=62%
GO_INSULIN_SECRETION	71	-0.160847	-1.56841	0.0628803	0.148175	1	3011	tags=76%, list=60%, signal=188%
GO_NEGATIVE_REGULATION_OF_CELL_DIFFERENTIATION	202	-0.0951366	-1.56833	0.0653465	0.148047	1	1698	tags=43%, list=34%, signal=63%
GO_I_BAND	40	-0.209073	-1.56833	0.0449219	0.14788	1	1839	tags=58%, list=37%, signal=90%
GO_POSITIVE_REGULATION_OF_COLD_INDUCED_THERMOGENESIS	32	-0.233796	-1.56826	0.0482625	0.147773	1	1652	tags=56%, list=33%, signal=83%
GO_OSSIFICATION	123	-0.122046	-1.5665	0.0380762	0.14884	1	1357	tags=39%, list=27%, signal=52%
GO_GLIAL_CELL_ACTIVATION	23	-0.271178	-1.56615	0.0558767	0.148912	1	2347	tags=74%, list=47%, signal=139%
HP_ABNORMALITY_OF_RENAL_EXCRETION	17	-0.317657	-1.56503	0.0607843	0.149555	1	3124	tags=94%, list=62%, signal=250%
GO_REGULATION_OF_TISSUE_REMODELING	24	-0.26668	-1.56376	0.0474227	0.15029	1	1174	tags=50%, list=23%, signal=65%
GO_AGING	70	-0.154419	-1.56269	0.0490196	0.150869	1	954	tags=34%, list=19%, signal=42%
GO_REGULATION_OF_CYSTEINE_TYPE_ENDOPEPTIDASE_ACTIVITY	57	-0.172862	-1.56214	0.0492126	0.151085	1	2129	tags=60%, list=43%, signal=103%
GO_EXOGENOUS_PROTEIN_BINDING	19	-0.292025	-1.56182	0.0478088	0.151105	1	1178	tags=53%, list=24%, signal=69%
GO_PHAGOCYTIC_VESICLE	34	-0.228104	-1.56051	0.0596708	0.151884	1	3280	tags=88%, list=66%, signal=255%
HP_INCREASED_CIRCULATING_ANTIBODY_LEVEL	25	-0.259095	-1.56038	0.0516529	0.151794	1	3112	tags=88%, list=62%, signal=232%
GO_ALPHA_AMINO_ACID_CATABOLIC_PROCESS	30	-0.240778	-1.55911	0.0666667	0.152488	1	3471	tags=93%, list=69%, signal=303%
GO_REGULATION_OF_HORMONE_SECRETION	91	-0.143654	-1.5574	0.0511811	0.153508	1	2098	tags=56%, list=42%, signal=95%
GO_MACROPHAGE_MIGRATION	21	-0.283993	-1.55731	0.05	0.153404	1	3587	tags=100%, list=72%, signal=352%
GO_STEROID_METABOLIC_PROCESS	64	-0.167772	-1.55696	0.0587045	0.153461	1	3001	tags=77%, list=60%, signal=189%
HP_BONE_PAIN	17	-0.313419	-1.5567	0.0545073	0.153481	1	2851	tags=88%, list=57%, signal=205%
GO_NEGATIVE_REGULATION_OF_CELLULAR_CATABOLIC_PROCESS	35	-0.220055	-1.55282	0.0660981	0.155998	1	2337	tags=69%, list=47%, signal=128%
GO_TEMPERATURE_HOMEOSTASIS	54	-0.177674	-1.55146	0.0502183	0.15687	1	1900	tags=56%, list=38%, signal=89%
GO_REGULATION_OF_HEART_RATE	40	-0.204839	-1.55035	0.0594059	0.157496	1	3110	tags=83%, list=62%, signal=217%
GO_POSITIVE_REGULATION_OF_ACUTE_INFLAMMATORY_RESPONSE	15	-0.328987	-1.55022	0.0428571	0.157413	1	3361	tags=100%, list=67%, signal=304%
HP_MYOPIA	51	-0.185682	-1.55014	0.0566406	0.157269	1	1435	tags=47%, list=29%, signal=65%
GO_FOREBRAIN_GENERATION_OF_NEURONS	29	-0.242031	-1.54958	0.0591837	0.157468	1	522	tags=34%, list=10%, signal=38%
HP_HYDROCEPHALUS	52	-0.183726	-1.54637	0.0489642	0.159593	1	1015	tags=38%, list=20%, signal=48%
GO_CD4_POSITIVE_ALPHA_BETA_T_CELL_ACTIVATION	31	-0.237433	-1.54512	0.054	0.16033	1	2047	tags=65%, list=41%, signal=109%
GO_BASEMENT_MEMBRANE	45	-0.196031	-1.54393	0.059322	0.160983	1	1363	tags=47%, list=27%, signal=64%
HP_HYPERLIPIDEMIA	18	-0.302266	-1.54294	0.0656371	0.161495	1	2384	tags=78%, list=48%, signal=148%
GO_CELLULAR_RESPONSE_TO_CALCIUM_ION	30	-0.236888	-1.54293	0.0469043	0.161316	1	2157	tags=67%, list=43%, signal=117%
GO_GERM_CELL_DEVELOPMENT	64	-0.167469	-1.54218	0.0565657	0.161704	1	2690	tags=70%, list=54%, signal=150%
GO_UROGENITAL_SYSTEM_DEVELOPMENT	117	-0.125306	-1.5417	0.0668151	0.16188	1	1184	tags=36%, list=24%, signal=46%
GO_REGULATION_OF_VESICLE_MEDIATED_TRANSPORT	154	-0.107862	-1.54053	0.0622568	0.162605	1	3277	tags=76%, list=66%, signal=214%
HP_HEPATIC_FIBROSIS	19	-0.296833	-1.53995	0.0594796	0.162878	1	2733	tags=84%, list=55%, signal=185%
GO_REGULATION_OF_FAT_CELL_DIFFERENTIATION	41	-0.202308	-1.53994	0.0546559	0.162699	1	3388	tags=88%, list=68%, signal=270%
GO_PHENOL_CONTAINING_COMPOUND_METABOLIC_PROCESS	27	-0.246621	-1.53852	0.0513919	0.163567	1	3219	tags=89%, list=64%, signal=248%
GO_REGULATION_OF_TUBE_SIZE	48	-0.184673	-1.53661	0.0554415	0.164761	1	3149	tags=81%, list=63%, signal=217%
HP_ABNORMAL_CIRCULATING_CHOLESTEROL_CONCENTRATION	15	-0.336877	-1.53618	0.0601202	0.164926	1	655	tags=47%, list=13%, signal=54%
GO_POSITIVE_REGULATION_OF_CELL_POPULATION_PROLIFERATION	275	-0.0815007	-1.53595	0.045929	0.164906	1	2125	tags=50%, list=43%, signal=82%
GO_BONE_MINERALIZATION	44	-0.194603	-1.5355	0.0674603	0.165064	1	1082	tags=41%, list=22%, signal=52%
GO_POSITIVE_REGULATION_OF_PEPTIDYL_TYROSINE_PHOSPHORYLATION	63	-0.169231	-1.53482	0.0665362	0.165351	1	1229	tags=41%, list=25%, signal=54%
GO_SMOOTH_MUSCLE_CELL_PROLIFERATION	47	-0.193263	-1.53458	0.0510204	0.165347	1	3831	tags=96%, list=77%, signal=406%
HP_ABNORMAL_PLEURA_MORPHOLOGY	25	-0.256683	-1.53402	0.0519231	0.165568	1	3124	tags=88%, list=62%, signal=233%
[truncated: 1,573 more rows]
