# Supplementary material for: Comprehensive molecular characterization of pediatric radiation-induced high-grade glioma
Source: Nat Commun. 2021 Sep 20;12:5531. doi: 10.1038/s41467-021-25709-x (PMC8452624; doi:10.1038/s41467-021-25709-x)
Supplement: Supplementary file 18 — Supplementary Dataset 15 [file 41467_2021_25709_MOESM18_ESM.xlsx]

## Sheet: ST18
Supplementary Data 15. RIG Group B vs. A geneset enrichment analysis results grouped by category
Immune (Group B enriched)
NAME	SIZE	NES	FDR q-val
GO_ADAPTIVE_IMMUNE_RESPONSE_BASED_ON_SOMATIC_RECOMBINATION_OF_IMMUNE_RECEPTORS_BUILT_FROM_IMMUNOGLOBULIN_SUPERFAMILY_DOMAINS	338	5.18308	0
GO_REGULATION_OF_INNATE_IMMUNE_RESPONSE	155	2.75318	0.000322427
GO_REGULATION_OF_HUMORAL_IMMUNE_RESPONSE	124	4.38917	0
GO_HUMORAL_IMMUNE_RESPONSE	315	6.34787	0
GO_REGULATION_OF_IMMUNE_EFFECTOR_PROCESS	440	4.17805	0
Mean		4.57027
Inflammatory (Group B enriched)
NAME	SIZE	NES	FDR q-val
GO_POSITIVE_REGULATION_OF_INFLAMMATORY_RESPONSE	19	2.80083	0.000221128
HALLMARK_INFLAMMATORY_RESPONSE	197	3.86406	0
Mean		3.33244
NF-κB pathway (Group B enriched)
NAME	SIZE	NES	FDR q-val
SCHOEN_NFKB_SIGNALING	33	2.94891	7.15305e-05
TIAN_TNF_SIGNALING_VIA_NFKB	25	2.15541	0.0113373
GO_TUMOR_NECROSIS_FACTOR_BIOSYNTHETIC_PROCESS	34	3.0959	1.47081e-05
HALLMARK_TNFA_SIGNALING_VIA_NFKB	199	5.21726	0
Mean		3.35437
Mesenchymal (Group B enriched)
NAME	SIZE	NES	FDR q-val
HALLMARK_EPITHELIAL_MESENCHYMAL_TRANSITION	194	3.60952	0
VERHAAK_GLIOBLASTOMA_MESENCHYMAL	213	6.23209	0
Mean		4.92081
Astroglial (Group B enriched)
NAME	SIZE	NES	FDR q-val
CAHOY_ASTROGLIAL	97	2.37201	0
Note: For Group A, enriched genesets have NES < 0.
Neuronal (Group A enriched)
NAME	SIZE	NES	FDR q-val
GO_NEURON_TO_NEURON_SYNAPSE	361	-5.52987	0
CAHOY_NEURONAL	95	-4.03563	0
Mean		-4.78275
Myc Targets (Group A enriched)
NAME	SIZE	NES	FDR q-val
YU_MYC_TARGETS_UP	40	-2.3784	0.00175436
HALLMARK_MYC_TARGETS_V2	58	-2.47611	0.000954399
HALLMARK_MYC_TARGETS_V1	199	-4.96768	0
Mean		-3.27407
Stemness (Group A enriched)
NAME	SIZE	NES	FDR q-val
HALLMARK_MYC_TARGETS_V1	199	-4.96768	0
WONG_EMBRYONIC_STEM_CELL_CORE	332	-5.22089	0
VERHAAK_GLIOBLASTOMA_PRONEURAL	171	-6.89067	0
Mean		-5.69308
DNA Repair (Group A enriched)
NAME	SIZE	NES	FDR q-val
GO_DNA_REPAIR_COMPLEX	15	-2.35412	0.00204979
REACTOME_DNA_DOUBLE_STRAND_BREAK_REPAIR	39	-4.42707	0
REACTOME_NUCLEOTIDE_EXCISION_REPAIR	47	-4.53151	0
REACTOME_CELL_CYCLE_MITOTIC	486	-6.2485	0
HALLMARK_DNA_REPAIR	141	-4.41267	0
KAUFFMANN_DNA_REPAIR_GENES	227	-5.34527	0
Mean		-4.55319
