# Supplementary material for: Comprehensive molecular characterization of pediatric radiation-induced high-grade glioma
Source: Nat Commun. 2021 Sep 20;12:5531. doi: 10.1038/s41467-021-25709-x (PMC8452624; doi:10.1038/s41467-021-25709-x)
Supplement: Supplementary file 19 — Supplementary Dataset 16 [file 41467_2021_25709_MOESM19_ESM.xlsx]

## Sheet: ST20
Supplementary Data 16. In Silico Drug Screen Results
GSEA Results - RIG vs Normal Cortex (Rows 4 - 1058) and RIG vs. de novo GBM (Rows 4547 - 5459), positive enrichment scores
METASCAPE Results - RIG vs Normal Cortex (Rows 4 - 4544) and RIG vs. de novo GBM (Rows 4547 - 5601), upregulated genes
GSEA Results - RIGs vs. normal cortex, positive enrichment scores												METASCAPE Results - RIGs vs. normal cortex, upregulated genes
NAME	GS<br> follow link to MSigDB	GS DETAILS	SIZE	ES	NES	NOM p-val	FDR q-val	FWER p-val	RANK AT MAX	LEADING EDGE	Column1	Category	CategoryID	GO	Description	LogP	Enrichment	Z-score	#TotalGeneInLibrary	#GeneInGO	#GeneInHitList	#GeneInGOAndHitList	%InGO	STDV %InGO	GeneID	Hits	Log(q-value)	GeneList
HALLMARK_E2F_TARGETS	HALLMARK_E2F_TARGETS	Details ...	186	0.546922	8.70072	0	0	0	7300	tags=84%, list=30%, signal=118%		Reactome Gene Sets	6	R-HSA-1640170	Cell Cycle	-40	3.4	17	24156	673	1549	147	9.5	0.74	332|545|580|595|641|675|890|891|894|902|983|990|991|993|1017|1019|1021|1029|1058|1062|1063|1111|1163|1869|1870|1871|1875|2237|2305|3017|3020|3161|3619|3837|3842|3930|4001|4085|4171|4173|4174|4175|4176|4193|4439|4609|4751|4869|5111|5347|5422|5557|5888|5932|5933|5983|5984|5985|6119|6418|6683|6790|7015|7083|7153|7157|7298|7321|7443|7444|7465|7979|8317|8467|9088|9134|9212|9232|9493|9662|9688|9700|970…	BIRC5|ATR|BARD1|CCND1|BLM|BRCA2|CCNA2|CCNB1|CCND2|CCNH|CDK1|CDC6|CDC20|CDC25A|CDK2|CDK4|CDK6|CDKN2A|CENPA|CENPE|CENPF|CHEK1|CKS1B|E2F1|E2F2|E2F3|E2F5|FEN1|FOXM1|H2BC5|H3-3A|HMMR|INCENP|KPNB1|TNPO1|LBR|LMNB1|MAD2L1|MCM2|MCM4|MCM5|MCM6|MCM7|MDM2|MSH5|MYC|NEK2|NPM1|PCNA|PLK1|POLA1|PRIM1|RAD51|RBBP8|RBL1|RFC3|RFC4|RFC5|RPA3|SET|SPAST|AURKA|TERT|TK1|TOP2A|TP53|TYMS|UBE2D1|VRK1|VRK2|WEE1|SEM1|CDC7|SMAR…	-36	Input ID
GO_RIBONUCLEOPROTEIN_COMPLEX_BIOGENESIS	GO_RIBONUCLEOPROTEIN_COMPLEX_BIOGENESIS	Details ...	395	0.357868	8.27789	0	0	0	11174	tags=81%, list=45%, signal=145%		Hallmark Gene Sets	23	M5925	HALLMARK E2F TARGETS	-39	6	19	24156	200	1549	77	5	0.55	332|580|675|983|991|993|1019|1029|1033|1062|1111|1163|1164|1503|1633|1786|2146|3070|3149|3159|3161|3838|3930|4001|4085|4171|4173|4174|4175|4176|4609|4673|4830|5111|5347|5902|5983|6119|6790|6941|7083|7153|7157|7465|8914|9212|9232|9319|9700|9837|10051|10460|10527|10535|10549|10635|10733|11004|11340|23594|24137|29089|29127|51691|55143|55635|55723|57122|57405|64785|79019|79075|83461|84296|146909|1478…	BIRC5|BARD1|BRCA2|CDK1|CDC20|CDC25A|CDK4|CDKN2A|CDKN3|CENPE|CHEK1|CKS1B|CKS2|CTPS1|DCK|DNMT1|EZH2|HELLS|HMGB3|HMGA1|HMMR|KPNA2|LBR|LMNB1|MAD2L1|MCM2|MCM4|MCM5|MCM6|MCM7|MYC|NAP1L1|NME1|PCNA|PLK1|RANBP1|RFC3|RPA3|AURKA|TCF19|TK1|TOP2A|TP53|WEE1|TIMELESS|AURKB|PTTG1|TRIP13|ESPL1|GINS1|SMC4|TACC3|IPO7|RNASEH2A|PRDX4|RAD51AP1|PLK4|KIF2C|EXOSC8|ORC6|KIF4A|UBE2T|RACGAP1|LSM8|CDCA8|DEPDC1|ASF1B|NUP107|S…	-35	Input ID
REACTOME_CELL_CYCLE_MITOTIC	REACTOME_CELL_CYCLE_MITOTIC	Details ...	467	0.327758	7.91815	0	0	0	10504	tags=75%, list=43%, signal=128%		Hallmark Gene Sets	23	M5901	HALLMARK G2M CHECKPOINT	-35	5.7	17	24156	200	1549	73	4.7	0.54	332|580|595|675|890|983|990|991|993|1019|1033|1058|1062|1063|1111|1163|1164|1869|1870|1871|2146|3149|3159|3161|3619|3832|3837|3838|3930|4001|4082|4085|4171|4174|4175|4609|4691|4751|5347|5933|6632|6790|7153|7272|7371|8317|9055|9212|9232|9493|9585|9700|10024|10036|10051|10403|10460|10592|10721|10733|10926|11004|22974|23594|24137|26271|29127|51203|51659|55872|56992|57082|81539	BIRC5|BARD1|CCND1|BRCA2|CCNA2|CDK1|CDC6|CDC20|CDC25A|CDK4|CDKN3|CENPA|CENPE|CENPF|CHEK1|CKS1B|CKS2|E2F1|E2F2|E2F3|EZH2|HMGB3|HMGA1|HMMR|INCENP|KIF11|KPNB1|KPNA2|LBR|LMNB1|MARCKS|MAD2L1|MCM2|MCM5|MCM6|MYC|NCL|NEK2|PLK1|RBL1|SNRPD1|AURKA|TOP2A|TTK|UCK2|CDC7|PRC1|AURKB|PTTG1|KIF23|KIF20B|ESPL1|TROAP|CHAF1A|SMC4|NDC80|TACC3|SMC2|POLQ|PLK4|DBF4|KIF2C|TPX2|ORC6|KIF4A|FBXO5|RACGAP1|NUSAP1|GINS2|PBK|KIF1…	-32	Input ID
REACTOME_RRNA_PROCESSING	REACTOME_RRNA_PROCESSING	Details ...	193	0.476225	7.65515	0	0	0	9051	tags=84%, list=37%, signal=132%		Reactome Gene Sets	6	R-HSA-69278	Cell Cycle, Mitotic	-32	3.3	15	24156	560	1549	120	7.7	0.68	332|595|890|891|894|902|983|990|991|993|1017|1019|1021|1029|1058|1062|1063|1163|1869|1870|1871|1875|2237|2305|3017|3020|3161|3619|3837|3842|3930|4001|4085|4171|4173|4174|4175|4176|4609|4751|5111|5347|5422|5557|5933|5983|5984|5985|6119|6418|6683|6790|7083|7153|7157|7298|7321|7443|7444|7465|7979|8317|9088|9134|9212|9232|9493|9662|9688|9700|9702|9735|9837|10051|10403|10592|10733|10926|11004|11064|11…	BIRC5|CCND1|CCNA2|CCNB1|CCND2|CCNH|CDK1|CDC6|CDC20|CDC25A|CDK2|CDK4|CDK6|CDKN2A|CENPA|CENPE|CENPF|CKS1B|E2F1|E2F2|E2F3|E2F5|FEN1|FOXM1|H2BC5|H3-3A|HMMR|INCENP|KPNB1|TNPO1|LBR|LMNB1|MAD2L1|MCM2|MCM4|MCM5|MCM6|MCM7|MYC|NEK2|PCNA|PLK1|POLA1|PRIM1|RBL1|RFC3|RFC4|RFC5|RPA3|SET|SPAST|AURKA|TK1|TOP2A|TP53|TYMS|UBE2D1|VRK1|VRK2|WEE1|SEM1|CDC7|PKMYT1|CCNE2|AURKB|PTTG1|KIF23|CEP135|NUP93|ESPL1|CEP57|KNTC1|…	-28	Input ID
REACTOME_REGULATION_OF_EXPRESSION_OF_SLITS_AND_ROBOS	REACTOME_REGULATION_OF_EXPRESSION_OF_SLITS_AND_ROBOS	Details ...	161	0.490914	7.51291	0	0	0	9114	tags=86%, list=37%, signal=135%		GO Biological Processes	19	GO:0006260	DNA replication	-24	4.1	13	24156	270	1549	71	4.6	0.53	545|580|641|675|890|983|990|1017|1111|2237|3159|4171|4173|4174|4175|4176|4437|4673|5111|5422|5429|5557|5888|5932|5965|5980|5983|5984|5985|6119|6240|6418|7157|8208|8317|8914|9134|9837|10036|10535|10721|10926|11073|11169|11177|11201|23594|26271|50484|51659|55159|57697|63967|64710|64785|79075|79915|80010|80119|81620|83990|84296|84515|90381|92675|116028|116447|144715|146956|253714|348654	ATR|BARD1|BLM|BRCA2|CCNA2|CDK1|CDC6|CDK2|CHEK1|FEN1|HMGA1|MCM2|MCM4|MCM5|MCM6|MCM7|MSH3|NAP1L1|PCNA|POLA1|POLH|PRIM1|RAD51|RBBP8|RECQL|REV3L|RFC3|RFC4|RFC5|RPA3|RRM1|SET|TP53|CHAF1B|CDC7|TIMELESS|CCNE2|GINS1|CHAF1A|RNASEH2A|POLQ|DBF4|TOPBP1|WDHD1|BAZ1A|POLI|ORC6|FBXO5|RRM2B|GINS2|RFWD3|FANCM|CLSPN|NUCKS1|GINS3|DSCC1|ATAD5|RMI1|PIF1|CDT1|BRIP1|GINS4|MCM8|TICRR|DTD1|RMI2|TOP1MT|RAD9B|EME1|MMS22L|GE…	-21	Input ID
GO_NCRNA_METABOLIC_PROCESS	GO_NCRNA_METABOLIC_PROCESS	Details ...	406	0.319605	7.49071	0	0	0	11386	tags=78%, list=46%, signal=142%		GO Biological Processes	19	GO:0051301	cell division	-24	2.9	12	24156	609	1549	113	7.3	0.66	332|595|641|675|685|890|891|894|983|990|991|993|1017|1019|1021|1058|1062|1063|1163|1164|1894|2119|2252|2254|3070|3481|3619|3815|3832|3833|4085|4609|4751|4851|5155|5347|5932|5933|6683|6790|7153|7422|7443|7465|8317|8872|8914|9055|9134|9212|9232|9493|9585|9700|9735|9928|10051|10399|10403|10460|10592|10733|11004|11064|11130|11243|11339|22974|23137|23397|23594|24137|26271|26354|26586|29127|51203|54069…	BIRC5|CCND1|BLM|BRCA2|BTC|CCNA2|CCNB1|CCND2|CDK1|CDC6|CDC20|CDC25A|CDK2|CDK4|CDK6|CENPA|CENPE|CENPF|CKS1B|CKS2|ECT2|ETV5|FGF7|FGF9|HELLS|IGF2|INCENP|KIT|KIF11|KIFC1|MAD2L1|MYC|NEK2|NOTCH1|PDGFB|PLK1|RBBP8|RBL1|SPAST|AURKA|TOP2A|VEGFA|VRK1|WEE1|CDC7|CDC123|TIMELESS|PRC1|CCNE2|AURKB|PTTG1|KIF23|KIF20B|ESPL1|KNTC1|KIF14|SMC4|RACK1|NDC80|TACC3|SMC2|PLK4|KIF2C|CNTRL|ZWINT|PMF1|OIP5|TPX2|SMC5|NCAPH|ORC…	-21	Input ID
GO_RNA_SPLICING	GO_RNA_SPLICING	Details ...	408	0.325018	7.39454	0	0	0	13278	tags=86%, list=54%, signal=183%		GO Biological Processes	19	GO:0000280	nuclear division	-24	3.4	13	24156	416	1549	90	5.8	0.59	332|675|685|858|891|940|990|991|1062|1063|1111|1164|2175|2177|3481|3619|3832|3833|3837|3976|4085|4437|4439|4603|4751|5155|5347|5888|5902|6683|6790|7153|7272|8877|9055|9088|9134|9212|9232|9319|9493|9585|9700|9735|9928|9985|10040|10051|10403|10460|10592|10734|10744|11004|11130|22974|23137|23397|24137|26271|27085|29127|51203|54627|55143|55165|55706|57697|64151|79075|79980|80010|81620|81930|83540|839…	BIRC5|BRCA2|BTC|CAV2|CCNB1|CD28|CDC6|CDC20|CENPE|CENPF|CHEK1|CKS2|FANCA|FANCD2|IGF2|INCENP|KIF11|KIFC1|KPNB1|LIF|MAD2L1|MSH3|MSH5|MYBL1|NEK2|PDGFB|PLK1|RAD51|RANBP1|SPAST|AURKA|TOP2A|TTK|SPHK1|PRC1|PKMYT1|CCNE2|AURKB|PTTG1|TRIP13|KIF23|KIF20B|ESPL1|KNTC1|KIF14|REC8|TOM1L1|SMC4|NDC80|TACC3|SMC2|STAG3|PTTG2|KIF2C|ZWINT|TPX2|SMC5|NCAPH|KIF4A|FBXO5|MTBP|RACGAP1|NUSAP1|MAP10|CDCA8|CEP55|NDC1|FANCM|NCA…	-21	Input ID
REACTOME_EUKARYOTIC_TRANSLATION_INITIATION	REACTOME_EUKARYOTIC_TRANSLATION_INITIATION	Details ...	117	0.570536	7.34656	0	0	0	8764	tags=92%, list=36%, signal=142%		GO Biological Processes	19	GO:0007059	chromosome segregation	-23	3.7	13	24156	333	1549	78	5	0.56	332|891|990|991|1062|1063|1894|2177|2237|3619|3833|3837|4085|4751|5347|7153|7272|9055|9134|9212|9232|9319|9493|9700|9928|9985|10051|10403|10460|10592|10734|10744|11004|11130|11243|11339|23137|23397|24137|26271|29127|51203|54069|54627|55143|55165|55166|55706|55839|56852|56916|57082|57405|57697|64151|64946|79075|79980|80010|81610|81620|81930|83540|83903|83990|84944|90417|113130|116028|146909|146956…	BIRC5|CCNB1|CDC6|CDC20|CENPE|CENPF|ECT2|FANCD2|FEN1|INCENP|KIFC1|KPNB1|MAD2L1|NEK2|PLK1|TOP2A|TTK|PRC1|CCNE2|AURKB|PTTG1|TRIP13|KIF23|ESPL1|KIF14|REC8|SMC4|NDC80|TACC3|SMC2|STAG3|PTTG2|KIF2C|ZWINT|PMF1|OIP5|SMC5|NCAPH|KIF4A|FBXO5|RACGAP1|NUSAP1|MIS18A|MAP10|CDCA8|CEP55|CENPQ|NDC1|CENPN|RAD18|SMARCAD1|KNL1|SPC25|FANCM|NCAPG|CENPH|DSCC1|DSN1|RMI1|FAM83D|CDT1|KIF18A|NUF2|HASPIN|BRIP1|MAEL|KNSTRN|CDC…	-20	Input ID
GO_MRNA_PROCESSING	GO_MRNA_PROCESSING	Details ...	466	0.304461	7.32622	0	0	0	13278	tags=84%, list=54%, signal=178%		Reactome Gene Sets	6	R-HSA-69620	Cell Cycle Checkpoints	-22	3.8	13	24156	293	1549	71	4.6	0.53	332|545|580|641|890|891|983|990|991|993|1017|1029|1058|1062|1063|1111|3017|3619|4085|4171|4173|4174|4175|4176|4193|5347|5932|5983|5984|5985|6119|7157|7321|7465|7979|8317|9088|9134|9212|9735|10403|10926|11004|11073|11130|11243|23279|23594|51512|55055|55143|55166|55839|57082|57122|57405|63967|64946|79019|79682|79980|80010|81930|83540|83990|84515|116028|144715|147841|151246|220134	BIRC5|ATR|BARD1|BLM|CCNA2|CCNB1|CDK1|CDC6|CDC20|CDC25A|CDK2|CDKN2A|CENPA|CENPE|CENPF|CHEK1|H2BC5|INCENP|MAD2L1|MCM2|MCM4|MCM5|MCM6|MCM7|MDM2|PLK1|RBBP8|RFC3|RFC4|RFC5|RPA3|TP53|UBE2D1|WEE1|SEM1|CDC7|PKMYT1|CCNE2|AURKB|KNTC1|NDC80|DBF4|KIF2C|TOPBP1|ZWINT|PMF1|NUP160|ORC6|GTSE1|ZWILCH|CDCA8|CENPQ|CENPN|KNL1|NUP107|SPC25|CLSPN|CENPH|CENPM|CENPU|DSN1|RMI1|KIF18A|NUF2|BRIP1|MCM8|RMI2|RAD9B|SPC24|SGO2|…	-19	Input ID
REACTOME_TRANSLATION	REACTOME_TRANSLATION	Details ...	272	0.37861	7.23674	0	0	0	9356	tags=75%, list=38%, signal=120%		GO Biological Processes	19	GO:0098813	nuclear chromosome segregation	-22	3.9	12	24156	271	1549	67	4.3	0.52	891|990|991|1062|1063|1894|2177|2237|3619|3833|3837|4085|4751|5347|7153|7272|9055|9134|9212|9232|9319|9493|9700|9928|9985|10051|10403|10460|10592|10734|10744|11004|11130|23137|23397|24137|26271|29127|51203|54627|55143|55165|55166|55706|57082|57697|64151|79075|79980|80010|81610|81620|81930|83540|83903|83990|84944|90417|113130|116028|146909|146956|151246|164045|256126|285643|348654	CCNB1|CDC6|CDC20|CENPE|CENPF|ECT2|FANCD2|FEN1|INCENP|KIFC1|KPNB1|MAD2L1|NEK2|PLK1|TOP2A|TTK|PRC1|CCNE2|AURKB|PTTG1|TRIP13|KIF23|ESPL1|KIF14|REC8|SMC4|NDC80|TACC3|SMC2|STAG3|PTTG2|KIF2C|ZWINT|SMC5|NCAPH|KIF4A|FBXO5|RACGAP1|NUSAP1|MAP10|CDCA8|CEP55|CENPQ|NDC1|KNL1|FANCM|NCAPG|DSCC1|DSN1|RMI1|FAM83D|CDT1|KIF18A|NUF2|HASPIN|BRIP1|MAEL|KNSTRN|CDCA5|RMI2|KIF18B|EME1|SGO2|HFM1|SYCE2|KIF4B|GEN1	-18	Input ID
REACTOME_CELL_CYCLE_CHECKPOINTS	REACTOME_CELL_CYCLE_CHECKPOINTS	Details ...	232	0.404791	7.19906	0	0	0	9142	tags=77%, list=37%, signal=121%		GO Biological Processes	19	GO:0048285	organelle fission	-21	3.1	12	24156	462	1549	91	5.9	0.6	332|675|685|858|891|940|990|991|1062|1063|1111|1164|2175|2177|3481|3619|3832|3833|3837|3976|4085|4437|4439|4603|4751|5155|5347|5888|5902|6683|6790|7153|7272|8877|9055|9088|9134|9212|9232|9319|9493|9585|9700|9735|9928|9985|10040|10051|10403|10460|10592|10734|10744|11004|11130|22974|23137|23397|24137|26271|27085|29127|51203|54627|55143|55165|55706|57697|64151|79075|79980|80010|81620|81930|83540|839…	BIRC5|BRCA2|BTC|CAV2|CCNB1|CD28|CDC6|CDC20|CENPE|CENPF|CHEK1|CKS2|FANCA|FANCD2|IGF2|INCENP|KIF11|KIFC1|KPNB1|LIF|MAD2L1|MSH3|MSH5|MYBL1|NEK2|PDGFB|PLK1|RAD51|RANBP1|SPAST|AURKA|TOP2A|TTK|SPHK1|PRC1|PKMYT1|CCNE2|AURKB|PTTG1|TRIP13|KIF23|KIF20B|ESPL1|KNTC1|KIF14|REC8|TOM1L1|SMC4|NDC80|TACC3|SMC2|STAG3|PTTG2|KIF2C|ZWINT|TPX2|SMC5|NCAPH|KIF4A|FBXO5|MTBP|RACGAP1|NUSAP1|MAP10|CDCA8|CEP55|NDC1|FANCM|NCA…	-18	Input ID
REACTOME_INFLUENZA_INFECTION	REACTOME_INFLUENZA_INFECTION	Details ...	150	0.498665	7.15676	0	0	0	9318	tags=87%, list=38%, signal=139%		GO Biological Processes	19	GO:0140014	mitotic nuclear division	-21	3.8	12	24156	271	1549	66	4.3	0.51	332|685|858|891|940|990|991|1062|1063|1111|3481|3619|3832|3833|3837|4085|4751|5155|5347|5902|6683|6790|7272|8877|9055|9088|9212|9232|9319|9493|9585|9700|9735|9928|10040|10051|10403|10460|10592|10744|11004|11130|22974|23137|23397|24137|26271|27085|29127|51203|54627|55143|55165|64151|79075|79980|81620|81930|83540|83903|90417|113130|146909|285643|286151|348654	BIRC5|BTC|CAV2|CCNB1|CD28|CDC6|CDC20|CENPE|CENPF|CHEK1|IGF2|INCENP|KIF11|KIFC1|KPNB1|MAD2L1|NEK2|PDGFB|PLK1|RANBP1|SPAST|AURKA|TTK|SPHK1|PRC1|PKMYT1|AURKB|PTTG1|TRIP13|KIF23|KIF20B|ESPL1|KNTC1|KIF14|TOM1L1|SMC4|NDC80|TACC3|SMC2|PTTG2|KIF2C|ZWINT|TPX2|SMC5|NCAPH|KIF4A|FBXO5|MTBP|RACGAP1|NUSAP1|MAP10|CDCA8|CEP55|NCAPG|DSCC1|DSN1|CDT1|KIF18A|NUF2|HASPIN|KNSTRN|CDCA5|KIF18B|KIF4B|FBXO43|GEN1	-18	Input ID
HALLMARK_MYC_TARGETS_V1	HALLMARK_MYC_TARGETS_V1	Details ...	193	0.440331	7.1171	0	0	0	9674	tags=83%, list=39%, signal=135%		GO Biological Processes	19	GO:0006261	DNA-dependent DNA replication	-21	5	13	24156	150	1549	48	3.1	0.44	641|675|990|1017|2237|3159|4171|4173|4174|4175|4176|4437|5111|5422|5557|5888|5965|5980|5983|5984|5985|6119|8317|8914|9134|9837|10535|10721|10926|11073|11169|11177|23594|26271|50484|51659|55159|57697|64710|64785|79075|79915|81620|84296|90381|146956|253714|348654	BLM|BRCA2|CDC6|CDK2|FEN1|HMGA1|MCM2|MCM4|MCM5|MCM6|MCM7|MSH3|PCNA|POLA1|PRIM1|RAD51|RECQL|REV3L|RFC3|RFC4|RFC5|RPA3|CDC7|TIMELESS|CCNE2|GINS1|RNASEH2A|POLQ|DBF4|TOPBP1|WDHD1|BAZ1A|ORC6|FBXO5|RRM2B|GINS2|RFWD3|FANCM|NUCKS1|GINS3|DSCC1|ATAD5|CDT1|GINS4|TICRR|EME1|MMS22L|GEN1	-18	Input ID
GO_NCRNA_PROCESSING	GO_NCRNA_PROCESSING	Details ...	338	0.330849	7.10126	0	0	0	11292	tags=78%, list=46%, signal=143%		KEGG Pathway	24	hsa04110	Cell cycle	-20	5.4	13	24156	124	1549	43	2.8	0.42	545|595|890|891|894|902|983|990|991|993|1017|1019|1021|1029|1111|1869|1870|1871|1875|3066|4085|4171|4173|4174|4175|4176|4193|4609|5111|5347|5933|7157|7272|7465|8317|9088|9134|9232|9700|10744|10926|23594|85417	ATR|CCND1|CCNA2|CCNB1|CCND2|CCNH|CDK1|CDC6|CDC20|CDC25A|CDK2|CDK4|CDK6|CDKN2A|CHEK1|E2F1|E2F2|E2F3|E2F5|HDAC2|MAD2L1|MCM2|MCM4|MCM5|MCM6|MCM7|MDM2|MYC|PCNA|PLK1|RBL1|TP53|TTK|WEE1|CDC7|PKMYT1|CCNE2|PTTG1|ESPL1|PTTG2|DBF4|ORC6|CCNB3	-17	Input ID
GO_RIBOSOME_BIOGENESIS	GO_RIBOSOME_BIOGENESIS	Details ...	269	0.367652	7.02876	0	0	0	10380	tags=78%, list=42%, signal=134%		GO Biological Processes	19	GO:0000819	sister chromatid segregation	-19	4.2	12	24156	196	1549	53	3.4	0.46	891|990|991|1062|1063|2237|3619|3833|3837|4085|4751|5347|7153|7272|9055|9212|9232|9319|9493|9700|9928|9985|10051|10403|10460|10592|10734|10744|11004|11130|23137|23397|24137|26271|29127|51203|54627|55143|55165|64151|79075|79980|81620|81930|83540|83903|90417|113130|116028|146909|151246|285643|348654	CCNB1|CDC6|CDC20|CENPE|CENPF|FEN1|INCENP|KIFC1|KPNB1|MAD2L1|NEK2|PLK1|TOP2A|TTK|PRC1|AURKB|PTTG1|TRIP13|KIF23|ESPL1|KIF14|REC8|SMC4|NDC80|TACC3|SMC2|STAG3|PTTG2|KIF2C|ZWINT|SMC5|NCAPH|KIF4A|FBXO5|RACGAP1|NUSAP1|MAP10|CDCA8|CEP55|NCAPG|DSCC1|DSN1|CDT1|KIF18A|NUF2|HASPIN|KNSTRN|CDCA5|RMI2|KIF18B|SGO2|KIF4B|GEN1	-16	Input ID
GO_DNA_REPAIR	GO_DNA_REPAIR	Details ...	480	0.280248	7.00737	0	0	0	13677	tags=83%, list=55%, signal=182%		GO Biological Processes	19	GO:0000070	mitotic sister chromatid segregation	-19	4.6	12	24156	158	1549	47	3	0.44	891|990|991|1062|1063|3619|3833|3837|4085|4751|5347|7272|9055|9212|9232|9319|9493|9700|9928|10051|10403|10460|10592|10744|11004|11130|23137|23397|24137|26271|29127|51203|54627|55143|55165|64151|79075|79980|81620|81930|83540|83903|90417|113130|146909|285643|348654	CCNB1|CDC6|CDC20|CENPE|CENPF|INCENP|KIFC1|KPNB1|MAD2L1|NEK2|PLK1|TTK|PRC1|AURKB|PTTG1|TRIP13|KIF23|ESPL1|KIF14|SMC4|NDC80|TACC3|SMC2|PTTG2|KIF2C|ZWINT|SMC5|NCAPH|KIF4A|FBXO5|RACGAP1|NUSAP1|MAP10|CDCA8|CEP55|NCAPG|DSCC1|DSN1|CDT1|KIF18A|NUF2|HASPIN|KNSTRN|CDCA5|KIF18B|KIF4B|GEN1	-16	Input ID
REACTOME_SRP_DEPENDENT_COTRANSLATIONAL_PROTEIN_TARGETING_TO_MEMBRANE	REACTOME_SRP_DEPENDENT_COTRANSLATIONAL_PROTEIN_TARGETING_TO_MEMBRANE	Details ...	109	0.571585	7.00478	0	0	0	8368	tags=91%, list=34%, signal=137%		Reactome Gene Sets	6	R-HSA-1474244	Extracellular matrix organization	-15	3.2	9.9	24156	301	1549	61	3.9	0.49	726|780|960|1277|1278|1280|1281|1282|1284|1289|1290|1292|1297|1299|1301|1305|1306|1513|2201|3371|3673|3675|3676|3690|3912|3915|3918|4015|4016|4017|4060|4313|4318|4323|4325|4327|5155|5352|6382|6696|7057|7076|7450|7837|8038|8754|9507|9508|9509|11117|22795|26577|54829|57642|64386|81578|84034|84467|169044|222663|440854	CAPN5|DDR1|CD44|COL1A1|COL1A2|COL2A1|COL3A1|COL4A1|COL4A2|COL5A1|COL5A2|COL6A2|COL9A1|COL9A3|COL11A1|COL13A1|COL15A1|CTSK|FBN2|TNC|ITGA2|ITGA3|ITGA4|ITGB3|LAMB1|LAMC1|LAMC2|LOX|LOXL1|LOXL2|LUM|MMP2|MMP9|MMP14|MMP16|MMP19|PDGFB|PLOD2|SDC1|SPP1|THBS1|TIMP1|VWF|PXDN|ADAM12|ADAM9|ADAMTS4|ADAMTS3|ADAMTS2|EMILIN1|NID2|PCOLCE2|ASPN|COL20A1|MMP25|COL21A1|EMILIN2|FBN3|COL22A1|SCUBE3|CAPN14	-12	Input ID
GO_RNA_CATABOLIC_PROCESS	GO_RNA_CATABOLIC_PROCESS	Details ...	373	0.319815	7.00426	0	0	0	11741	tags=79%, list=48%, signal=149%		Reactome Gene Sets	6	R-HSA-453279	Mitotic G1 phase and G1/S transition	-15	4.3	11	24156	149	1549	41	2.6	0.41	595|890|891|894|902|983|990|993|1017|1019|1021|1029|1163|1869|1870|1871|1875|4171|4173|4174|4175|4176|4609|5111|5422|5557|5933|6119|7083|7153|7298|7465|7979|8317|9134|10926|23594|26271|81620|84515|286826	CCND1|CCNA2|CCNB1|CCND2|CCNH|CDK1|CDC6|CDC25A|CDK2|CDK4|CDK6|CDKN2A|CKS1B|E2F1|E2F2|E2F3|E2F5|MCM2|MCM4|MCM5|MCM6|MCM7|MYC|PCNA|POLA1|PRIM1|RBL1|RPA3|TK1|TOP2A|TYMS|WEE1|SEM1|CDC7|CCNE2|DBF4|ORC6|FBXO5|CDT1|MCM8|LIN9	-12	Input ID
GO_TRANSLATIONAL_INITIATION	GO_TRANSLATIONAL_INITIATION	Details ...	184	0.447943	6.96397	0	0	0	8875	tags=80%, list=36%, signal=125%		Hallmark Gene Sets	23	M5930	HALLMARK EPITHELIAL MESENCHYMAL TRANSITION	-15	3.7	10	24156	200	1549	48	3.1	0.44	960|1277|1278|1281|1282|1284|1289|1290|1292|1301|1842|2014|2201|3371|3485|3569|3673|3690|3915|3918|4015|4016|4017|4060|4147|4176|4232|4313|4323|5352|5806|6382|6696|7045|7057|7076|7171|7422|8038|8572|10631|11010|22795|22943|25878|26577|51330|115908	CD44|COL1A1|COL1A2|COL3A1|COL4A1|COL4A2|COL5A1|COL5A2|COL6A2|COL11A1|ECM2|EMP3|FBN2|TNC|IGFBP2|IL6|ITGA2|ITGB3|LAMC1|LAMC2|LOX|LOXL1|LOXL2|LUM|MATN2|MCM7|MEST|MMP2|MMP14|PLOD2|PTX3|SDC1|SPP1|TGFBI|THBS1|TIMP1|TPM4|VEGFA|ADAM12|PDLIM4|POSTN|GLIPR1|NID2|DKK1|MXRA5|PCOLCE2|TNFRSF12A|CTHRC1	-12	Input ID
GO_RNA_SPLICING_VIA_TRANSESTERIFICATION_REACTIONS	GO_RNA_SPLICING_VIA_TRANSESTERIFICATION_REACTIONS	Details ...	327	0.338043	6.90551	0	0	0	13273	tags=87%, list=54%, signal=186%		GO Biological Processes	19	GO:0071103	DNA conformation change	-15	3	9.6	24156	326	1549	63	4.1	0.5	641|891|983|1029|1058|1161|3005|3008|3017|3020|3070|3149|3159|3619|4171|4173|4174|4175|4176|4673|4869|5888|5965|5983|5984|5985|6418|7153|7157|7520|8208|8467|10036|10051|10592|10721|11339|23397|51203|51659|54069|54892|55166|55320|55636|55723|55839|56916|57082|57697|64151|64946|79019|79075|79682|79711|80119|83990|84296|84515|113130|116447|164045	BLM|CCNB1|CDK1|CDKN2A|CENPA|ERCC8|H1-0|H1-4|H2BC5|H3-3A|HELLS|HMGB3|HMGA1|INCENP|MCM2|MCM4|MCM5|MCM6|MCM7|NAP1L1|NPM1|RAD51|RECQL|RFC3|RFC4|RFC5|SET|TOP2A|TP53|XRCC5|CHAF1B|SMARCA5|CHAF1A|SMC4|SMC2|POLQ|OIP5|NCAPH|NUSAP1|GINS2|MIS18A|NCAPG2|CENPQ|MIS18BP1|CHD7|ASF1B|CENPN|SMARCAD1|KNL1|FANCM|NCAPG|CENPH|CENPM|DSCC1|CENPU|IPO4|PIF1|BRIP1|GINS4|MCM8|CDCA5|TOP1MT|HFM1	-12	Input ID
HALLMARK_G2M_CHECKPOINT	HALLMARK_G2M_CHECKPOINT		181	0.42116	6.83313	0	0	0	6587	tags=69%, list=27%, signal=93%		Reactome Gene Sets	6	R-HSA-176187	Activation of ATR in response to replication stress	-14	8.4	12	24156	37	1549	20	1.3	0.29	545|990|993|1017|1111|4171|4173|4174|4175|4176|5983|5984|5985|6119|8317|10926|23594|63967|84515|144715	ATR|CDC6|CDC25A|CDK2|CHEK1|MCM2|MCM4|MCM5|MCM6|MCM7|RFC3|RFC4|RFC5|RPA3|CDC7|DBF4|ORC6|CLSPN|MCM8|RAD9B	-11	Input ID
GO_COTRANSLATIONAL_PROTEIN_TARGETING_TO_MEMBRANE	GO_COTRANSLATIONAL_PROTEIN_TARGETING_TO_MEMBRANE		98	0.578692	6.76854	0	0	0	7933	tags=90%, list=32%, signal=132%		GO Biological Processes	19	GO:0044770	cell cycle phase transition	-14	2.3	8.8	24156	640	1549	95	6.1	0.61	586|595|641|890|891|894|902|983|990|991|993|1017|1019|1021|1029|1033|1062|1063|1111|1163|1164|1869|1871|1978|2146|2305|3161|4085|4171|4173|4174|4175|4176|4193|4609|4751|4869|5111|5347|5422|5557|5932|5933|6119|6659|6683|6790|7015|7157|7272|7298|7321|7465|8317|8328|8914|9088|9134|9212|9319|9662|9700|9702|9735|9928|10403|10460|10733|10763|10926|11064|11073|22822|22974|23594|26271|27085|51512|54619|5…	BCAT1|CCND1|BLM|CCNA2|CCNB1|CCND2|CCNH|CDK1|CDC6|CDC20|CDC25A|CDK2|CDK4|CDK6|CDKN2A|CDKN3|CENPE|CENPF|CHEK1|CKS1B|CKS2|E2F1|E2F3|EIF4EBP1|EZH2|FOXM1|HMMR|MAD2L1|MCM2|MCM4|MCM5|MCM6|MCM7|MDM2|MYC|NEK2|NPM1|PCNA|PLK1|POLA1|PRIM1|RBBP8|RBL1|RPA3|SOX4|SPAST|AURKA|TERT|TP53|TTK|TYMS|UBE2D1|WEE1|CDC7|GFI1B|TIMELESS|PKMYT1|CCNE2|AURKB|TRIP13|CEP135|ESPL1|CEP57|KNTC1|KIF14|NDC80|TACC3|PLK4|NES|DBF4|CNTRL…	-11	Input ID
GO_VIRAL_GENE_EXPRESSION	GO_VIRAL_GENE_EXPRESSION		187	0.428862	6.75361	0	0	0	9421	tags=81%, list=38%, signal=130%		GO Biological Processes	19	GO:0006281	DNA repair	-14	2.4	8.9	24156	562	1549	87	5.6	0.59	545|580|641|675|902|983|1017|1111|1161|2070|2175|2177|2178|2187|2237|2305|2521|3159|4171|4173|4174|4175|4176|4437|4439|4841|4869|5111|5422|5429|5888|5932|5965|5980|5983|5984|5985|6119|6996|7157|7516|7520|8208|8317|8914|9232|9319|9985|10036|10535|10635|10721|11073|11169|11201|23137|29089|29128|50484|51377|51659|55086|55159|55215|55775|56852|56916|57697|63967|64710|64789|78995|80010|80119|83990|842…	ATR|BARD1|BLM|BRCA2|CCNH|CDK1|CDK2|CHEK1|ERCC8|EYA4|FANCA|FANCD2|FANCE|FANCB|FEN1|FOXM1|FUS|HMGA1|MCM2|MCM4|MCM5|MCM6|MCM7|MSH3|MSH5|NONO|NPM1|PCNA|POLA1|POLH|RAD51|RBBP8|RECQL|REV3L|RFC3|RFC4|RFC5|RPA3|TDG|TP53|XRCC2|XRCC5|CHAF1B|CDC7|TIMELESS|PTTG1|TRIP13|REC8|CHAF1A|RNASEH2A|RAD51AP1|POLQ|TOPBP1|WDHD1|POLI|SMC5|UBE2T|UHRF1|RRM2B|UCHL5|GINS2|RADX|RFWD3|FANCI|TDP1|RAD18|SMARCAD1|FANCM|CLSPN|NUCK…	-11	Input ID
REACTOME_EUKARYOTIC_TRANSLATION_ELONGATION	REACTOME_EUKARYOTIC_TRANSLATION_ELONGATION		91	0.608101	6.68801	0	0	0	8368	tags=95%, list=34%, signal=142%		Reactome Gene Sets	6	R-HSA-141444	Amplification of signal from unattached kinetochores via a MAD2 inhibitory signal	-14	5	10	24156	96	1549	31	2	0.36	332|991|1058|1062|1063|3619|4085|5347|9212|9735|10403|11004|11130|11243|23279|55055|55143|55166|55839|57082|57122|57405|64946|79019|79682|79980|81930|83540|147841|151246|220134	BIRC5|CDC20|CENPA|CENPE|CENPF|INCENP|MAD2L1|PLK1|AURKB|KNTC1|NDC80|KIF2C|ZWINT|PMF1|NUP160|ZWILCH|CDCA8|CENPQ|CENPN|KNL1|NUP107|SPC25|CENPH|CENPM|CENPU|DSN1|KIF18A|NUF2|SPC24|SGO2|SKA1	-11	Input ID
REACTOME_M_PHASE	REACTOME_M_PHASE		331	0.315625	6.66606	0	0	0	10504	tags=74%, list=43%, signal=127%		Reactome Gene Sets	6	R-HSA-141424	Amplification of signal from the kinetochores	-14	5	10	24156	96	1549	31	2	0.36	332|991|1058|1062|1063|3619|4085|5347|9212|9735|10403|11004|11130|11243|23279|55055|55143|55166|55839|57082|57122|57405|64946|79019|79682|79980|81930|83540|147841|151246|220134	BIRC5|CDC20|CENPA|CENPE|CENPF|INCENP|MAD2L1|PLK1|AURKB|KNTC1|NDC80|KIF2C|ZWINT|PMF1|NUP160|ZWILCH|CDCA8|CENPQ|CENPN|KNL1|NUP107|SPC25|CENPH|CENPM|CENPU|DSN1|KIF18A|NUF2|SPC24|SGO2|SKA1	-11	Input ID
KEGG_RIBOSOME	KEGG_RIBOSOME		86	0.61644	6.60881	0	0	0	8368	tags=95%, list=34%, signal=144%		Reactome Gene Sets	6	R-HSA-68877	Mitotic Prometaphase	-13	3.5	9.4	24156	204	1549	46	3	0.43	332|891|983|991|1058|1062|1063|3619|4085|4751|5347|9212|9662|9702|9735|10051|10403|10592|10733|11004|11064|11130|11243|23279|23397|27436|55055|55143|55166|55839|57082|57122|57405|64151|64946|79019|79682|79980|81027|81930|83540|113130|115106|147841|151246|220134	BIRC5|CCNB1|CDK1|CDC20|CENPA|CENPE|CENPF|INCENP|MAD2L1|NEK2|PLK1|AURKB|CEP135|CEP57|KNTC1|SMC4|NDC80|SMC2|PLK4|KIF2C|CNTRL|ZWINT|PMF1|NUP160|NCAPH|EML4|ZWILCH|CDCA8|CENPQ|CENPN|KNL1|NUP107|SPC25|NCAPG|CENPH|CENPM|CENPU|DSN1|TUBB1|KIF18A|NUF2|CDCA5|HAUS1|SPC24|SGO2|SKA1	-10	Input ID
REACTOME_SIGNALING_BY_ROBO_RECEPTORS	REACTOME_SIGNALING_BY_ROBO_RECEPTORS		206	0.399783	6.59631	0	0	0	9381	tags=78%, list=38%, signal=124%		GO Biological Processes	19	GO:0030198	extracellular matrix organization	-13	2.8	9	24156	373	1549	66	4.3	0.51	538|780|858|960|1277|1278|1280|1281|1282|1284|1289|1290|1292|1297|1299|1301|1305|1306|1513|1803|1842|2201|2620|3037|3371|3569|3673|3675|3676|3690|3912|3915|3918|4015|4016|4017|4060|4313|4318|4323|4325|4327|4851|5155|5156|5806|6696|7045|7057|7076|7450|7837|8038|9507|9508|9509|10549|10630|10631|11117|22795|25975|64386|80070|169044|222663	ATP7A|DDR1|CAV2|CD44|COL1A1|COL1A2|COL2A1|COL3A1|COL4A1|COL4A2|COL5A1|COL5A2|COL6A2|COL9A1|COL9A3|COL11A1|COL13A1|COL15A1|CTSK|DPP4|ECM2|FBN2|GAS2|HAS2|TNC|IL6|ITGA2|ITGA3|ITGA4|ITGB3|LAMB1|LAMC1|LAMC2|LOX|LOXL1|LOXL2|LUM|MMP2|MMP9|MMP14|MMP16|MMP19|NOTCH1|PDGFB|PDGFRA|PTX3|SPP1|TGFBI|THBS1|TIMP1|VWF|PXDN|ADAM12|ADAMTS4|ADAMTS3|ADAMTS2|PRDX4|PDPN|POSTN|EMILIN1|NID2|EGFL6|MMP25|ADAMTS20|COL22A1|SC…	-10	Input ID
GO_CYTOSOLIC_RIBOSOME	GO_CYTOSOLIC_RIBOSOME		99	0.559467	6.5963	0	0	0	7933	tags=88%, list=32%, signal=129%		Canonical Pathways	11	M176	PID FOXM1 PATHWAY	-13	7.8	11	24156	40	1549	20	1.3	0.29	332|595|675|890|891|983|1017|1019|1029|1058|1063|1163|2119|2305|3175|4313|4609|4751|5347|9212	BIRC5|CCND1|BRCA2|CCNA2|CCNB1|CDK1|CDK2|CDK4|CDKN2A|CENPA|CENPF|CKS1B|ETV5|FOXM1|ONECUT1|MMP2|MYC|NEK2|PLK1|AURKB	-10	Input ID
REACTOME_PROCESSING_OF_CAPPED_INTRON_CONTAINING_PRE_MRNA	REACTOME_PROCESSING_OF_CAPPED_INTRON_CONTAINING_PRE_MRNA		235	0.36886	6.52882	0	0	0	13243	tags=90%, list=54%, signal=193%		GO Biological Processes	19	GO:0043062	extracellular structure organization	-13	2.6	8.8	24156	429	1549	72	4.6	0.53	341|538|780|858|960|1277|1278|1280|1281|1282|1284|1289|1290|1292|1297|1299|1301|1305|1306|1513|1803|1842|2201|2620|3037|3371|3569|3673|3675|3676|3690|3912|3915|3918|4015|4016|4017|4023|4060|4313|4318|4323|4325|4327|4851|5155|5156|5806|6382|6696|7045|7057|7076|7450|7837|7941|8038|9388|9507|9508|9509|10549|10630|10631|11117|22795|25975|55937|64386|80070|169044|222663	APOC1|ATP7A|DDR1|CAV2|CD44|COL1A1|COL1A2|COL2A1|COL3A1|COL4A1|COL4A2|COL5A1|COL5A2|COL6A2|COL9A1|COL9A3|COL11A1|COL13A1|COL15A1|CTSK|DPP4|ECM2|FBN2|GAS2|HAS2|TNC|IL6|ITGA2|ITGA3|ITGA4|ITGB3|LAMB1|LAMC1|LAMC2|LOX|LOXL1|LOXL2|LPL|LUM|MMP2|MMP9|MMP14|MMP16|MMP19|NOTCH1|PDGFB|PDGFRA|PTX3|SDC1|SPP1|TGFBI|THBS1|TIMP1|VWF|PXDN|PLA2G7|ADAM12|LIPG|ADAMTS4|ADAMTS3|ADAMTS2|PRDX4|PDPN|POSTN|EMILIN1|NID2|EGFL…	-10	Input ID
REACTOME_SELENOAMINO_ACID_METABOLISM	REACTOME_SELENOAMINO_ACID_METABOLISM		106	0.535559	6.38391	0	0	0	8489	tags=88%, list=34%, signal=133%		GO Biological Processes	19	GO:0044772	mitotic cell cycle phase transition	-13	2.3	8.6	24156	595	1549	89	5.7	0.59	586|595|641|890|891|894|902|983|990|991|993|1017|1019|1021|1029|1033|1062|1063|1163|1164|1869|1871|1978|2146|2305|3161|4085|4171|4173|4174|4175|4176|4193|4609|4751|5111|5347|5422|5557|5932|5933|6119|6659|6683|6790|7015|7157|7272|7298|7321|7465|8317|8328|9088|9134|9212|9319|9662|9700|9702|9735|9928|10403|10460|10733|10763|10926|11064|11073|22822|22974|23594|26271|27085|51512|54619|55159|63967|7962…	BCAT1|CCND1|BLM|CCNA2|CCNB1|CCND2|CCNH|CDK1|CDC6|CDC20|CDC25A|CDK2|CDK4|CDK6|CDKN2A|CDKN3|CENPE|CENPF|CKS1B|CKS2|E2F1|E2F3|EIF4EBP1|EZH2|FOXM1|HMMR|MAD2L1|MCM2|MCM4|MCM5|MCM6|MCM7|MDM2|MYC|NEK2|PCNA|PLK1|POLA1|PRIM1|RBBP8|RBL1|RPA3|SOX4|SPAST|AURKA|TERT|TP53|TTK|TYMS|UBE2D1|WEE1|CDC7|GFI1B|PKMYT1|CCNE2|AURKB|TRIP13|CEP135|ESPL1|CEP57|KNTC1|KIF14|NDC80|TACC3|PLK4|NES|DBF4|CNTRL|TOPBP1|PHLDA1|TPX2|…	-10	Input ID
GO_NUCLEAR_TRANSCRIBED_MRNA_CATABOLIC_PROCESS	GO_NUCLEAR_TRANSCRIBED_MRNA_CATABOLIC_PROCESS		196	0.383216	6.27991	0	0	0	8872	tags=74%, list=36%, signal=115%		Reactome Gene Sets	6	R-HSA-69190	DNA strand elongation	-13	8.8	12	24156	32	1549	18	1.2	0.27	2237|4171|4173|4174|4175|4176|5111|5422|5557|5983|5984|5985|6119|9837|51659|64785|84296|84515	FEN1|MCM2|MCM4|MCM5|MCM6|MCM7|PCNA|POLA1|PRIM1|RFC3|RFC4|RFC5|RPA3|GINS1|GINS2|GINS3|GINS4|MCM8	-10	Input ID
GO_CATALYTIC_ACTIVITY_ACTING_ON_RNA	GO_CATALYTIC_ACTIVITY_ACTING_ON_RNA		333	0.299696	6.22811	0	0	0	13080	tags=83%, list=53%, signal=173%		Reactome Gene Sets	6	R-HSA-2500257	Resolution of Sister Chromatid Cohesion	-13	4.3	9.8	24156	126	1549	35	2.3	0.38	332|891|983|991|1058|1062|1063|3619|4085|5347|9212|9735|10403|11004|11130|11243|23279|55055|55143|55166|55839|57082|57122|57405|64946|79019|79682|79980|81027|81930|83540|113130|147841|151246|220134	BIRC5|CCNB1|CDK1|CDC20|CENPA|CENPE|CENPF|INCENP|MAD2L1|PLK1|AURKB|KNTC1|NDC80|KIF2C|ZWINT|PMF1|NUP160|ZWILCH|CDCA8|CENPQ|CENPN|KNL1|NUP107|SPC25|CENPH|CENPM|CENPU|DSN1|TUBB1|KIF18A|NUF2|CDCA5|SPC24|SGO2|SKA1	-10	Input ID
GO_CHROMOSOMAL_REGION	GO_CHROMOSOMAL_REGION		289	0.320921	6.21593	0	0	0	11212	tags=77%, list=45%, signal=140%		GO Biological Processes	19	GO:0045786	negative regulation of cell cycle	-13	2.3	8.5	24156	637	1549	93	6	0.6	317|545|580|595|641|891|983|990|991|1017|1019|1021|1029|1033|1063|1111|1869|2146|2177|2305|2620|3248|3592|3623|3642|3976|4085|4193|4609|4751|4851|4869|5111|5347|5457|5562|5608|5743|5888|5932|5933|6045|6659|6664|6790|7057|7153|7157|7272|7465|7483|7976|8317|8328|8872|8914|9212|9232|9319|9349|9585|9700|9735|10040|10403|10527|10744|11073|11130|11335|23512|25896|26271|26272|27085|51512|55055|55159|557…	APAF1|ATR|BARD1|CCND1|BLM|CCNB1|CDK1|CDC6|CDC20|CDK2|CDK4|CDK6|CDKN2A|CDKN3|CENPF|CHEK1|E2F1|EZH2|FANCD2|FOXM1|GAS2|HPGD|IL12A|INHA|INSM1|LIF|MAD2L1|MDM2|MYC|NEK2|NOTCH1|NPM1|PCNA|PLK1|POU4F1|PRKAA1|MAP2K6|PTGS2|RAD51|RBBP8|RBL1|RNF2|SOX4|SOX11|AURKA|THBS1|TOP2A|TP53|TTK|WEE1|WNT9A|FZD3|CDC7|GFI1B|CDC123|TIMELESS|AURKB|PTTG1|TRIP13|RPL23|KIF20B|ESPL1|KNTC1|TOM1L1|NDC80|IPO7|PTTG2|TOPBP1|ZWINT|CBX…	-10	Input ID
REACTOME_S_PHASE	REACTOME_S_PHASE		153	0.430096	6.20505	0	0	0	9772	tags=82%, list=40%, signal=136%		Canonical Pathways	11	M5884	NABA CORE MATRISOME	-13	3.1	9	24156	275	1549	54	3.5	0.47	1277|1278|1280|1281|1282|1284|1289|1290|1292|1297|1299|1301|1305|1306|1690|1842|2201|3371|3485|3488|3912|3915|3918|4060|4147|6696|7045|7057|7130|7450|7837|8840|9423|10417|10631|11117|22795|22915|25878|26577|27286|50939|54829|57642|79987|81578|83690|84034|84467|115908|145864|157869|169044|220001	COL1A1|COL1A2|COL2A1|COL3A1|COL4A1|COL4A2|COL5A1|COL5A2|COL6A2|COL9A1|COL9A3|COL11A1|COL13A1|COL15A1|COCH|ECM2|FBN2|TNC|IGFBP2|IGFBP5|LAMB1|LAMC1|LAMC2|LUM|MATN2|SPP1|TGFBI|THBS1|TNFAIP6|VWF|PXDN|CCN4|NTN1|SPON2|POSTN|EMILIN1|NID2|MMRN1|MXRA5|PCOLCE2|SRPX2|IMPG2|ASPN|COL20A1|SVEP1|COL21A1|CRISPLD1|EMILIN2|FBN3|CTHRC1|HAPLN3|SBSPON|COL22A1|VWCE	-10	Input ID
REACTOME_G2_M_CHECKPOINTS	REACTOME_G2_M_CHECKPOINTS		122	0.484653	6.19725	0	0	0	9133	tags=85%, list=37%, signal=135%		Reactome Gene Sets	6	R-HSA-2555396	Mitotic Metaphase and Anaphase	-13	3.2	9	24156	236	1549	49	3.2	0.44	332|891|983|991|1058|1062|1063|3619|3837|3842|3930|4001|4085|5347|6683|7321|7443|7444|7979|9212|9232|9688|9700|9735|10403|11004|11130|11243|23279|26271|55055|55143|55166|55706|55839|57082|57122|57405|64946|79019|79682|79980|81027|81930|83540|113130|147841|151246|220134	BIRC5|CCNB1|CDK1|CDC20|CENPA|CENPE|CENPF|INCENP|KPNB1|TNPO1|LBR|LMNB1|MAD2L1|PLK1|SPAST|UBE2D1|VRK1|VRK2|SEM1|AURKB|PTTG1|NUP93|ESPL1|KNTC1|NDC80|KIF2C|ZWINT|PMF1|NUP160|FBXO5|ZWILCH|CDCA8|CENPQ|NDC1|CENPN|KNL1|NUP107|SPC25|CENPH|CENPM|CENPU|DSN1|TUBB1|KIF18A|NUF2|CDCA5|SPC24|SGO2|SKA1	-10	Input ID
GO_CHROMOSOME_SEGREGATION	GO_CHROMOSOME_SEGREGATION		271	0.32426	6.17522	0	0	0	9749	tags=72%, list=40%, signal=117%		Reactome Gene Sets	6	R-HSA-9648025	EML4 and NUDC in mitotic spindle formation	-13	4.4	9.6	24156	117	1549	33	2.1	0.37	332|991|1058|1062|1063|3619|4085|5347|9212|9735|10403|11004|11130|11243|23279|27436|55055|55143|55166|55839|57082|57122|57405|64946|79019|79682|79980|81027|81930|83540|147841|151246|220134	BIRC5|CDC20|CENPA|CENPE|CENPF|INCENP|MAD2L1|PLK1|AURKB|KNTC1|NDC80|KIF2C|ZWINT|PMF1|NUP160|EML4|ZWILCH|CDCA8|CENPQ|CENPN|KNL1|NUP107|SPC25|CENPH|CENPM|CENPU|DSN1|TUBB1|KIF18A|NUF2|SPC24|SGO2|SKA1	-9.9	Input ID
REACTOME_DNA_REPAIR	REACTOME_DNA_REPAIR		273	0.323114	6.17455	0	0	0	11275	tags=78%, list=46%, signal=141%		Reactome Gene Sets	6	R-HSA-69206	G1/S Transition	-13	4.2	9.5	24156	131	1549	35	2.3	0.38	595|890|891|902|983|990|993|1017|1019|1163|1869|1875|4171|4173|4174|4175|4176|4609|5111|5422|5557|5933|6119|7083|7298|7465|7979|8317|9134|10926|23594|26271|81620|84515|286826	CCND1|CCNA2|CCNB1|CCNH|CDK1|CDC6|CDC25A|CDK2|CDK4|CKS1B|E2F1|E2F5|MCM2|MCM4|MCM5|MCM6|MCM7|MYC|PCNA|POLA1|PRIM1|RBL1|RPA3|TK1|TYMS|WEE1|SEM1|CDC7|CCNE2|DBF4|ORC6|FBXO5|CDT1|MCM8|LIN9	-9.9	Input ID
GO_DNA_REPLICATION	GO_DNA_REPLICATION		239	0.339155	6.12307	0	0	0	7094	tags=62%, list=29%, signal=87%		Reactome Gene Sets	6	R-HSA-69618	Mitotic Spindle Checkpoint	-12	4.5	9.6	24156	112	1549	32	2.1	0.36	332|991|1058|1062|1063|3619|4085|5347|7321|9212|9735|10403|11004|11130|11243|23279|55055|55143|55166|55839|57082|57122|57405|64946|79019|79682|79980|81930|83540|147841|151246|220134	BIRC5|CDC20|CENPA|CENPE|CENPF|INCENP|MAD2L1|PLK1|UBE2D1|AURKB|KNTC1|NDC80|KIF2C|ZWINT|PMF1|NUP160|ZWILCH|CDCA8|CENPQ|CENPN|KNL1|NUP107|SPC25|CENPH|CENPM|CENPU|DSN1|KIF18A|NUF2|SPC24|SGO2|SKA1	-9.8	Input ID
GO_ESTABLISHMENT_OF_PROTEIN_LOCALIZATION_TO_ENDOPLASMIC_RETICULUM	GO_ESTABLISHMENT_OF_PROTEIN_LOCALIZATION_TO_ENDOPLASMIC_RETICULUM		110	0.49884	6.07673	0	0	0	7933	tags=82%, list=32%, signal=120%		Canonical Pathways	11	M46	PID ATR PATHWAY	-12	7.6	11	24156	39	1549	19	1.2	0.28	545|675|890|990|993|1017|1111|2177|4171|4176|4193|5347|5888|5983|5984|5985|8914|11073|63967	ATR|BRCA2|CCNA2|CDC6|CDC25A|CDK2|CHEK1|FANCD2|MCM2|MCM7|MDM2|PLK1|RAD51|RFC3|RFC4|RFC5|TIMELESS|TOPBP1|CLSPN	-9.7	Input ID
REACTOME_RESPONSE_OF_EIF2AK4_GCN2_TO_AMINO_ACID_DEFICIENCY	REACTOME_RESPONSE_OF_EIF2AK4_GCN2_TO_AMINO_ACID_DEFICIENCY		98	0.524387	6.06672	0	0	0	8764	tags=88%, list=36%, signal=136%		GO Biological Processes	19	GO:0000075	cell cycle checkpoint	-12	3.3	8.9	24156	218	1549	46	3	0.43	545|595|641|891|983|990|991|1017|1063|1111|1869|2177|4085|4193|5111|5347|6659|6664|6790|7153|7157|7272|7465|7483|8914|9212|9319|9735|10403|11073|11130|25896|26272|51512|55055|55159|63967|79621|79968|81620|83990|90381|144715|146956|261726|348654	ATR|CCND1|BLM|CCNB1|CDK1|CDC6|CDC20|CDK2|CENPF|CHEK1|E2F1|FANCD2|MAD2L1|MDM2|PCNA|PLK1|SOX4|SOX11|AURKA|TOP2A|TP53|TTK|WEE1|WNT9A|TIMELESS|AURKB|TRIP13|KNTC1|NDC80|TOPBP1|ZWINT|INTS7|FBXO4|GTSE1|ZWILCH|RFWD3|CLSPN|RNASEH2B|WDR76|CDT1|BRIP1|TICRR|RAD9B|EME1|TIPRL|GEN1	-9.6	Input ID
REACTOME_NONSENSE_MEDIATED_DECAY_NMD	REACTOME_NONSENSE_MEDIATED_DECAY_NMD		113	0.483298	6.03873	0	0	0	8872	tags=84%, list=36%, signal=131%		Reactome Gene Sets	6	R-HSA-68882	Mitotic Anaphase	-12	3.2	8.8	24156	235	1549	48	3.1	0.44	332|891|983|991|1058|1062|1063|3619|3837|3842|3930|4001|4085|5347|6683|7321|7443|7444|7979|9212|9232|9688|9700|9735|10403|11004|11130|11243|23279|55055|55143|55166|55706|55839|57082|57122|57405|64946|79019|79682|79980|81027|81930|83540|113130|147841|151246|220134	BIRC5|CCNB1|CDK1|CDC20|CENPA|CENPE|CENPF|INCENP|KPNB1|TNPO1|LBR|LMNB1|MAD2L1|PLK1|SPAST|UBE2D1|VRK1|VRK2|SEM1|AURKB|PTTG1|NUP93|ESPL1|KNTC1|NDC80|KIF2C|ZWINT|PMF1|NUP160|ZWILCH|CDCA8|CENPQ|NDC1|CENPN|KNL1|NUP107|SPC25|CENPH|CENPM|CENPU|DSN1|TUBB1|KIF18A|NUF2|CDCA5|SPC24|SGO2|SKA1	-9.5	Input ID
TBK1.DF_DN	TBK1.DF_DN		268	0.312321	6.03554	0	0	0	11526	tags=78%, list=47%, signal=144%		GO Biological Processes	19	GO:0010564	regulation of cell cycle process	-12	2.1	8	24156	795	1549	105	6.8	0.64	317|595|641|675|685|858|891|894|940|983|990|991|993|1017|1019|1021|1029|1062|1063|1111|1869|1894|2146|2237|2305|3161|3481|3619|3642|3832|3976|4085|4193|4751|4869|5111|5155|5347|5457|5888|5902|5932|5933|6045|6659|6683|6790|7015|7157|7272|7321|7465|8317|8328|8877|9055|9088|9212|9232|9319|9349|9493|9585|9662|9700|9702|9735|9928|10040|10403|10460|10733|10744|10926|11064|11073|11335|22974|23137|23512|…	APAF1|CCND1|BLM|BRCA2|BTC|CAV2|CCNB1|CCND2|CD28|CDK1|CDC6|CDC20|CDC25A|CDK2|CDK4|CDK6|CDKN2A|CENPE|CENPF|CHEK1|E2F1|ECT2|EZH2|FEN1|FOXM1|HMMR|IGF2|INCENP|INSM1|KIF11|LIF|MAD2L1|MDM2|NEK2|NPM1|PCNA|PDGFB|PLK1|POU4F1|RAD51|RANBP1|RBBP8|RBL1|RNF2|SOX4|SPAST|AURKA|TERT|TP53|TTK|UBE2D1|WEE1|CDC7|GFI1B|SPHK1|PRC1|PKMYT1|AURKB|PTTG1|TRIP13|RPL23|KIF23|KIF20B|CEP135|ESPL1|CEP57|KNTC1|KIF14|TOM1L1|NDC80|T…	-9.3	Input ID
GO_NUCLEAR_TRANSCRIBED_MRNA_CATABOLIC_PROCESS_NONSENSE_MEDIATED_DECAY	GO_NUCLEAR_TRANSCRIBED_MRNA_CATABOLIC_PROCESS_NONSENSE_MEDIATED_DECAY		119	0.462176	5.95984	0	0	0	7933	tags=78%, list=32%, signal=115%		GO Biological Processes	19	GO:0140013	meiotic nuclear division	-12	3.5	8.8	24156	177	1549	40	2.6	0.4	675|991|1164|2175|2177|3619|3976|4437|4439|4603|5347|5888|6790|7153|7272|9134|9232|9319|9700|9985|10051|10592|10734|10744|23397|26271|55706|57697|80010|81930|83540|83990|84930|84944|124817|146956|151246|164045|256126|286151	BRCA2|CDC20|CKS2|FANCA|FANCD2|INCENP|LIF|MSH3|MSH5|MYBL1|PLK1|RAD51|AURKA|TOP2A|TTK|CCNE2|PTTG1|TRIP13|ESPL1|REC8|SMC4|SMC2|STAG3|PTTG2|NCAPH|FBXO5|NDC1|FANCM|RMI1|KIF18A|NUF2|BRIP1|MASTL|MAEL|CNTD1|EME1|SGO2|HFM1|SYCE2|FBXO43	-9.1	Input ID
GO_RIBOSOMAL_SUBUNIT	GO_RIBOSOMAL_SUBUNIT		180	0.379081	5.95971	0	0	0	9356	tags=76%, list=38%, signal=121%		Reactome Gene Sets	6	R-HSA-68886	M Phase	-12	2.5	8.1	24156	417	1549	67	4.3	0.52	332|891|983|991|1058|1062|1063|3017|3020|3619|3837|3842|3930|4001|4085|4751|5347|6418|6683|7321|7443|7444|7979|9212|9232|9493|9662|9688|9700|9702|9735|10051|10403|10592|10733|11004|11064|11097|11130|11243|23279|23397|26271|27436|54892|55055|55143|55166|55706|55839|57082|57122|57405|64151|64946|79019|79682|79980|81027|81930|83540|84930|113130|115106|147841|151246|220134	BIRC5|CCNB1|CDK1|CDC20|CENPA|CENPE|CENPF|H2BC5|H3-3A|INCENP|KPNB1|TNPO1|LBR|LMNB1|MAD2L1|NEK2|PLK1|SET|SPAST|UBE2D1|VRK1|VRK2|SEM1|AURKB|PTTG1|KIF23|CEP135|NUP93|ESPL1|CEP57|KNTC1|SMC4|NDC80|SMC2|PLK4|KIF2C|CNTRL|NUP42|ZWINT|PMF1|NUP160|NCAPH|FBXO5|EML4|NCAPG2|ZWILCH|CDCA8|CENPQ|NDC1|CENPN|KNL1|NUP107|SPC25|NCAPG|CENPH|CENPM|CENPU|DSN1|TUBB1|KIF18A|NUF2|MASTL|CDCA5|HAUS1|SPC24|SGO2|SKA1	-8.9	Input ID
REACTOME_MITOTIC_METAPHASE_AND_ANAPHASE	REACTOME_MITOTIC_METAPHASE_AND_ANAPHASE		214	0.338852	5.90764	0	0	0	10504	tags=76%, list=43%, signal=131%		GO Biological Processes	19	GO:0006310	DNA recombination	-11	2.8	8.3	24156	298	1549	54	3.5	0.47	641|675|940|1111|2177|2187|2237|2521|3005|3008|3149|3838|4171|4173|4174|4175|4176|4437|4439|4841|5888|5932|5965|5980|6119|7153|7516|7520|8317|8914|9319|9985|10635|10721|23137|51377|51659|55086|55159|56916|57697|64710|79915|80010|80119|83990|84296|84515|116028|124817|146956|164045|253714|348654	BLM|BRCA2|CD28|CHEK1|FANCD2|FANCB|FEN1|FUS|H1-0|H1-4|HMGB3|KPNA2|MCM2|MCM4|MCM5|MCM6|MCM7|MSH3|MSH5|NONO|RAD51|RBBP8|RECQL|REV3L|RPA3|TOP2A|XRCC2|XRCC5|CDC7|TIMELESS|TRIP13|REC8|RAD51AP1|POLQ|SMC5|UCHL5|GINS2|RADX|RFWD3|SMARCAD1|FANCM|NUCKS1|ATAD5|RMI1|PIF1|BRIP1|GINS4|MCM8|RMI2|CNTD1|EME1|HFM1|MMS22L|GEN1	-8.8	Input ID
GO_RRNA_METABOLIC_PROCESS	GO_RRNA_METABOLIC_PROCESS		205	0.357497	5.90292	0	0	0	11953	tags=84%, list=48%, signal=161%		GO Biological Processes	19	GO:0000724	double-strand break repair via homologous recombination	-11	3.9	8.8	24156	137	1549	34	2.2	0.37	641|675|1111|2187|2237|2521|4171|4173|4174|4175|4176|5888|5932|5965|5980|6119|7516|8317|8914|9985|10635|10721|23137|51659|55086|55159|57697|64710|80010|84296|84515|116028|253714|348654	BLM|BRCA2|CHEK1|FANCB|FEN1|FUS|MCM2|MCM4|MCM5|MCM6|MCM7|RAD51|RBBP8|RECQL|REV3L|RPA3|XRCC2|CDC7|TIMELESS|REC8|RAD51AP1|POLQ|SMC5|GINS2|RADX|RFWD3|FANCM|NUCKS1|RMI1|GINS4|MCM8|RMI2|MMS22L|GEN1	-8.7	Input ID
GO_STRUCTURAL_CONSTITUENT_OF_RIBOSOME	GO_STRUCTURAL_CONSTITUENT_OF_RIBOSOME		157	0.406788	5.86744	0	0	0	9356	tags=78%, list=38%, signal=125%		GO Biological Processes	19	GO:0007088	regulation of mitotic nuclear division	-11	3.5	8.6	24156	168	1549	38	2.5	0.39	685|858|891|940|990|991|1062|1063|1111|3481|3832|4085|4751|5155|5347|5902|6790|7272|8877|9088|9212|9232|9319|9585|9700|9735|10040|10403|10460|10744|23137|26271|27085|51203|81620|113130|286151|348654	BTC|CAV2|CCNB1|CD28|CDC6|CDC20|CENPE|CENPF|CHEK1|IGF2|KIF11|MAD2L1|NEK2|PDGFB|PLK1|RANBP1|AURKA|TTK|SPHK1|PKMYT1|AURKB|PTTG1|TRIP13|KIF20B|ESPL1|KNTC1|TOM1L1|NDC80|TACC3|PTTG2|SMC5|FBXO5|MTBP|NUSAP1|CDT1|CDCA5|FBXO43|GEN1	-8.6	Input ID
REACTOME_DNA_REPLICATION	REACTOME_DNA_REPLICATION		120	0.465395	5.84338	0	0	0	9133	tags=83%, list=37%, signal=132%		GO Biological Processes	19	GO:0000725	recombinational repair	-11	3.8	8.8	24156	138	1549	34	2.2	0.37	641|675|1111|2187|2237|2521|4171|4173|4174|4175|4176|5888|5932|5965|5980|6119|7516|8317|8914|9985|10635|10721|23137|51659|55086|55159|57697|64710|80010|84296|84515|116028|253714|348654	BLM|BRCA2|CHEK1|FANCB|FEN1|FUS|MCM2|MCM4|MCM5|MCM6|MCM7|RAD51|RBBP8|RECQL|REV3L|RPA3|XRCC2|CDC7|TIMELESS|REC8|RAD51AP1|POLQ|SMC5|GINS2|RADX|RFWD3|FANCM|NUCKS1|RMI1|GINS4|MCM8|RMI2|MMS22L|GEN1	-8.6	Input ID
GO_PROTEIN_LOCALIZATION_TO_ENDOPLASMIC_RETICULUM	GO_PROTEIN_LOCALIZATION_TO_ENDOPLASMIC_RETICULUM		134	0.421209	5.82268	0	0	0	7155	tags=71%, list=29%, signal=99%		Reactome Gene Sets	6	R-HSA-1474290	Collagen formation	-11	4.7	9.2	24156	90	1549	27	1.7	0.33	1277|1278|1280|1281|1282|1284|1289|1290|1292|1297|1299|1301|1305|1306|3918|4015|4016|4017|4318|5352|7837|9508|9509|26577|57642|81578|169044	COL1A1|COL1A2|COL2A1|COL3A1|COL4A1|COL4A2|COL5A1|COL5A2|COL6A2|COL9A1|COL9A3|COL11A1|COL13A1|COL15A1|LAMC2|LOX|LOXL1|LOXL2|MMP9|PLOD2|PXDN|ADAMTS3|ADAMTS2|PCOLCE2|COL20A1|COL21A1|COL22A1	-8.6	Input ID
GO_CONDENSED_CHROMOSOME	GO_CONDENSED_CHROMOSOME		181	0.362754	5.76955	0	0	0	9108	tags=73%, list=37%, signal=115%		Reactome Gene Sets	6	R-HSA-69242	S Phase	-11	3.6	8.6	24156	161	1549	37	2.4	0.39	595|890|902|990|993|1017|1019|1163|1869|1875|2237|4171|4173|4174|4175|4176|4609|5111|5422|5557|5983|5984|5985|6119|7321|7465|7979|9134|9837|23594|51659|64785|81620|84296|84515|113130|286826	CCND1|CCNA2|CCNH|CDC6|CDC25A|CDK2|CDK4|CKS1B|E2F1|E2F5|FEN1|MCM2|MCM4|MCM5|MCM6|MCM7|MYC|PCNA|POLA1|PRIM1|RFC3|RFC4|RFC5|RPA3|UBE2D1|WEE1|SEM1|CCNE2|GINS1|ORC6|GINS2|GINS3|CDT1|GINS4|MCM8|CDCA5|LIN9	-8.6	Input ID
REACTOME_MRNA_SPLICING	REACTOME_MRNA_SPLICING		186	0.363811	5.76423	0	0	0	13243	tags=90%, list=54%, signal=192%		GO Biological Processes	19	GO:1903046	meiotic cell cycle process	-11	3.3	8.4	24156	193	1549	41	2.6	0.41	675|991|993|1164|2175|2177|3619|3976|4437|4439|4603|5347|5888|6790|7153|7272|9134|9232|9319|9700|9985|10051|10592|10734|10744|23397|26271|55706|57697|80010|81930|83540|83990|84930|84944|124817|146956|151246|164045|256126|286151	BRCA2|CDC20|CDC25A|CKS2|FANCA|FANCD2|INCENP|LIF|MSH3|MSH5|MYBL1|PLK1|RAD51|AURKA|TOP2A|TTK|CCNE2|PTTG1|TRIP13|ESPL1|REC8|SMC4|SMC2|STAG3|PTTG2|NCAPH|FBXO5|NDC1|FANCM|RMI1|KIF18A|NUF2|BRIP1|MASTL|MAEL|CNTD1|EME1|SGO2|HFM1|SYCE2|FBXO43	-8.5	Input ID
GO_RIBONUCLEOPROTEIN_COMPLEX_SUBUNIT_ORGANIZATION	GO_RIBONUCLEOPROTEIN_COMPLEX_SUBUNIT_ORGANIZATION		184	0.366913	5.74978	0	0	0	13273	tags=90%, list=54%, signal=194%		Reactome Gene Sets	6	R-HSA-1474228	Degradation of the extracellular matrix	-11	3.8	8.7	24156	140	1549	34	2.2	0.37	726|960|1277|1278|1280|1281|1282|1284|1289|1290|1292|1297|1299|1301|1305|1306|1513|2201|3912|3915|3918|4313|4318|4323|4325|4327|6696|7076|8754|9507|64386|84467|222663|440854	CAPN5|CD44|COL1A1|COL1A2|COL2A1|COL3A1|COL4A1|COL4A2|COL5A1|COL5A2|COL6A2|COL9A1|COL9A3|COL11A1|COL13A1|COL15A1|CTSK|FBN2|LAMB1|LAMC1|LAMC2|MMP2|MMP9|MMP14|MMP16|MMP19|SPP1|TIMP1|ADAM9|ADAMTS4|MMP25|FBN3|SCUBE3|CAPN14	-8.4	Input ID
GO_REGULATION_OF_CELL_CYCLE_PHASE_TRANSITION	GO_REGULATION_OF_CELL_CYCLE_PHASE_TRANSITION		407	0.247507	5.72201	0	0	0	9694	tags=64%, list=39%, signal=103%		GO Biological Processes	19	GO:0007346	regulation of mitotic cell cycle	-11	2.1	7.6	24156	718	1549	95	6.1	0.61	429|595|641|675|685|858|891|894|940|983|990|991|993|1017|1019|1021|1029|1062|1063|1111|1163|1164|1869|1978|2146|2177|3161|3481|3619|3832|4085|4193|4214|4751|5111|5155|5347|5608|5902|5933|6119|6659|6790|7015|7153|7157|7272|7321|7465|7483|7976|8317|8328|8877|9088|9212|9232|9319|9585|9662|9700|9702|9735|9928|10040|10403|10460|10733|10744|11064|11073|11130|22974|23137|26271|27085|51203|51512|51765|55…	ASCL1|CCND1|BLM|BRCA2|BTC|CAV2|CCNB1|CCND2|CD28|CDK1|CDC6|CDC20|CDC25A|CDK2|CDK4|CDK6|CDKN2A|CENPE|CENPF|CHEK1|CKS1B|CKS2|E2F1|EIF4EBP1|EZH2|FANCD2|HMMR|IGF2|INCENP|KIF11|MAD2L1|MDM2|MAP3K1|NEK2|PCNA|PDGFB|PLK1|MAP2K6|RANBP1|RBL1|RPA3|SOX4|AURKA|TERT|TOP2A|TP53|TTK|UBE2D1|WEE1|WNT9A|FZD3|CDC7|GFI1B|SPHK1|PKMYT1|AURKB|PTTG1|TRIP13|KIF20B|CEP135|ESPL1|CEP57|KNTC1|KIF14|TOM1L1|NDC80|TACC3|PLK4|PTTG2…	-8.3	Input ID
GO_NUCLEAR_CHROMOSOME_SEGREGATION	GO_NUCLEAR_CHROMOSOME_SEGREGATION		219	0.338429	5.68877	0	0	0	9749	tags=73%, list=40%, signal=120%		GO Biological Processes	19	GO:0090068	positive regulation of cell cycle process	-11	2.7	7.9	24156	303	1549	53	3.4	0.46	595|685|891|894|940|983|990|993|1017|1019|1869|1894|2146|2237|3481|3642|4085|4193|4869|5111|5155|5457|5902|6659|6683|6790|7015|7157|8317|8877|9212|9349|9493|9585|9700|9928|10403|10733|10926|23137|25886|26271|27085|29127|51203|51512|54627|79915|81610|81620|113130|252983|348654	CCND1|BTC|CCNB1|CCND2|CD28|CDK1|CDC6|CDC25A|CDK2|CDK4|E2F1|ECT2|EZH2|FEN1|IGF2|INSM1|MAD2L1|MDM2|NPM1|PCNA|PDGFB|POU4F1|RANBP1|SOX4|SPAST|AURKA|TERT|TP53|CDC7|SPHK1|AURKB|RPL23|KIF23|KIF20B|ESPL1|KIF14|NDC80|PLK4|DBF4|SMC5|POC1A|FBXO5|MTBP|RACGAP1|NUSAP1|GTSE1|MAP10|ATAD5|FAM83D|CDT1|CDCA5|STXBP4|GEN1	-8.1	Input ID
GO_NUCLEIC_ACID_PHOSPHODIESTER_BOND_HYDROLYSIS	GO_NUCLEIC_ACID_PHOSPHODIESTER_BOND_HYDROLYSIS		270	0.290658	5.66529	0	0	0	13010	tags=81%, list=53%, signal=170%		Reactome Gene Sets	6	R-HSA-5693579	Homologous DNA Pairing and Strand Exchange	-11	6.7	9.6	24156	42	1549	18	1.2	0.27	545|580|641|675|1111|5888|5932|5983|5984|5985|6119|7516|10635|11073|80010|83990|116028|144715	ATR|BARD1|BLM|BRCA2|CHEK1|RAD51|RBBP8|RFC3|RFC4|RFC5|RPA3|XRCC2|RAD51AP1|TOPBP1|RMI1|BRIP1|RMI2|RAD9B	-8.1	Input ID
GO_RIBOSOME	GO_RIBOSOME		220	0.325819	5.66067	0	0	0	9415	tags=70%, list=38%, signal=113%		GO Biological Processes	19	GO:0006302	double-strand break repair	-11	2.9	8	24156	260	1549	48	3.1	0.44	580|641|675|1111|1161|2177|2187|2237|2305|2521|4171|4173|4174|4175|4176|5422|5888|5932|5965|5980|6119|7157|7516|7520|8317|8914|9319|9985|10635|10721|23137|51659|55086|55159|55775|56916|57697|64710|80010|83990|84296|84515|91419|113130|116028|146956|253714|348654	BARD1|BLM|BRCA2|CHEK1|ERCC8|FANCD2|FANCB|FEN1|FOXM1|FUS|MCM2|MCM4|MCM5|MCM6|MCM7|POLA1|RAD51|RBBP8|RECQL|REV3L|RPA3|TP53|XRCC2|XRCC5|CDC7|TIMELESS|TRIP13|REC8|RAD51AP1|POLQ|SMC5|GINS2|RADX|RFWD3|TDP1|SMARCAD1|FANCM|NUCKS1|RMI1|BRIP1|GINS4|MCM8|ATP23|CDCA5|RMI2|EME1|MMS22L|GEN1	-8	Input ID
GO_SPLICEOSOMAL_COMPLEX	GO_SPLICEOSOMAL_COMPLEX		175	0.368691	5.61719	0	0	0	13243	tags=90%, list=54%, signal=194%		GO Biological Processes	19	GO:0044843	cell cycle G1/S phase transition	-11	2.7	7.9	24156	305	1549	53	3.4	0.46	586|595|890|891|894|902|983|990|993|1017|1019|1021|1029|1033|1869|1871|1978|2146|4171|4173|4174|4175|4176|4193|4609|5111|5422|5557|5932|5933|6119|6659|6790|7015|7157|7298|7465|8317|8328|9134|9928|10926|23594|26271|27085|51512|55159|56241|81610|81620|84515|131405|252983	BCAT1|CCND1|CCNA2|CCNB1|CCND2|CCNH|CDK1|CDC6|CDC25A|CDK2|CDK4|CDK6|CDKN2A|CDKN3|E2F1|E2F3|EIF4EBP1|EZH2|MCM2|MCM4|MCM5|MCM6|MCM7|MDM2|MYC|PCNA|POLA1|PRIM1|RBBP8|RBL1|RPA3|SOX4|AURKA|TERT|TP53|TYMS|WEE1|CDC7|GFI1B|CCNE2|KIF14|DBF4|ORC6|FBXO5|MTBP|GTSE1|RFWD3|SUSD2|FAM83D|CDT1|MCM8|TRIM71|STXBP4	-8	Input ID
GO_CELL_CYCLE_G2_M_PHASE_TRANSITION	GO_CELL_CYCLE_G2_M_PHASE_TRANSITION		248	0.300407	5.55307	0	0	0	9674	tags=69%, list=39%, signal=112%		GO Biological Processes	19	GO:1902850	microtubule cytoskeleton organization involved in mitosis	-10	3.7	8.4	24156	139	1549	33	2.1	0.37	332|891|991|1058|1062|3832|3833|3837|4085|4751|5347|6683|6790|7272|9055|9212|9493|9700|10252|10403|10460|22974|24137|25886|29127|51203|54627|55726|57405|64946|83540|284403|285643	BIRC5|CCNB1|CDC20|CENPA|CENPE|KIF11|KIFC1|KPNB1|MAD2L1|NEK2|PLK1|SPAST|AURKA|TTK|PRC1|AURKB|KIF23|ESPL1|SPRY1|NDC80|TACC3|TPX2|KIF4A|POC1A|RACGAP1|NUSAP1|MAP10|INTS13|SPC25|CENPH|NUF2|WDR62|KIF4B	-7.9	Input ID
GO_REGULATION_OF_CELL_CYCLE_G2_M_PHASE_TRANSITION	GO_REGULATION_OF_CELL_CYCLE_G2_M_PHASE_TRANSITION		195	0.339811	5.52838	0	0	0	9142	tags=71%, list=37%, signal=112%		KEGG Pathway	24	hsa03460	Fanconi anemia pathway	-10	5.8	9.2	24156	54	1549	20	1.3	0.29	545|641|675|2175|2177|2178|2187|5429|5888|5980|6119|11201|29089|55215|57697|80010|83990|91442|116028|146956	ATR|BLM|BRCA2|FANCA|FANCD2|FANCE|FANCB|POLH|RAD51|REV3L|RPA3|POLI|UBE2T|FANCI|FANCM|RMI1|BRIP1|FAAP24|RMI2|EME1	-7.8	Input ID
REACTOME_HIV_INFECTION	REACTOME_HIV_INFECTION		221	0.316519	5.51396	0	0	0	9899	tags=71%, list=40%, signal=118%		KEGG Pathway	24	hsa05222	Small cell lung cancer	-10	4.6	8.8	24156	84	1549	25	1.6	0.32	317|595|1017|1019|1021|1163|1164|1282|1284|1869|1870|1871|2272|3673|3675|3912|3915|3918|4609|5296|5743|7157|7188|9134|9618	APAF1|CCND1|CDK2|CDK4|CDK6|CKS1B|CKS2|COL4A1|COL4A2|E2F1|E2F2|E2F3|FHIT|ITGA2|ITGA3|LAMB1|LAMC1|LAMC2|MYC|PIK3R2|PTGS2|TP53|TRAF5|CCNE2|TRAF4	-7.8	Input ID
GO_REGULATION_OF_MRNA_METABOLIC_PROCESS	GO_REGULATION_OF_MRNA_METABOLIC_PROCESS		301	0.275776	5.5132	0	0	0	11885	tags=75%, list=48%, signal=144%		Reactome Gene Sets	6	R-HSA-5693616	Presynaptic phase of homologous DNA pairing and strand exchange	-10	6.8	9.5	24156	39	1549	17	1.1	0.26	545|580|641|675|1111|5888|5932|5983|5984|5985|6119|7516|11073|80010|83990|116028|144715	ATR|BARD1|BLM|BRCA2|CHEK1|RAD51|RBBP8|RFC3|RFC4|RFC5|RPA3|XRCC2|TOPBP1|RMI1|BRIP1|RMI2|RAD9B	-7.7	Input ID
REACTOME_MITOTIC_G1_PHASE_AND_G1_S_TRANSITION	REACTOME_MITOTIC_G1_PHASE_AND_G1_S_TRANSITION		142	0.402029	5.41839	0	0	0	10466	tags=82%, list=42%, signal=142%		Reactome Gene Sets	6	R-HSA-176974	Unwinding of DNA	-10	13	11	24156	12	1549	10	0.65	0.2	4171|4173|4174|4175|4176|9837|51659|64785|84296|84515	MCM2|MCM4|MCM5|MCM6|MCM7|GINS1|GINS2|GINS3|GINS4|MCM8	-7.7	Input ID
GO_CYTOSOLIC_LARGE_RIBOSOMAL_SUBUNIT	GO_CYTOSOLIC_LARGE_RIBOSOMAL_SUBUNIT		55	0.610269	5.39818	0	0	0	7854	tags=93%, list=32%, signal=136%		GO Biological Processes	19	GO:0007093	mitotic cell cycle checkpoint	-10	3.4	8.1	24156	165	1549	36	2.3	0.38	595|641|891|983|990|991|1017|1063|1869|2177|4085|4193|5111|5347|6659|6790|7153|7157|7272|7465|7483|9212|9319|9735|10403|11073|11130|51512|55055|55159|63967|81620|90381|144715|146956|348654	CCND1|BLM|CCNB1|CDK1|CDC6|CDC20|CDK2|CENPF|E2F1|FANCD2|MAD2L1|MDM2|PCNA|PLK1|SOX4|AURKA|TOP2A|TP53|TTK|WEE1|WNT9A|AURKB|TRIP13|KNTC1|NDC80|TOPBP1|ZWINT|GTSE1|ZWILCH|RFWD3|CLSPN|CDT1|TICRR|RAD9B|EME1|GEN1	-7.7	Input ID
GO_SISTER_CHROMATID_SEGREGATION	GO_SISTER_CHROMATID_SEGREGATION		166	0.348137	5.36954	0	0	0	9749	tags=74%, list=40%, signal=122%		Reactome Gene Sets	6	R-HSA-69306	DNA Replication	-10	3.8	8.3	24156	127	1549	31	2	0.36	890|990|1017|1869|1870|1871|2237|4171|4173|4174|4175|4176|5111|5422|5557|5983|5984|5985|6119|7321|7979|8317|9134|9837|10926|23594|51659|64785|81620|84296|84515	CCNA2|CDC6|CDK2|E2F1|E2F2|E2F3|FEN1|MCM2|MCM4|MCM5|MCM6|MCM7|PCNA|POLA1|PRIM1|RFC3|RFC4|RFC5|RPA3|UBE2D1|SEM1|CDC7|CCNE2|GINS1|DBF4|ORC6|GINS2|GINS3|CDT1|GINS4|MCM8	-7.7	Input ID
GO_MRNA_BINDING	GO_MRNA_BINDING		231	0.293435	5.2346	0	0	0	12373	tags=79%, list=50%, signal=157%		GO Biological Processes	19	GO:0051983	regulation of chromosome segregation	-10	4.1	8.4	24156	106	1549	28	1.8	0.34	891|990|991|1062|1063|1894|2237|4085|4751|5347|7272|9212|9232|9319|9700|10403|10460|10744|11004|23137|26271|29127|56852|81620|90417|113130|116028|348654	CCNB1|CDC6|CDC20|CENPE|CENPF|ECT2|FEN1|MAD2L1|NEK2|PLK1|TTK|AURKB|PTTG1|TRIP13|ESPL1|NDC80|TACC3|PTTG2|KIF2C|SMC5|FBXO5|RACGAP1|RAD18|CDT1|KNSTRN|CDCA5|RMI2|GEN1	-7.6	Input ID
REACTOME_SEPARATION_OF_SISTER_CHROMATIDS	REACTOME_SEPARATION_OF_SISTER_CHROMATIDS		171	0.34109	5.22521	0	0	0	9966	tags=74%, list=40%, signal=124%		GO Biological Processes	19	GO:0001501	skeletal system development	-10	2.2	7.4	24156	529	1549	75	4.8	0.55	54|302|538|656|861|960|1116|1277|1278|1280|1281|1290|1292|1301|1305|1513|1690|2019|2201|2254|3037|3212|3213|3221|3223|3225|3232|3481|3623|3815|4015|4017|4060|4147|4188|4313|4318|4323|4325|4522|4838|4883|5156|5307|6495|6659|6664|6781|6935|7020|7045|7076|7157|7298|7483|8840|9507|10655|10683|10736|25886|25902|28982|51141|51360|54360|55636|56975|57642|64131|80739|130497|145864|389058|392255	ACP5|ANXA2|ATP7A|BMP8B|RUNX1|CD44|CHI3L1|COL1A1|COL1A2|COL2A1|COL3A1|COL5A2|COL6A2|COL11A1|COL13A1|CTSK|COCH|EN1|FBN2|FGF9|HAS2|HOXB2|HOXB3|HOXC4|HOXC6|HOXC9|HOXD3|IGF2|INHA|KIT|LOX|LOXL2|LUM|MATN2|MDFI|MMP2|MMP9|MMP14|MMP16|MTHFD1|NODAL|NPR3|PDGFRA|PITX1|SIX1|SOX4|SOX11|STC1|ZEB1|TFAP2A|TGFBI|TIMP1|TP53|TYMS|WNT9A|CCN4|ADAMTS4|DMRT2|DLL3|SIX2|POC1A|MTHFD1L|FLVCR1|INSIG2|MBTPS2|CYTL1|CHD7|FAM20C|…	-7.6	Input ID
GO_CHROMOSOME_CENTROMERIC_REGION	GO_CHROMOSOME_CENTROMERIC_REGION		166	0.349089	5.20716	0	0	0	11212	tags=80%, list=45%, signal=146%		Reactome Gene Sets	6	R-HSA-5685942	HDR through Homologous Recombination (HRR)	-10	5.1	8.8	24156	67	1549	22	1.4	0.3	545|580|641|675|1111|5111|5429|5888|5932|5983|5984|5985|6119|7516|10635|11073|80010|83990|116028|144715|146956|348654	ATR|BARD1|BLM|BRCA2|CHEK1|PCNA|POLH|RAD51|RBBP8|RFC3|RFC4|RFC5|RPA3|XRCC2|RAD51AP1|TOPBP1|RMI1|BRIP1|RMI2|RAD9B|EME1|GEN1	-7.6	Input ID
GO_DNA_DEPENDENT_DNA_REPLICATION	GO_DNA_DEPENDENT_DNA_REPLICATION		131	0.389626	5.1657	0	0	0	6446	tags=65%, list=26%, signal=87%		GO Biological Processes	19	GO:0072331	signal transduction by p53 class mediator	-10	2.8	7.7	24156	268	1549	48	3.1	0.44	545|580|624|641|675|891|960|983|1017|1111|1869|1870|2272|2305|3066|3428|4193|5111|5457|5562|5932|5983|5984|5985|6119|6201|6659|6790|7157|8805|9212|9349|11073|22974|27330|50484|51512|51616|55003|56950|60401|64782|79915|80010|83990|116028|133383|144715	ATR|BARD1|BDKRB2|BLM|BRCA2|CCNB1|CD44|CDK1|CDK2|CHEK1|E2F1|E2F2|FHIT|FOXM1|HDAC2|IFI16|MDM2|PCNA|POU4F1|PRKAA1|RBBP8|RFC3|RFC4|RFC5|RPA3|RPS7|SOX4|AURKA|TP53|TRIM24|AURKB|RPL23|TOPBP1|TPX2|RPS6KA6|RRM2B|GTSE1|TAF9B|PAK1IP1|SMYD2|EDA2R|AEN|ATAD5|RMI1|BRIP1|RMI2|SETD9|RAD9B	-7.6	Input ID
GO_DNA_CONFORMATION_CHANGE	GO_DNA_CONFORMATION_CHANGE		219	0.300445	5.15323	0	0	0	6960	tags=58%, list=28%, signal=80%		GO Biological Processes	19	GO:0051321	meiotic cell cycle	-10	2.9	7.7	24156	251	1549	46	3	0.43	675|991|993|1017|1164|2175|2177|3619|3976|4437|4439|4603|4751|5347|5888|5932|6790|7153|7272|7516|9134|9232|9319|9700|9985|10051|10592|10734|10744|23397|26271|55706|57697|80010|81930|83540|83990|84930|84944|85417|124817|146956|151246|164045|256126|286151	BRCA2|CDC20|CDC25A|CDK2|CKS2|FANCA|FANCD2|INCENP|LIF|MSH3|MSH5|MYBL1|NEK2|PLK1|RAD51|RBBP8|AURKA|TOP2A|TTK|XRCC2|CCNE2|PTTG1|TRIP13|ESPL1|REC8|SMC4|SMC2|STAG3|PTTG2|NCAPH|FBXO5|NDC1|FANCM|RMI1|KIF18A|NUF2|BRIP1|MASTL|MAEL|CCNB3|CNTD1|EME1|SGO2|HFM1|SYCE2|FBXO43	-7.6	Input ID
ERBB2_UP.V1_DN	ERBB2_UP.V1_DN		185	0.324103	5.146	0	0	0	10067	tags=73%, list=41%, signal=122%		Hallmark Gene Sets	23	M5926	HALLMARK MYC TARGETS V1	-10	3.1	7.9	24156	200	1549	40	2.6	0.4	890|991|1017|1019|1503|1973|2058|2091|3066|3178|3837|3838|3939|4085|4171|4173|4174|4175|4176|4609|4673|4830|4869|5111|5902|5984|6164|6240|6418|6629|6632|6637|7298|8886|9188|10399|10549|11335|26354|26986	CCNA2|CDC20|CDK2|CDK4|CTPS1|EIF4A1|EPRS1|FBL|HDAC2|HNRNPA1|KPNB1|KPNA2|LDHA|MAD2L1|MCM2|MCM4|MCM5|MCM6|MCM7|MYC|NAP1L1|NME1|NPM1|PCNA|RANBP1|RFC4|RPL34|RRM1|SET|SNRPB2|SNRPD1|SNRPG|TYMS|DDX18|DDX21|RACK1|PRDX4|CBX3|GNL3|PABPC1	-7.6	Input ID
GO_NEGATIVE_REGULATION_OF_CELL_CYCLE_PROCESS	GO_NEGATIVE_REGULATION_OF_CELL_CYCLE_PROCESS		298	0.259023	5.13845	0	0	0	9996	tags=66%, list=41%, signal=110%		GO Biological Processes	19	GO:0051783	regulation of nuclear division	-10	3.2	7.9	24156	192	1549	39	2.5	0.4	685|858|891|940|990|991|1062|1063|1111|3481|3832|3976|4085|4751|5155|5347|5902|6790|7272|8877|9088|9212|9232|9319|9585|9700|9735|10040|10403|10460|10744|23137|26271|27085|51203|81620|113130|286151|348654	BTC|CAV2|CCNB1|CD28|CDC6|CDC20|CENPE|CENPF|CHEK1|IGF2|KIF11|LIF|MAD2L1|NEK2|PDGFB|PLK1|RANBP1|AURKA|TTK|SPHK1|PKMYT1|AURKB|PTTG1|TRIP13|KIF20B|ESPL1|KNTC1|TOM1L1|NDC80|TACC3|PTTG2|SMC5|FBXO5|MTBP|NUSAP1|CDT1|CDCA5|FBXO43|GEN1	-7.5	Input ID
GO_HELICASE_ACTIVITY	GO_HELICASE_ACTIVITY		147	0.365095	5.13326	0	0	0	10011	tags=77%, list=41%, signal=129%		Canonical Pathways	11	M198	PID SYNDECAN 1 PATHWAY	-9.8	6.1	9.1	24156	46	1549	18	1.2	0.27	1277|1278|1280|1281|1282|1289|1290|1292|1297|1299|1301|1305|1306|4233|4318|6352|6382|10855	COL1A1|COL1A2|COL2A1|COL3A1|COL4A1|COL5A1|COL5A2|COL6A2|COL9A1|COL9A3|COL11A1|COL13A1|COL15A1|MET|MMP9|CCL5|SDC1|HPSE	-7.4	Input ID
GO_ATPASE_ACTIVITY	GO_ATPASE_ACTIVITY		399	0.222351	5.13276	0	0	0	11174	tags=67%, list=45%, signal=121%		GO Biological Processes	19	GO:0048598	embryonic morphogenesis	-9.8	2.1	7.2	24156	600	1549	81	5.2	0.57	187|220|317|1280|1284|1289|1290|1301|1846|1847|2019|2048|2116|2201|2254|2637|3066|3212|3213|3221|3225|3232|3481|3557|3673|3675|3676|3690|3912|4188|4313|4318|4323|4325|4522|4838|4851|5015|5156|5307|6045|6201|6495|6659|6664|6935|7020|7041|7157|7296|7358|7483|7976|8323|8820|8862|9423|9585|9620|10399|10736|22943|23168|23767|25902|28982|50937|51098|51141|55636|56983|57216|64220|79191|84189|115908|1254…	APLNR|ALDH1A3|APAF1|COL2A1|COL4A2|COL5A1|COL5A2|COL11A1|DUSP4|DUSP5|EN1|EPHB2|ETV2|FBN2|FGF9|GBX2|HDAC2|HOXB2|HOXB3|HOXC4|HOXC9|HOXD3|IGF2|IL1RN|ITGA2|ITGA3|ITGA4|ITGB3|LAMB1|MDFI|MMP2|MMP9|MMP14|MMP16|MTHFD1|NODAL|NOTCH1|OTX2|PDGFRA|PITX1|RNF2|RPS7|SIX1|SOX4|SOX11|ZEB1|TFAP2A|TGFB1I1|TP53|TXNRD1|UGDH|WNT9A|FZD3|FZD6|HESX1|APLN|NTN1|KIF20B|CELSR1|RACK1|SIX2|DKK1|RTF1|FLRT3|MTHFD1L|FLVCR1|CDON|IFT…	-7.4	Input ID
REACTOME_ACTIVATION_OF_THE_MRNA_UPON_BINDING_OF_THE_CAP_BINDING_COMPLEX_AND_EIFS_AND_SUBSEQUENT_BINDING_TO_43S	REACTOME_ACTIVATION_OF_THE_MRNA_UPON_BINDING_OF_THE_CAP_BINDING_COMPLEX_AND_EIFS_AND_SUBSEQUENT_BINDING_TO_43S		59	0.56135	5.11633	0	0	0	8764	tags=92%, list=36%, signal=142%		GO Biological Processes	19	GO:0000082	G1/S transition of mitotic cell cycle	-9.8	2.7	7.6	24156	282	1549	49	3.2	0.44	586|595|891|894|902|983|990|993|1017|1019|1021|1029|1033|1869|1871|1978|2146|4171|4173|4174|4175|4176|4193|4609|5111|5422|5557|5932|5933|6119|6659|6790|7015|7157|7298|7465|8317|8328|9134|9928|10926|23594|26271|27085|51512|55159|81620|84515|131405	BCAT1|CCND1|CCNB1|CCND2|CCNH|CDK1|CDC6|CDC25A|CDK2|CDK4|CDK6|CDKN2A|CDKN3|E2F1|E2F3|EIF4EBP1|EZH2|MCM2|MCM4|MCM5|MCM6|MCM7|MDM2|MYC|PCNA|POLA1|PRIM1|RBBP8|RBL1|RPA3|SOX4|AURKA|TERT|TP53|TYMS|WEE1|CDC7|GFI1B|CCNE2|KIF14|DBF4|ORC6|FBXO5|MTBP|GTSE1|RFWD3|CDT1|MCM8|TRIM71	-7.4	Input ID
GO_RNA_LOCALIZATION	GO_RNA_LOCALIZATION		216	0.295727	5.08658	0	0	0	13213	tags=83%, list=54%, signal=177%		Reactome Gene Sets	6	R-HSA-5663220	RHO GTPases Activate Formins	-9.7	3.6	8	24156	140	1549	32	2.1	0.36	332|991|1058|1062|1063|3619|4085|5347|9212|9735|10403|11004|11130|11243|23279|55055|55143|55166|55839|57082|57122|57405|64946|79019|79682|79980|81027|81930|83540|147841|151246|220134	BIRC5|CDC20|CENPA|CENPE|CENPF|INCENP|MAD2L1|PLK1|AURKB|KNTC1|NDC80|KIF2C|ZWINT|PMF1|NUP160|ZWILCH|CDCA8|CENPQ|CENPN|KNL1|NUP107|SPC25|CENPH|CENPM|CENPU|DSN1|TUBB1|KIF18A|NUF2|SPC24|SGO2|SKA1	-7.3	Input ID
GO_ATPASE_ACTIVITY_COUPLED	GO_ATPASE_ACTIVITY_COUPLED		274	0.265697	5.07868	0	0	0	10085	tags=67%, list=41%, signal=112%		Canonical Pathways	11	M1	PID FANCONI PATHWAY	-9.6	6	8.9	24156	47	1549	18	1.2	0.27	545|641|675|1111|2175|2177|2178|2187|5983|5984|5985|11073|29089|55215|57697|80010|83990|91442	ATR|BLM|BRCA2|CHEK1|FANCA|FANCD2|FANCE|FANCB|RFC3|RFC4|RFC5|TOPBP1|UBE2T|FANCI|FANCM|RMI1|BRIP1|FAAP24	-7.2	Input ID
GO_DNA_DEPENDENT_ATPASE_ACTIVITY	GO_DNA_DEPENDENT_ATPASE_ACTIVITY		102	0.423155	5.06236	0	0	0	6776	tags=70%, list=27%, signal=96%		GO Biological Processes	19	GO:0044786	cell cycle DNA replication	-9.5	5	8.5	24156	65	1549	21	1.4	0.29	675|2237|4171|4173|4174|4175|4176|5111|5422|5557|5888|5983|5984|5985|6119|8317|9837|10926|26271|79915|81620	BRCA2|FEN1|MCM2|MCM4|MCM5|MCM6|MCM7|PCNA|POLA1|PRIM1|RAD51|RFC3|RFC4|RFC5|RPA3|CDC7|GINS1|DBF4|FBXO5|ATAD5|CDT1	-7.1	Input ID
GO_ORGANELLE_FISSION	GO_ORGANELLE_FISSION		382	0.224883	5.0558	0	0	0	8423	tags=56%, list=34%, signal=84%		GO Biological Processes	19	GO:0007052	mitotic spindle organization	-9.5	3.9	8	24156	112	1549	28	1.8	0.34	332|891|991|1062|3832|3833|3837|4751|5347|6683|6790|7272|9055|9212|9493|10403|10460|22974|24137|25886|29127|54627|55726|57405|64946|83540|284403|285643	BIRC5|CCNB1|CDC20|CENPE|KIF11|KIFC1|KPNB1|NEK2|PLK1|SPAST|AURKA|TTK|PRC1|AURKB|KIF23|NDC80|TACC3|TPX2|KIF4A|POC1A|RACGAP1|MAP10|INTS13|SPC25|CENPH|NUF2|WDR62|KIF4B	-7.1	Input ID
REACTOME_DNA_REPLICATION_PRE_INITIATION	REACTOME_DNA_REPLICATION_PRE_INITIATION		79	0.492133	5.05291	0	0	0	9133	tags=86%, list=37%, signal=136%		GO Biological Processes	19	GO:0022616	DNA strand elongation	-9.5	7.8	9.4	24156	28	1549	14	0.9	0.24	2237|4173|4176|5111|5422|5983|5984|7015|9837|10535|51659|64710|64785|84296	FEN1|MCM4|MCM7|PCNA|POLA1|RFC3|RFC4|TERT|GINS1|RNASEH2A|GINS2|NUCKS1|GINS3|GINS4	-7.1	Input ID
REACTOME_HOMOLOGY_DIRECTED_REPAIR	REACTOME_HOMOLOGY_DIRECTED_REPAIR		98	0.426973	5.01789	0	0	0	7885	tags=74%, list=32%, signal=109%		Reactome Gene Sets	6	R-HSA-5693532	DNA Double-Strand Break Repair	-9.5	3.3	7.7	24156	166	1549	35	2.3	0.38	545|580|641|675|890|1017|1111|2070|2237|3017|3838|5111|5429|5888|5932|5983|5984|5985|6119|7157|7516|7520|8467|8914|10635|10721|11073|55775|63967|80010|83990|116028|144715|146956|348654	ATR|BARD1|BLM|BRCA2|CCNA2|CDK2|CHEK1|EYA4|FEN1|H2BC5|KPNA2|PCNA|POLH|RAD51|RBBP8|RFC3|RFC4|RFC5|RPA3|TP53|XRCC2|XRCC5|SMARCA5|TIMELESS|RAD51AP1|POLQ|TOPBP1|TDP1|CLSPN|RMI1|BRIP1|RMI2|RAD9B|EME1|GEN1	-7.1	Input ID
GO_PROTEIN_DNA_COMPLEX_SUBUNIT_ORGANIZATION	GO_PROTEIN_DNA_COMPLEX_SUBUNIT_ORGANIZATION		192	0.306086	4.99783	0	0	0	11910	tags=79%, list=48%, signal=151%		GO Biological Processes	19	GO:0036297	interstrand cross-link repair	-9.4	5.5	8.6	24156	54	1549	19	1.2	0.28	545|2175|2177|2178|2187|5888|6119|10635|29089|55159|55215|57697|64710|64789|78995|84515|91442|146956|375748	ATR|FANCA|FANCD2|FANCE|FANCB|RAD51|RPA3|RAD51AP1|UBE2T|RFWD3|FANCI|FANCM|NUCKS1|EXO5|HROB|MCM8|FAAP24|EME1|ERCC6L2	-7	Input ID
KEGG_SPLICEOSOME	KEGG_SPLICEOSOME		125	0.384343	4.99553	0	0	0	12079	tags=87%, list=49%, signal=170%		Reactome Gene Sets	6	R-HSA-68962	Activation of the pre-replicative complex	-9.4	7.1	9.2	24156	33	1549	15	0.97	0.25	990|1017|4171|4173|4174|4175|4176|5422|5557|6119|8317|10926|23594|81620|84515	CDC6|CDK2|MCM2|MCM4|MCM5|MCM6|MCM7|POLA1|PRIM1|RPA3|CDC7|DBF4|ORC6|CDT1|MCM8	-7	Input ID
REACTOME_MITOTIC_PROMETAPHASE	REACTOME_MITOTIC_PROMETAPHASE		186	0.308036	4.97518	0	0	0	9966	tags=71%, list=40%, signal=118%		GO Biological Processes	19	GO:0051304	chromosome separation	-9.4	4.2	8.1	24156	92	1549	25	1.6	0.32	891|990|991|1062|1063|4085|5347|7153|7272|9212|9232|9319|9700|10403|10460|10744|23397|26271|56916|57697|80010|81620|146956|164045|348654	CCNB1|CDC6|CDC20|CENPE|CENPF|MAD2L1|PLK1|TOP2A|TTK|AURKB|PTTG1|TRIP13|ESPL1|NDC80|TACC3|PTTG2|NCAPH|FBXO5|SMARCAD1|FANCM|RMI1|CDT1|EME1|HFM1|GEN1	-7	Input ID
GO_CONDENSED_CHROMOSOME_CENTROMERIC_REGION	GO_CONDENSED_CHROMOSOME_CENTROMERIC_REGION		98	0.42964	4.95469	0	0	0	8323	tags=77%, list=34%, signal=115%		Canonical Pathways	11	M18	PID INTEGRIN1 PATHWAY	-9.4	5	8.4	24156	66	1549	21	1.4	0.29	1277|1278|1280|1281|1282|1289|1290|1292|1301|3371|3673|3675|3676|3912|3915|3918|5328|6696|7045|7057|7422	COL1A1|COL1A2|COL2A1|COL3A1|COL4A1|COL5A1|COL5A2|COL6A2|COL11A1|TNC|ITGA2|ITGA3|ITGA4|LAMB1|LAMC1|LAMC2|PLAU|SPP1|TGFBI|THBS1|VEGFA	-7	Input ID
GO_CYTOPLASMIC_TRANSLATION	GO_CYTOPLASMIC_TRANSLATION		95	0.433842	4.93192	0	0	0	8555	tags=78%, list=35%, signal=119%		GO Biological Processes	19	GO:0033260	nuclear DNA replication	-9.4	5.2	8.5	24156	60	1549	20	1.3	0.29	675|2237|4171|4173|4174|4175|4176|5111|5422|5557|5888|5983|5984|5985|6119|8317|9837|10926|79915|81620	BRCA2|FEN1|MCM2|MCM4|MCM5|MCM6|MCM7|PCNA|POLA1|PRIM1|RAD51|RFC3|RFC4|RFC5|RPA3|CDC7|GINS1|DBF4|ATAD5|CDT1	-7	Input ID
GO_CELL_CYCLE_CHECKPOINT	GO_CELL_CYCLE_CHECKPOINT		193	0.307154	4.92116	0	0	0	9099	tags=67%, list=37%, signal=106%		Reactome Gene Sets	6	R-HSA-69481	G2/M Checkpoints	-9.3	3.2	7.7	24156	168	1549	35	2.3	0.38	545|580|641|891|983|990|993|1017|1111|3017|4171|4173|4174|4175|4176|5932|5983|5984|5985|6119|7157|7465|7979|8317|9088|10926|11073|23594|51512|63967|80010|83990|84515|116028|144715	ATR|BARD1|BLM|CCNB1|CDK1|CDC6|CDC25A|CDK2|CHEK1|H2BC5|MCM2|MCM4|MCM5|MCM6|MCM7|RBBP8|RFC3|RFC4|RFC5|RPA3|TP53|WEE1|SEM1|CDC7|PKMYT1|DBF4|TOPBP1|ORC6|GTSE1|CLSPN|RMI1|BRIP1|MCM8|RMI2|RAD9B	-7	Input ID
REACTOME_DNA_DOUBLE_STRAND_BREAK_REPAIR	REACTOME_DNA_DOUBLE_STRAND_BREAK_REPAIR		126	0.380736	4.91067	0	0	0	7885	tags=70%, list=32%, signal=102%		GO Biological Processes	19	GO:0045787	positive regulation of cell cycle	-9.3	2.4	7.1	24156	397	1549	60	3.9	0.49	429|595|675|685|891|894|940|983|990|993|1017|1019|1111|1163|1164|1869|1894|1978|2146|2237|3481|3642|4085|4193|4869|5111|5155|5457|5902|6210|6659|6683|6790|7015|7157|8317|8877|9212|9349|9493|9585|9700|9928|10403|10733|10926|23137|25886|26271|27085|29127|51203|51512|54627|79915|81610|81620|113130|252983|348654	ASCL1|CCND1|BRCA2|BTC|CCNB1|CCND2|CD28|CDK1|CDC6|CDC25A|CDK2|CDK4|CHEK1|CKS1B|CKS2|E2F1|ECT2|EIF4EBP1|EZH2|FEN1|IGF2|INSM1|MAD2L1|MDM2|NPM1|PCNA|PDGFB|POU4F1|RANBP1|RPS15A|SOX4|SPAST|AURKA|TERT|TP53|CDC7|SPHK1|AURKB|RPL23|KIF23|KIF20B|ESPL1|KIF14|NDC80|PLK4|DBF4|SMC5|POC1A|FBXO5|MTBP|RACGAP1|NUSAP1|GTSE1|MAP10|ATAD5|FAM83D|CDT1|CDCA5|STXBP4|GEN1	-6.9	Input ID
GO_NUCLEAR_SPECK	GO_NUCLEAR_SPECK		367	0.218202	4.86927	0	0	0	13385	tags=76%, list=54%, signal=163%		Reactome Gene Sets	6	R-HSA-1650814	Collagen biosynthesis and modifying enzymes	-9.2	4.9	8.3	24156	67	1549	21	1.4	0.29	1277|1278|1280|1281|1282|1284|1289|1290|1292|1297|1299|1301|1305|1306|5352|9508|9509|26577|57642|81578|169044	COL1A1|COL1A2|COL2A1|COL3A1|COL4A1|COL4A2|COL5A1|COL5A2|COL6A2|COL9A1|COL9A3|COL11A1|COL13A1|COL15A1|PLOD2|ADAMTS3|ADAMTS2|PCOLCE2|COL20A1|COL21A1|COL22A1	-6.9	Input ID
GCNP_SHH_UP_LATE.V1_UP	GCNP_SHH_UP_LATE.V1_UP		155	0.32969	4.82855	0	0	0	8948	tags=69%, list=36%, signal=108%		Reactome Gene Sets	6	R-HSA-8948216	Collagen chain trimerization	-9.2	6	8.7	24156	44	1549	17	1.1	0.26	1277|1278|1280|1281|1282|1284|1289|1290|1292|1297|1299|1301|1305|1306|57642|81578|169044	COL1A1|COL1A2|COL2A1|COL3A1|COL4A1|COL4A2|COL5A1|COL5A2|COL6A2|COL9A1|COL9A3|COL11A1|COL13A1|COL15A1|COL20A1|COL21A1|COL22A1	-6.9	Input ID
GO_CELL_CYCLE_G1_S_PHASE_TRANSITION	GO_CELL_CYCLE_G1_S_PHASE_TRANSITION		239	0.274075	4.82068	0	0	0	8168	tags=60%, list=33%, signal=89%		Canonical Pathways	11	M3005	NABA COLLAGENS	-9.2	6	8.7	24156	44	1549	17	1.1	0.26	1277|1278|1280|1281|1282|1284|1289|1290|1292|1297|1299|1301|1305|1306|57642|81578|169044	COL1A1|COL1A2|COL2A1|COL3A1|COL4A1|COL4A2|COL5A1|COL5A2|COL6A2|COL9A1|COL9A3|COL11A1|COL13A1|COL15A1|COL20A1|COL21A1|COL22A1	-6.9	Input ID
GO_NUCLEAR_TRANSPORT	GO_NUCLEAR_TRANSPORT		329	0.22755	4.81846	0	0	0	13358	tags=77%, list=54%, signal=165%		Canonical Pathways	11	M14	PID AURORA B PATHWAY	-9.2	6.4	8.8	24156	39	1549	16	1	0.26	332|1058|3619|4691|4869|6790|9212|9493|10051|10403|10592|11004|23397|29127|55143|64151	BIRC5|CENPA|INCENP|NCL|NPM1|AURKA|AURKB|KIF23|SMC4|NDC80|SMC2|KIF2C|NCAPH|RACGAP1|CDCA8|NCAPG	-6.8	Input ID
GO_RNA_EXPORT_FROM_NUCLEUS	GO_RNA_EXPORT_FROM_NUCLEUS		129	0.353307	4.80394	0	0	0	13514	tags=90%, list=55%, signal=198%		Canonical Pathways	11	M40	PID E2F PATHWAY	-9.2	4.6	8.2	24156	74	1549	22	1.4	0.3	317|890|983|990|993|1017|1029|1869|1870|1871|1875|4609|5328|5422|5902|5932|5933|6240|7083|7298|9134|11073	APAF1|CCNA2|CDK1|CDC6|CDC25A|CDK2|CDKN2A|E2F1|E2F2|E2F3|E2F5|MYC|PLAU|POLA1|RANBP1|RBBP8|RBL1|RRM1|TK1|TYMS|CCNE2|TOPBP1	-6.8	Input ID
GO_MITOTIC_SISTER_CHROMATID_SEGREGATION	GO_MITOTIC_SISTER_CHROMATID_SEGREGATION		139	0.341725	4.79936	0	0	0	9898	tags=74%, list=40%, signal=123%		GO Biological Processes	19	GO:0006271	DNA strand elongation involved in DNA replication	-9.1	8.9	9.5	24156	21	1549	12	0.77	0.22	2237|4173|4176|5111|5422|5983|5984|9837|10535|51659|64785|84296	FEN1|MCM4|MCM7|PCNA|POLA1|RFC3|RFC4|GINS1|RNASEH2A|GINS2|GINS3|GINS4	-6.8	Input ID
GO_LARGE_RIBOSOMAL_SUBUNIT	GO_LARGE_RIBOSOMAL_SUBUNIT		114	0.377271	4.7979	0	0	0	9563	tags=76%, list=39%, signal=124%		GO Biological Processes	19	GO:0032392	DNA geometric change	-9	3.7	7.8	24156	117	1549	28	1.8	0.34	641|1161|3149|3159|4171|4173|4174|4175|4176|5888|5965|5983|5984|5985|7153|7157|7520|10721|51659|55636|56916|57697|79075|80119|83990|84296|84515|164045	BLM|ERCC8|HMGB3|HMGA1|MCM2|MCM4|MCM5|MCM6|MCM7|RAD51|RECQL|RFC3|RFC4|RFC5|TOP2A|TP53|XRCC5|POLQ|GINS2|CHD7|SMARCAD1|FANCM|DSCC1|PIF1|BRIP1|GINS4|MCM8|HFM1	-6.7	Input ID
GO_TRNA_METABOLIC_PROCESS	GO_TRNA_METABOLIC_PROCESS		158	0.328997	4.79755	0	0	0	13015	tags=85%, list=53%, signal=180%		KEGG Pathway	24	hsa04512	ECM-receptor interaction	-9	4.4	8	24156	82	1549	23	1.5	0.31	960|1277|1278|1280|1282|1284|1292|1297|1299|3161|3371|3673|3675|3676|3690|3912|3915|3918|6382|6696|7057|7450|22987	CD44|COL1A1|COL1A2|COL2A1|COL4A1|COL4A2|COL6A2|COL9A1|COL9A3|HMMR|TNC|ITGA2|ITGA3|ITGA4|ITGB3|LAMB1|LAMC1|LAMC2|SDC1|SPP1|THBS1|VWF|SV2C	-6.7	Input ID
REACTOME_HOST_INTERACTIONS_OF_HIV_FACTORS	REACTOME_HOST_INTERACTIONS_OF_HIV_FACTORS		123	0.364798	4.77454	0	0	0	9899	tags=76%, list=40%, signal=127%		Reactome Gene Sets	6	R-HSA-2467813	Separation of Sister Chromatids	-9	3	7.4	24156	190	1549	37	2.4	0.39	332|991|1058|1062|1063|3619|4085|5347|7321|7979|9212|9232|9700|9735|10403|11004|11130|11243|23279|55055|55143|55166|55839|57082|57122|57405|64946|79019|79682|79980|81027|81930|83540|113130|147841|151246|220134	BIRC5|CDC20|CENPA|CENPE|CENPF|INCENP|MAD2L1|PLK1|UBE2D1|SEM1|AURKB|PTTG1|ESPL1|KNTC1|NDC80|KIF2C|ZWINT|PMF1|NUP160|ZWILCH|CDCA8|CENPQ|CENPN|KNL1|NUP107|SPC25|CENPH|CENPM|CENPU|DSN1|TUBB1|KIF18A|NUF2|CDCA5|SPC24|SGO2|SKA1	-6.7	Input ID
GO_DNA_GEOMETRIC_CHANGE	GO_DNA_GEOMETRIC_CHANGE		107	0.388492	4.76801	0	0	0	9133	tags=76%, list=37%, signal=120%		GO Biological Processes	19	GO:0010948	negative regulation of cell cycle process	-8.9	2.4	7	24156	357	1549	55	3.6	0.47	317|595|641|891|983|990|991|1017|1019|1021|1029|1063|1111|1869|2146|3976|4085|4193|4751|4869|5111|5347|5888|5932|5933|6045|6659|6790|7157|7272|7465|8317|8328|9212|9232|9319|9349|9700|10040|10403|10744|11073|11335|23512|26271|27085|51512|55159|56241|63967|81620|90381|91147|286151|348654	APAF1|CCND1|BLM|CCNB1|CDK1|CDC6|CDC20|CDK2|CDK4|CDK6|CDKN2A|CENPF|CHEK1|E2F1|EZH2|LIF|MAD2L1|MDM2|NEK2|NPM1|PCNA|PLK1|RAD51|RBBP8|RBL1|RNF2|SOX4|AURKA|TP53|TTK|WEE1|CDC7|GFI1B|AURKB|PTTG1|TRIP13|RPL23|ESPL1|TOM1L1|NDC80|PTTG2|TOPBP1|CBX3|SUZ12|FBXO5|MTBP|GTSE1|RFWD3|SUSD2|CLSPN|CDT1|TICRR|TMEM67|FBXO43|GEN1	-6.6	Input ID
GO_REGULATION_OF_GENE_EXPRESSION_EPIGENETIC	GO_REGULATION_OF_GENE_EXPRESSION_EPIGENETIC		263	0.249599	4.75273	0	0	0	11168	tags=70%, list=45%, signal=126%		Reactome Gene Sets	6	R-HSA-1442490	Collagen degradation	-8.8	4.9	8.1	24156	64	1549	20	1.3	0.29	1277|1278|1280|1281|1282|1284|1289|1290|1292|1297|1299|1301|1305|1306|1513|4313|4318|4323|4327|8754	COL1A1|COL1A2|COL2A1|COL3A1|COL4A1|COL4A2|COL5A1|COL5A2|COL6A2|COL9A1|COL9A3|COL11A1|COL13A1|COL15A1|CTSK|MMP2|MMP9|MMP14|MMP19|ADAM9	-6.5	Input ID
GO_NEGATIVE_REGULATION_OF_CELL_CYCLE_PHASE_TRANSITION	GO_NEGATIVE_REGULATION_OF_CELL_CYCLE_PHASE_TRANSITION		217	0.279304	4.75129	0	0	0	9996	tags=68%, list=41%, signal=114%		GO Biological Processes	19	GO:0045132	meiotic chromosome segregation	-8.7	4.1	7.8	24156	91	1549	24	1.5	0.31	2177|5347|7153|7272|9134|9232|9319|9700|9985|10051|10592|10734|10744|23397|55706|57697|80010|83540|83990|84944|146956|151246|164045|256126	FANCD2|PLK1|TOP2A|TTK|CCNE2|PTTG1|TRIP13|ESPL1|REC8|SMC4|SMC2|STAG3|PTTG2|NCAPH|NDC1|FANCM|RMI1|NUF2|BRIP1|MAEL|EME1|SGO2|HFM1|SYCE2	-6.5	Input ID
REACTOME_SWITCHING_OF_ORIGINS_TO_A_POST_REPLICATIVE_STATE	REACTOME_SWITCHING_OF_ORIGINS_TO_A_POST_REPLICATIVE_STATE		86	0.434968	4.72495	0	0	0	9674	tags=83%, list=39%, signal=135%		KEGG Pathway	24	hsa03030	DNA replication	-8.7	6.5	8.6	24156	36	1549	15	0.97	0.25	2237|4171|4173|4174|4175|4176|5111|5422|5557|5983|5984|5985|6119|10535|79621	FEN1|MCM2|MCM4|MCM5|MCM6|MCM7|PCNA|POLA1|PRIM1|RFC3|RFC4|RFC5|RPA3|RNASEH2A|RNASEH2B	-6.5	Input ID
GO_NEGATIVE_REGULATION_OF_MITOTIC_CELL_CYCLE	GO_NEGATIVE_REGULATION_OF_MITOTIC_CELL_CYCLE		290	0.233646	4.70794	0	0	0	10382	tags=65%, list=42%, signal=111%		Reactome Gene Sets	6	R-HSA-6791226	Major pathway of rRNA processing in the nucleolus and cytosol	-8.7	3	7.2	24156	186	1549	36	2.3	0.38	2091|4691|5393|6133|6142|6157|6164|6170|6181|6201|6210|6222|6227|6234|9188|9349|10799|10885|11340|22803|22894|23160|23517|25873|25879|26354|51096|51388|54881|55127|55759|83732|84128|84135|134430|200916	FBL|NCL|EXOSC9|RPL9|RPL18A|RPL27A|RPL34|RPL39|RPLP2|RPS7|RPS15A|RPS18|RPS21|RPS28|DDX21|RPL23|RPP40|WDR3|EXOSC8|XRN2|DIS3|WDR43|MTREX|RPL36|DCAF13|GNL3|UTP18|NIP7|TEX10|HEATR1|WDR12|RIOK1|WDR75|UTP15|WDR36|RPL22L1	-6.4	Input ID
REACTOME_ORC1_REMOVAL_FROM_CHROMATIN	REACTOME_ORC1_REMOVAL_FROM_CHROMATIN		68	0.476832	4.69769	0	0	0	9674	tags=87%, list=39%, signal=142%		Reactome Gene Sets	6	R-HSA-3000171	Non-integrin membrane-ECM interactions	-8.6	5	8.1	24156	59	1549	19	1.2	0.28	780|1277|1278|1280|1281|1282|1284|1289|1290|1301|3371|3673|3690|3912|3915|3918|5155|6382|7057	DDR1|COL1A1|COL1A2|COL2A1|COL3A1|COL4A1|COL4A2|COL5A1|COL5A2|COL11A1|TNC|ITGA2|ITGB3|LAMB1|LAMC1|LAMC2|PDGFB|SDC1|THBS1	-6.4	Input ID
GO_CATALYTIC_ACTIVITY_ACTING_ON_DNA	GO_CATALYTIC_ACTIVITY_ACTING_ON_DNA		189	0.299989	4.68207	0	0	0	14194	tags=87%, list=58%, signal=204%		Reactome Gene Sets	6	R-HSA-6804756	Regulation of TP53 Activity through Phosphorylation	-8.6	4.1	7.7	24156	92	1549	24	1.5	0.31	545|580|641|890|1017|1111|4193|5562|5932|5983|5984|5985|6119|6790|7157|9212|11073|22974|51616|54457|80010|83990|116028|144715	ATR|BARD1|BLM|CCNA2|CDK2|CHEK1|MDM2|PRKAA1|RBBP8|RFC3|RFC4|RFC5|RPA3|AURKA|TP53|AURKB|TOPBP1|TPX2|TAF9B|TAF7L|RMI1|BRIP1|RMI2|RAD9B	-6.4	Input ID
GO_SPINDLE	GO_SPINDLE		324	0.221141	4.6774	0	0	0	11520	tags=69%, list=47%, signal=127%		Reactome Gene Sets	6	R-HSA-1538133	G0 and Early G1	-8.6	7.5	8.9	24156	27	1549	13	0.84	0.23	890|983|990|993|1017|1869|1875|4609|5111|5933|7153|9134|286826	CCNA2|CDK1|CDC6|CDC25A|CDK2|E2F1|E2F5|MYC|PCNA|RBL1|TOP2A|CCNE2|LIN9	-6.3	Input ID
GO_DNA_RECOMBINATION	GO_DNA_RECOMBINATION		235	0.261205	4.67656	0	0	0	14194	tags=83%, list=58%, signal=195%		GO Biological Processes	19	GO:0061982	meiosis I cell cycle process	-8.6	3.6	7.5	24156	122	1549	28	1.8	0.34	675|993|1164|2177|4437|4439|4603|5347|5888|6790|7153|9134|9232|9319|9700|9985|10734|10744|26271|55706|57697|80010|83990|84944|124817|146956|164045|256126	BRCA2|CDC25A|CKS2|FANCD2|MSH3|MSH5|MYBL1|PLK1|RAD51|AURKA|TOP2A|CCNE2|PTTG1|TRIP13|ESPL1|REC8|STAG3|PTTG2|FBXO5|NDC1|FANCM|RMI1|BRIP1|MAEL|CNTD1|EME1|HFM1|SYCE2	-6.3	Input ID
REACTOME_NUCLEOTIDE_EXCISION_REPAIR	REACTOME_NUCLEOTIDE_EXCISION_REPAIR		109	0.379521	4.67027	0	0	0	11275	tags=83%, list=46%, signal=153%		Reactome Gene Sets	6	R-HSA-8868773	rRNA processing in the nucleus and cytosol	-8.6	2.9	7.2	24156	196	1549	37	2.4	0.39	2091|4691|5393|6133|6142|6157|6164|6170|6181|6201|6210|6222|6227|6234|9188|9349|10799|10885|11340|22803|22894|23160|23517|25873|25879|26354|51096|51388|54433|54881|55127|55759|83732|84128|84135|134430|200916	FBL|NCL|EXOSC9|RPL9|RPL18A|RPL27A|RPL34|RPL39|RPLP2|RPS7|RPS15A|RPS18|RPS21|RPS28|DDX21|RPL23|RPP40|WDR3|EXOSC8|XRN2|DIS3|WDR43|MTREX|RPL36|DCAF13|GNL3|UTP18|NIP7|GAR1|TEX10|HEATR1|WDR12|RIOK1|WDR75|UTP15|WDR36|RPL22L1	-6.3	Input ID
REACTOME_CHROMOSOME_MAINTENANCE	REACTOME_CHROMOSOME_MAINTENANCE		63	0.499901	4.66278	0	0	0	9628	tags=89%, list=39%, signal=145%		Canonical Pathways	11	M66	PID MYC ACTIV PATHWAY	-8.6	4.3	7.8	24156	79	1549	22	1.4	0.3	332|586|891|894|993|1019|1871|1973|3159|3811|3939|4318|4609|4691|4830|4869|7015|7083|7157|8886|83879|389421	BIRC5|BCAT1|CCNB1|CCND2|CDC25A|CDK4|E2F3|EIF4A1|HMGA1|KIR3DL1|LDHA|MMP9|MYC|NCL|NME1|NPM1|TERT|TK1|TP53|DDX18|CDCA7|LIN28B	-6.3	Input ID
GO_U2_TYPE_SPLICEOSOMAL_COMPLEX	GO_U2_TYPE_SPLICEOSOMAL_COMPLEX		88	0.41926	4.65016	0	0	0	13243	tags=95%, list=54%, signal=205%		GO Biological Processes	19	GO:0051784	negative regulation of nuclear division	-8.5	4.9	8	24156	60	1549	19	1.2	0.28	891|991|1063|1111|3976|4085|5347|7272|9212|9232|9319|10040|10403|10744|26271|27085|81620|286151|348654	CCNB1|CDC20|CENPF|CHEK1|LIF|MAD2L1|PLK1|TTK|AURKB|PTTG1|TRIP13|TOM1L1|NDC80|PTTG2|FBXO5|MTBP|CDT1|FBXO43|GEN1	-6.3	Input ID
REACTOME_CLASS_I_MHC_MEDIATED_ANTIGEN_PROCESSING_PRESENTATION	REACTOME_CLASS_I_MHC_MEDIATED_ANTIGEN_PROCESSING_PRESENTATION		347	0.210387	4.54764	0	0	0	15359	tags=83%, list=62%, signal=217%		BioCarta Gene Sets	15	M17770	BIOCARTA CELLCYCLE PATHWAY	-8.5	8.1	9	24156	23	1549	12	0.77	0.22	595|891|894|902|983|993|1017|1019|1021|1029|1869|5933	CCND1|CCNB1|CCND2|CCNH|CDK1|CDC25A|CDK2|CDK4|CDK6|CDKN2A|E2F1|RBL1	-6.2	Input ID
GO_PRERIBOSOME	GO_PRERIBOSOME		72	0.45125	4.53826	0	0	0	10144	tags=86%, list=41%, signal=146%		Reactome Gene Sets	6	R-HSA-72312	rRNA processing	-8.5	2.9	7.1	24156	206	1549	38	2.5	0.39	2091|4691|5393|6133|6142|6157|6164|6170|6181|6201|6210|6222|6227|6234|9188|9349|10799|10885|11340|22803|22894|23160|23517|25873|25879|26354|51096|51388|54433|54881|54931|55127|55759|83732|84128|84135|134430|200916	FBL|NCL|EXOSC9|RPL9|RPL18A|RPL27A|RPL34|RPL39|RPLP2|RPS7|RPS15A|RPS18|RPS21|RPS28|DDX21|RPL23|RPP40|WDR3|EXOSC8|XRN2|DIS3|WDR43|MTREX|RPL36|DCAF13|GNL3|UTP18|NIP7|GAR1|TEX10|TRMT10C|HEATR1|WDR12|RIOK1|WDR75|UTP15|WDR36|RPL22L1	-6.2	Input ID
GO_NUCLEAR_EXPORT	GO_NUCLEAR_EXPORT		188	0.281543	4.5346	0	0	0	13710	tags=84%, list=56%, signal=187%		Reactome Gene Sets	6	R-HSA-8953854	Metabolism of RNA	-8.4	1.9	6.5	24156	675	1549	84	5.4	0.58	902|1973|2058|2091|2521|3178|3842|4234|4691|5393|6133|6142|6157|6164|6170|6181|6201|6210|6222|6227|6234|6418|6607|6629|6632|6635|6637|6936|7979|8926|9188|9349|9582|9688|9879|9939|10465|10643|10644|10799|10885|11097|11340|22803|22894|23160|23279|23350|23517|23658|25873|25879|26354|26986|27350|51002|51096|51388|51605|51691|51692|54433|54517|54881|54901|54931|55110|55127|55660|55706|55759|57122|7983…	CCNH|EIF4A1|EPRS1|FBL|FUS|HNRNPA1|TNPO1|METTL1|NCL|EXOSC9|RPL9|RPL18A|RPL27A|RPL34|RPL39|RPLP2|RPS7|RPS15A|RPS18|RPS21|RPS28|SET|SMN2|SNRPB2|SNRPD1|SNRPE|SNRPG|GCFC2|SEM1|SNURF|DDX21|RPL23|APOBEC3B|NUP93|DDX46|RBM8A|PPIH|IGF2BP3|IGF2BP2|RPP40|WDR3|NUP42|EXOSC8|XRN2|DIS3|WDR43|NUP160|U2SURP|MTREX|LSM5|RPL36|DCAF13|GNL3|PABPC1|APOBEC3C|TPRKB|UTP18|NIP7|TRMT6|LSM8|CPSF3|GAR1|PUS7|TEX10|CDKAL1|TRMT10…	-6.2	Input ID
GO_MACROMOLECULE_METHYLATION	GO_MACROMOLECULE_METHYLATION		248	0.242265	4.5201	0	0	0	11890	tags=72%, list=48%, signal=138%		GO Biological Processes	19	GO:0032508	DNA duplex unwinding	-8.4	3.7	7.4	24156	109	1549	26	1.7	0.33	641|1161|3159|4171|4173|4174|4175|4176|5888|5965|5983|5984|5985|7153|7520|10721|51659|55636|56916|57697|79075|80119|83990|84296|84515|164045	BLM|ERCC8|HMGA1|MCM2|MCM4|MCM5|MCM6|MCM7|RAD51|RECQL|RFC3|RFC4|RFC5|TOP2A|XRCC5|POLQ|GINS2|CHD7|SMARCAD1|FANCM|DSCC1|PIF1|BRIP1|GINS4|MCM8|HFM1	-6.2	Input ID
VEGF_A_UP.V1_DN	VEGF_A_UP.V1_DN		177	0.289032	4.51399	0	0	0	7416	tags=59%, list=30%, signal=83%		Reactome Gene Sets	6	R-HSA-2022090	Assembly of collagen fibrils and other multimeric structures	-8.4	4.9	7.9	24156	61	1549	19	1.2	0.28	1277|1278|1280|1281|1282|1284|1289|1290|1292|1297|1299|1301|1306|3918|4015|4016|4017|4318|7837	COL1A1|COL1A2|COL2A1|COL3A1|COL4A1|COL4A2|COL5A1|COL5A2|COL6A2|COL9A1|COL9A3|COL11A1|COL15A1|LAMC2|LOX|LOXL1|LOXL2|MMP9|PXDN	-6.1	Input ID
REACTOME_MITOTIC_G2_G2_M_PHASES	REACTOME_MITOTIC_G2_G2_M_PHASES		191	0.287045	4.48574	0	0	0	9248	tags=66%, list=37%, signal=105%		GO Biological Processes	19	GO:0007127	meiosis I	-8.4	3.6	7.4	24156	117	1549	27	1.7	0.33	675|1164|2177|4437|4439|4603|5347|5888|6790|7153|9134|9232|9319|9700|9985|10734|10744|26271|55706|57697|80010|83990|84944|124817|146956|164045|256126	BRCA2|CKS2|FANCD2|MSH3|MSH5|MYBL1|PLK1|RAD51|AURKA|TOP2A|CCNE2|PTTG1|TRIP13|ESPL1|REC8|STAG3|PTTG2|FBXO5|NDC1|FANCM|RMI1|BRIP1|MAEL|CNTD1|EME1|HFM1|SYCE2	-6.1	Input ID
GO_MITOCHONDRIAL_PROTEIN_COMPLEX	GO_MITOCHONDRIAL_PROTEIN_COMPLEX		229	0.249168	4.47889	0	0	0	16211	tags=90%, list=66%, signal=261%		GO Biological Processes	19	GO:0007051	spindle organization	-8.2	2.9	7	24156	193	1549	36	2.3	0.38	332|891|991|1062|3619|3832|3833|3837|4751|5347|6683|6790|7272|9055|9212|9493|9700|10403|10460|22974|24137|25886|26271|29127|54627|55521|55726|57405|64946|81027|83540|90417|115106|284403|285643|653061	BIRC5|CCNB1|CDC20|CENPE|INCENP|KIF11|KIFC1|KPNB1|NEK2|PLK1|SPAST|AURKA|TTK|PRC1|AURKB|KIF23|ESPL1|NDC80|TACC3|TPX2|KIF4A|POC1A|FBXO5|RACGAP1|MAP10|TRIM36|INTS13|SPC25|CENPH|TUBB1|NUF2|KNSTRN|HAUS1|WDR62|KIF4B|GOLGA8S	-6	Input ID
KEGG_CELL_CYCLE	KEGG_CELL_CYCLE		116	0.358747	4.47864	0	0	0	9694	tags=75%, list=39%, signal=123%		GO Biological Processes	19	GO:0006323	DNA packaging	-8.2	2.8	6.9	24156	211	1549	38	2.5	0.39	891|983|1029|1058|3005|3008|3017|3020|3070|3159|3619|4171|4673|4869|6418|7153|7157|8208|8467|10036|10051|10592|11339|23397|51203|54069|54892|55166|55320|55723|55839|57082|64151|64946|79019|79682|79711|113130	CCNB1|CDK1|CDKN2A|CENPA|H1-0|H1-4|H2BC5|H3-3A|HELLS|HMGA1|INCENP|MCM2|NAP1L1|NPM1|SET|TOP2A|TP53|CHAF1B|SMARCA5|CHAF1A|SMC4|SMC2|OIP5|NCAPH|NUSAP1|MIS18A|NCAPG2|CENPQ|MIS18BP1|ASF1B|CENPN|KNL1|NCAPG|CENPH|CENPM|CENPU|IPO4|CDCA5	-6	Input ID
REACTOME_ASSEMBLY_OF_THE_PRE_REPLICATIVE_COMPLEX	REACTOME_ASSEMBLY_OF_THE_PRE_REPLICATIVE_COMPLEX		65	0.477981	4.47272	0	0	0	9114	tags=85%, list=37%, signal=134%		Canonical Pathways	11	M258	PID BARD1 PATHWAY	-8.1	7	8.4	24156	29	1549	13	0.84	0.23	545|580|1017|2175|2177|2178|4869|5111|5888|5932|7157|7520|11073	ATR|BARD1|CDK2|FANCA|FANCD2|FANCE|NPM1|PCNA|RAD51|RBBP8|TP53|XRCC5|TOPBP1	-5.9	Input ID
GO_KINETOCHORE	GO_KINETOCHORE		116	0.35457	4.46478	0	0	0	8095	tags=68%, list=33%, signal=101%		GO Biological Processes	19	GO:0033045	regulation of sister chromatid segregation	-8.1	4.1	7.5	24156	83	1549	22	1.4	0.3	891|990|991|1062|1063|2237|4085|5347|7272|9212|9232|9319|9700|10403|10460|10744|23137|26271|81620|113130|116028|348654	CCNB1|CDC6|CDC20|CENPE|CENPF|FEN1|MAD2L1|PLK1|TTK|AURKB|PTTG1|TRIP13|ESPL1|NDC80|TACC3|PTTG2|SMC5|FBXO5|CDT1|CDCA5|RMI2|GEN1	-5.9	Input ID
GO_NUCLEOBASE_CONTAINING_COMPOUND_TRANSPORT	GO_NUCLEOBASE_CONTAINING_COMPOUND_TRANSPORT		224	0.253645	4.4525	0	0	0	13514	tags=80%, list=55%, signal=175%		GO Biological Processes	19	GO:0031570	DNA integrity checkpoint	-8.1	3.1	7	24156	161	1549	32	2.1	0.36	545|595|641|891|983|990|1017|1111|1869|2177|4193|5111|5347|6659|6790|7153|7157|8914|11073|25896|26272|51512|55159|63967|79621|79968|81620|83990|90381|144715|146956|261726	ATR|CCND1|BLM|CCNB1|CDK1|CDC6|CDK2|CHEK1|E2F1|FANCD2|MDM2|PCNA|PLK1|SOX4|AURKA|TOP2A|TP53|TIMELESS|TOPBP1|INTS7|FBXO4|GTSE1|RFWD3|CLSPN|RNASEH2B|WDR76|CDT1|BRIP1|TICRR|RAD9B|EME1|TIPRL	-5.9	Input ID
GO_TRANSFERASE_COMPLEX_TRANSFERRING_PHOSPHORUS_CONTAINING_GROUPS	GO_TRANSFERASE_COMPLEX_TRANSFERRING_PHOSPHORUS_CONTAINING_GROUPS		244	0.246228	4.45143	0	0	0	12792	tags=76%, list=52%, signal=157%		Reactome Gene Sets	6	R-HSA-5693538	Homology Directed Repair	-7.9	3.3	7	24156	138	1549	29	1.9	0.34	545|580|641|675|890|1017|1111|2237|3017|5111|5429|5888|5932|5983|5984|5985|6119|7516|8914|10635|10721|11073|63967|80010|83990|116028|144715|146956|348654	ATR|BARD1|BLM|BRCA2|CCNA2|CDK2|CHEK1|FEN1|H2BC5|PCNA|POLH|RAD51|RBBP8|RFC3|RFC4|RFC5|RPA3|XRCC2|TIMELESS|RAD51AP1|POLQ|TOPBP1|CLSPN|RMI1|BRIP1|RMI2|RAD9B|EME1|GEN1	-5.7	Input ID
GO_CYTOSOLIC_SMALL_RIBOSOMAL_SUBUNIT	GO_CYTOSOLIC_SMALL_RIBOSOMAL_SUBUNIT		41	0.59618	4.45	0	0	0	6978	tags=88%, list=28%, signal=122%		GO Biological Processes	19	GO:0043009	chordate embryonic development	-7.9	1.9	6.3	24156	646	1549	80	5.2	0.56	284|317|538|675|689|891|1277|1280|1301|1909|2019|2116|2254|2637|3212|3213|3221|3223|3225|3232|3481|3726|3976|4071|4188|4323|4325|4435|4522|4751|4838|4851|5155|5156|5932|6201|6495|6659|6664|6746|6935|7020|7157|7422|7483|7516|7976|8323|9508|9585|9620|9837|10568|10655|10683|10733|10736|22943|23168|23462|23493|25902|28982|51098|54892|55636|55723|56983|57216|64131|79621|79682|79805|84295|84296|84541|1…	ANGPT1|APAF1|ATP7A|BRCA2|BTF3|CCNB1|COL1A1|COL2A1|COL11A1|EDNRA|EN1|ETV2|FGF9|GBX2|HOXB2|HOXB3|HOXC4|HOXC6|HOXC9|HOXD3|IGF2|JUNB|LIF|TM4SF1|MDFI|MMP14|MMP16|CITED1|MTHFD1|NEK2|NODAL|NOTCH1|PDGFB|PDGFRA|RBBP8|RPS7|SIX1|SOX4|SOX11|SSR2|ZEB1|TFAP2A|TP53|VEGFA|WNT9A|XRCC2|FZD3|FZD6|ADAMTS3|KIF20B|CELSR1|GINS1|SLC34A2|DMRT2|DLL3|PLK4|SIX2|DKK1|RTF1|HEY1|HEY2|MTHFD1L|FLVCR1|IFT52|NCAPG2|CHD7|ASF1B|POGL…	-5.7	Input ID
GO_REGULATION_OF_CHROMOSOME_ORGANIZATION	GO_REGULATION_OF_CHROMOSOME_ORGANIZATION		304	0.219667	4.4406	0	0	0	10797	tags=65%, list=44%, signal=115%		GO Biological Processes	19	GO:1901796	regulation of signal transduction by p53 class mediator	-7.9	2.9	6.9	24156	180	1549	34	2.2	0.37	545|580|624|641|960|1017|1111|3066|4193|5457|5562|5932|5983|5984|5985|6119|6201|6790|7157|8805|9212|9349|11073|22974|50484|51616|55003|56950|79915|80010|83990|116028|133383|144715	ATR|BARD1|BDKRB2|BLM|CD44|CDK2|CHEK1|HDAC2|MDM2|POU4F1|PRKAA1|RBBP8|RFC3|RFC4|RFC5|RPA3|RPS7|AURKA|TP53|TRIM24|AURKB|RPL23|TOPBP1|TPX2|RRM2B|TAF9B|PAK1IP1|SMYD2|ATAD5|RMI1|BRIP1|RMI2|SETD9|RAD9B	-5.7	Input ID
GO_RIBONUCLEOPROTEIN_COMPLEX_BINDING	GO_RIBONUCLEOPROTEIN_COMPLEX_BINDING		120	0.344219	4.42621	0	0	0	11697	tags=82%, list=47%, signal=155%		Canonical Pathways	11	M129	PID PLK1 PATHWAY	-7.9	5.4	7.9	24156	46	1549	16	1	0.26	891|983|991|1062|1894|3619|5347|6790|7465|9055|10403|22974|26271|63967|79682|147841	CCNB1|CDK1|CDC20|CENPE|ECT2|INCENP|PLK1|AURKA|WEE1|PRC1|NDC80|TPX2|FBXO5|CLSPN|CENPU|SPC24	-5.7	Input ID
GO_DNA_INTEGRITY_CHECKPOINT	GO_DNA_INTEGRITY_CHECKPOINT		140	0.320729	4.42195	0	0	0	8168	tags=65%, list=33%, signal=97%		GO Biological Processes	19	GO:0045839	negative regulation of mitotic nuclear division	-7.9	5.1	7.7	24156	52	1549	17	1.1	0.26	891|991|1063|1111|4085|5347|7272|9212|9232|9319|10040|10403|10744|26271|27085|81620|348654	CCNB1|CDC20|CENPF|CHEK1|MAD2L1|PLK1|TTK|AURKB|PTTG1|TRIP13|TOM1L1|NDC80|PTTG2|FBXO5|MTBP|CDT1|GEN1	-5.7	Input ID
GO_PROTEIN_TARGETING_TO_MEMBRANE	GO_PROTEIN_TARGETING_TO_MEMBRANE		185	0.282313	4.42171	0	0	0	8423	tags=62%, list=34%, signal=94%		Reactome Gene Sets	6	R-HSA-216083	Integrin cell surface interactions	-7.9	4	7.3	24156	85	1549	22	1.4	0.3	960|1277|1278|1280|1281|1282|1284|1289|1290|1292|1297|1299|1305|3371|3673|3675|3676|3690|4060|6696|7057|7450	CD44|COL1A1|COL1A2|COL2A1|COL3A1|COL4A1|COL4A2|COL5A1|COL5A2|COL6A2|COL9A1|COL9A3|COL13A1|TNC|ITGA2|ITGA3|ITGA4|ITGB3|LUM|SPP1|THBS1|VWF	-5.7	Input ID
GO_NUCLEASE_ACTIVITY	GO_NUCLEASE_ACTIVITY		180	0.285941	4.41472	0	0	0	13008	tags=81%, list=53%, signal=170%		Reactome Gene Sets	6	R-HSA-8874081	MET activates PTK2 signaling	-7.9	6.8	8.3	24156	30	1549	13	0.84	0.23	1277|1278|1280|1281|1289|1290|1301|3673|3675|3912|3915|3918|4233	COL1A1|COL1A2|COL2A1|COL3A1|COL5A1|COL5A2|COL11A1|ITGA2|ITGA3|LAMB1|LAMC1|LAMC2|MET	-5.7	Input ID
GO_REGULATION_OF_MRNA_CATABOLIC_PROCESS	GO_REGULATION_OF_MRNA_CATABOLIC_PROCESS		182	0.27925	4.40094	0	0	0	11868	tags=76%, list=48%, signal=145%		Hallmark Gene Sets	23	M5893	HALLMARK MITOTIC SPINDLE	-7.8	2.8	6.8	24156	199	1549	36	2.3	0.38	332|675|983|1062|1063|1894|3619|3832|4001|4082|4751|5347|6790|7153|7204|7272|9055|9493|9585|9700|9702|9735|10051|10403|11004|11064|22974|24137|26271|29127|51203|56992|64857|80119|84376|163786	BIRC5|BRCA2|CDK1|CENPE|CENPF|ECT2|INCENP|KIF11|LMNB1|MARCKS|NEK2|PLK1|AURKA|TOP2A|TRIO|TTK|PRC1|KIF23|KIF20B|ESPL1|CEP57|KNTC1|SMC4|NDC80|KIF2C|CNTRL|TPX2|KIF4A|FBXO5|RACGAP1|NUSAP1|KIF15|PLEKHG2|PIF1|HOOK3|SASS6	-5.7	Input ID
GO_ANAPHASE_PROMOTING_COMPLEX_DEPENDENT_CATABOLIC_PROCESS	GO_ANAPHASE_PROMOTING_COMPLEX_DEPENDENT_CATABOLIC_PROCESS		76	0.415511	4.39673	0	0	0	9582	tags=80%, list=39%, signal=131%		KEGG Pathway	24	hsa04151	PI3K-Akt signaling pathway	-7.8	2.3	6.5	24156	342	1549	51	3.3	0.45	284|285|595|894|1017|1019|1021|1129|1277|1278|1280|1282|1284|1292|1297|1299|1978|2149|2252|2254|2786|2790|2846|3371|3569|3673|3675|3676|3690|3815|3912|3915|3918|4193|4233|4602|4609|4804|5155|5156|5296|5562|6696|7057|7157|7422|7450|9134|9586|54331|80310	ANGPT1|ANGPT2|CCND1|CCND2|CDK2|CDK4|CDK6|CHRM2|COL1A1|COL1A2|COL2A1|COL4A1|COL4A2|COL6A2|COL9A1|COL9A3|EIF4EBP1|F2R|FGF7|FGF9|GNG4|GNG10|LPAR4|TNC|IL6|ITGA2|ITGA3|ITGA4|ITGB3|KIT|LAMB1|LAMC1|LAMC2|MDM2|MET|MYB|MYC|NGFR|PDGFB|PDGFRA|PIK3R2|PRKAA1|SPP1|THBS1|TP53|VEGFA|VWF|CCNE2|CREB5|GNG2|PDGFD	-5.6	Input ID
GO_ESTABLISHMENT_OF_RNA_LOCALIZATION	GO_ESTABLISHMENT_OF_RNA_LOCALIZATION		183	0.280725	4.38831	0	0	0	13213	tags=81%, list=54%, signal=174%		GO Biological Processes	19	GO:0000226	microtubule cytoskeleton organization	-7.8	2	6.2	24156	585	1549	74	4.8	0.54	332|675|891|983|991|1017|1058|1062|1111|1641|2042|3619|3832|3833|3837|4085|4233|4751|4869|5347|5562|5902|6683|6790|7272|7465|7516|9055|9212|9493|9662|9700|9702|9928|10252|10403|10460|10733|11004|22974|24137|25886|26271|26586|27185|27436|29127|51203|54627|55521|55726|57405|64946|79864|81027|81930|83540|84376|90417|91147|115106|136332|146909|163786|200162|220134|221150|283431|283726|284403|285643|3…	BIRC5|BRCA2|CCNB1|CDK1|CDC20|CDK2|CENPA|CENPE|CHEK1|DCX|EPHA3|INCENP|KIF11|KIFC1|KPNB1|MAD2L1|MET|NEK2|NPM1|PLK1|PRKAA1|RANBP1|SPAST|AURKA|TTK|WEE1|XRCC2|PRC1|AURKB|KIF23|CEP135|ESPL1|CEP57|KIF14|SPRY1|NDC80|TACC3|PLK4|KIF2C|TPX2|KIF4A|POC1A|FBXO5|CKAP2|DISC1|EML4|RACGAP1|NUSAP1|MAP10|TRIM36|INTS13|SPC25|CENPH|JHY|TUBB1|KIF18A|NUF2|HOOK3|KNSTRN|TMEM67|HAUS1|LRGUK|KIF18B|SASS6|SPAG17|SKA1|SKA3|GAS…	-5.6	Input ID
REACTOME_SNRNP_ASSEMBLY	REACTOME_SNRNP_ASSEMBLY		52	0.503584	4.37017	0	0	0	6105	tags=75%, list=25%, signal=99%		GO Biological Processes	19	GO:0009792	embryo development ending in birth or egg hatching	-7.7	1.9	6.2	24156	664	1549	81	5.2	0.57	284|317|538|675|689|891|1277|1280|1301|1909|2019|2116|2254|2637|3212|3213|3221|3223|3225|3232|3481|3726|3976|4071|4188|4323|4325|4435|4522|4751|4838|4851|5155|5156|5932|6201|6495|6659|6664|6746|6935|7020|7157|7422|7483|7516|7976|8323|9508|9585|9620|9837|10568|10655|10683|10733|10736|22943|23168|23462|23493|25902|28982|51098|54892|55636|55723|56983|57216|64131|79621|79682|79805|79816|84295|84296|8…	ANGPT1|APAF1|ATP7A|BRCA2|BTF3|CCNB1|COL1A1|COL2A1|COL11A1|EDNRA|EN1|ETV2|FGF9|GBX2|HOXB2|HOXB3|HOXC4|HOXC6|HOXC9|HOXD3|IGF2|JUNB|LIF|TM4SF1|MDFI|MMP14|MMP16|CITED1|MTHFD1|NEK2|NODAL|NOTCH1|PDGFB|PDGFRA|RBBP8|RPS7|SIX1|SOX4|SOX11|SSR2|ZEB1|TFAP2A|TP53|VEGFA|WNT9A|XRCC2|FZD3|FZD6|ADAMTS3|KIF20B|CELSR1|GINS1|SLC34A2|DMRT2|DLL3|PLK4|SIX2|DKK1|RTF1|HEY1|HEY2|MTHFD1L|FLVCR1|IFT52|NCAPG2|CHD7|ASF1B|POGL…	-5.6	Input ID
REACTOME_PROCESSING_OF_DNA_DOUBLE_STRAND_BREAK_ENDS	REACTOME_PROCESSING_OF_DNA_DOUBLE_STRAND_BREAK_ENDS		59	0.479613	4.36348	0	0	0	6594	tags=75%, list=27%, signal=102%		Reactome Gene Sets	6	R-HSA-73894	DNA Repair	-7.7	2.3	6.4	24156	334	1549	50	3.2	0.45	545|580|641|675|890|902|1017|1111|1161|2070|2175|2177|2178|2187|2237|3017|3838|4437|5111|5429|5888|5932|5980|5983|5984|5985|6119|6996|7157|7516|7520|8467|8914|10635|10721|11073|11201|29089|55215|55775|56852|57697|63967|80010|83990|91442|116028|144715|146956|348654	ATR|BARD1|BLM|BRCA2|CCNA2|CCNH|CDK2|CHEK1|ERCC8|EYA4|FANCA|FANCD2|FANCE|FANCB|FEN1|H2BC5|KPNA2|MSH3|PCNA|POLH|RAD51|RBBP8|REV3L|RFC3|RFC4|RFC5|RPA3|TDG|TP53|XRCC2|XRCC5|SMARCA5|TIMELESS|RAD51AP1|POLQ|TOPBP1|POLI|UBE2T|FANCI|TDP1|RAD18|FANCM|CLSPN|RMI1|BRIP1|FAAP24|RMI2|RAD9B|EME1|GEN1	-5.5	Input ID
GO_SIGNAL_TRANSDUCTION_BY_P53_CLASS_MEDIATOR	GO_SIGNAL_TRANSDUCTION_BY_P53_CLASS_MEDIATOR		247	0.234005	4.36229	0	0	0	8168	tags=56%, list=33%, signal=83%		GO Biological Processes	19	GO:0010965	regulation of mitotic sister chromatid separation	-7.7	4.7	7.5	24156	60	1549	18	1.2	0.27	891|990|991|1062|1063|4085|5347|7272|9212|9232|9319|9700|10403|10460|10744|26271|81620|348654	CCNB1|CDC6|CDC20|CENPE|CENPF|MAD2L1|PLK1|TTK|AURKB|PTTG1|TRIP13|ESPL1|NDC80|TACC3|PTTG2|FBXO5|CDT1|GEN1	-5.5	Input ID
GO_REGULATION_OF_CELLULAR_AMIDE_METABOLIC_PROCESS	GO_REGULATION_OF_CELLULAR_AMIDE_METABOLIC_PROCESS		372	0.20076	4.3529	0	0	0	11569	tags=67%, list=47%, signal=124%		Reactome Gene Sets	6	R-HSA-73886	Chromosome Maintenance	-7.6	3.4	6.9	24156	118	1549	26	1.7	0.33	641|1058|2237|3017|4869|5111|5422|5557|5983|5984|5985|6119|7015|8467|11339|54069|54433|55166|55320|55839|57082|64946|79019|79075|79682|80119	BLM|CENPA|FEN1|H2BC5|NPM1|PCNA|POLA1|PRIM1|RFC3|RFC4|RFC5|RPA3|TERT|SMARCA5|OIP5|MIS18A|GAR1|CENPQ|MIS18BP1|CENPN|KNL1|CENPH|CENPM|DSCC1|CENPU|PIF1	-5.5	Input ID
REACTOME_RRNA_MODIFICATION_IN_THE_NUCLEUS_AND_CYTOSOL	REACTOME_RRNA_MODIFICATION_IN_THE_NUCLEUS_AND_CYTOSOL		55	0.489439	4.34513	0	0	0	10380	tags=91%, list=42%, signal=157%		Reactome Gene Sets	6	R-HSA-5633007	Regulation of TP53 Activity	-7.6	3	6.7	24156	160	1549	31	2	0.36	545|580|641|890|983|1017|1029|1111|3066|4193|5457|5562|5608|5932|5983|5984|5985|6119|6790|7157|9212|11073|22974|51616|54457|56950|80010|83990|116028|133383|144715	ATR|BARD1|BLM|CCNA2|CDK1|CDK2|CDKN2A|CHEK1|HDAC2|MDM2|POU4F1|PRKAA1|MAP2K6|RBBP8|RFC3|RFC4|RFC5|RPA3|AURKA|TP53|AURKB|TOPBP1|TPX2|TAF9B|TAF7L|SMYD2|RMI1|BRIP1|RMI2|SETD9|RAD9B	-5.4	Input ID
GO_NUCLEOTIDE_EXCISION_REPAIR	GO_NUCLEOTIDE_EXCISION_REPAIR		106	0.347985	4.34443	0	0	0	11235	tags=80%, list=46%, signal=147%		Reactome Gene Sets	6	R-HSA-69239	Synthesis of DNA	-7.6	3.4	6.9	24156	119	1549	26	1.7	0.33	890|990|1017|2237|4171|4173|4174|4175|4176|5111|5422|5557|5983|5984|5985|6119|7321|7979|9134|9837|23594|51659|64785|81620|84296|84515	CCNA2|CDC6|CDK2|FEN1|MCM2|MCM4|MCM5|MCM6|MCM7|PCNA|POLA1|PRIM1|RFC3|RFC4|RFC5|RPA3|UBE2D1|SEM1|CCNE2|GINS1|ORC6|GINS2|GINS3|CDT1|GINS4|MCM8	-5.4	Input ID
GO_REGULATION_OF_CHROMOSOME_SEGREGATION	GO_REGULATION_OF_CHROMOSOME_SEGREGATION		89	0.398604	4.3285	0	0	0	9051	tags=76%, list=37%, signal=120%		Reactome Gene Sets	6	R-HSA-5685938	HDR through Single Strand Annealing (SSA)	-7.5	5.9	7.8	24156	37	1549	14	0.9	0.24	545|580|641|5888|5932|5983|5984|5985|6119|11073|80010|83990|116028|144715	ATR|BARD1|BLM|RAD51|RBBP8|RFC3|RFC4|RFC5|RPA3|TOPBP1|RMI1|BRIP1|RMI2|RAD9B	-5.4	Input ID
REACTOME_DNA_STRAND_ELONGATION	REACTOME_DNA_STRAND_ELONGATION		31	0.651335	4.31833	0	0	0	7030	tags=94%, list=28%, signal=131%		Canonical Pathways	11	M53	PID INTEGRIN3 PATHWAY	-7.5	5.4	7.6	24156	43	1549	15	0.97	0.25	1277|1278|1282|3371|3690|3912|3915|5155|5328|6382|6696|7045|7057|7422|8877	COL1A1|COL1A2|COL4A1|TNC|ITGB3|LAMB1|LAMC1|PDGFB|PLAU|SDC1|SPP1|TGFBI|THBS1|VEGFA|SPHK1	-5.3	Input ID
GCNP_SHH_UP_EARLY.V1_UP	GCNP_SHH_UP_EARLY.V1_UP		150	0.30826	4.3175	0	0	0	11520	tags=77%, list=47%, signal=144%		GO Biological Processes	19	GO:0048706	embryonic skeletal system development	-7.5	3.3	6.8	24156	128	1549	27	1.7	0.33	1277|1280|1301|2254|3212|3213|3221|3223|3225|3232|4188|4323|4325|4522|4838|5156|6495|6664|6935|7020|7483|10655|10736|25902|28982|64131|130497	COL1A1|COL2A1|COL11A1|FGF9|HOXB2|HOXB3|HOXC4|HOXC6|HOXC9|HOXD3|MDFI|MMP14|MMP16|MTHFD1|NODAL|PDGFRA|SIX1|SOX11|ZEB1|TFAP2A|WNT9A|DMRT2|SIX2|MTHFD1L|FLVCR1|XYLT1|OSR1	-5.3	Input ID
GO_METHYLATION	GO_METHYLATION		301	0.216888	4.31113	0	0	0	13894	tags=78%, list=56%, signal=176%		GO Biological Processes	19	GO:0045930	negative regulation of mitotic cell cycle	-7.5	2.3	6.3	24156	340	1549	50	3.2	0.45	595|641|891|983|990|991|1017|1019|1021|1029|1063|1111|1869|2146|2177|4085|4193|5111|5347|5933|6659|6790|7153|7157|7272|7465|7483|7976|8328|9212|9232|9319|9735|10040|10403|10744|11073|11130|26271|27085|51512|55055|55159|63967|81620|90381|144715|146956|220042|348654	CCND1|BLM|CCNB1|CDK1|CDC6|CDC20|CDK2|CDK4|CDK6|CDKN2A|CENPF|CHEK1|E2F1|EZH2|FANCD2|MAD2L1|MDM2|PCNA|PLK1|RBL1|SOX4|AURKA|TOP2A|TP53|TTK|WEE1|WNT9A|FZD3|GFI1B|AURKB|PTTG1|TRIP13|KNTC1|TOM1L1|NDC80|PTTG2|TOPBP1|ZWINT|FBXO5|MTBP|GTSE1|ZWILCH|RFWD3|CLSPN|CDT1|TICRR|RAD9B|EME1|DDIAS|GEN1	-5.3	Input ID
REACTOME_G2_M_DNA_DAMAGE_CHECKPOINT	REACTOME_G2_M_DNA_DAMAGE_CHECKPOINT		55	0.47943	4.29726	0	0	0	6589	tags=75%, list=27%, signal=101%		GO Biological Processes	19	GO:0000727	double-strand break repair via break-induced replication	-7.4	11	9	24156	11	1549	8	0.52	0.18	4171|4173|4174|4175|4176|8317|51659|84296	MCM2|MCM4|MCM5|MCM6|MCM7|CDC7|GINS2|GINS4	-5.3	Input ID
REACTOME_ACTIVATION_OF_ATR_IN_RESPONSE_TO_REPLICATION_STRESS	REACTOME_ACTIVATION_OF_ATR_IN_RESPONSE_TO_REPLICATION_STRESS		33	0.619426	4.29123	0	0	0	3428	tags=76%, list=14%, signal=88%		KEGG Pathway	24	hsa04115	p53 signaling pathway	-7.4	4.3	7.2	24156	69	1549	19	1.2	0.28	317|545|595|891|894|983|1017|1019|1021|1029|1111|4193|7057|7157|9134|50484|51512|55240|85417	APAF1|ATR|CCND1|CCNB1|CCND2|CDK1|CDK2|CDK4|CDK6|CDKN2A|CHEK1|MDM2|THBS1|TP53|CCNE2|RRM2B|GTSE1|STEAP3|CCNB3	-5.3	Input ID
REACTOME_CYCLIN_A_CDK2_ASSOCIATED_EVENTS_AT_S_PHASE_ENTRY	REACTOME_CYCLIN_A_CDK2_ASSOCIATED_EVENTS_AT_S_PHASE_ENTRY		84	0.398557	4.26364	0	0	0	10466	tags=82%, list=42%, signal=142%		GO Biological Processes	19	GO:0006270	DNA replication initiation	-7.4	5.7	7.7	24156	38	1549	14	0.9	0.24	990|1017|4171|4173|4174|4175|4176|5422|5557|9134|11073|23594|81620|90381	CDC6|CDK2|MCM2|MCM4|MCM5|MCM6|MCM7|POLA1|PRIM1|CCNE2|TOPBP1|ORC6|CDT1|TICRR	-5.2	Input ID
REACTOME_GLOBAL_GENOME_NUCLEOTIDE_EXCISION_REPAIR_GG_NER	REACTOME_GLOBAL_GENOME_NUCLEOTIDE_EXCISION_REPAIR_GG_NER		83	0.399749	4.25695	0	0	0	11275	tags=86%, list=46%, signal=157%		GO Biological Processes	19	GO:0033046	negative regulation of sister chromatid segregation	-7.3	5.3	7.5	24156	44	1549	15	0.97	0.25	891|991|1063|4085|5347|7272|9212|9232|9319|9700|10403|10744|26271|81620|348654	CCNB1|CDC20|CENPF|MAD2L1|PLK1|TTK|AURKB|PTTG1|TRIP13|ESPL1|NDC80|PTTG2|FBXO5|CDT1|GEN1	-5.2	Input ID
GO_SM_LIKE_PROTEIN_FAMILY_COMPLEX	GO_SM_LIKE_PROTEIN_FAMILY_COMPLEX		72	0.422692	4.25139	0	0	0	13588	tags=97%, list=55%, signal=216%		GO Biological Processes	19	GO:0051306	mitotic sister chromatid separation	-7.3	4.5	7.2	24156	63	1549	18	1.2	0.27	891|990|991|1062|1063|4085|5347|7272|9212|9232|9319|9700|10403|10460|10744|26271|81620|348654	CCNB1|CDC6|CDC20|CENPE|CENPF|MAD2L1|PLK1|TTK|AURKB|PTTG1|TRIP13|ESPL1|NDC80|TACC3|PTTG2|FBXO5|CDT1|GEN1	-5.2	Input ID
REACTOME_APC_C_MEDIATED_DEGRADATION_OF_CELL_CYCLE_PROTEINS	REACTOME_APC_C_MEDIATED_DEGRADATION_OF_CELL_CYCLE_PROTEINS		81	0.399305	4.24454	0	0	0	9674	tags=79%, list=39%, signal=130%		GO Biological Processes	19	GO:0051310	metaphase plate congression	-7.3	4.5	7.2	24156	63	1549	18	1.2	0.27	891|1062|1063|3619|3833|3837|9212|9928|10403|11004|55143|55165|55166|81610|81620|81930|83540|113130	CCNB1|CENPE|CENPF|INCENP|KIFC1|KPNB1|AURKB|KIF14|NDC80|KIF2C|CDCA8|CEP55|CENPQ|FAM83D|CDT1|KIF18A|NUF2|CDCA5	-5.2	Input ID
GO_CATALYTIC_STEP_2_SPLICEOSOME	GO_CATALYTIC_STEP_2_SPLICEOSOME		84	0.393129	4.24413	0	0	0	13243	tags=93%, list=54%, signal=200%		Reactome Gene Sets	6	R-HSA-69205	G1/S-Specific Transcription	-7.3	6.7	7.9	24156	28	1549	12	0.77	0.22	983|990|1869|1875|5111|5422|5933|7083|7298|26271|81620|286826	CDK1|CDC6|E2F1|E2F5|PCNA|POLA1|RBL1|TK1|TYMS|FBXO5|CDT1|LIN9	-5.2	Input ID
GO_RNA_PHOSPHODIESTER_BOND_HYDROLYSIS	GO_RNA_PHOSPHODIESTER_BOND_HYDROLYSIS		133	0.316943	4.23727	0	0	0	13184	tags=85%, list=53%, signal=181%		GO Biological Processes	19	GO:2000816	negative regulation of mitotic sister chromatid separation	-7.2	5.6	7.5	24156	39	1549	14	0.9	0.24	891|991|1063|4085|5347|7272|9212|9232|9319|10403|10744|26271|81620|348654	CCNB1|CDC20|CENPF|MAD2L1|PLK1|TTK|AURKB|PTTG1|TRIP13|NDC80|PTTG2|FBXO5|CDT1|GEN1	-5.1	Input ID
REACTOME_HDR_THROUGH_HOMOLOGOUS_RECOMBINATION_HRR	REACTOME_HDR_THROUGH_HOMOLOGOUS_RECOMBINATION_HRR		64	0.45133	4.22885	0	0	0	8168	tags=78%, list=33%, signal=116%		GO Biological Processes	19	GO:0051985	negative regulation of chromosome segregation	-7.2	5.2	7.4	24156	45	1549	15	0.97	0.25	891|991|1063|4085|5347|7272|9212|9232|9319|9700|10403|10744|26271|81620|348654	CCNB1|CDC20|CENPF|MAD2L1|PLK1|TTK|AURKB|PTTG1|TRIP13|ESPL1|NDC80|PTTG2|FBXO5|CDT1|GEN1	-5.1	Input ID
GO_MRNA_TRANSPORT	GO_MRNA_TRANSPORT		140	0.316229	4.22721	0	0	0	13213	tags=85%, list=54%, signal=182%		Reactome Gene Sets	6	R-HSA-5693567	HDR through Homologous Recombination (HRR) or Single Strand Annealing (SSA)	-7.2	3.2	6.6	24156	132	1549	27	1.7	0.33	545|580|641|675|890|1017|1111|3017|5111|5429|5888|5932|5983|5984|5985|6119|7516|8914|10635|11073|63967|80010|83990|116028|144715|146956|348654	ATR|BARD1|BLM|BRCA2|CCNA2|CDK2|CHEK1|H2BC5|PCNA|POLH|RAD51|RBBP8|RFC3|RFC4|RFC5|RPA3|XRCC2|TIMELESS|RAD51AP1|TOPBP1|CLSPN|RMI1|BRIP1|RMI2|RAD9B|EME1|GEN1	-5.1	Input ID
GO_ANTIGEN_PROCESSING_AND_PRESENTATION_OF_PEPTIDE_ANTIGEN	GO_ANTIGEN_PROCESSING_AND_PRESENTATION_OF_PEPTIDE_ANTIGEN		179	0.268417	4.22648	0	0	0	11619	tags=74%, list=47%, signal=138%		GO Biological Processes	19	GO:0033047	regulation of mitotic sister chromatid segregation	-7.2	4.2	7	24156	71	1549	19	1.2	0.28	891|990|991|1062|1063|4085|5347|7272|9212|9232|9319|9700|10403|10460|10744|23137|26271|81620|348654	CCNB1|CDC6|CDC20|CENPE|CENPF|MAD2L1|PLK1|TTK|AURKB|PTTG1|TRIP13|ESPL1|NDC80|TACC3|PTTG2|SMC5|FBXO5|CDT1|GEN1	-5.1	Input ID
GO_DOUBLE_STRAND_BREAK_REPAIR	GO_DOUBLE_STRAND_BREAK_REPAIR		202	0.261953	4.22283	0	0	0	13376	tags=80%, list=54%, signal=174%		GO Biological Processes	19	GO:1905818	regulation of chromosome separation	-7.1	4.3	7	24156	65	1549	18	1.2	0.27	891|990|991|1062|1063|4085|5347|7272|9212|9232|9319|9700|10403|10460|10744|26271|81620|348654	CCNB1|CDC6|CDC20|CENPE|CENPF|MAD2L1|PLK1|TTK|AURKB|PTTG1|TRIP13|ESPL1|NDC80|TACC3|PTTG2|FBXO5|CDT1|GEN1	-5	Input ID
GO_MRNA_EXPORT_FROM_NUCLEUS	GO_MRNA_EXPORT_FROM_NUCLEUS		104	0.347477	4.21824	0	0	0	12339	tags=85%, list=50%, signal=169%		GO Biological Processes	19	GO:1901987	regulation of cell cycle phase transition	-7.1	2	5.9	24156	487	1549	63	4.1	0.5	595|641|891|894|983|990|991|993|1017|1019|1021|1029|1062|1063|1111|1869|2146|3161|4085|4193|4751|4869|5111|5347|5933|6659|6790|7015|7157|7272|7321|7465|8317|8328|9212|9319|9662|9700|9702|9735|9928|10403|10733|10926|11064|11073|22974|26271|27085|51512|55159|56241|63967|79621|79915|81610|81620|85417|90381|113130|115106|252983|348654	CCND1|BLM|CCNB1|CCND2|CDK1|CDC6|CDC20|CDC25A|CDK2|CDK4|CDK6|CDKN2A|CENPE|CENPF|CHEK1|E2F1|EZH2|HMMR|MAD2L1|MDM2|NEK2|NPM1|PCNA|PLK1|RBL1|SOX4|AURKA|TERT|TP53|TTK|UBE2D1|WEE1|CDC7|GFI1B|AURKB|TRIP13|CEP135|ESPL1|CEP57|KNTC1|KIF14|NDC80|PLK4|DBF4|CNTRL|TOPBP1|TPX2|FBXO5|MTBP|GTSE1|RFWD3|SUSD2|CLSPN|RNASEH2B|ATAD5|FAM83D|CDT1|CCNB3|TICRR|CDCA5|HAUS1|STXBP4|GEN1	-5	Input ID
GO_CELL_CYCLE_DNA_REPLICATION	GO_CELL_CYCLE_DNA_REPLICATION		57	0.48809	4.21269	0	0	0	7030	tags=77%, list=28%, signal=108%		GO Biological Processes	19	GO:0051302	regulation of cell division	-7.1	2.9	6.4	24156	168	1549	31	2	0.36	641|675|685|990|1894|2252|2254|3481|3619|4609|5155|5347|5933|6683|6790|7422|9055|9212|9493|9585|9928|10399|10733|23594|29127|54627|55660|56241|80310|81606|146909	BLM|BRCA2|BTC|CDC6|ECT2|FGF7|FGF9|IGF2|INCENP|MYC|PDGFB|PLK1|RBL1|SPAST|AURKA|VEGFA|PRC1|AURKB|KIF23|KIF20B|KIF14|RACK1|PLK4|ORC6|RACGAP1|MAP10|PRPF40A|SUSD2|PDGFD|LBH|KIF18B	-5	Input ID
GO_MITOTIC_NUCLEAR_DIVISION	GO_MITOTIC_NUCLEAR_DIVISION		242	0.240436	4.20754	0	0	0	7379	tags=54%, list=30%, signal=76%		GO Biological Processes	19	GO:1905819	negative regulation of chromosome separation	-7	5.5	7.4	24156	40	1549	14	0.9	0.24	891|991|1063|4085|5347|7272|9212|9232|9319|10403|10744|26271|81620|348654	CCNB1|CDC20|CENPF|MAD2L1|PLK1|TTK|AURKB|PTTG1|TRIP13|NDC80|PTTG2|FBXO5|CDT1|GEN1	-5	Input ID
GO_TELOMERE_ORGANIZATION	GO_TELOMERE_ORGANIZATION		138	0.302131	4.19332	0	0	0	10644	tags=73%, list=43%, signal=128%		GO Biological Processes	19	GO:0045931	positive regulation of mitotic cell cycle	-6.9	2.8	6.3	24156	170	1549	31	2	0.36	595|675|685|891|894|940|983|990|993|1019|1978|3481|4085|4193|5155|5902|6790|7015|8317|8877|9212|9585|9700|10403|23137|26271|27085|51203|81620|113130|348654	CCND1|BRCA2|BTC|CCNB1|CCND2|CD28|CDK1|CDC6|CDC25A|CDK4|EIF4EBP1|IGF2|MAD2L1|MDM2|PDGFB|RANBP1|AURKA|TERT|CDC7|SPHK1|AURKB|KIF20B|ESPL1|NDC80|SMC5|FBXO5|MTBP|NUSAP1|CDT1|CDCA5|GEN1	-4.8	Input ID
GO_MITOTIC_SPINDLE	GO_MITOTIC_SPINDLE		108	0.351274	4.18977	0	0	0	5991	tags=59%, list=24%, signal=78%		GO Biological Processes	19	GO:0048704	embryonic skeletal system morphogenesis	-6.9	3.6	6.6	24156	96	1549	22	1.4	0.3	1280|1301|3212|3213|3221|3225|3232|4188|4323|4325|4522|4838|5156|6495|6664|6935|7020|7483|10736|25902|28982|130497	COL2A1|COL11A1|HOXB2|HOXB3|HOXC4|HOXC9|HOXD3|MDFI|MMP14|MMP16|MTHFD1|NODAL|PDGFRA|SIX1|SOX11|ZEB1|TFAP2A|WNT9A|SIX2|MTHFD1L|FLVCR1|OSR1	-4.8	Input ID
KEGG_DNA_REPLICATION	KEGG_DNA_REPLICATION		35	0.6016	4.16584	0	0	0	7030	tags=89%, list=28%, signal=124%		GO Biological Processes	19	GO:0000022	mitotic spindle elongation	-6.8	12	8.7	24156	9	1549	7	0.45	0.17	9055|9212|9493|24137|29127|54627|285643	PRC1|AURKB|KIF23|KIF4A|RACGAP1|MAP10|KIF4B	-4.8	Input ID
GO_RNA_MODIFICATION	GO_RNA_MODIFICATION		144	0.293792	4.1608	0	0	0	11640	tags=76%, list=47%, signal=144%		GO Biological Processes	19	GO:0033048	negative regulation of mitotic sister chromatid segregation	-6.7	5.2	7.1	24156	42	1549	14	0.9	0.24	891|991|1063|4085|5347|7272|9212|9232|9319|10403|10744|26271|81620|348654	CCNB1|CDC20|CENPF|MAD2L1|PLK1|TTK|AURKB|PTTG1|TRIP13|NDC80|PTTG2|FBXO5|CDT1|GEN1	-4.7	Input ID
GO_POLYSOME	GO_POLYSOME		69	0.418752	4.12991	0	0	0	7575	tags=72%, list=31%, signal=104%		GO Biological Processes	19	GO:0034508	centromere complex assembly	-6.7	4.5	6.9	24156	55	1549	16	1	0.26	1058|1062|1063|3020|3070|4869|8467|11339|54069|55166|55320|55839|57082|64946|79019|79682	CENPA|CENPE|CENPF|H3-3A|HELLS|NPM1|SMARCA5|OIP5|MIS18A|CENPQ|MIS18BP1|CENPN|KNL1|CENPH|CENPM|CENPU	-4.6	Input ID
REACTOME_SUMOYLATION_OF_DNA_REPLICATION_PROTEINS	REACTOME_SUMOYLATION_OF_DNA_REPLICATION_PROTEINS		43	0.533175	4.1281	0	0	0	5802	tags=77%, list=24%, signal=100%		GO Biological Processes	19	GO:0071459	protein localization to chromosome, centromeric region	-6.7	7.4	7.7	24156	21	1549	10	0.65	0.2	983|1058|7272|9212|10403|27085|55166|57082|81620|83903	CDK1|CENPA|TTK|AURKB|NDC80|MTBP|CENPQ|KNL1|CDT1|HASPIN	-4.6	Input ID
REACTOME_TRANSPORT_OF_MATURE_TRANSCRIPT_TO_CYTOPLASM	REACTOME_TRANSPORT_OF_MATURE_TRANSCRIPT_TO_CYTOPLASM		79	0.399873	4.12808	0	0	0	12339	tags=90%, list=50%, signal=179%		GO Biological Processes	19	GO:0051383	kinetochore organization	-6.7	7.4	7.7	24156	21	1549	10	0.65	0.2	1058|1062|1063|10051|10403|10592|55839|64946|81620|83540	CENPA|CENPE|CENPF|SMC4|NDC80|SMC2|CENPN|CENPH|CDT1|NUF2	-4.6	Input ID
GO_PROTEIN_MODIFICATION_BY_SMALL_PROTEIN_REMOVAL	GO_PROTEIN_MODIFICATION_BY_SMALL_PROTEIN_REMOVAL		258	0.225253	4.12441	0	0	0	11235	tags=68%, list=46%, signal=123%		GO Biological Processes	19	GO:0051052	regulation of DNA metabolic process	-6.7	2	5.8	24156	445	1549	58	3.7	0.48	317|545|641|675|890|940|983|990|1017|1111|1161|1786|2070|2187|2305|2521|3005|3008|3178|3569|3776|3838|4437|4609|4751|4869|5111|5155|5429|5570|5888|5983|5984|5985|7157|7520|8317|8914|9212|10040|10635|10721|10923|10926|26271|26272|26354|54069|55086|56916|64710|79075|79915|80119|81620|81931|90381|116028	APAF1|ATR|BLM|BRCA2|CCNA2|CD28|CDK1|CDC6|CDK2|CHEK1|ERCC8|DNMT1|EYA4|FANCB|FOXM1|FUS|H1-0|H1-4|HNRNPA1|IL6|KCNK2|KPNA2|MSH3|MYC|NEK2|NPM1|PCNA|PDGFB|POLH|PKIB|RAD51|RFC3|RFC4|RFC5|TP53|XRCC5|CDC7|TIMELESS|AURKB|TOM1L1|RAD51AP1|POLQ|SUB1|DBF4|FBXO5|FBXO4|GNL3|MIS18A|RADX|SMARCAD1|NUCKS1|DSCC1|ATAD5|PIF1|CDT1|ZNF93|TICRR|RMI2	-4.6	Input ID
REACTOME_TRANSCRIPTION_COUPLED_NUCLEOTIDE_EXCISION_REPAIR_TC_NER	REACTOME_TRANSCRIPTION_COUPLED_NUCLEOTIDE_EXCISION_REPAIR_TC_NER		77	0.389976	4.11857	0	0	0	11235	tags=84%, list=46%, signal=155%		GO Biological Processes	19	GO:0048729	tissue morphogenesis	-6.7	1.8	5.6	24156	680	1549	79	5.1	0.56	70|220|317|538|768|780|960|1281|1282|1289|1292|1301|1690|1909|2116|2119|2252|2297|2300|2637|3212|3371|3488|3579|3673|3675|3690|3976|4147|4193|4233|4323|4435|4522|4609|4804|4838|4851|5457|6092|6201|6495|6659|6664|6781|7020|7041|7296|7422|7976|8323|8820|8914|9423|9500|9585|9620|10082|10252|10630|10736|22943|23462|23493|23767|25902|51098|55083|55636|57216|57642|57664|65266|79191|115908|130497|131405…	ACTC1|ALDH1A3|APAF1|ATP7A|CA9|DDR1|CD44|COL3A1|COL4A1|COL5A1|COL6A2|COL11A1|COCH|EDNRA|ETV2|ETV5|FGF7|FOXD1|FOXL1|GBX2|HOXB2|TNC|IGFBP5|CXCR2|ITGA2|ITGA3|ITGB3|LIF|MATN2|MDM2|MET|MMP14|CITED1|MTHFD1|MYC|NGFR|NODAL|NOTCH1|POU4F1|ROBO2|RPS7|SIX1|SOX4|SOX11|STC1|TFAP2A|TGFB1I1|TXNRD1|VEGFA|FZD3|FZD6|HESX1|TIMELESS|NTN1|MAGED1|KIF20B|CELSR1|GPC6|SPRY1|PDPN|SIX2|DKK1|HEY1|HEY2|FLRT3|MTHFD1L|IFT52|KIF2…	-4.6	Input ID
GO_POSITIVE_REGULATION_OF_CELL_CYCLE	GO_POSITIVE_REGULATION_OF_CELL_CYCLE		329	0.194091	4.11393	0	0	0	8323	tags=53%, list=34%, signal=79%		GO Biological Processes	19	GO:0097237	cellular response to toxic substance	-6.6	2.4	5.9	24156	251	1549	39	2.5	0.4	538|567|983|1373|1894|1958|2146|2879|3040|3043|3045|3046|3066|3178|3569|4193|4233|4602|5111|5155|5562|5743|5888|6415|7296|7837|8877|8914|10399|10549|10587|51714|51765|55364|55829|55937|80310|114112|120892	ATP7A|B2M|CDK1|CPS1|ECT2|EGR1|EZH2|GPX4|HBA2|HBB|HBD|HBE1|HDAC2|HNRNPA1|IL6|MDM2|MET|MYB|PCNA|PDGFB|PRKAA1|PTGS2|RAD51|SELENOW|TXNRD1|PXDN|SPHK1|TIMELESS|RACK1|PRDX4|TXNRD2|SELENOT|STK26|IMPACT|SELENOS|APOM|PDGFD|TXNRD3|LRRK2	-4.5	Input ID
GO_CHROMOSOME_TELOMERIC_REGION	GO_CHROMOSOME_TELOMERIC_REGION		127	0.312507	4.11032	0	0	0	9813	tags=71%, list=40%, signal=117%		GO Biological Processes	19	GO:0044839	cell cycle G2/M phase transition	-6.6	2.4	5.9	24156	271	1549	41	2.6	0.41	595|641|890|891|902|983|990|993|1017|1019|1063|1111|2305|3161|4751|4869|5347|6790|7157|7465|8317|9088|9212|9662|9702|9928|10733|10763|11064|11073|22822|22974|26271|51512|63967|79621|79915|84930|85417|90381|115106	CCND1|BLM|CCNA2|CCNB1|CCNH|CDK1|CDC6|CDC25A|CDK2|CDK4|CENPF|CHEK1|FOXM1|HMMR|NEK2|NPM1|PLK1|AURKA|TP53|WEE1|CDC7|PKMYT1|AURKB|CEP135|CEP57|KIF14|PLK4|NES|CNTRL|TOPBP1|PHLDA1|TPX2|FBXO5|GTSE1|CLSPN|RNASEH2B|ATAD5|MASTL|CCNB3|TICRR|HAUS1	-4.5	Input ID
GO_POSITIVE_REGULATION_OF_CHROMOSOME_ORGANIZATION	GO_POSITIVE_REGULATION_OF_CHROMOSOME_ORGANIZATION		160	0.28333	4.10579	0	0	0	9708	tags=68%, list=39%, signal=111%		Canonical Pathways	11	M3686	SA REG CASCADE OF CYCLIN EXPR	-6.6	9.6	8.1	24156	13	1549	8	0.52	0.18	595|890|1017|1019|1029|1869|1870|9134	CCND1|CCNA2|CDK2|CDK4|CDKN2A|E2F1|E2F2|CCNE2	-4.5	Input ID
PIGF_UP.V1_UP	PIGF_UP.V1_UP		175	0.266729	4.10524	0	0	0	14049	tags=83%, list=57%, signal=192%		GO Biological Processes	19	GO:0034501	protein localization to kinetochore	-6.6	8.3	7.8	24156	17	1549	9	0.58	0.19	983|7272|9212|10403|27085|55166|57082|81620|83903	CDK1|TTK|AURKB|NDC80|MTBP|CENPQ|KNL1|CDT1|HASPIN	-4.5	Input ID
GO_PROTEIN_POLYUBIQUITINATION	GO_PROTEIN_POLYUBIQUITINATION		293	0.204979	4.0991	0	0	0	15380	tags=83%, list=62%, signal=217%		GO Biological Processes	19	GO:0072001	renal system development	-6.5	2.3	5.8	24156	292	1549	43	2.8	0.42	284|285|317|1063|1282|1636|1958|2028|2297|3037|3248|3579|3675|3976|4318|4435|4609|4851|5155|5156|6092|6382|6495|6659|6664|7020|7422|8842|9500|10252|10736|23279|50484|55083|57122|57216|64220|65266|79191|80310|120892|130497|100133941	ANGPT1|ANGPT2|APAF1|CENPF|COL4A1|ACE|EGR1|ENPEP|FOXD1|HAS2|HPGD|CXCR2|ITGA3|LIF|MMP9|CITED1|MYC|NOTCH1|PDGFB|PDGFRA|ROBO2|SDC1|SIX1|SOX4|SOX11|TFAP2A|VEGFA|PROM1|MAGED1|SPRY1|SIX2|NUP160|RRM2B|KIF26B|NUP107|VANGL2|STRA6|WNK4|IRX3|PDGFD|LRRK2|OSR1|CD24	-4.5	Input ID
REACTOME_TRNA_PROCESSING	REACTOME_TRNA_PROCESSING		104	0.347933	4.09499	0	0	0	13514	tags=89%, list=55%, signal=197%		GO Biological Processes	19	GO:0090329	regulation of DNA-dependent DNA replication	-6.5	4.7	6.8	24156	50	1549	15	0.97	0.25	641|675|1017|4437|5111|5983|5984|5985|8317|8914|10926|26271|79075|81620|90381	BLM|BRCA2|CDK2|MSH3|PCNA|RFC3|RFC4|RFC5|CDC7|TIMELESS|DBF4|FBXO5|DSCC1|CDT1|TICRR	-4.4	Input ID
GO_COVALENT_CHROMATIN_MODIFICATION	GO_COVALENT_CHROMATIN_MODIFICATION		417	0.173053	4.08609	0	0	0	16451	tags=84%, list=67%, signal=247%		GO Biological Processes	19	GO:0048146	positive regulation of fibroblast proliferation	-6.5	4.7	6.8	24156	50	1549	15	0.97	0.25	685|890|891|990|1019|1021|1869|4602|4609|4804|5155|5156|8877|79621|80310	BTC|CCNA2|CCNB1|CDC6|CDK4|CDK6|E2F1|MYB|MYC|NGFR|PDGFB|PDGFRA|SPHK1|RNASEH2B|PDGFD	-4.4	Input ID
GO_CHROMOSOME_SEPARATION	GO_CHROMOSOME_SEPARATION		80	0.380667	4.08266	0	0	0	9142	tags=75%, list=37%, signal=119%		Canonical Pathways	11	M3008	NABA ECM GLYCOPROTEINS	-6.5	2.6	6	24156	196	1549	33	2.1	0.37	1690|1842|2201|3371|3485|3488|3912|3915|3918|4147|6696|7045|7057|7130|7450|7837|8840|9423|10417|10631|11117|22795|22915|25878|26577|27286|79987|83690|84034|84467|115908|157869|220001	COCH|ECM2|FBN2|TNC|IGFBP2|IGFBP5|LAMB1|LAMC1|LAMC2|MATN2|SPP1|TGFBI|THBS1|TNFAIP6|VWF|PXDN|CCN4|NTN1|SPON2|POSTN|EMILIN1|NID2|MMRN1|MXRA5|PCOLCE2|SRPX2|SVEP1|CRISPLD1|EMILIN2|FBN3|CTHRC1|SBSPON|VWCE	-4.4	Input ID
REACTOME_CHROMATIN_MODIFYING_ENZYMES	REACTOME_CHROMATIN_MODIFYING_ENZYMES		193	0.249715	4.07791	0	0	0	15363	tags=87%, list=62%, signal=229%		GO Biological Processes	19	GO:0001822	kidney development	-6.5	2.3	5.8	24156	283	1549	42	2.7	0.41	284|285|317|1063|1636|1958|2028|2297|3037|3248|3579|3675|3976|4318|4435|4609|4851|5155|5156|6092|6382|6495|6659|6664|7020|7422|8842|9500|10252|10736|23279|50484|55083|57122|57216|64220|65266|79191|80310|120892|130497|100133941	ANGPT1|ANGPT2|APAF1|CENPF|ACE|EGR1|ENPEP|FOXD1|HAS2|HPGD|CXCR2|ITGA3|LIF|MMP9|CITED1|MYC|NOTCH1|PDGFB|PDGFRA|ROBO2|SDC1|SIX1|SOX4|SOX11|TFAP2A|VEGFA|PROM1|MAGED1|SPRY1|SIX2|NUP160|RRM2B|KIF26B|NUP107|VANGL2|STRA6|WNK4|IRX3|PDGFD|LRRK2|OSR1|CD24	-4.4	Input ID
GO_PROTEASOMAL_PROTEIN_CATABOLIC_PROCESS	GO_PROTEASOMAL_PROTEIN_CATABOLIC_PROCESS		452	0.165728	4.06344	0	0	0	14708	tags=76%, list=60%, signal=184%		GO Biological Processes	19	GO:0007091	metaphase/anaphase transition of mitotic cell cycle	-6.4	4.4	6.7	24156	57	1549	16	1	0.26	891|990|991|1062|1063|4085|5347|7272|9212|9319|9700|10403|10460|26271|81620|348654	CCNB1|CDC6|CDC20|CENPE|CENPF|MAD2L1|PLK1|TTK|AURKB|TRIP13|ESPL1|NDC80|TACC3|FBXO5|CDT1|GEN1	-4.4	Input ID
REACTOME_HIV_LIFE_CYCLE	REACTOME_HIV_LIFE_CYCLE		143	0.292756	4.05887	0	0	0	9899	tags=69%, list=40%, signal=115%		GO Biological Processes	19	GO:0000079	regulation of cyclin-dependent protein serine/threonine kinase activity	-6.4	3.4	6.3	24156	102	1549	22	1.4	0.3	595|641|890|891|892|894|902|990|993|1019|1029|1033|1163|1164|5155|5347|9077|9088|9134|10527|54619|85417	CCND1|BLM|CCNA2|CCNB1|CCNC|CCND2|CCNH|CDC6|CDC25A|CDK4|CDKN2A|CDKN3|CKS1B|CKS2|PDGFB|PLK1|DIRAS3|PKMYT1|CCNE2|IPO7|CCNJ|CCNB3	-4.3	Input ID
GO_UBIQUITIN_LIKE_PROTEIN_TRANSFERASE_ACTIVITY	GO_UBIQUITIN_LIKE_PROTEIN_TRANSFERASE_ACTIVITY		379	0.185387	4.05822	0	0	0	15481	tags=81%, list=63%, signal=214%		GO Biological Processes	19	GO:0030199	collagen fibril organization	-6.4	4.6	6.7	24156	51	1549	15	0.97	0.25	538|1277|1278|1280|1281|1289|1290|1301|4015|4017|4060|7837|9508|9509|11117	ATP7A|COL1A1|COL1A2|COL2A1|COL3A1|COL5A1|COL5A2|COL11A1|LOX|LOXL2|LUM|PXDN|ADAMTS3|ADAMTS2|EMILIN1	-4.3	Input ID
REACTOME_MITOTIC_SPINDLE_CHECKPOINT	REACTOME_MITOTIC_SPINDLE_CHECKPOINT		98	0.342294	4.05455	0	0	0	9966	tags=74%, list=40%, signal=124%		GO Biological Processes	19	GO:0065004	protein-DNA complex assembly	-6.4	2.4	5.8	24156	246	1549	38	2.5	0.39	902|1058|1062|1063|3005|3008|3017|3020|3070|4171|4173|4174|4175|4176|4673|4869|5888|6119|6418|7157|8208|8467|10036|11339|23493|54069|54457|55166|55320|55723|55839|57082|64425|64946|79019|79682|79711|81620	CCNH|CENPA|CENPE|CENPF|H1-0|H1-4|H2BC5|H3-3A|HELLS|MCM2|MCM4|MCM5|MCM6|MCM7|NAP1L1|NPM1|RAD51|RPA3|SET|TP53|CHAF1B|SMARCA5|CHAF1A|OIP5|HEY2|MIS18A|TAF7L|CENPQ|MIS18BP1|ASF1B|CENPN|KNL1|POLR1E|CENPH|CENPM|CENPU|IPO4|CDT1	-4.3	Input ID
REACTOME_TRANSCRIPTIONAL_REGULATION_BY_TP53	REACTOME_TRANSCRIPTIONAL_REGULATION_BY_TP53		343	0.189327	4.0509	0	0	0	11146	tags=64%, list=45%, signal=115%		GO Biological Processes	19	GO:0051231	spindle elongation	-6.4	11	8.2	24156	10	1549	7	0.45	0.17	9055|9212|9493|24137|29127|54627|285643	PRC1|AURKB|KIF23|KIF4A|RACGAP1|MAP10|KIF4B	-4.3	Input ID
REACTOME_METABOLISM_OF_AMINO_ACIDS_AND_DERIVATIVES	REACTOME_METABOLISM_OF_AMINO_ACIDS_AND_DERIVATIVES		328	0.192691	4.04133	0	0	0	8848	tags=55%, list=36%, signal=84%		GO Biological Processes	19	GO:0051256	mitotic spindle midzone assembly	-6.3	13	8.6	24156	7	1549	6	0.39	0.16	9212|9493|24137|29127|54627|285643	AURKB|KIF23|KIF4A|RACGAP1|MAP10|KIF4B	-4.3	Input ID
CSR_LATE_UP.V1_UP	CSR_LATE_UP.V1_UP		147	0.281066	4.01801	0	0	0	5526	tags=50%, list=22%, signal=64%		Reactome Gene Sets	6	R-HSA-186797	Signaling by PDGF	-6.3	4.3	6.6	24156	58	1549	16	1	0.26	1280|1281|1282|1284|1289|1290|1292|1297|1299|5155|5156|5296|5327|6696|7057|80310	COL2A1|COL3A1|COL4A1|COL4A2|COL5A1|COL5A2|COL6A2|COL9A1|COL9A3|PDGFB|PDGFRA|PIK3R2|PLAT|SPP1|THBS1|PDGFD	-4.3	Input ID
REACTOME_HOMOLOGOUS_DNA_PAIRING_AND_STRAND_EXCHANGE	REACTOME_HOMOLOGOUS_DNA_PAIRING_AND_STRAND_EXCHANGE		40	0.533772	4.01574	0	0	0	6589	tags=80%, list=27%, signal=109%		Reactome Gene Sets	6	R-HSA-5693568	Resolution of D-loop Structures through Holliday Junction Intermediates	-6.3	5.7	7	24156	33	1549	12	0.77	0.22	580|641|675|5888|5932|7516|10635|80010|83990|116028|146956|348654	BARD1|BLM|BRCA2|RAD51|RBBP8|XRCC2|RAD51AP1|RMI1|BRIP1|RMI2|EME1|GEN1	-4.3	Input ID
REACTOME_ANTIGEN_PROCESSING_CROSS_PRESENTATION	REACTOME_ANTIGEN_PROCESSING_CROSS_PRESENTATION		94	0.344647	3.99963	0	0	0	9114	tags=71%, list=37%, signal=113%		GO Biological Processes	19	GO:0008608	attachment of spindle microtubules to kinetochore	-6.3	5.7	7	24156	33	1549	12	0.77	0.22	891|1062|1894|4751|9212|10403|11004|29127|57082|81620|83540|90417	CCNB1|CENPE|ECT2|NEK2|AURKB|NDC80|KIF2C|RACGAP1|KNL1|CDT1|NUF2|KNSTRN	-4.3	Input ID
GO_RIBOSOMAL_LARGE_SUBUNIT_BIOGENESIS	GO_RIBOSOMAL_LARGE_SUBUNIT_BIOGENESIS		63	0.439179	3.99894	0	0	0	11514	tags=90%, list=47%, signal=169%		GO Biological Processes	19	GO:0010212	response to ionizing radiation	-6.3	2.9	6	24156	145	1549	27	1.7	0.33	545|595|641|675|1161|1894|1958|2177|3428|4193|4609|5562|5888|6240|7157|7516|7520|10635|11073|25896|26272|55159|64710|64782|90381|121457|144715	ATR|CCND1|BLM|BRCA2|ERCC8|ECT2|EGR1|FANCD2|IFI16|MDM2|MYC|PRKAA1|RAD51|RRM1|TP53|XRCC2|XRCC5|RAD51AP1|TOPBP1|INTS7|FBXO4|RFWD3|NUCKS1|AEN|TICRR|IKBIP|RAD9B	-4.3	Input ID
GO_REGULATION_OF_SIGNAL_TRANSDUCTION_BY_P53_CLASS_MEDIATOR	GO_REGULATION_OF_SIGNAL_TRANSDUCTION_BY_P53_CLASS_MEDIATOR		168	0.267112	3.99264	0	0	0	11077	tags=71%, list=45%, signal=129%		BioCarta Gene Sets	15	M6682	BIOCARTA MCM PATHWAY	-6.3	7.8	7.6	24156	18	1549	9	0.58	0.19	990|1017|4171|4173|4174|4175|4176|23594|81620	CDC6|CDK2|MCM2|MCM4|MCM5|MCM6|MCM7|ORC6|CDT1	-4.3	Input ID
REACTOME_APC_C_CDH1_MEDIATED_DEGRADATION_OF_CDC20_AND_OTHER_APC_C_CDH1_TARGETED_PROTEINS_IN_LATE_MITOSIS_EARLY_G1	REACTOME_APC_C_CDH1_MEDIATED_DEGRADATION_OF_CDC20_AND_OTHER_APC_C_CDH1_TARGETED_PROTEINS_IN_LATE_MITOSIS_EARLY_G1		68	0.411113	3.9923	0	0	0	9114	tags=78%, list=37%, signal=123%		Hallmark Gene Sets	23	M5953	HALLMARK KRAS SIGNALING UP	-6.3	2.6	5.8	24156	200	1549	33	2.1	0.37	220|685|894|1636|1848|2012|2048|2115|2118|2119|2150|2254|2995|3481|3673|3976|4214|4318|4613|5178|5327|5328|5743|6004|6364|6696|7035|10221|26272|26499|28951|50856|83483	ALDH1A3|BTC|CCND2|ACE|DUSP6|EMP1|EPHB2|ETV1|ETV4|ETV5|F2RL1|FGF9|GYPC|IGF2|ITGA2|LIF|MAP3K1|MMP9|MYCN|PEG3|PLAT|PLAU|PTGS2|RGS16|CCL20|SPP1|TFPI|TRIB1|FBXO4|PLEK2|TRIB2|CLEC4A|PLVAP	-4.3	Input ID
GO_RNA_3_END_PROCESSING	GO_RNA_3_END_PROCESSING		131	0.295319	3.98861	0	0	0	12339	tags=79%, list=50%, signal=158%		GO Biological Processes	19	GO:0071824	protein-DNA complex subunit organization	-6.3	2.3	5.7	24156	288	1549	42	2.7	0.41	902|1058|1062|1063|3005|3008|3017|3020|3070|3159|4171|4173|4174|4175|4176|4609|4673|4869|5888|6119|6418|6602|7157|8208|8467|9349|10036|11339|23493|54069|54457|55166|55320|55723|55839|57082|64425|64946|79019|79682|79711|81620	CCNH|CENPA|CENPE|CENPF|H1-0|H1-4|H2BC5|H3-3A|HELLS|HMGA1|MCM2|MCM4|MCM5|MCM6|MCM7|MYC|NAP1L1|NPM1|RAD51|RPA3|SET|SMARCD1|TP53|CHAF1B|SMARCA5|RPL23|CHAF1A|OIP5|HEY2|MIS18A|TAF7L|CENPQ|MIS18BP1|ASF1B|CENPN|KNL1|POLR1E|CENPH|CENPM|CENPU|IPO4|CDT1	-4.3	Input ID
GO_MITOCHONDRION_ORGANIZATION	GO_MITOCHONDRION_ORGANIZATION		474	0.159632	3.97975	0	0	0	15812	tags=80%, list=64%, signal=218%		GO Biological Processes	19	GO:0061448	connective tissue development	-6.3	2.3	5.7	24156	278	1549	41	2.6	0.41	538|656|861|960|1019|1116|1277|1280|1289|1292|1301|1513|1690|1958|2254|2297|3213|3221|3232|4015|4017|4060|4147|4851|5155|5307|6781|6935|7045|7076|7298|7483|8840|10736|25886|54360|57642|64641|80310|130497|392255	ATP7A|BMP8B|RUNX1|CD44|CDK4|CHI3L1|COL1A1|COL2A1|COL5A1|COL6A2|COL11A1|CTSK|COCH|EGR1|FGF9|FOXD1|HOXB3|HOXC4|HOXD3|LOX|LOXL2|LUM|MATN2|NOTCH1|PDGFB|PITX1|STC1|ZEB1|TGFBI|TIMP1|TYMS|WNT9A|CCN4|SIX2|POC1A|CYTL1|COL20A1|EBF2|PDGFD|OSR1|GDF6	-4.3	Input ID
GO_TRANSCRIPTION_COUPLED_NUCLEOTIDE_EXCISION_REPAIR	GO_TRANSCRIPTION_COUPLED_NUCLEOTIDE_EXCISION_REPAIR		73	0.395087	3.97857	0	0	0	11235	tags=85%, list=46%, signal=155%		GO Biological Processes	19	GO:0001655	urogenital system development	-6.2	2.2	5.6	24156	330	1549	46	3	0.43	284|285|317|1063|1282|1636|1958|2028|2048|2049|2297|3037|3248|3371|3579|3675|3976|4318|4435|4609|4851|5155|5156|6092|6382|6495|6659|6664|7020|7422|8842|9500|10252|10736|23279|50484|55083|57122|57216|64220|65266|79191|80310|120892|130497|100133941	ANGPT1|ANGPT2|APAF1|CENPF|COL4A1|ACE|EGR1|ENPEP|EPHB2|EPHB3|FOXD1|HAS2|HPGD|TNC|CXCR2|ITGA3|LIF|MMP9|CITED1|MYC|NOTCH1|PDGFB|PDGFRA|ROBO2|SDC1|SIX1|SOX4|SOX11|TFAP2A|VEGFA|PROM1|MAGED1|SPRY1|SIX2|NUP160|RRM2B|KIF26B|NUP107|VANGL2|STRA6|WNK4|IRX3|PDGFD|LRRK2|OSR1|CD24	-4.2	Input ID
GO_REGULATION_OF_SISTER_CHROMATID_SEGREGATION	GO_REGULATION_OF_SISTER_CHROMATID_SEGREGATION		71	0.394821	3.97671	0	0	0	9051	tags=76%, list=37%, signal=120%		GO Biological Processes	19	GO:0071897	DNA biosynthetic process	-6.2	2.6	5.8	24156	201	1549	33	2.1	0.37	545|1063|3178|3776|4015|4609|4751|5111|5155|5422|5429|5570|5980|5983|5984|5985|6119|7015|7083|7157|7298|7520|8877|9212|10040|10721|11201|26272|54433|78995|79075|80119|286826	ATR|CENPF|HNRNPA1|KCNK2|LOX|MYC|NEK2|PCNA|PDGFB|POLA1|POLH|PKIB|REV3L|RFC3|RFC4|RFC5|RPA3|TERT|TK1|TP53|TYMS|XRCC5|SPHK1|AURKB|TOM1L1|POLQ|POLI|FBXO4|GAR1|HROB|DSCC1|PIF1|LIN9	-4.2	Input ID
GO_TRNA_PROCESSING	GO_TRNA_PROCESSING		119	0.314312	3.97469	0	0	0	13015	tags=84%, list=53%, signal=177%		GO Biological Processes	19	GO:0044784	metaphase/anaphase transition of cell cycle	-6.2	4.2	6.5	24156	59	1549	16	1	0.26	891|990|991|1062|1063|4085|5347|7272|9212|9319|9700|10403|10460|26271|81620|348654	CCNB1|CDC6|CDC20|CENPE|CENPF|MAD2L1|PLK1|TTK|AURKB|TRIP13|ESPL1|NDC80|TACC3|FBXO5|CDT1|GEN1	-4.2	Input ID
REACTOME_G1_S_DNA_DAMAGE_CHECKPOINTS	REACTOME_G1_S_DNA_DAMAGE_CHECKPOINTS		65	0.41628	3.97225	0	0	0	9114	tags=78%, list=37%, signal=124%		GO Biological Processes	19	GO:1901990	regulation of mitotic cell cycle phase transition	-6.2	2	5.5	24156	449	1549	57	3.7	0.48	595|641|891|894|983|990|991|993|1017|1019|1021|1029|1062|1063|1869|2146|3161|4085|4193|4751|5111|5347|5933|6659|6790|7015|7157|7272|7321|7465|8317|8328|9212|9319|9662|9700|9702|9735|9928|10403|10733|11064|11073|22974|26271|27085|51512|55159|63967|79621|79915|81620|85417|90381|113130|115106|348654	CCND1|BLM|CCNB1|CCND2|CDK1|CDC6|CDC20|CDC25A|CDK2|CDK4|CDK6|CDKN2A|CENPE|CENPF|E2F1|EZH2|HMMR|MAD2L1|MDM2|NEK2|PCNA|PLK1|RBL1|SOX4|AURKA|TERT|TP53|TTK|UBE2D1|WEE1|CDC7|GFI1B|AURKB|TRIP13|CEP135|ESPL1|CEP57|KNTC1|KIF14|NDC80|PLK4|CNTRL|TOPBP1|TPX2|FBXO5|MTBP|GTSE1|RFWD3|CLSPN|RNASEH2B|ATAD5|CDT1|CCNB3|TICRR|CDCA5|HAUS1|GEN1	-4.2	Input ID
GO_ANTIGEN_PROCESSING_AND_PRESENTATION	GO_ANTIGEN_PROCESSING_AND_PRESENTATION		210	0.235809	3.9688	0	0	0	11619	tags=70%, list=47%, signal=132%		KEGG Pathway	24	hsa05200	Pathways in cancer	-6.2	2.1	5.5	24156	395	1549	52	3.4	0.46	332|595|624|675|861|1017|1019|1021|1029|1163|1164|1282|1284|1630|1869|1870|1871|1909|2149|2252|2254|2786|2790|2846|3066|3569|3673|3675|3815|3912|3915|3918|4193|4233|4313|4318|4437|4609|5155|5156|5296|5743|5888|7157|7188|7422|7483|7976|8323|9134|9618|54331	BIRC5|CCND1|BDKRB2|BRCA2|RUNX1|CDK2|CDK4|CDK6|CDKN2A|CKS1B|CKS2|COL4A1|COL4A2|DCC|E2F1|E2F2|E2F3|EDNRA|F2R|FGF7|FGF9|GNG4|GNG10|LPAR4|HDAC2|IL6|ITGA2|ITGA3|KIT|LAMB1|LAMC1|LAMC2|MDM2|MET|MMP2|MMP9|MSH3|MYC|PDGFB|PDGFRA|PIK3R2|PTGS2|RAD51|TP53|TRAF5|VEGFA|WNT9A|FZD3|FZD6|CCNE2|TRAF4|GNG2	-4.2	Input ID
REACTOME_ACTIVATION_OF_THE_PRE_REPLICATIVE_COMPLEX	REACTOME_ACTIVATION_OF_THE_PRE_REPLICATIVE_COMPLEX		29	0.602411	3.96404	0	0	0	6423	tags=86%, list=26%, signal=116%		Reactome Gene Sets	6	R-HSA-5693537	Resolution of D-Loop Structures	-6.2	5.5	6.9	24156	34	1549	12	0.77	0.22	580|641|675|5888|5932|7516|10635|80010|83990|116028|146956|348654	BARD1|BLM|BRCA2|RAD51|RBBP8|XRCC2|RAD51AP1|RMI1|BRIP1|RMI2|EME1|GEN1	-4.2	Input ID
GO_SINGLE_STRANDED_DNA_BINDING	GO_SINGLE_STRANDED_DNA_BINDING		105	0.33599	3.96277	0	0	0	9133	tags=70%, list=37%, signal=111%		GO Biological Processes	19	GO:0006336	DNA replication-independent nucleosome assembly	-6.1	4.4	6.5	24156	53	1549	15	0.97	0.25	1058|3020|4869|8467|11339|54069|55166|55320|55723|55839|57082|64946|79019|79682|79711	CENPA|H3-3A|NPM1|SMARCA5|OIP5|MIS18A|CENPQ|MIS18BP1|ASF1B|CENPN|KNL1|CENPH|CENPM|CENPU|IPO4	-4.1	Input ID
REACTOME_SUMOYLATION_OF_DNA_DAMAGE_RESPONSE_AND_REPAIR_PROTEINS	REACTOME_SUMOYLATION_OF_DNA_DAMAGE_RESPONSE_AND_REPAIR_PROTEINS		73	0.393461	3.96007	0	0	0	11275	tags=85%, list=46%, signal=156%		GO Biological Processes	19	GO:0007017	microtubule-based process	-6.1	1.7	5.3	24156	784	1549	86	5.6	0.58	332|675|891|983|991|1017|1058|1062|1111|1641|1768|2042|3619|3832|3833|3837|3842|4085|4233|4751|4869|5347|5562|5874|5902|6683|6790|7272|7465|7516|9055|9212|9493|9585|9662|9700|9702|9928|10252|10403|10460|10733|11004|22974|24137|25886|25893|26271|26586|27185|27436|28981|29127|51098|51203|51512|54627|55083|55521|55726|56992|57405|64946|79864|81027|81930|83540|84376|90417|91147|115106|127602|136332|1…	BIRC5|BRCA2|CCNB1|CDK1|CDC20|CDK2|CENPA|CENPE|CHEK1|DCX|DNAH6|EPHA3|INCENP|KIF11|KIFC1|KPNB1|TNPO1|MAD2L1|MET|NEK2|NPM1|PLK1|PRKAA1|RAB27B|RANBP1|SPAST|AURKA|TTK|WEE1|XRCC2|PRC1|AURKB|KIF23|KIF20B|CEP135|ESPL1|CEP57|KIF14|SPRY1|NDC80|TACC3|PLK4|KIF2C|TPX2|KIF4A|POC1A|TRIM58|FBXO5|CKAP2|DISC1|EML4|IFT81|RACGAP1|IFT52|NUSAP1|GTSE1|MAP10|KIF26B|TRIM36|INTS13|KIF15|SPC25|CENPH|JHY|TUBB1|KIF18A|NUF2|H…	-4.1	Input ID
REACTOME_EPIGENETIC_REGULATION_OF_GENE_EXPRESSION	REACTOME_EPIGENETIC_REGULATION_OF_GENE_EXPRESSION		87	0.360703	3.95457	0	0	0	10699	tags=79%, list=43%, signal=140%		GO Biological Processes	19	GO:1904029	regulation of cyclin-dependent protein kinase activity	-6.1	3.2	6	24156	106	1549	22	1.4	0.3	595|641|890|891|892|894|902|990|993|1019|1029|1033|1163|1164|5155|5347|9077|9088|9134|10527|54619|85417	CCND1|BLM|CCNA2|CCNB1|CCNC|CCND2|CCNH|CDC6|CDC25A|CDK4|CDKN2A|CDKN3|CKS1B|CKS2|PDGFB|PLK1|DIRAS3|PKMYT1|CCNE2|IPO7|CCNJ|CCNB3	-4.1	Input ID
PID_FANCONI_PATHWAY	PID_FANCONI_PATHWAY		44	0.517084	3.95186	0	0	0	9133	tags=89%, list=37%, signal=140%		KEGG Pathway	24	hsa04974	Protein digestion and absorption	-6.1	3.5	6.1	24156	90	1549	20	1.3	0.29	483|1277|1278|1280|1281|1282|1284|1289|1290|1292|1297|1299|1301|1305|1306|1803|8645|81578|117247|169044	ATP1B3|COL1A1|COL1A2|COL2A1|COL3A1|COL4A1|COL4A2|COL5A1|COL5A2|COL6A2|COL9A1|COL9A3|COL11A1|COL13A1|COL15A1|DPP4|KCNK5|COL21A1|SLC16A10|COL22A1	-4.1	Input ID
REACTOME_DUAL_INCISION_IN_TC_NER	REACTOME_DUAL_INCISION_IN_TC_NER		64	0.421565	3.95145	0	0	0	9286	tags=80%, list=38%, signal=127%		GO Biological Processes	19	GO:0031055	chromatin remodeling at centromere	-6.1	4.6	6.5	24156	47	1549	14	0.9	0.24	1058|3020|3070|4869|8467|11339|54069|55166|55320|55839|57082|64946|79019|79682	CENPA|H3-3A|HELLS|NPM1|SMARCA5|OIP5|MIS18A|CENPQ|MIS18BP1|CENPN|KNL1|CENPH|CENPM|CENPU	-4.1	Input ID
GO_RECOMBINATIONAL_REPAIR	GO_RECOMBINATIONAL_REPAIR		119	0.310535	3.94926	0	0	0	8339	tags=65%, list=34%, signal=97%		Reactome Gene Sets	6	R-HSA-1362277	Transcription of E2F targets under negative control by DREAM complex	-6	7.4	7.3	24156	19	1549	9	0.58	0.19	990|993|1869|1875|4609|5111|5933|7153|286826	CDC6|CDC25A|E2F1|E2F5|MYC|PCNA|RBL1|TOP2A|LIN9	-4.1	Input ID
REACTOME_ANTIGEN_PROCESSING_UBIQUITINATION_PROTEASOME_DEGRADATION	REACTOME_ANTIGEN_PROCESSING_UBIQUITINATION_PROTEASOME_DEGRADATION		288	0.207458	3.93949	0	0	0	16015	tags=85%, list=65%, signal=241%		GO Biological Processes	19	GO:0034502	protein localization to chromosome	-6	3.6	6.1	24156	83	1549	19	1.2	0.28	545|675|983|1058|2146|5347|7015|7272|7520|9212|10403|26354|27085|55166|57082|81620|83903|84515|113130	ATR|BRCA2|CDK1|CENPA|EZH2|PLK1|TERT|TTK|XRCC5|AURKB|NDC80|GNL3|MTBP|CENPQ|KNL1|CDT1|HASPIN|MCM8|CDCA5	-4	Input ID
GO_CENTROMERE_COMPLEX_ASSEMBLY	GO_CENTROMERE_COMPLEX_ASSEMBLY		33	0.582698	3.93192	0	0	0	6576	tags=85%, list=27%, signal=116%		GO Biological Processes	19	GO:0034724	DNA replication-independent nucleosome organization	-6	4.3	6.4	24156	54	1549	15	0.97	0.25	1058|3020|4869|8467|11339|54069|55166|55320|55723|55839|57082|64946|79019|79682|79711	CENPA|H3-3A|NPM1|SMARCA5|OIP5|MIS18A|CENPQ|MIS18BP1|ASF1B|CENPN|KNL1|CENPH|CENPM|CENPU|IPO4	-4	Input ID
GO_SMALL_RIBOSOMAL_SUBUNIT	GO_SMALL_RIBOSOMAL_SUBUNIT		70	0.397775	3.92797	0	0	0	9246	tags=77%, list=37%, signal=123%		Reactome Gene Sets	6	R-HSA-8875878	MET promotes cell motility	-6	4.9	6.6	24156	41	1549	13	0.84	0.23	1277|1278|1280|1281|1289|1290|1301|3673|3675|3912|3915|3918|4233	COL1A1|COL1A2|COL2A1|COL3A1|COL5A1|COL5A2|COL11A1|ITGA2|ITGA3|LAMB1|LAMC1|LAMC2|MET	-4	Input ID
REACTOME_REGULATION_OF_TP53_ACTIVITY_THROUGH_PHOSPHORYLATION	REACTOME_REGULATION_OF_TP53_ACTIVITY_THROUGH_PHOSPHORYLATION		89	0.361439	3.92018	0	0	0	9133	tags=73%, list=37%, signal=116%		KEGG Pathway	24	hsa05219	Bladder cancer	-6	4.9	6.6	24156	41	1549	13	0.84	0.23	595|1019|1029|1869|1870|1871|4193|4313|4318|4609|7057|7157|7422	CCND1|CDK4|CDKN2A|E2F1|E2F2|E2F3|MDM2|MMP2|MMP9|MYC|THBS1|TP53|VEGFA	-4	Input ID
GO_NUCLEAR_CHROMOSOME_TELOMERIC_REGION	GO_NUCLEAR_CHROMOSOME_TELOMERIC_REGION		95	0.33828	3.91934	0	0	0	10644	tags=77%, list=43%, signal=135%		BioCarta Gene Sets	15	M8560	BIOCARTA G2 PATHWAY	-6	6.5	7.1	24156	24	1549	10	0.65	0.2	545|891|983|993|1111|4193|4661|5347|7157|7465	ATR|CCNB1|CDK1|CDC25A|CHEK1|MDM2|MYT1|PLK1|TP53|WEE1	-4	Input ID
GO_DNA_HELICASE_ACTIVITY	GO_DNA_HELICASE_ACTIVITY		66	0.410269	3.90663	0	0	0	6726	tags=68%, list=27%, signal=93%		GO Biological Processes	19	GO:0000077	DNA damage checkpoint	-6	2.8	5.8	24156	150	1549	27	1.7	0.33	545|595|641|891|983|1017|1111|1869|2177|4193|5111|5347|6659|6790|7157|11073|25896|26272|51512|55159|63967|79621|79968|83990|144715|146956|261726	ATR|CCND1|BLM|CCNB1|CDK1|CDK2|CHEK1|E2F1|FANCD2|MDM2|PCNA|PLK1|SOX4|AURKA|TP53|TOPBP1|INTS7|FBXO4|GTSE1|RFWD3|CLSPN|RNASEH2B|WDR76|BRIP1|RAD9B|EME1|TIPRL	-4	Input ID
GO_MITOCHONDRIAL_MATRIX	GO_MITOCHONDRIAL_MATRIX		431	0.160595	3.89611	0	0	0	15226	tags=77%, list=62%, signal=199%		Reactome Gene Sets	6	R-HSA-3000178	ECM proteoglycans	-6	3.7	6.2	24156	76	1549	18	1.2	0.27	1277|1278|1280|1281|1282|1284|1289|1290|1292|1297|1299|3371|3673|3690|3912|3915|4060|54829	COL1A1|COL1A2|COL2A1|COL3A1|COL4A1|COL4A2|COL5A1|COL5A2|COL6A2|COL9A1|COL9A3|TNC|ITGA2|ITGB3|LAMB1|LAMC1|LUM|ASPN	-4	Input ID
REACTOME_ANTIVIRAL_MECHANISM_BY_IFN_STIMULATED_GENES	REACTOME_ANTIVIRAL_MECHANISM_BY_IFN_STIMULATED_GENES		79	0.377006	3.88995	0	0	0	7592	tags=68%, list=31%, signal=98%		GO Biological Processes	19	GO:0048568	embryonic organ development	-6	2	5.4	24156	445	1549	56	3.6	0.47	220|1280|1301|2019|2048|2201|2254|2637|3212|3213|3221|3225|3232|3481|3726|3815|3976|4188|4323|4325|4435|4522|4838|4851|5155|5156|6495|6664|6935|7020|7157|7422|7483|7976|8323|8820|9423|9620|10733|10736|10763|23462|23493|25902|28982|51098|51141|55636|57216|64220|79805|84189|115908|125488|130497|388389	ALDH1A3|COL2A1|COL11A1|EN1|EPHB2|FBN2|FGF9|GBX2|HOXB2|HOXB3|HOXC4|HOXC9|HOXD3|IGF2|JUNB|KIT|LIF|MDFI|MMP14|MMP16|CITED1|MTHFD1|NODAL|NOTCH1|PDGFB|PDGFRA|SIX1|SOX11|ZEB1|TFAP2A|TP53|VEGFA|WNT9A|FZD3|FZD6|HESX1|NTN1|CELSR1|PLK4|SIX2|NES|HEY1|HEY2|MTHFD1L|FLVCR1|IFT52|INSIG2|CHD7|VANGL2|STRA6|VASH2|SLITRK6|CTHRC1|TTC39C|OSR1|CCDC103	-4	Input ID
GO_NEGATIVE_REGULATION_OF_CELL_CYCLE_G2_M_PHASE_TRANSITION	GO_NEGATIVE_REGULATION_OF_CELL_CYCLE_G2_M_PHASE_TRANSITION		89	0.350935	3.88266	0	0	0	9114	tags=72%, list=37%, signal=114%		GO Biological Processes	19	GO:0033044	regulation of chromosome organization	-5.9	2.1	5.4	24156	359	1549	48	3.1	0.44	545|891|990|991|1062|1063|1111|1786|2237|3005|3008|3020|3159|3178|3481|3976|4085|4171|4602|4609|4751|5347|5570|6418|7153|7157|7272|7422|7520|9212|9232|9319|9700|10403|10460|10744|23137|23168|26271|26272|26354|80119|81620|94104|113130|116028|120892|348654	ATR|CCNB1|CDC6|CDC20|CENPE|CENPF|CHEK1|DNMT1|FEN1|H1-0|H1-4|H3-3A|HMGA1|HNRNPA1|IGF2|LIF|MAD2L1|MCM2|MYB|MYC|NEK2|PLK1|PKIB|SET|TOP2A|TP53|TTK|VEGFA|XRCC5|AURKB|PTTG1|TRIP13|ESPL1|NDC80|TACC3|PTTG2|SMC5|RTF1|FBXO5|FBXO4|GNL3|PIF1|CDT1|PAXBP1|CDCA5|RMI2|LRRK2|GEN1	-4	Input ID
GO_CHROMATIN_REMODELING_AT_CENTROMERE	GO_CHROMATIN_REMODELING_AT_CENTROMERE		25	0.654096	3.88065	0	0	0	6576	tags=92%, list=27%, signal=125%		GO Biological Processes	19	GO:0030261	chromosome condensation	-5.9	4.5	6.4	24156	48	1549	14	0.9	0.24	891|983|3005|3008|3020|3619|7153|10051|10592|23397|51203|54892|64151|113130	CCNB1|CDK1|H1-0|H1-4|H3-3A|INCENP|TOP2A|SMC4|SMC2|NCAPH|NUSAP1|NCAPG2|NCAPG|CDCA5	-4	Input ID
REACTOME_STABILIZATION_OF_P53	REACTOME_STABILIZATION_OF_P53		54	0.44636	3.8779	0	0	0	9114	tags=81%, list=37%, signal=129%		GO Biological Processes	19	GO:0051255	spindle midzone assembly	-5.9	9.9	7.7	24156	11	1549	7	0.45	0.17	3619|9212|9493|24137|29127|54627|285643	INCENP|AURKB|KIF23|KIF4A|RACGAP1|MAP10|KIF4B	-4	Input ID
GO_SMALL_NUCLEAR_RIBONUCLEOPROTEIN_COMPLEX	GO_SMALL_NUCLEAR_RIBONUCLEOPROTEIN_COMPLEX		61	0.417481	3.86925	0	0	0	13588	tags=97%, list=55%, signal=215%		GO Biological Processes	19	GO:0007369	gastrulation	-5.9	2.6	5.7	24156	188	1549	31	2	0.36	187|1284|1289|1290|1301|1846|1847|2116|3557|3673|3675|3676|3690|3912|4313|4318|4323|4838|5015|6045|7157|7296|7358|8862|10399|10736|22943|23168|56983|57216|130497	APLNR|COL4A2|COL5A1|COL5A2|COL11A1|DUSP4|DUSP5|ETV2|IL1RN|ITGA2|ITGA3|ITGA4|ITGB3|LAMB1|MMP2|MMP9|MMP14|NODAL|OTX2|RNF2|TP53|TXNRD1|UGDH|APLN|RACK1|SIX2|DKK1|RTF1|POGLUT1|VANGL2|OSR1	-4	Input ID
GO_PROTEIN_LOCALIZATION_TO_CHROMOSOME	GO_PROTEIN_LOCALIZATION_TO_CHROMOSOME		68	0.395594	3.86015	0	0	0	9133	tags=76%, list=37%, signal=121%		GO Biological Processes	19	GO:0016072	rRNA metabolic process	-5.9	2.3	5.5	24156	256	1549	38	2.5	0.39	2091|4691|5393|6201|6227|6234|7157|8886|9188|9329|10360|10412|10799|10885|11340|22803|22894|23160|23517|25879|51018|51096|54433|54881|55127|55636|55759|64216|64425|65008|79863|83732|84128|84135|84172|84365|84549|134430	FBL|NCL|EXOSC9|RPS7|RPS21|RPS28|TP53|DDX18|DDX21|GTF3C4|NPM3|NSA2|RPP40|WDR3|EXOSC8|XRN2|DIS3|WDR43|MTREX|DCAF13|RRP15|UTP18|GAR1|TEX10|HEATR1|CHD7|WDR12|TFB2M|POLR1E|MRPL1|RBFA|RIOK1|WDR75|UTP15|POLR1B|NIFK|MAK16|WDR36	-4	Input ID
GO_PROTEIN_TARGETING	GO_PROTEIN_TARGETING		406	0.161933	3.86009	0	0	0	10229	tags=57%, list=41%, signal=96%		Canonical Pathways	11	M1529	SA G1 AND S PHASES	-5.9	8.3	7.4	24156	15	1549	8	0.52	0.18	595|1017|1019|1029|1869|1870|4193|7157	CCND1|CDK2|CDK4|CDKN2A|E2F1|E2F2|MDM2|TP53	-4	Input ID
GO_PRECATALYTIC_SPLICEOSOME	GO_PRECATALYTIC_SPLICEOSOME		50	0.451436	3.85998	0	0	0	11089	tags=90%, list=45%, signal=163%		GO Biological Processes	19	GO:0006268	DNA unwinding involved in DNA replication	-5.9	8.3	7.4	24156	15	1549	8	0.52	0.18	641|3159|4171|4173|4175|4176|5888|5965	BLM|HMGA1|MCM2|MCM4|MCM6|MCM7|RAD51|RECQL	-4	Input ID
GO_MITOCHONDRIAL_GENE_EXPRESSION	GO_MITOCHONDRIAL_GENE_EXPRESSION		157	0.257785	3.85572	0	0	0	16152	tags=91%, list=65%, signal=262%		GO Biological Processes	19	GO:0030071	regulation of mitotic metaphase/anaphase transition	-5.9	4.3	6.3	24156	55	1549	15	0.97	0.25	891|990|991|1062|1063|4085|5347|7272|9212|9319|9700|10403|26271|81620|348654	CCNB1|CDC6|CDC20|CENPE|CENPF|MAD2L1|PLK1|TTK|AURKB|TRIP13|ESPL1|NDC80|FBXO5|CDT1|GEN1	-4	Input ID
REACTOME_SCF_SKP2_MEDIATED_DEGRADATION_OF_P27_P21	REACTOME_SCF_SKP2_MEDIATED_DEGRADATION_OF_P27_P21		59	0.42244	3.85505	0	0	0	9674	tags=81%, list=39%, signal=134%		GO Biological Processes	19	GO:0007566	embryo implantation	-5.9	4.3	6.3	24156	55	1549	15	0.97	0.25	780|3020|3976|4313|4318|4838|5740|5743|6696|6781|7076|8614|55585|81671|84172	DDR1|H3-3A|LIF|MMP2|MMP9|NODAL|PTGIS|PTGS2|SPP1|STC1|TIMP1|STC2|UBE2Q1|VMP1|POLR1B	-4	Input ID
REACTOME_RESOLUTION_OF_SISTER_CHROMATID_COHESION	REACTOME_RESOLUTION_OF_SISTER_CHROMATID_COHESION		109	0.32223	3.85264	0	0	0	9966	tags=72%, list=40%, signal=121%		GO Biological Processes	19	GO:0006275	regulation of DNA replication	-5.9	3.1	5.9	24156	109	1549	22	1.4	0.3	545|641|675|890|983|990|1017|4437|5111|5983|5984|5985|7157|8317|8914|10926|26271|64710|79075|79915|81620|90381	ATR|BLM|BRCA2|CCNA2|CDK1|CDC6|CDK2|MSH3|PCNA|RFC3|RFC4|RFC5|TP53|CDC7|TIMELESS|DBF4|FBXO5|NUCKS1|DSCC1|ATAD5|CDT1|TICRR	-3.9	Input ID
GO_TRANSLATION_REGULATOR_ACTIVITY	GO_TRANSLATION_REGULATOR_ACTIVITY		127	0.288457	3.85066	0	0	0	11569	tags=76%, list=47%, signal=142%		GO Biological Processes	19	GO:0045841	negative regulation of mitotic metaphase/anaphase transition	-5.9	5.2	6.6	24156	36	1549	12	0.77	0.22	891|991|1063|4085|5347|7272|9212|9319|10403|26271|81620|348654	CCNB1|CDC20|CENPF|MAD2L1|PLK1|TTK|AURKB|TRIP13|NDC80|FBXO5|CDT1|GEN1	-3.9	Input ID
REACTOME_SIGNALING_BY_NOTCH4	REACTOME_SIGNALING_BY_NOTCH4		81	0.365904	3.849	0	0	0	10800	tags=80%, list=44%, signal=142%		Reactome Gene Sets	6	R-HSA-69002	DNA Replication Pre-Initiation	-5.9	3.5	6	24156	85	1549	19	1.2	0.28	990|1017|1869|1870|1871|4171|4173|4174|4175|4176|5422|5557|6119|7979|8317|10926|23594|81620|84515	CDC6|CDK2|E2F1|E2F2|E2F3|MCM2|MCM4|MCM5|MCM6|MCM7|POLA1|PRIM1|RPA3|SEM1|CDC7|DBF4|ORC6|CDT1|MCM8	-3.9	Input ID
GO_CHROMATIN_BINDING	GO_CHROMATIN_BINDING		471	0.15494	3.84311	0	0	0	17360	tags=86%, list=70%, signal=283%		GO Biological Processes	19	GO:0072006	nephron development	-5.8	2.8	5.7	24156	144	1549	26	1.7	0.33	284|285|1958|2028|2297|3675|3976|4435|4609|4851|5155|5156|6495|7422|8842|9500|10736|23279|55083|57122|57216|65266|79191|80310|130497|100133941	ANGPT1|ANGPT2|EGR1|ENPEP|FOXD1|ITGA3|LIF|CITED1|MYC|NOTCH1|PDGFB|PDGFRA|SIX1|VEGFA|PROM1|MAGED1|SIX2|NUP160|KIF26B|NUP107|VANGL2|WNK4|IRX3|PDGFD|OSR1|CD24	-3.9	Input ID
GO_POLYSOMAL_RIBOSOME	GO_POLYSOMAL_RIBOSOME		32	0.568842	3.83559	0	0	0	6800	tags=84%, list=28%, signal=116%		GO Biological Processes	19	GO:0007080	mitotic metaphase plate congression	-5.8	4.5	6.3	24156	49	1549	14	0.9	0.24	891|1062|3833|3837|9212|9928|10403|11004|55143|55165|81620|81930|83540|113130	CCNB1|CENPE|KIFC1|KPNB1|AURKB|KIF14|NDC80|KIF2C|CDCA8|CEP55|CDT1|KIF18A|NUF2|CDCA5	-3.9	Input ID
RB_P107_DN.V1_UP	RB_P107_DN.V1_UP		125	0.298136	3.83547	0	0	0	9458	tags=68%, list=38%, signal=110%		Reactome Gene Sets	6	R-HSA-69273	Cyclin A/B1/B2 associated events during G2/M transition	-5.8	6.2	6.9	24156	25	1549	10	0.65	0.2	890|891|902|983|993|1017|2305|5347|7465|9088	CCNA2|CCNB1|CCNH|CDK1|CDC25A|CDK2|FOXM1|PLK1|WEE1|PKMYT1	-3.9	Input ID
GO_MEIOTIC_CELL_CYCLE	GO_MEIOTIC_CELL_CYCLE		184	0.240167	3.82891	0	0	0	9270	tags=61%, list=38%, signal=98%		GO Biological Processes	19	GO:0048562	embryonic organ morphogenesis	-5.8	2.2	5.4	24156	300	1549	42	2.7	0.41	220|1280|1301|2048|2201|2254|2637|3212|3213|3221|3225|3232|4188|4323|4325|4522|4838|4851|5156|6495|6664|6935|7020|7483|7976|8323|8820|9423|9620|10736|25902|28982|51098|51141|55636|57216|64220|84189|115908|125488|130497|388389	ALDH1A3|COL2A1|COL11A1|EPHB2|FBN2|FGF9|GBX2|HOXB2|HOXB3|HOXC4|HOXC9|HOXD3|MDFI|MMP14|MMP16|MTHFD1|NODAL|NOTCH1|PDGFRA|SIX1|SOX11|ZEB1|TFAP2A|WNT9A|FZD3|FZD6|HESX1|NTN1|CELSR1|SIX2|MTHFD1L|FLVCR1|IFT52|INSIG2|CHD7|VANGL2|STRA6|SLITRK6|CTHRC1|TTC39C|OSR1|CCDC103	-3.9	Input ID
STK33_UP	STK33_UP		257	0.205635	3.82529	0	0	0	14371	tags=79%, list=58%, signal=186%		GO Biological Processes	19	GO:0090183	regulation of kidney development	-5.8	4.2	6.2	24156	56	1549	15	0.97	0.25	1958|2297|3976|4318|4435|4609|5155|6495|7422|8842|9500|10736|80310|130497|100133941	EGR1|FOXD1|LIF|MMP9|CITED1|MYC|PDGFB|SIX1|VEGFA|PROM1|MAGED1|SIX2|PDGFD|OSR1|CD24	-3.9	Input ID
GO_PEPTIDYL_LYSINE_MODIFICATION	GO_PEPTIDYL_LYSINE_MODIFICATION		350	0.174707	3.82042	0	0	0	15488	tags=80%, list=63%, signal=212%		GO Biological Processes	19	GO:0048705	skeletal system morphogenesis	-5.8	2.3	5.5	24156	240	1549	36	2.3	0.38	54|1277|1280|1292|1301|1305|1690|2201|3037|3212|3213|3221|3225|3232|4147|4188|4313|4323|4325|4522|4838|5156|6495|6664|6781|6935|7020|7483|10736|25886|25902|28982|51141|57642|130497|389058	ACP5|COL1A1|COL2A1|COL6A2|COL11A1|COL13A1|COCH|FBN2|HAS2|HOXB2|HOXB3|HOXC4|HOXC9|HOXD3|MATN2|MDFI|MMP2|MMP14|MMP16|MTHFD1|NODAL|PDGFRA|SIX1|SOX11|STC1|ZEB1|TFAP2A|WNT9A|SIX2|POC1A|MTHFD1L|FLVCR1|INSIG2|COL20A1|OSR1|SP5	-3.8	Input ID
GO_MITOTIC_CELL_CYCLE_CHECKPOINT	GO_MITOTIC_CELL_CYCLE_CHECKPOINT		147	0.279966	3.81421	0	0	0	8742	tags=63%, list=35%, signal=97%		GO Biological Processes	19	GO:1902100	negative regulation of metaphase/anaphase transition of cell cycle	-5.7	5.1	6.5	24156	37	1549	12	0.77	0.22	891|991|1063|4085|5347|7272|9212|9319|10403|26271|81620|348654	CCNB1|CDC20|CENPF|MAD2L1|PLK1|TTK|AURKB|TRIP13|NDC80|FBXO5|CDT1|GEN1	-3.8	Input ID
GO_DNA_STRAND_ELONGATION	GO_DNA_STRAND_ELONGATION		23	0.669241	3.81406	0	0	0	4957	tags=87%, list=20%, signal=109%		GO Biological Processes	19	GO:0071229	cellular response to acid chemical	-5.7	2.4	5.5	24156	212	1549	33	2.1	0.37	538|552|891|1019|1277|1278|1281|1282|1290|1373|1786|1869|1958|2042|2867|3066|3371|4023|4313|4602|4830|5155|5156|5562|6495|6602|6935|7422|7483|7520|54331|80310|130497	ATP7A|AVPR1A|CCNB1|CDK4|COL1A1|COL1A2|COL3A1|COL4A1|COL5A2|CPS1|DNMT1|E2F1|EGR1|EPHA3|FFAR2|HDAC2|TNC|LPL|MMP2|MYB|NME1|PDGFB|PDGFRA|PRKAA1|SIX1|SMARCD1|ZEB1|VEGFA|WNT9A|XRCC5|GNG2|PDGFD|OSR1	-3.8	Input ID
GO_MICROTUBULE_CYTOSKELETON_ORGANIZATION_INVOLVED_IN_MITOSIS	GO_MICROTUBULE_CYTOSKELETON_ORGANIZATION_INVOLVED_IN_MITOSIS		127	0.292947	3.80763	0	0	0	7379	tags=59%, list=30%, signal=84%		GO Biological Processes	19	GO:1902099	regulation of metaphase/anaphase transition of cell cycle	-5.7	4.1	6.1	24156	57	1549	15	0.97	0.25	891|990|991|1062|1063|4085|5347|7272|9212|9319|9700|10403|26271|81620|348654	CCNB1|CDC6|CDC20|CENPE|CENPF|MAD2L1|PLK1|TTK|AURKB|TRIP13|ESPL1|NDC80|FBXO5|CDT1|GEN1	-3.8	Input ID
GO_RIBOSOMAL_SMALL_SUBUNIT_BIOGENESIS	GO_RIBOSOMAL_SMALL_SUBUNIT_BIOGENESIS		64	0.412361	3.80318	0	0	0	9127	tags=78%, list=37%, signal=124%		GO Biological Processes	19	GO:2001251	negative regulation of chromosome organization	-5.7	2.8	5.6	24156	147	1549	26	1.7	0.33	891|991|1063|1786|3005|3008|3020|3159|3178|4085|4171|5347|6418|7153|7272|7520|9212|9232|9319|9700|10403|10744|26271|80119|81620|348654	CCNB1|CDC20|CENPF|DNMT1|H1-0|H1-4|H3-3A|HMGA1|HNRNPA1|MAD2L1|MCM2|PLK1|SET|TOP2A|TTK|XRCC5|AURKB|PTTG1|TRIP13|ESPL1|NDC80|PTTG2|FBXO5|PIF1|CDT1|GEN1	-3.7	Input ID
GO_RIBONUCLEOPROTEIN_GRANULE	GO_RIBONUCLEOPROTEIN_GRANULE		209	0.22379	3.79934	0	0	0	14239	tags=80%, list=58%, signal=187%		BioCarta Gene Sets	15	M14863	BIOCARTA P53 PATHWAY	-5.6	7.8	7.1	24156	16	1549	8	0.52	0.18	317|595|1017|1019|1869|4193|5111|7157	APAF1|CCND1|CDK2|CDK4|E2F1|MDM2|PCNA|TP53	-3.7	Input ID
GO_RNA_POLYMERASE_COMPLEX	GO_RNA_POLYMERASE_COMPLEX		107	0.320435	3.79786	0	0	0	12419	tags=82%, list=50%, signal=165%		Reactome Gene Sets	6	R-HSA-156711	Polo-like kinase mediated events	-5.6	7.8	7.1	24156	16	1549	8	0.52	0.18	891|993|1063|2305|5347|7465|9088|286826	CCNB1|CDC25A|CENPF|FOXM1|PLK1|WEE1|PKMYT1|LIN9	-3.7	Input ID
GO_METHYLTRANSFERASE_COMPLEX	GO_METHYLTRANSFERASE_COMPLEX		107	0.319097	3.79536	0	0	0	14066	tags=89%, list=57%, signal=206%		GO Biological Processes	19	GO:0090596	sensory organ morphogenesis	-5.6	2.3	5.3	24156	263	1549	38	2.5	0.39	220|362|1280|1289|1290|1301|1735|2048|2201|2254|2637|2779|3066|5584|6495|6664|6935|7020|7422|7483|7976|8323|8820|8842|9423|9620|10736|23287|24147|50937|51141|55636|57216|64220|84189|115908|125488|130497	ALDH1A3|AQP5|COL2A1|COL5A1|COL5A2|COL11A1|DIO3|EPHB2|FBN2|FGF9|GBX2|GNAT1|HDAC2|PRKCI|SIX1|SOX11|ZEB1|TFAP2A|VEGFA|WNT9A|FZD3|FZD6|HESX1|PROM1|NTN1|CELSR1|SIX2|AGTPBP1|FJX1|CDON|INSIG2|CHD7|VANGL2|STRA6|SLITRK6|CTHRC1|TTC39C|OSR1	-3.7	Input ID
GO_HEMATOPOIETIC_PROGENITOR_CELL_DIFFERENTIATION	GO_HEMATOPOIETIC_PROGENITOR_CELL_DIFFERENTIATION		153	0.264521	3.78463	0	0	0	12058	tags=75%, list=49%, signal=146%		Reactome Gene Sets	6	R-HSA-180786	Extension of Telomeres	-5.6	4.6	6.3	24156	44	1549	13	0.84	0.23	641|2237|5111|5422|5557|5983|5984|5985|6119|7015|54433|79075|80119	BLM|FEN1|PCNA|POLA1|PRIM1|RFC3|RFC4|RFC5|RPA3|TERT|GAR1|DSCC1|PIF1	-3.7	Input ID
GO_UBIQUITIN_LIGASE_COMPLEX	GO_UBIQUITIN_LIGASE_COMPLEX		266	0.202841	3.78408	0	0	0	15269	tags=82%, list=62%, signal=213%		Reactome Gene Sets	6	R-HSA-5693554	Resolution of D-loop Structures through Synthesis-Dependent Strand Annealing (SDSA)	-5.6	6	6.7	24156	26	1549	10	0.65	0.2	580|641|675|5888|5932|7516|10635|80010|83990|116028	BARD1|BLM|BRCA2|RAD51|RBBP8|XRCC2|RAD51AP1|RMI1|BRIP1|RMI2	-3.7	Input ID
GO_PEPTIDASE_COMPLEX	GO_PEPTIDASE_COMPLEX		84	0.357526	3.78222	0	0	0	10300	tags=77%, list=42%, signal=132%		GO Biological Processes	19	GO:0001101	response to acid chemical	-5.6	2.1	5.2	24156	347	1549	46	3	0.43	429|538|552|590|891|1019|1277|1278|1281|1282|1290|1373|1786|1869|1958|2042|2155|2696|2867|3066|3371|3485|3673|4023|4313|4602|4830|5111|5155|5156|5562|5743|6495|6602|6935|7298|7422|7483|7520|9804|22943|51141|54331|54675|80310|130497	ASCL1|ATP7A|AVPR1A|BCHE|CCNB1|CDK4|COL1A1|COL1A2|COL3A1|COL4A1|COL5A2|CPS1|DNMT1|E2F1|EGR1|EPHA3|F7|GIPR|FFAR2|HDAC2|TNC|IGFBP2|ITGA2|LPL|MMP2|MYB|NME1|PCNA|PDGFB|PDGFRA|PRKAA1|PTGS2|SIX1|SMARCD1|ZEB1|TYMS|VEGFA|WNT9A|XRCC5|TOMM20|DKK1|INSIG2|GNG2|CRLS1|PDGFD|OSR1	-3.7	Input ID
REACTOME_TRNA_PROCESSING_IN_THE_NUCLEUS	REACTOME_TRNA_PROCESSING_IN_THE_NUCLEUS		56	0.424594	3.77437	0	0	0	12898	tags=95%, list=52%, signal=198%		GO Biological Processes	19	GO:0006338	chromatin remodeling	-5.6	2.5	5.5	24156	185	1549	30	1.9	0.35	1029|1058|1111|3020|3066|3070|3149|3159|4602|4609|4869|6602|8467|10360|11177|11335|11339|54069|55166|55320|55636|55839|56916|57082|64946|79019|79682|79723|80336|150572	CDKN2A|CENPA|CHEK1|H3-3A|HDAC2|HELLS|HMGB3|HMGA1|MYB|MYC|NPM1|SMARCD1|SMARCA5|NPM3|BAZ1A|CBX3|OIP5|MIS18A|CENPQ|MIS18BP1|CHD7|CENPN|SMARCAD1|KNL1|CENPH|CENPM|CENPU|SUV39H2|PABPC1L|SMYD1	-3.7	Input ID
HALLMARK_PROTEIN_SECRETION	HALLMARK_PROTEIN_SECRETION		95	0.330974	3.77231	0	0	0	11343	tags=79%, list=46%, signal=146%		GO Biological Processes	19	GO:0032963	collagen metabolic process	-5.6	3	5.7	24156	113	1549	22	1.4	0.3	1277|1278|1289|1305|1306|1513|2149|3066|3569|3673|4313|4318|4323|4325|4327|4602|9508|9509|9902|11117|51430|64386	COL1A1|COL1A2|COL5A1|COL13A1|COL15A1|CTSK|F2R|HDAC2|IL6|ITGA2|MMP2|MMP9|MMP14|MMP16|MMP19|MYB|ADAMTS3|ADAMTS2|MRC2|EMILIN1|SUCO|MMP25	-3.7	Input ID
KEGG_UBIQUITIN_MEDIATED_PROTEOLYSIS	KEGG_UBIQUITIN_MEDIATED_PROTEOLYSIS		125	0.287534	3.76151	0	0	0	15245	tags=90%, list=62%, signal=235%		Hallmark Gene Sets	23	M5928	HALLMARK MYC TARGETS V2	-5.6	4	6.1	24156	58	1549	15	0.97	0.25	1019|3099|4173|4174|4609|4869|5347|8886|10733|11335|23160|26354|51388|64216|79711	CDK4|HK2|MCM4|MCM5|MYC|NPM1|PLK1|DDX18|PLK4|CBX3|WDR43|GNL3|NIP7|TFB2M|IPO4	-3.7	Input ID
GO_CATALYTIC_ACTIVITY_ACTING_ON_A_TRNA	GO_CATALYTIC_ACTIVITY_ACTING_ON_A_TRNA		97	0.323836	3.75393	0	0	0	12898	tags=85%, list=52%, signal=176%		GO Biological Processes	19	GO:0051303	establishment of chromosome localization	-5.5	3.5	5.8	24156	81	1549	18	1.2	0.27	891|1062|1063|3619|3833|3837|9212|9928|10403|11004|55143|55165|55166|81610|81620|81930|83540|113130	CCNB1|CENPE|CENPF|INCENP|KIFC1|KPNB1|AURKB|KIF14|NDC80|KIF2C|CDCA8|CEP55|CENPQ|FAM83D|CDT1|KIF18A|NUF2|CDCA5	-3.6	Input ID
GO_EXTRACELLULAR_MATRIX_STRUCTURAL_CONSTITUENT	GO_EXTRACELLULAR_MATRIX_STRUCTURAL_CONSTITUENT		132	0.289624	3.75383	0	0	0	4854	tags=48%, list=20%, signal=60%		GO Biological Processes	19	GO:1902749	regulation of cell cycle G2/M phase transition	-5.5	2.4	5.3	24156	216	1549	33	2.1	0.37	595|641|891|983|990|993|1017|1019|1063|1111|3161|4751|4869|5347|6790|7157|8317|9212|9662|9702|9928|10733|11064|11073|22974|26271|51512|63967|79621|79915|85417|90381|115106	CCND1|BLM|CCNB1|CDK1|CDC6|CDC25A|CDK2|CDK4|CENPF|CHEK1|HMMR|NEK2|NPM1|PLK1|AURKA|TP53|CDC7|AURKB|CEP135|CEP57|KIF14|PLK4|CNTRL|TOPBP1|TPX2|FBXO5|GTSE1|CLSPN|RNASEH2B|ATAD5|CCNB3|TICRR|HAUS1	-3.6	Input ID
GO_ORGANELLE_INNER_MEMBRANE	GO_ORGANELLE_INNER_MEMBRANE		469	0.151781	3.74343	0	0	0	16211	tags=81%, list=66%, signal=231%		GO Biological Processes	19	GO:0051129	negative regulation of cellular component organization	-5.5	1.7	5	24156	764	1549	82	5.3	0.57	341|567|830|891|991|1063|1111|1630|1636|1786|1803|1978|2042|2048|3005|3008|3020|3066|3159|3178|3675|3976|4085|4171|4193|4233|4323|4751|4804|4851|4869|5347|6092|6418|6696|7057|7153|7157|7272|7422|7520|9037|9212|9232|9319|9423|9700|9928|10040|10399|10403|10631|10677|10744|11013|11117|22871|22943|22974|23493|26271|26586|27085|29765|51474|55364|55937|56203|57482|79822|80119|81620|83715|84058|91147|12…	APOC1|B2M|CAPZA2|CCNB1|CDC20|CENPF|CHEK1|DCC|ACE|DNMT1|DPP4|EIF4EBP1|EPHA3|EPHB2|H1-0|H1-4|H3-3A|HDAC2|HMGA1|HNRNPA1|ITGA3|LIF|MAD2L1|MCM2|MDM2|MET|MMP14|NEK2|NGFR|NOTCH1|NPM1|PLK1|ROBO2|SET|SPP1|THBS1|TOP2A|TP53|TTK|VEGFA|XRCC5|SEMA5A|AURKB|PTTG1|TRIP13|NTN1|ESPL1|KIF14|TOM1L1|RACK1|NDC80|POSTN|AVIL|PTTG2|TMSB15A|EMILIN1|NLGN1|DKK1|TPX2|HEY2|FBXO5|CKAP2|MTBP|TMOD4|LIMA1|IMPACT|APOM|LMOD3|CRACD|A…	-3.6	Input ID
GO_EXONUCLEASE_ACTIVITY	GO_EXONUCLEASE_ACTIVITY		72	0.374836	3.74244	0	0	0	7569	tags=68%, list=31%, signal=98%		GO Biological Processes	19	GO:0050000	chromosome localization	-5.5	3.4	5.8	24156	82	1549	18	1.2	0.27	891|1062|1063|3619|3833|3837|9212|9928|10403|11004|55143|55165|55166|81610|81620|81930|83540|113130	CCNB1|CENPE|CENPF|INCENP|KIFC1|KPNB1|AURKB|KIF14|NDC80|KIF2C|CDCA8|CEP55|CENPQ|FAM83D|CDT1|KIF18A|NUF2|CDCA5	-3.6	Input ID
GO_HISTONE_BINDING	GO_HISTONE_BINDING		185	0.231857	3.73876	0	0	0	15260	tags=85%, list=62%, signal=221%		GO Biological Processes	19	GO:0048145	regulation of fibroblast proliferation	-5.5	3.4	5.8	24156	82	1549	18	1.2	0.27	685|890|891|990|1019|1021|1869|4602|4609|4804|5155|5156|7157|8877|26272|79621|80310|338761	BTC|CCNA2|CCNB1|CDC6|CDK4|CDK6|E2F1|MYB|MYC|NGFR|PDGFB|PDGFRA|TP53|SPHK1|FBXO4|RNASEH2B|PDGFD|C1QL4	-3.6	Input ID
GO_CELLULAR_COMPONENT_DISASSEMBLY	GO_CELLULAR_COMPONENT_DISASSEMBLY		494	0.143909	3.7308	0	0	0	16098	tags=79%, list=65%, signal=224%		Reactome Gene Sets	6	R-HSA-3000170	Syndecan interactions	-5.5	5.8	6.5	24156	27	1549	10	0.65	0.2	1277|1278|1281|1289|1290|3371|3673|3690|6382|7057	COL1A1|COL1A2|COL3A1|COL5A1|COL5A2|TNC|ITGA2|ITGB3|SDC1|THBS1	-3.6	Input ID
GO_REPLICATION_FORK	GO_REPLICATION_FORK		64	0.403579	3.72876	0	0	0	7030	tags=69%, list=28%, signal=96%		GO Biological Processes	19	GO:0051170	import into nucleus	-5.4	2.6	5.4	24156	170	1549	28	1.8	0.34	284|983|1871|1894|2254|3178|3837|3838|3842|5296|5743|6607|6632|6635|6637|7157|9349|9688|10527|10736|55027|55705|55916|57122|64901|79711|79833|120892	ANGPT1|CDK1|E2F3|ECT2|FGF9|HNRNPA1|KPNB1|KPNA2|TNPO1|PIK3R2|PTGS2|SMN2|SNRPD1|SNRPE|SNRPG|TP53|RPL23|NUP93|IPO7|SIX2|HEATR3|IPO9|NXT2|NUP107|RANBP17|IPO4|GEMIN6|LRRK2	-3.5	Input ID
REACTOME_CILIUM_ASSEMBLY	REACTOME_CILIUM_ASSEMBLY		194	0.225631	3.72699	0	0	0	15079	tags=84%, list=61%, signal=213%		Canonical Pathways	11	M160	PID AVB3 INTEGRIN PATHWAY	-5.4	3.5	5.8	24156	75	1549	17	1.1	0.26	1277|1278|1280|1281|1282|1289|1290|1292|1297|1299|1301|1305|1306|3690|6382|6696|7422	COL1A1|COL1A2|COL2A1|COL3A1|COL4A1|COL5A1|COL5A2|COL6A2|COL9A1|COL9A3|COL11A1|COL13A1|COL15A1|ITGB3|SDC1|SPP1|VEGFA	-3.5	Input ID
HALLMARK_DNA_REPAIR	HALLMARK_DNA_REPAIR		147	0.261274	3.71888	0	0	0	12893	tags=78%, list=52%, signal=163%		GO Biological Processes	19	GO:0048144	fibroblast proliferation	-5.4	3.4	5.7	24156	83	1549	18	1.2	0.27	685|890|891|990|1019|1021|1869|4602|4609|4804|5155|5156|7157|8877|26272|79621|80310|338761	BTC|CCNA2|CCNB1|CDC6|CDK4|CDK6|E2F1|MYB|MYC|NGFR|PDGFB|PDGFRA|TP53|SPHK1|FBXO4|RNASEH2B|PDGFD|C1QL4	-3.5	Input ID
REACTOME_DEPOSITION_OF_NEW_CENPA_CONTAINING_NUCLEOSOMES_AT_THE_CENTROMERE	REACTOME_DEPOSITION_OF_NEW_CENPA_CONTAINING_NUCLEOSOMES_AT_THE_CENTROMERE		21	0.671316	3.7166	0	0	0	4598	tags=86%, list=19%, signal=105%		GO Biological Processes	19	GO:0044774	mitotic DNA integrity checkpoint	-5.4	3	5.5	24156	108	1549	21	1.4	0.29	595|641|891|983|990|1017|1869|2177|4193|5111|6659|6790|7153|7157|11073|51512|55159|63967|90381|144715|146956	CCND1|BLM|CCNB1|CDK1|CDC6|CDK2|E2F1|FANCD2|MDM2|PCNA|SOX4|AURKA|TOP2A|TP53|TOPBP1|GTSE1|RFWD3|CLSPN|TICRR|RAD9B|EME1	-3.5	Input ID
REACTOME_REGULATION_OF_RAS_BY_GAPS	REACTOME_REGULATION_OF_RAS_BY_GAPS		66	0.385358	3.71523	0	0	0	9582	tags=77%, list=39%, signal=126%		GO Biological Processes	19	GO:0033002	muscle cell proliferation	-5.3	2.3	5.2	24156	240	1549	35	2.3	0.38	284|891|983|1525|1786|2254|3156|3248|3488|3569|3592|3673|3776|4193|4313|4318|4602|4851|4883|4889|5155|5743|6352|6495|7015|7057|7520|8840|8862|10203|10221|23493|80310|94104|407975	ANGPT1|CCNB1|CDK1|CXADR|DNMT1|FGF9|HMGCR|HPGD|IGFBP5|IL6|IL12A|ITGA2|KCNK2|MDM2|MMP2|MMP9|MYB|NOTCH1|NPR3|NPY5R|PDGFB|PTGS2|CCL5|SIX1|TERT|THBS1|XRCC5|CCN4|APLN|CALCRL|TRIB1|HEY2|PDGFD|PAXBP1|MIR17HG	-3.5	Input ID
REACTOME_TELOMERE_MAINTENANCE	REACTOME_TELOMERE_MAINTENANCE		43	0.476364	3.71271	0	0	0	10644	tags=91%, list=43%, signal=159%		GO Biological Processes	19	GO:0060541	respiratory system development	-5.3	2.4	5.2	24156	201	1549	31	2	0.36	220|429|538|1116|1978|2252|2254|3371|3488|3675|3976|4015|4323|4838|4851|5156|6495|6664|7422|8820|8914|9509|9620|10252|10630|26154|55636|57216|64220|407975|441376	ALDH1A3|ASCL1|ATP7A|CHI3L1|EIF4EBP1|FGF7|FGF9|TNC|IGFBP5|ITGA3|LIF|LOX|MMP14|NODAL|NOTCH1|PDGFRA|SIX1|SOX11|VEGFA|HESX1|TIMELESS|ADAMTS2|CELSR1|SPRY1|PDPN|ABCA12|CHD7|VANGL2|STRA6|MIR17HG|AARD	-3.4	Input ID
GO_POST_TRANSLATIONAL_PROTEIN_MODIFICATION	GO_POST_TRANSLATIONAL_PROTEIN_MODIFICATION		325	0.180387	3.7039	0	0	0	14738	tags=78%, list=60%, signal=190%		Reactome Gene Sets	6	R-HSA-174417	Telomere C-strand (Lagging Strand) Synthesis	-5.3	5.6	6.3	24156	28	1549	10	0.65	0.2	641|2237|5111|5422|5557|5983|5984|5985|6119|79075	BLM|FEN1|PCNA|POLA1|PRIM1|RFC3|RFC4|RFC5|RPA3|DSCC1	-3.4	Input ID
GO_ANTIGEN_PROCESSING_AND_PRESENTATION_OF_EXOGENOUS_PEPTIDE_ANTIGEN_VIA_MHC_CLASS_I	GO_ANTIGEN_PROCESSING_AND_PRESENTATION_OF_EXOGENOUS_PEPTIDE_ANTIGEN_VIA_MHC_CLASS_I		73	0.365738	3.70246	0	0	0	11619	tags=84%, list=47%, signal=157%		BioCarta Gene Sets	15	M648	BIOCARTA G1 PATHWAY	-5.3	5.6	6.3	24156	28	1549	10	0.65	0.2	545|595|983|993|1017|1019|1021|1029|1869|7157	ATR|CCND1|CDK1|CDC25A|CDK2|CDK4|CDK6|CDKN2A|E2F1|TP53	-3.4	Input ID
GO_MITOTIC_SPINDLE_ORGANIZATION	GO_MITOTIC_SPINDLE_ORGANIZATION		100	0.314172	3.69933	0	0	0	5849	tags=55%, list=24%, signal=72%		GO Biological Processes	19	GO:0071173	spindle assembly checkpoint	-5.3	5	6.2	24156	34	1549	11	0.71	0.21	891|991|1063|4085|5347|7272|9212|9319|10403|81620|348654	CCNB1|CDC20|CENPF|MAD2L1|PLK1|TTK|AURKB|TRIP13|NDC80|CDT1|GEN1	-3.4	Input ID
GO_POSITIVE_REGULATION_OF_CELL_CYCLE_PROCESS	GO_POSITIVE_REGULATION_OF_CELL_CYCLE_PROCESS		241	0.205988	3.69299	0	0	0	7354	tags=50%, list=30%, signal=71%		GO Biological Processes	19	GO:0071174	mitotic spindle checkpoint	-5.3	5	6.2	24156	34	1549	11	0.71	0.21	891|991|1063|4085|5347|7272|9212|9319|10403|81620|348654	CCNB1|CDC20|CENPF|MAD2L1|PLK1|TTK|AURKB|TRIP13|NDC80|CDT1|GEN1	-3.4	Input ID
REACTOME_TRANSCRIPTIONAL_REGULATION_BY_RUNX3	REACTOME_TRANSCRIPTIONAL_REGULATION_BY_RUNX3		93	0.326981	3.68009	0	0	0	12390	tags=83%, list=50%, signal=166%		GO Biological Processes	19	GO:0007094	mitotic spindle assembly checkpoint	-5.3	5	6.2	24156	34	1549	11	0.71	0.21	891|991|1063|4085|5347|7272|9212|9319|10403|81620|348654	CCNB1|CDC20|CENPF|MAD2L1|PLK1|TTK|AURKB|TRIP13|NDC80|CDT1|GEN1	-3.4	Input ID
GO_DNA_STRAND_ELONGATION_INVOLVED_IN_DNA_REPLICATION	GO_DNA_STRAND_ELONGATION_INVOLVED_IN_DNA_REPLICATION		17	0.740738	3.67767	0	0	0	4957	tags=94%, list=20%, signal=118%		GO Biological Processes	19	GO:0031577	spindle checkpoint	-5.3	5	6.2	24156	34	1549	11	0.71	0.21	891|991|1063|4085|5347|7272|9212|9319|10403|81620|348654	CCNB1|CDC20|CENPF|MAD2L1|PLK1|TTK|AURKB|TRIP13|NDC80|CDT1|GEN1	-3.4	Input ID
REACTOME_UCH_PROTEINASES	REACTOME_UCH_PROTEINASES		83	0.343393	3.67135	0	0	0	11769	tags=82%, list=48%, signal=156%		Canonical Pathways	11	M236	PID DELTA NP63 PATHWAY	-5.3	4.3	6	24156	47	1549	13	0.84	0.23	624|675|861|1029|1289|3070|3675|4193|4851|7153|10399|23682|252983	BDKRB2|BRCA2|RUNX1|CDKN2A|COL5A1|HELLS|ITGA3|MDM2|NOTCH1|TOP2A|RACK1|RAB38|STXBP4	-3.4	Input ID
GO_RIBONUCLEASE_ACTIVITY	GO_RIBONUCLEASE_ACTIVITY		97	0.31936	3.66915	0	0	0	13008	tags=85%, list=53%, signal=178%		GO Biological Processes	19	GO:0001706	endoderm formation	-5.3	4	5.9	24156	54	1549	14	0.9	0.24	1284|1289|1290|1301|1846|1847|3676|3912|4313|4318|4323|4838|22943|23168	COL4A2|COL5A1|COL5A2|COL11A1|DUSP4|DUSP5|ITGA4|LAMB1|MMP2|MMP9|MMP14|NODAL|DKK1|RTF1	-3.4	Input ID
GO_DNA_REPLICATION_INDEPENDENT_NUCLEOSOME_ORGANIZATION	GO_DNA_REPLICATION_INDEPENDENT_NUCLEOSOME_ORGANIZATION		32	0.546642	3.66704	0	0	0	6576	tags=81%, list=27%, signal=111%		BioCarta Gene Sets	15	M18159	BIOCARTA RB PATHWAY	-5.3	8.4	7	24156	13	1549	7	0.45	0.17	983|1017|1019|1111|4661|7157|7465	CDK1|CDK2|CDK4|CHEK1|MYT1|TP53|WEE1	-3.4	Input ID
GO_TRANSLATIONAL_ELONGATION	GO_TRANSLATIONAL_ELONGATION		129	0.286658	3.66189	0	0	0	13811	tags=84%, list=56%, signal=191%		GO Biological Processes	19	GO:0000086	G2/M transition of mitotic cell cycle	-5.3	2.2	5.1	24156	252	1549	36	2.3	0.38	595|641|890|891|902|983|990|993|1017|1019|1063|2305|3161|4751|5347|6790|7465|8317|9088|9212|9662|9702|9928|10733|10763|11064|11073|22822|22974|26271|63967|79621|84930|85417|90381|115106	CCND1|BLM|CCNA2|CCNB1|CCNH|CDK1|CDC6|CDC25A|CDK2|CDK4|CENPF|FOXM1|HMMR|NEK2|PLK1|AURKA|WEE1|CDC7|PKMYT1|AURKB|CEP135|CEP57|KIF14|PLK4|NES|CNTRL|TOPBP1|PHLDA1|TPX2|FBXO5|CLSPN|RNASEH2B|MASTL|CCNB3|TICRR|HAUS1	-3.4	Input ID
REACTOME_REGULATION_OF_PTEN_STABILITY_AND_ACTIVITY	REACTOME_REGULATION_OF_PTEN_STABILITY_AND_ACTIVITY		66	0.379817	3.66138	0	0	0	10466	tags=80%, list=42%, signal=139%		GO Biological Processes	19	GO:0048661	positive regulation of smooth muscle cell proliferation	-5.3	3.1	5.5	24156	101	1549	20	1.3	0.29	1786|2254|3156|3248|3488|3569|3673|4193|4313|4318|4602|4889|5155|5743|6352|7015|7057|8840|10203|80310	DNMT1|FGF9|HMGCR|HPGD|IGFBP5|IL6|ITGA2|MDM2|MMP2|MMP9|MYB|NPY5R|PDGFB|PTGS2|CCL5|TERT|THBS1|CCN4|CALCRL|PDGFD	-3.4	Input ID
STK33_SKM_UP	STK33_SKM_UP		236	0.204301	3.65786	0	0	0	15184	tags=82%, list=62%, signal=211%		GO Biological Processes	19	GO:0051216	cartilage development	-5.3	2.4	5.2	24156	212	1549	32	2.1	0.36	538|656|861|960|1116|1277|1280|1292|1301|1513|1690|2254|3213|3221|3232|4017|4060|4147|5307|6781|6935|7045|7076|7298|7483|8840|10736|25886|54360|57642|130497|392255	ATP7A|BMP8B|RUNX1|CD44|CHI3L1|COL1A1|COL2A1|COL6A2|COL11A1|CTSK|COCH|FGF9|HOXB3|HOXC4|HOXD3|LOXL2|LUM|MATN2|PITX1|STC1|ZEB1|TGFBI|TIMP1|TYMS|WNT9A|CCN4|SIX2|POC1A|CYTL1|COL20A1|OSR1|GDF6	-3.4	Input ID
GO_MEIOTIC_CELL_CYCLE_PROCESS	GO_MEIOTIC_CELL_CYCLE_PROCESS		139	0.266032	3.64701	0	0	0	9270	tags=64%, list=38%, signal=102%		KEGG Pathway	24	hsa05218	Melanoma	-5.2	3.6	5.7	24156	69	1549	16	1	0.26	595|1019|1021|1029|1869|1870|1871|2252|2254|4193|4233|5155|5156|5296|7157|80310	CCND1|CDK4|CDK6|CDKN2A|E2F1|E2F2|E2F3|FGF7|FGF9|MDM2|MET|PDGFB|PDGFRA|PIK3R2|TP53|PDGFD	-3.4	Input ID
GO_RESPONSE_TO_IONIZING_RADIATION	GO_RESPONSE_TO_IONIZING_RADIATION		132	0.278768	3.6437	0	0	0	8298	tags=61%, list=34%, signal=92%		Reactome Gene Sets	6	R-HSA-176417	Phosphorylation of Emi1	-5.2	13	7.7	24156	6	1549	5	0.32	0.14	891|983|991|5347|26271	CCNB1|CDK1|CDC20|PLK1|FBXO5	-3.4	Input ID
PID_BARD1_PATHWAY	PID_BARD1_PATHWAY		28	0.563526	3.63701	0	0	0	6378	tags=82%, list=26%, signal=111%		Reactome Gene Sets	6	R-HSA-109582	Hemostasis	-5.2	1.7	4.8	24156	622	1549	69	4.5	0.52	284|285|302|483|487|830|914|960|962|1017|1062|1277|1278|1525|2149|2153|2155|2786|2790|2995|3020|3043|3045|3046|3066|3481|3673|3675|3676|3690|3832|3833|4602|5024|5155|5271|5296|5321|5327|5328|5627|5874|6281|6382|7035|7057|7076|7157|7422|7450|7465|7873|9493|9585|10630|11004|22915|24137|29127|54210|54331|55083|55669|56992|80739|81027|81930|146909|285643	ANGPT1|ANGPT2|ANXA2|ATP1B3|ATP2A1|CAPZA2|CD2|CD44|CD48|CDK2|CENPE|COL1A1|COL1A2|CXADR|F2R|F5|F7|GNG4|GNG10|GYPC|H3-3A|HBB|HBD|HBE1|HDAC2|IGF2|ITGA2|ITGA3|ITGA4|ITGB3|KIF11|KIFC1|MYB|P2RX3|PDGFB|SERPINB8|PIK3R2|PLA2G4A|PLAT|PLAU|PROS1|RAB27B|S100A10|SDC1|TFPI|THBS1|TIMP1|TP53|VEGFA|VWF|WEE1|MANF|KIF23|KIF20B|PDPN|KIF2C|MMRN1|KIF4A|RACGAP1|TREM1|GNG2|KIF26B|MFN1|KIF15|MPIG6B|TUBB1|KIF18A|KIF18B|KIF…	-3.3	Input ID
GO_GENE_SILENCING	GO_GENE_SILENCING		209	0.217372	3.63066	0	0	0	9910	tags=62%, list=40%, signal=102%		GO Biological Processes	19	GO:0031497	chromatin assembly	-5.2	2.6	5.2	24156	165	1549	27	1.7	0.33	1029|1058|3005|3008|3017|3020|3070|3159|4171|4673|4869|6418|7157|8208|8467|10036|11339|54069|55166|55320|55723|55839|57082|64946|79019|79682|79711	CDKN2A|CENPA|H1-0|H1-4|H2BC5|H3-3A|HELLS|HMGA1|MCM2|NAP1L1|NPM1|SET|TP53|CHAF1B|SMARCA5|CHAF1A|OIP5|MIS18A|CENPQ|MIS18BP1|ASF1B|CENPN|KNL1|CENPH|CENPM|CENPU|IPO4	-3.3	Input ID
GO_ANTIGEN_PROCESSING_AND_PRESENTATION_OF_PEPTIDE_ANTIGEN_VIA_MHC_CLASS_I	GO_ANTIGEN_PROCESSING_AND_PRESENTATION_OF_PEPTIDE_ANTIGEN_VIA_MHC_CLASS_I		94	0.327862	3.62339	0	0	0	10314	tags=74%, list=42%, signal=127%		Reactome Gene Sets	6	R-HSA-2243919	Crosslinking of collagen fibrils	-5.2	6.9	6.6	24156	18	1549	8	0.52	0.18	1277|1278|1282|1284|4015|4016|4017|7837	COL1A1|COL1A2|COL4A1|COL4A2|LOX|LOXL1|LOXL2|PXDN	-3.3	Input ID
GO_PROTEIN_CONTAINING_COMPLEX_LOCALIZATION	GO_PROTEIN_CONTAINING_COMPLEX_LOCALIZATION		272	0.188398	3.62136	0	0	0	15358	tags=81%, list=62%, signal=212%		GO Biological Processes	19	GO:0007492	endoderm development	-5.1	3.4	5.6	24156	78	1549	17	1.1	0.26	1284|1289|1290|1301|1846|1847|3175|3676|3912|3915|4313|4318|4323|4838|4851|22943|23168	COL4A2|COL5A1|COL5A2|COL11A1|DUSP4|DUSP5|ONECUT1|ITGA4|LAMB1|LAMC1|MMP2|MMP9|MMP14|NODAL|NOTCH1|DKK1|RTF1	-3.3	Input ID
GO_NCRNA_EXPORT_FROM_NUCLEUS	GO_NCRNA_EXPORT_FROM_NUCLEUS		36	0.510335	3.62121	0	0	0	6616	tags=78%, list=27%, signal=106%		GO Biological Processes	19	GO:0002504	antigen processing and presentation of peptide or polysaccharide antigen via MHC class II	-5.1	3	5.4	24156	103	1549	20	1.3	0.29	830|1062|3109|3111|3113|3117|3122|3832|3902|7057|8905|9493|10437|10802|11004|24137|29127|56992|81930|285643	CAPZA2|CENPE|HLA-DMB|HLA-DOA|HLA-DPA1|HLA-DQA1|HLA-DRA|KIF11|LAG3|THBS1|AP1S2|KIF23|IFI30|SEC24A|KIF2C|KIF4A|RACGAP1|KIF15|KIF18A|KIF4B	-3.3	Input ID
GO_SPINDLE_ORGANIZATION	GO_SPINDLE_ORGANIZATION		158	0.24716	3.61952	0	0	0	6901	tags=53%, list=28%, signal=72%		GO Biological Processes	19	GO:0042472	inner ear morphogenesis	-5.1	3	5.4	24156	103	1549	20	1.3	0.29	220|1280|1301|2048|2254|2637|6495|6935|7020|7976|8323|8820|9423|9620|51141|55636|57216|84189|115908|125488	ALDH1A3|COL2A1|COL11A1|EPHB2|FGF9|GBX2|SIX1|ZEB1|TFAP2A|FZD3|FZD6|HESX1|NTN1|CELSR1|INSIG2|CHD7|VANGL2|SLITRK6|CTHRC1|TTC39C	-3.3	Input ID
REACTOME_REGULATION_OF_MRNA_STABILITY_BY_PROTEINS_THAT_BIND_AU_RICH_ELEMENTS	REACTOME_REGULATION_OF_MRNA_STABILITY_BY_PROTEINS_THAT_BIND_AU_RICH_ELEMENTS		85	0.341413	3.61917	0	0	0	11633	tags=81%, list=47%, signal=153%		KEGG Pathway	24	hsa05166	HTLV-I infection	-5.1	2.2	5	24156	256	1549	36	2.3	0.38	545|595|894|916|991|1019|1029|1111|1869|1870|1871|1958|1959|3109|3111|3113|3117|3122|3569|4085|4214|4602|4603|4609|5111|5155|5156|5296|5902|7015|7157|7483|7976|8323|9232|10744	ATR|CCND1|CCND2|CD3E|CDC20|CDK4|CDKN2A|CHEK1|E2F1|E2F2|E2F3|EGR1|EGR2|HLA-DMB|HLA-DOA|HLA-DPA1|HLA-DQA1|HLA-DRA|IL6|MAD2L1|MAP3K1|MYB|MYBL1|MYC|PCNA|PDGFB|PDGFRA|PIK3R2|RANBP1|TERT|TP53|WNT9A|FZD3|FZD6|PTTG1|PTTG2	-3.3	Input ID
REACTOME_HDR_THROUGH_SINGLE_STRAND_ANNEALING_SSA	REACTOME_HDR_THROUGH_SINGLE_STRAND_ANNEALING_SSA		35	0.510359	3.61631	0	0	0	9278	tags=89%, list=38%, signal=142%		GO Biological Processes	19	GO:0042254	ribosome biogenesis	-5.1	2.1	5	24156	298	1549	40	2.6	0.4	2091|4869|5393|6201|6227|6234|8886|9188|9816|10360|10412|10799|10885|11340|22803|22894|23160|23517|25879|51018|51096|51388|54433|54881|55003|55027|55127|55299|55636|55759|64216|65008|79863|83732|83939|84128|84135|84549|134430|401466	FBL|NPM1|EXOSC9|RPS7|RPS21|RPS28|DDX18|DDX21|URB2|NPM3|NSA2|RPP40|WDR3|EXOSC8|XRN2|DIS3|WDR43|MTREX|DCAF13|RRP15|UTP18|NIP7|GAR1|TEX10|PAK1IP1|HEATR3|HEATR1|BRIX1|CHD7|WDR12|TFB2M|MRPL1|RBFA|RIOK1|EIF2A|WDR75|UTP15|MAK16|WDR36|RBIS	-3.3	Input ID
GO_CHROMATIN_REMODELING	GO_CHROMATIN_REMODELING		140	0.268046	3.61527	0	0	0	9108	tags=64%, list=37%, signal=100%		Reactome Gene Sets	6	R-HSA-69473	G2/M DNA damage checkpoint	-5.1	3.1	5.4	24156	95	1549	19	1.2	0.28	545|580|641|891|983|1111|3017|5932|5983|5984|5985|6119|7157|7465|11073|80010|83990|116028|144715	ATR|BARD1|BLM|CCNB1|CDK1|CHEK1|H2BC5|RBBP8|RFC3|RFC4|RFC5|RPA3|TP53|WEE1|TOPBP1|RMI1|BRIP1|RMI2|RAD9B	-3.2	Input ID
GO_SPINDLE_POLE	GO_SPINDLE_POLE		152	0.245089	3.60414	0	0	0	11520	tags=71%, list=47%, signal=132%		GO Biological Processes	19	GO:0045005	DNA-dependent DNA replication maintenance of fidelity	-5.1	4.5	5.9	24156	42	1549	12	0.77	0.22	641|675|4437|5111|5888|8914|55159|57697|64710|146956|253714|348654	BLM|BRCA2|MSH3|PCNA|RAD51|TIMELESS|RFWD3|FANCM|NUCKS1|EME1|MMS22L|GEN1	-3.2	Input ID
GO_DNA_TEMPLATED_TRANSCRIPTION_ELONGATION	GO_DNA_TEMPLATED_TRANSCRIPTION_ELONGATION		105	0.294861	3.60368	0	0	0	15548	tags=92%, list=63%, signal=249%		GO Biological Processes	19	GO:0048511	rhythmic process	-5.1	2.1	4.9	24156	299	1549	40	2.6	0.4	196|983|1019|1958|1959|1960|2146|2155|2620|3037|3066|3751|4327|4543|4804|4808|4841|4889|5066|5111|5156|5562|5608|5806|6092|7079|7153|7157|7298|8914|9500|10399|10874|11335|22871|56938|60675|79723|80045|92369	AHR|CDK1|CDK4|EGR1|EGR2|EGR3|EZH2|F7|GAS2|HAS2|HDAC2|KCND2|MMP19|MTNR1A|NGFR|NHLH2|NONO|NPY5R|PAM|PCNA|PDGFRA|PRKAA1|MAP2K6|PTX3|ROBO2|TIMP4|TOP2A|TP53|TYMS|TIMELESS|MAGED1|RACK1|NMU|CBX3|NLGN1|ARNTL2|PROK2|SUV39H2|GPR157|SPSB4	-3.2	Input ID
GO_HISTONE_EXCHANGE	GO_HISTONE_EXCHANGE		35	0.505579	3.60174	0	0	0	6576	tags=77%, list=27%, signal=105%		GO Biological Processes	19	GO:0071236	cellular response to antibiotic	-5	2.6	5.2	24156	149	1549	25	1.6	0.32	196|538|983|1894|1958|2146|3066|3178|3569|4193|4233|4602|5111|5155|5321|5562|7157|8877|8914|9349|10399|51765|55364|80310|120892	AHR|ATP7A|CDK1|ECT2|EGR1|EZH2|HDAC2|HNRNPA1|IL6|MDM2|MET|MYB|PCNA|PDGFB|PLA2G4A|PRKAA1|TP53|SPHK1|TIMELESS|RPL23|RACK1|STK26|IMPACT|PDGFD|LRRK2	-3.2	Input ID
PID_ATR_PATHWAY	PID_ATR_PATHWAY		38	0.498622	3.60106	0	0	0	9142	tags=87%, list=37%, signal=138%		GO Biological Processes	19	GO:0006364	rRNA processing	-5	2.3	5	24156	217	1549	32	2.1	0.36	2091|5393|6201|6227|6234|8886|9188|10360|10412|10799|10885|11340|22803|22894|23160|23517|25879|51018|51096|54433|54881|55127|55636|55759|64216|65008|79863|83732|84128|84135|84549|134430	FBL|EXOSC9|RPS7|RPS21|RPS28|DDX18|DDX21|NPM3|NSA2|RPP40|WDR3|EXOSC8|XRN2|DIS3|WDR43|MTREX|DCAF13|RRP15|UTP18|GAR1|TEX10|HEATR1|CHD7|WDR12|TFB2M|MRPL1|RBFA|RIOK1|WDR75|UTP15|MAK16|WDR36	-3.2	Input ID
GO_SINGLE_STRANDED_DNA_HELICASE_ACTIVITY	GO_SINGLE_STRANDED_DNA_HELICASE_ACTIVITY		17	0.703938	3.59432	0	0	0	4413	tags=88%, list=18%, signal=107%		GO Biological Processes	19	GO:0009314	response to radiation	-5	1.9	4.8	24156	443	1549	53	3.4	0.46	285|545|595|641|675|993|1111|1153|1161|1281|1894|1958|2177|2237|2779|3156|3428|3592|3726|3815|4193|4609|4869|5111|5422|5429|5475|5562|5743|5888|6240|6738|7157|7516|7520|9212|10635|10874|11073|25896|26272|55159|55364|55872|56852|64710|64782|81832|85461|90381|121457|144715|167153	ANGPT2|ATR|CCND1|BLM|BRCA2|CDC25A|CHEK1|CIRBP|ERCC8|COL3A1|ECT2|EGR1|FANCD2|FEN1|GNAT1|HMGCR|IFI16|IL12A|JUNB|KIT|MDM2|MYC|NPM1|PCNA|POLA1|POLH|PPEF1|PRKAA1|PTGS2|RAD51|RRM1|RO60|TP53|XRCC2|XRCC5|AURKB|RAD51AP1|NMU|TOPBP1|INTS7|FBXO4|RFWD3|IMPACT|PBK|RAD18|NUCKS1|AEN|NETO1|TANC1|TICRR|IKBIP|RAD9B|TENT2	-3.2	Input ID
REACTOME_NS1_MEDIATED_EFFECTS_ON_HOST_PATHWAYS	REACTOME_NS1_MEDIATED_EFFECTS_ON_HOST_PATHWAYS		38	0.49545	3.59265	0	0	0	11168	tags=95%, list=45%, signal=173%		Reactome Gene Sets	6	R-HSA-3700989	Transcriptional Regulation by TP53	-5	2	4.9	24156	365	1549	46	3	0.43	317|332|545|580|641|890|891|902|983|1017|1029|1111|1869|2177|3066|4193|4869|5111|5457|5562|5608|5932|5933|5983|5984|5985|6119|6790|7157|7296|8794|9134|9212|11073|22974|50484|51616|54457|55215|55240|56950|80010|83990|116028|133383|144715	APAF1|BIRC5|ATR|BARD1|BLM|CCNA2|CCNB1|CCNH|CDK1|CDK2|CDKN2A|CHEK1|E2F1|FANCD2|HDAC2|MDM2|NPM1|PCNA|POU4F1|PRKAA1|MAP2K6|RBBP8|RBL1|RFC3|RFC4|RFC5|RPA3|AURKA|TP53|TXNRD1|TNFRSF10C|CCNE2|AURKB|TOPBP1|TPX2|RRM2B|TAF9B|TAF7L|FANCI|STEAP3|SMYD2|RMI1|BRIP1|RMI2|SETD9|RAD9B	-3.2	Input ID
REACTOME_SUMOYLATION_OF_SUMOYLATION_PROTEINS	REACTOME_SUMOYLATION_OF_SUMOYLATION_PROTEINS		33	0.523079	3.59125	0	0	0	5802	tags=76%, list=24%, signal=99%		GO Biological Processes	19	GO:1901988	negative regulation of cell cycle phase transition	-5	2.1	4.9	24156	269	1549	37	2.4	0.39	595|641|891|983|990|991|1017|1019|1021|1029|1063|1111|1869|2146|4085|4193|5111|5347|5933|6659|6790|7157|7272|7465|8328|9212|9319|10403|11073|26271|51512|55159|56241|63967|81620|90381|348654	CCND1|BLM|CCNB1|CDK1|CDC6|CDC20|CDK2|CDK4|CDK6|CDKN2A|CENPF|CHEK1|E2F1|EZH2|MAD2L1|MDM2|PCNA|PLK1|RBL1|SOX4|AURKA|TP53|TTK|WEE1|GFI1B|AURKB|TRIP13|NDC80|TOPBP1|FBXO5|GTSE1|RFWD3|SUSD2|CLSPN|CDT1|TICRR|GEN1	-3.2	Input ID
GO_REGULATION_OF_HEMATOPOIETIC_PROGENITOR_CELL_DIFFERENTIATION	GO_REGULATION_OF_HEMATOPOIETIC_PROGENITOR_CELL_DIFFERENTIATION		82	0.338908	3.59119	0	0	0	10621	tags=77%, list=43%, signal=134%		Canonical Pathways	11	M3468	NABA ECM REGULATORS	-5	2.2	5	24156	238	1549	34	2.2	0.37	1513|1519|2155|3698|4015|4016|4017|4313|4318|4323|4325|4327|5069|5271|5327|5328|5352|7076|7079|8038|8530|8747|8754|9507|9508|9509|10855|54757|56975|64386|80070|92949|94031|203102	CTSK|CTSO|F7|ITIH2|LOX|LOXL1|LOXL2|MMP2|MMP9|MMP14|MMP16|MMP19|PAPPA|SERPINB8|PLAT|PLAU|PLOD2|TIMP1|TIMP4|ADAM12|CST7|ADAM21|ADAM9|ADAMTS4|ADAMTS3|ADAMTS2|HPSE|FAM20A|FAM20C|MMP25|ADAMTS20|ADAMTSL1|HTRA3|ADAM32	-3.2	Input ID
REACTOME_SIGNALING_BY_NOTCH	REACTOME_SIGNALING_BY_NOTCH		170	0.240361	3.57615	0	0	0	10800	tags=68%, list=44%, signal=119%		GO Biological Processes	19	GO:0030323	respiratory tube development	-5	2.4	5.1	24156	179	1549	28	1.8	0.34	429|538|1116|1978|2252|2254|3371|3488|3675|3976|4015|4323|4838|4851|5156|6664|7422|8914|9509|9618|9620|10252|10630|26154|57216|64220|407975|441376	ASCL1|ATP7A|CHI3L1|EIF4EBP1|FGF7|FGF9|TNC|IGFBP5|ITGA3|LIF|LOX|MMP14|NODAL|NOTCH1|PDGFRA|SOX11|VEGFA|TIMELESS|ADAMTS2|TRAF4|CELSR1|SPRY1|PDPN|ABCA12|VANGL2|STRA6|MIR17HG|AARD	-3.1	Input ID
REACTOME_REGULATION_OF_RUNX3_EXPRESSION_AND_ACTIVITY	REACTOME_REGULATION_OF_RUNX3_EXPRESSION_AND_ACTIVITY		54	0.418845	3.57379	0	0	0	11619	tags=89%, list=47%, signal=168%		GO Biological Processes	19	GO:0042471	ear morphogenesis	-5	2.8	5.2	24156	123	1549	22	1.4	0.3	220|1280|1301|2048|2254|2637|6495|6935|7020|7976|8323|8820|9423|9620|10736|51141|55636|57216|84189|115908|125488|130497	ALDH1A3|COL2A1|COL11A1|EPHB2|FGF9|GBX2|SIX1|ZEB1|TFAP2A|FZD3|FZD6|HESX1|NTN1|CELSR1|SIX2|INSIG2|CHD7|VANGL2|SLITRK6|CTHRC1|TTC39C|OSR1	-3.1	Input ID
REACTOME_EXTENSION_OF_TELOMERES	REACTOME_EXTENSION_OF_TELOMERES		43	0.476364	3.57339	0	0	0	10644	tags=91%, list=43%, signal=159%		Reactome Gene Sets	6	R-HSA-2132295	MHC class II antigen presentation	-5	2.8	5.2	24156	123	1549	22	1.4	0.3	830|1062|1513|1519|3109|3111|3113|3117|3122|3832|3902|8905|9493|10437|10802|11004|24137|29127|56992|81027|81930|285643	CAPZA2|CENPE|CTSK|CTSO|HLA-DMB|HLA-DOA|HLA-DPA1|HLA-DQA1|HLA-DRA|KIF11|LAG3|AP1S2|KIF23|IFI30|SEC24A|KIF2C|KIF4A|RACGAP1|KIF15|TUBB1|KIF18A|KIF4B	-3.1	Input ID
REACTOME_SUMOYLATION	REACTOME_SUMOYLATION		163	0.239982	3.57131	0	0	0	11373	tags=70%, list=46%, signal=129%		GO Biological Processes	19	GO:0061641	CENP-A containing chromatin organization	-5	4.4	5.8	24156	43	1549	12	0.77	0.22	1058|4869|8467|11339|54069|55166|55320|55839|57082|64946|79019|79682	CENPA|NPM1|SMARCA5|OIP5|MIS18A|CENPQ|MIS18BP1|CENPN|KNL1|CENPH|CENPM|CENPU	-3.1	Input ID
GO_TRANSFERASE_ACTIVITY_TRANSFERRING_ONE_CARBON_GROUPS	GO_TRANSFERASE_ACTIVITY_TRANSFERRING_ONE_CARBON_GROUPS		194	0.222085	3.5707	0	0	0	13894	tags=78%, list=56%, signal=178%		GO Biological Processes	19	GO:0034080	CENP-A containing nucleosome assembly	-5	4.4	5.8	24156	43	1549	12	0.77	0.22	1058|4869|8467|11339|54069|55166|55320|55839|57082|64946|79019|79682	CENPA|NPM1|SMARCA5|OIP5|MIS18A|CENPQ|MIS18BP1|CENPN|KNL1|CENPH|CENPM|CENPU	-3.1	Input ID
REACTOME_NEGATIVE_REGULATION_OF_NOTCH4_SIGNALING	REACTOME_NEGATIVE_REGULATION_OF_NOTCH4_SIGNALING		53	0.425742	3.56234	0	0	0	10466	tags=85%, list=42%, signal=147%		GO Biological Processes	19	GO:1901991	negative regulation of mitotic cell cycle phase transition	-4.9	2.2	4.9	24156	250	1549	35	2.3	0.38	595|641|891|983|990|991|1017|1019|1021|1029|1063|1869|2146|4085|4193|5111|5347|5933|6659|6790|7157|7272|7465|8328|9212|9319|10403|11073|26271|51512|55159|63967|81620|90381|348654	CCND1|BLM|CCNB1|CDK1|CDC6|CDC20|CDK2|CDK4|CDK6|CDKN2A|CENPF|E2F1|EZH2|MAD2L1|MDM2|PCNA|PLK1|RBL1|SOX4|AURKA|TP53|TTK|WEE1|GFI1B|AURKB|TRIP13|NDC80|TOPBP1|FBXO5|GTSE1|RFWD3|CLSPN|CDT1|TICRR|GEN1	-3.1	Input ID
GO_INTERSTRAND_CROSS_LINK_REPAIR	GO_INTERSTRAND_CROSS_LINK_REPAIR		51	0.414969	3.56018	0	0	0	9133	tags=78%, list=37%, signal=124%		BioCarta Gene Sets	15	M17370	BIOCARTA RANMS PATHWAY	-4.9	9.4	6.9	24156	10	1549	6	0.39	0.16	3837|3838|5902|6790|22974|56992	KPNB1|KPNA2|RANBP1|AURKA|TPX2|KIF15	-3.1	Input ID
REACTOME_PTEN_REGULATION	REACTOME_PTEN_REGULATION		135	0.264039	3.55994	0	0	0	14355	tags=84%, list=58%, signal=201%		Hallmark Gene Sets	23	M5890	HALLMARK TNFA SIGNALING VIA NFKB	-4.9	2.3	5	24156	200	1549	30	1.9	0.35	595|597|960|1846|1847|1958|1959|1960|2150|2354|3371|3569|3726|3976|4082|4609|5271|5328|5743|5806|6352|6364|7130|7422|8877|8942|10221|22822|24145|24147	CCND1|BCL2A1|CD44|DUSP4|DUSP5|EGR1|EGR2|EGR3|F2RL1|FOSB|TNC|IL6|JUNB|LIF|MARCKS|MYC|SERPINB8|PLAU|PTGS2|PTX3|CCL5|CCL20|TNFAIP6|VEGFA|SPHK1|KYNU|TRIB1|PHLDA1|PANX1|FJX1	-3.1	Input ID
REACTOME_TCR_SIGNALING	REACTOME_TCR_SIGNALING		109	0.292152	3.55246	0	0	0	15232	tags=91%, list=62%, signal=236%		Hallmark Gene Sets	23	M5950	HALLMARK ALLOGRAFT REJECTION	-4.9	2.3	5	24156	200	1549	30	1.9	0.35	567|586|894|914|916|940|1029|1234|2149|3109|3111|3117|3122|3569|3589|3592|3824|3976|4318|4830|4869|5917|6133|6170|6352|7076|7321|7535|8560|10261	B2M|BCAT1|CCND2|CD2|CD3E|CD28|CDKN2A|CCR5|F2R|HLA-DMB|HLA-DOA|HLA-DQA1|HLA-DRA|IL6|IL11|IL12A|KLRD1|LIF|MMP9|NME1|NPM1|RARS1|RPL9|RPL39|CCL5|TIMP1|UBE2D1|ZAP70|DEGS1|IGSF6	-3.1	Input ID
REACTOME_NEDDYLATION	REACTOME_NEDDYLATION		218	0.207258	3.54926	0	0	0	14850	tags=81%, list=60%, signal=201%		GO Biological Processes	19	GO:0034660	ncRNA metabolic process	-4.9	1.7	4.7	24156	564	1549	63	4.1	0.5	2058|2091|4234|4603|4691|5393|5917|6201|6227|6234|7157|7407|8886|9188|9329|10360|10412|10799|10885|11340|22803|22894|23160|23517|25879|25896|51002|51018|51096|51605|54433|54517|54881|54901|54931|55127|55157|55636|55726|55759|57038|57510|64172|64216|64425|65008|79863|83732|84128|84135|84172|84365|84549|84944|92675|116461|131405|134430|134637|167153|283742|339487|389421	EPRS1|FBL|METTL1|MYBL1|NCL|EXOSC9|RARS1|RPS7|RPS21|RPS28|TP53|VARS1|DDX18|DDX21|GTF3C4|NPM3|NSA2|RPP40|WDR3|EXOSC8|XRN2|DIS3|WDR43|MTREX|DCAF13|INTS7|TPRKB|RRP15|UTP18|TRMT6|GAR1|PUS7|TEX10|CDKAL1|TRMT10C|HEATR1|DARS2|CHD7|INTS13|WDR12|RARS2|XPO5|OSGEPL1|TFB2M|POLR1E|MRPL1|RBFA|RIOK1|WDR75|UTP15|POLR1B|NIFK|MAK16|MAEL|DTD1|TSEN15|TRIM71|WDR36|ADAT2|TENT2|FAM98B|ZBTB8OS|LIN28B	-3.1	Input ID
GO_RNA_METHYLATION	GO_RNA_METHYLATION		70	0.361101	3.54901	0	0	0	13673	tags=91%, list=55%, signal=204%		GO Biological Processes	19	GO:0019886	antigen processing and presentation of exogenous peptide antigen via MHC class II	-4.9	3	5.3	24156	98	1549	19	1.2	0.28	830|1062|3109|3111|3113|3117|3122|3832|3902|8905|9493|10437|10802|11004|24137|29127|56992|81930|285643	CAPZA2|CENPE|HLA-DMB|HLA-DOA|HLA-DPA1|HLA-DQA1|HLA-DRA|KIF11|LAG3|AP1S2|KIF23|IFI30|SEC24A|KIF2C|KIF4A|RACGAP1|KIF15|KIF18A|KIF4B	-3.1	Input ID
REACTOME_SUMOYLATION_OF_UBIQUITINYLATION_PROTEINS	REACTOME_SUMOYLATION_OF_UBIQUITINYLATION_PROTEINS		36	0.487737	3.53937	0	0	0	5802	tags=72%, list=24%, signal=94%		Reactome Gene Sets	6	R-HSA-5693607	Processing of DNA double-strand break ends	-4.9	3	5.3	24156	98	1549	19	1.2	0.28	545|580|641|890|1017|1111|3017|5932|5983|5984|5985|6119|8914|11073|63967|80010|83990|116028|144715	ATR|BARD1|BLM|CCNA2|CDK2|CHEK1|H2BC5|RBBP8|RFC3|RFC4|RFC5|RPA3|TIMELESS|TOPBP1|CLSPN|RMI1|BRIP1|RMI2|RAD9B	-3.1	Input ID
GO_RNA_HELICASE_ACTIVITY	GO_RNA_HELICASE_ACTIVITY		71	0.352589	3.53858	0	0	0	10785	tags=79%, list=44%, signal=140%		GO Biological Processes	19	GO:0006333	chromatin assembly or disassembly	-4.9	2.4	5	24156	191	1549	29	1.9	0.34	1029|1058|3005|3008|3017|3020|3070|3159|4171|4673|4869|6418|6602|7157|8208|8467|10036|11339|54069|55166|55320|55723|55839|57082|64946|79019|79682|79711|79723	CDKN2A|CENPA|H1-0|H1-4|H2BC5|H3-3A|HELLS|HMGA1|MCM2|NAP1L1|NPM1|SET|SMARCD1|TP53|CHAF1B|SMARCA5|CHAF1A|OIP5|MIS18A|CENPQ|MIS18BP1|ASF1B|CENPN|KNL1|CENPH|CENPM|CENPU|IPO4|SUV39H2	-3.1	Input ID
REACTOME_NUCLEAR_IMPORT_OF_REV_PROTEIN	REACTOME_NUCLEAR_IMPORT_OF_REV_PROTEIN		32	0.516406	3.53824	0	0	0	5779	tags=75%, list=23%, signal=98%		Reactome Gene Sets	6	R-HSA-69231	Cyclin D associated events in G1	-4.8	4.3	5.7	24156	44	1549	12	0.77	0.22	595|894|902|1019|1021|1029|1163|1869|1870|1871|1875|5933	CCND1|CCND2|CCNH|CDK4|CDK6|CDKN2A|CKS1B|E2F1|E2F2|E2F3|E2F5|RBL1	-3	Input ID
REACTOME_DEFECTIVE_CFTR_CAUSES_CYSTIC_FIBROSIS	REACTOME_DEFECTIVE_CFTR_CAUSES_CYSTIC_FIBROSIS		59	0.397008	3.53322	0	0	0	10300	tags=81%, list=42%, signal=139%		Reactome Gene Sets	6	R-HSA-69236	G1 Phase	-4.8	4.3	5.7	24156	44	1549	12	0.77	0.22	595|894|902|1019|1021|1029|1163|1869|1870|1871|1875|5933	CCND1|CCND2|CCNH|CDK4|CDK6|CDKN2A|CKS1B|E2F1|E2F2|E2F3|E2F5|RBL1	-3	Input ID
GO_REGULATION_OF_RESPONSE_TO_DNA_DAMAGE_STIMULUS	GO_REGULATION_OF_RESPONSE_TO_DNA_DAMAGE_STIMULUS		193	0.21652	3.53093	0	0	0	10295	tags=63%, list=42%, signal=108%		GO Biological Processes	19	GO:0022613	ribonucleoprotein complex biogenesis	-4.8	1.8	4.7	24156	462	1549	54	3.5	0.47	545|1153|2091|3646|4869|5393|5562|6201|6227|6234|6607|6632|6635|6637|6936|8886|9188|9816|10360|10412|10480|10799|10885|11340|22803|22894|23160|23517|25879|28985|51018|51096|51386|51388|54433|54881|55003|55027|55127|55299|55636|55759|64216|65008|79833|79863|83732|83939|84128|84135|84549|96764|134430|401466	ATR|CIRBP|FBL|EIF3E|NPM1|EXOSC9|PRKAA1|RPS7|RPS21|RPS28|SMN2|SNRPD1|SNRPE|SNRPG|GCFC2|DDX18|DDX21|URB2|NPM3|NSA2|EIF3M|RPP40|WDR3|EXOSC8|XRN2|DIS3|WDR43|MTREX|DCAF13|MCTS1|RRP15|UTP18|EIF3L|NIP7|GAR1|TEX10|PAK1IP1|HEATR3|HEATR1|BRIX1|CHD7|WDR12|TFB2M|MRPL1|GEMIN6|RBFA|RIOK1|EIF2A|WDR75|UTP15|MAK16|TGS1|WDR36|RBIS	-3	Input ID
KEGG_PROTEASOME	KEGG_PROTEASOME		43	0.449593	3.52541	0	0	0	9582	tags=84%, list=39%, signal=137%		Hallmark Gene Sets	23	M5951	HALLMARK SPERMATOGENESIS	-4.8	2.7	5.1	24156	135	1549	23	1.5	0.31	983|1033|1047|1630|1636|2146|2571|3598|4543|4751|4889|5984|6790|7272|8624|10926|11004|11073|23397|51533|64395|83445|84779	CDK1|CDKN3|CLGN|DCC|ACE|EZH2|GAD1|IL13RA2|MTNR1A|NEK2|NPY5R|RFC4|AURKA|TTK|PSMG1|DBF4|KIF2C|TOPBP1|NCAPH|PHF7|GMCL1|GSG1|NAA11	-3	Input ID
GO_MICROTUBULE_ORGANIZING_CENTER_ORGANIZATION	GO_MICROTUBULE_ORGANIZING_CENTER_ORGANIZATION		125	0.26974	3.51563	0	0	0	8576	tags=62%, list=35%, signal=94%		GO Biological Processes	19	GO:0033273	response to vitamin	-4.8	3.1	5.2	24156	91	1549	18	1.2	0.27	429|590|595|1277|1594|2155|3371|3673|4193|5743|6696|6781|7298|8614|8805|8942|10631|83990	ASCL1|BCHE|CCND1|COL1A1|CYP27B1|F7|TNC|ITGA2|MDM2|PTGS2|SPP1|STC1|TYMS|STC2|TRIM24|KYNU|POSTN|BRIP1	-3	Input ID
CSR_EARLY_UP.V1_UP	CSR_EARLY_UP.V1_UP		141	0.250694	3.51471	0	0	0	5923	tags=49%, list=24%, signal=64%		GO Biological Processes	19	GO:0009636	response to toxic substance	-4.8	1.8	4.6	24156	533	1549	60	3.9	0.49	70|196|538|567|595|761|891|983|1019|1277|1373|1894|1958|1978|2146|2879|3040|3043|3045|3046|3066|3156|3178|3248|3371|3569|3939|4193|4233|4602|5111|5155|5562|5743|5888|6335|6348|6352|6382|6415|7296|7298|7837|8754|8836|8877|8914|10399|10549|10587|26575|51714|51765|55364|55829|55937|80310|83990|114112|120892	ACTC1|AHR|ATP7A|B2M|CCND1|CA3|CCNB1|CDK1|CDK4|COL1A1|CPS1|ECT2|EGR1|EIF4EBP1|EZH2|GPX4|HBA2|HBB|HBD|HBE1|HDAC2|HMGCR|HNRNPA1|HPGD|TNC|IL6|LDHA|MDM2|MET|MYB|PCNA|PDGFB|PRKAA1|PTGS2|RAD51|SCN9A|CCL3|CCL5|SDC1|SELENOW|TXNRD1|TYMS|PXDN|ADAM9|GGH|SPHK1|TIMELESS|RACK1|PRDX4|TXNRD2|RGS17|SELENOT|STK26|IMPACT|SELENOS|APOM|PDGFD|BRIP1|TXNRD3|LRRK2	-3	Input ID
GO_SPLICEOSOMAL_SNRNP_ASSEMBLY	GO_SPLICEOSOMAL_SNRNP_ASSEMBLY		39	0.470569	3.51115	0	0	0	13080	tags=100%, list=53%, signal=212%		Reactome Gene Sets	6	R-HSA-983189	Kinesins	-4.8	3.7	5.4	24156	59	1549	14	0.9	0.24	1062|3832|3833|9493|9585|11004|24137|29127|55083|56992|81027|81930|146909|285643	CENPE|KIF11|KIFC1|KIF23|KIF20B|KIF2C|KIF4A|RACGAP1|KIF26B|KIF15|TUBB1|KIF18A|KIF18B|KIF4B	-3	Input ID
GO_TRNA_MODIFICATION	GO_TRNA_MODIFICATION		80	0.331631	3.50917	0	0	0	11890	tags=81%, list=48%, signal=156%		GO Biological Processes	19	GO:0043583	ear development	-4.8	2.2	4.8	24156	224	1549	32	2.1	0.36	220|780|890|1280|1301|2048|2254|2637|3776|4171|4851|6495|6935|7020|7976|8323|8820|9423|9497|9620|10736|23493|51141|54360|55636|57216|64220|84189|115908|125488|130497|341640	ALDH1A3|DDR1|CCNA2|COL2A1|COL11A1|EPHB2|FGF9|GBX2|KCNK2|MCM2|NOTCH1|SIX1|ZEB1|TFAP2A|FZD3|FZD6|HESX1|NTN1|SLC4A7|CELSR1|SIX2|HEY2|INSIG2|CYTL1|CHD7|VANGL2|STRA6|SLITRK6|CTHRC1|TTC39C|OSR1|FREM2	-3	Input ID
REACTOME_MITOTIC_PROPHASE	REACTOME_MITOTIC_PROPHASE		78	0.329927	3.5001	0	0	0	11180	tags=78%, list=45%, signal=143%		GO Biological Processes	19	GO:0042276	error-prone translesion synthesis	-4.8	6.2	6.1	24156	20	1549	8	0.52	0.18	5111|5429|5980|5983|5984|5985|6119|11201	PCNA|POLH|REV3L|RFC3|RFC4|RFC5|RPA3|POLI	-3	Input ID
PID_FOXM1_PATHWAY	PID_FOXM1_PATHWAY		37	0.486122	3.49962	0	0	0	4027	tags=65%, list=16%, signal=77%		Reactome Gene Sets	6	R-HSA-69186	Lagging Strand Synthesis	-4.8	6.2	6.1	24156	20	1549	8	0.52	0.18	2237|5111|5422|5557|5983|5984|5985|6119	FEN1|PCNA|POLA1|PRIM1|RFC3|RFC4|RFC5|RPA3	-3	Input ID
REACTOME_DEGRADATION_OF_GLI1_BY_THE_PROTEASOME	REACTOME_DEGRADATION_OF_GLI1_BY_THE_PROTEASOME		58	0.384637	3.49609	0	0	0	9674	tags=78%, list=39%, signal=127%		GO Biological Processes	19	GO:0001503	ossification	-4.7	1.9	4.7	24156	408	1549	49	3.2	0.44	54|656|861|1021|1277|1278|1280|1290|1301|1305|1513|1594|1836|1959|2091|2201|2254|3020|3371|3481|3488|3569|3726|4015|4313|4323|4325|4435|4851|5743|6348|6664|6696|6781|7020|7171|8840|9188|9902|10736|22943|26271|29887|51430|54829|56975|64131|115908|130497	ACP5|BMP8B|RUNX1|CDK6|COL1A1|COL1A2|COL2A1|COL5A2|COL11A1|COL13A1|CTSK|CYP27B1|SLC26A2|EGR2|FBL|FBN2|FGF9|H3-3A|TNC|IGF2|IGFBP5|IL6|JUNB|LOX|MMP2|MMP14|MMP16|CITED1|NOTCH1|PTGS2|CCL3|SOX11|SPP1|STC1|TFAP2A|TPM4|CCN4|DDX21|MRC2|SIX2|DKK1|FBXO5|SNX10|SUCO|ASPN|FAM20C|XYLT1|CTHRC1|OSR1	-2.9	Input ID
GO_EXONUCLEASE_ACTIVITY_ACTIVE_WITH_EITHER_RIBO_OR_DEOXYRIBONUCLEIC_ACIDS_AND_PRODUCING_5_PHOSPHOMONOESTERS	GO_EXONUCLEASE_ACTIVITY_ACTIVE_WITH_EITHER_RIBO_OR_DEOXYRIBONUCLEIC_ACIDS_AND_PRODUCING_5_PHOSPHOMONOESTERS		52	0.40558	3.48585	0	0	0	7569	tags=71%, list=31%, signal=102%		GO Biological Processes	19	GO:1902969	mitotic DNA replication	-4.7	7.3	6.4	24156	15	1549	7	0.45	0.17	675|4171|4173|4175|5422|5888|9837	BRCA2|MCM2|MCM4|MCM6|POLA1|RAD51|GINS1	-2.9	Input ID
GO_REGULATION_OF_RESPONSE_TO_BIOTIC_STIMULUS	GO_REGULATION_OF_RESPONSE_TO_BIOTIC_STIMULUS		425	0.146517	3.48544	0	0	0	15488	tags=77%, list=63%, signal=204%		Reactome Gene Sets	6	R-HSA-4615885	SUMOylation of DNA replication proteins	-4.7	4.2	5.6	24156	45	1549	12	0.77	0.22	332|3619|5111|6790|7153|9212|9688|11097|23279|55143|55706|57122	BIRC5|INCENP|PCNA|AURKA|TOP2A|AURKB|NUP93|NUP42|NUP160|CDCA8|NDC1|NUP107	-2.9	Input ID
SIRNA_EIF4GI_DN	SIRNA_EIF4GI_DN		86	0.316292	3.4846	0	0	0	12305	tags=81%, list=50%, signal=162%		GO Biological Processes	19	GO:0035987	endodermal cell differentiation	-4.7	4.2	5.6	24156	45	1549	12	0.77	0.22	1284|1289|1290|1301|3676|3912|4313|4318|4323|4838|22943|23168	COL4A2|COL5A1|COL5A2|COL11A1|ITGA4|LAMB1|MMP2|MMP9|MMP14|NODAL|DKK1|RTF1	-2.9	Input ID
REACTOME_DEUBIQUITINATION	REACTOME_DEUBIQUITINATION		227	0.205518	3.48276	0	0	0	15735	tags=84%, list=64%, signal=230%		GO Biological Processes	19	GO:0014909	smooth muscle cell migration	-4.7	3.1	5.2	24156	92	1549	18	1.2	0.27	538|780|1636|2254|3037|3488|3673|3690|4193|5155|5327|5328|6352|7015|8840|10221|10631|80310	ATP7A|DDR1|ACE|FGF9|HAS2|IGFBP5|ITGA2|ITGB3|MDM2|PDGFB|PLAT|PLAU|CCL5|TERT|CCN4|TRIB1|POSTN|PDGFD	-2.9	Input ID
GO_DNA_TEMPLATED_TRANSCRIPTION_TERMINATION	GO_DNA_TEMPLATED_TRANSCRIPTION_TERMINATION		74	0.339534	3.47578	0	0	0	9318	tags=72%, list=38%, signal=115%		GO Biological Processes	19	GO:0030324	lung development	-4.7	2.4	4.9	24156	175	1549	27	1.7	0.33	429|538|1116|1978|2252|2254|3371|3488|3675|3976|4015|4323|4838|4851|5156|6664|7422|8914|9509|9620|10252|10630|26154|57216|64220|407975|441376	ASCL1|ATP7A|CHI3L1|EIF4EBP1|FGF7|FGF9|TNC|IGFBP5|ITGA3|LIF|LOX|MMP14|NODAL|NOTCH1|PDGFRA|SOX11|VEGFA|TIMELESS|ADAMTS2|CELSR1|SPRY1|PDPN|ABCA12|VANGL2|STRA6|MIR17HG|AARD	-2.9	Input ID
KEGG_NUCLEOTIDE_EXCISION_REPAIR	KEGG_NUCLEOTIDE_EXCISION_REPAIR		43	0.453433	3.47469	0	0	0	10635	tags=88%, list=43%, signal=155%		GO Biological Processes	19	GO:0030335	positive regulation of cell migration	-4.7	1.7	4.6	24156	560	1549	62	4	0.5	284|538|1277|2149|2150|2155|2252|2254|3037|3175|3488|3569|3579|3592|3642|3673|3675|3676|3690|3815|3912|3918|4162|4193|4233|4318|4323|4851|5155|5156|5328|5743|6348|6352|6364|7015|7057|7130|7422|7803|7941|8754|8840|8877|8995|9037|9585|10399|10630|10631|10850|26271|27286|51512|64581|80310|83483|84904|152007|223117|284114|286527	ANGPT1|ATP7A|COL1A1|F2R|F2RL1|F7|FGF7|FGF9|HAS2|ONECUT1|IGFBP5|IL6|CXCR2|IL12A|INSM1|ITGA2|ITGA3|ITGA4|ITGB3|KIT|LAMB1|LAMC2|MCAM|MDM2|MET|MMP9|MMP14|NOTCH1|PDGFB|PDGFRA|PLAU|PTGS2|CCL3|CCL5|CCL20|TERT|THBS1|TNFAIP6|VEGFA|PTP4A1|PLA2G7|ADAM9|CCN4|SPHK1|TNFSF18|SEMA5A|KIF20B|RACK1|PDPN|POSTN|CCL27|FBXO5|SRPX2|GTSE1|CLEC7A|PDGFD|PLVAP|ARHGEF39|GLIPR2|SEMA3D|TMEM102|TMSB15B	-2.9	Input ID
GO_MITOCHONDRIAL_TRANSLATION	GO_MITOCHONDRIAL_TRANSLATION		132	0.263393	3.47443	0	0	0	16152	tags=92%, list=65%, signal=264%		GO Biological Processes	19	GO:0051347	positive regulation of transferase activity	-4.7	1.6	4.5	24156	692	1549	73	4.7	0.54	284|595|780|891|894|983|990|991|1062|1116|1163|1164|1636|1847|1848|1894|1958|2042|2048|2049|2065|2146|2149|3481|3619|3690|3815|4214|4233|4609|4751|5111|5155|5156|5347|5562|5570|5608|5983|5984|5985|6352|7057|7422|7520|8754|9052|9212|9500|9618|9928|9966|10040|10178|10926|22943|22974|51765|54757|54892|55765|55872|57216|60675|63967|79075|79668|80310|84930|120892|347735|389840|100133941	ANGPT1|CCND1|DDR1|CCNB1|CCND2|CDK1|CDC6|CDC20|CENPE|CHI3L1|CKS1B|CKS2|ACE|DUSP5|DUSP6|ECT2|EGR1|EPHA3|EPHB2|EPHB3|ERBB3|EZH2|F2R|IGF2|INCENP|ITGB3|KIT|MAP3K1|MET|MYC|NEK2|PCNA|PDGFB|PDGFRA|PLK1|PRKAA1|PKIB|MAP2K6|RFC3|RFC4|RFC5|CCL5|THBS1|VEGFA|XRCC5|ADAM9|GPRC5A|AURKB|MAGED1|TRAF4|KIF14|TNFSF15|TOM1L1|TENM1|DBF4|DKK1|TPX2|STK26|FAM20A|NCAPG2|INAVA|PBK|VANGL2|PROK2|CLSPN|DSCC1|PARP8|PDGFD|MASTL|L…	-2.9	Input ID
GO_SPLICEOSOMAL_COMPLEX_ASSEMBLY	GO_SPLICEOSOMAL_COMPLEX_ASSEMBLY		56	0.391463	3.47178	0	0	0	13273	tags=93%, list=54%, signal=201%		GO Biological Processes	19	GO:2000147	positive regulation of cell motility	-4.7	1.7	4.5	24156	584	1549	64	4.1	0.51	284|538|1277|2149|2150|2155|2252|2254|3037|3175|3488|3569|3579|3592|3642|3673|3675|3676|3690|3815|3912|3918|4162|4193|4233|4318|4323|4851|5155|5156|5328|5743|6348|6352|6364|7015|7057|7130|7422|7803|7941|8754|8840|8877|8995|9037|9423|9585|10399|10630|10631|10850|26271|27286|51512|64581|80310|83483|84904|152007|223117|284114|286527|441531	ANGPT1|ATP7A|COL1A1|F2R|F2RL1|F7|FGF7|FGF9|HAS2|ONECUT1|IGFBP5|IL6|CXCR2|IL12A|INSM1|ITGA2|ITGA3|ITGA4|ITGB3|KIT|LAMB1|LAMC2|MCAM|MDM2|MET|MMP9|MMP14|NOTCH1|PDGFB|PDGFRA|PLAU|PTGS2|CCL3|CCL5|CCL20|TERT|THBS1|TNFAIP6|VEGFA|PTP4A1|PLA2G7|ADAM9|CCN4|SPHK1|TNFSF18|SEMA5A|NTN1|KIF20B|RACK1|PDPN|POSTN|CCL27|FBXO5|SRPX2|GTSE1|CLEC7A|PDGFD|PLVAP|ARHGEF39|GLIPR2|SEMA3D|TMEM102|TMSB15B|PGAM4	-2.9	Input ID
GO_REGULATION_OF_ESTABLISHMENT_OF_PLANAR_POLARITY	GO_REGULATION_OF_ESTABLISHMENT_OF_PLANAR_POLARITY		107	0.283802	3.46428	0	0	0	12166	tags=78%, list=49%, signal=152%		GO Biological Processes	19	GO:0010165	response to X-ray	-4.7	4.9	5.7	24156	32	1549	10	0.65	0.2	595|641|675|1161|5888|7157|7516|7520|64710|121457	CCND1|BLM|BRCA2|ERCC8|RAD51|TP53|XRCC2|XRCC5|NUCKS1|IKBIP	-2.9	Input ID
GO_COLLAGEN_CONTAINING_EXTRACELLULAR_MATRIX	GO_COLLAGEN_CONTAINING_EXTRACELLULAR_MATRIX		338	0.160454	3.46342	0	0	0	4854	tags=36%, list=20%, signal=44%		GO Biological Processes	19	GO:0006267	pre-replicative complex assembly involved in nuclear cell cycle DNA replication	-4.7	11	7	24156	7	1549	5	0.32	0.14	4171|4173|4174|4175|4176	MCM2|MCM4|MCM5|MCM6|MCM7	-2.9	Input ID
REACTOME_SUMOYLATION_OF_RNA_BINDING_PROTEINS	REACTOME_SUMOYLATION_OF_RNA_BINDING_PROTEINS		45	0.434329	3.45497	0	0	0	5751	tags=67%, list=23%, signal=87%		GO Biological Processes	19	GO:0036388	pre-replicative complex assembly	-4.7	11	7	24156	7	1549	5	0.32	0.14	4171|4173|4174|4175|4176	MCM2|MCM4|MCM5|MCM6|MCM7	-2.9	Input ID
GO_REGULATION_OF_DNA_METABOLIC_PROCESS	GO_REGULATION_OF_DNA_METABOLIC_PROCESS		296	0.172203	3.45421	0	0	0	10555	tags=60%, list=43%, signal=103%		GO Biological Processes	19	GO:1902299	pre-replicative complex assembly involved in cell cycle DNA replication	-4.7	11	7	24156	7	1549	5	0.32	0.14	4171|4173|4174|4175|4176	MCM2|MCM4|MCM5|MCM6|MCM7	-2.9	Input ID
GO_UBIQUITIN_LIKE_PROTEIN_LIGASE_ACTIVITY	GO_UBIQUITIN_LIKE_PROTEIN_LIGASE_ACTIVITY		214	0.200777	3.45377	0	0	0	15380	tags=82%, list=62%, signal=216%		GO Biological Processes	19	GO:0010639	negative regulation of organelle organization	-4.7	1.9	4.6	24156	410	1549	49	3.2	0.44	830|891|991|1063|1111|1786|3005|3008|3020|3159|3178|3976|4085|4171|4233|4751|4869|5347|6418|7153|7157|7272|7520|9212|9232|9319|9700|10040|10403|10677|10744|11013|22974|26271|26586|27085|29765|51474|56203|57482|79822|80119|81620|83715|91147|120892|286151|286527|348654	CAPZA2|CCNB1|CDC20|CENPF|CHEK1|DNMT1|H1-0|H1-4|H3-3A|HMGA1|HNRNPA1|LIF|MAD2L1|MCM2|MET|NEK2|NPM1|PLK1|SET|TOP2A|TP53|TTK|XRCC5|AURKB|PTTG1|TRIP13|ESPL1|TOM1L1|NDC80|AVIL|PTTG2|TMSB15A|TPX2|FBXO5|CKAP2|MTBP|TMOD4|LIMA1|LMOD3|CRACD|ARHGAP28|PIF1|CDT1|ESPN|TMEM67|LRRK2|FBXO43|TMSB15B|GEN1	-2.9	Input ID
GO_MRNA_3_END_PROCESSING	GO_MRNA_3_END_PROCESSING		95	0.301017	3.45322	0	0	0	12339	tags=80%, list=50%, signal=159%		GO Biological Processes	19	GO:0007050	cell cycle arrest	-4.7	2.2	4.8	24156	236	1549	33	2.1	0.37	580|595|891|983|1017|1019|1021|1029|1033|1869|2305|2620|3592|3623|3642|4193|4609|4851|5111|5457|5562|5608|6659|6790|7057|7157|8872|9349|9585|27085|51512|55771|220042	BARD1|CCND1|CCNB1|CDK1|CDK2|CDK4|CDK6|CDKN2A|CDKN3|E2F1|FOXM1|GAS2|IL12A|INHA|INSM1|MDM2|MYC|NOTCH1|PCNA|POU4F1|PRKAA1|MAP2K6|SOX4|AURKA|THBS1|TP53|CDC123|RPL23|KIF20B|MTBP|GTSE1|PRR11|DDIAS	-2.9	Input ID
GO_MATURATION_OF_SSU_RRNA	GO_MATURATION_OF_SSU_RRNA		44	0.449024	3.45302	0	0	0	9127	tags=82%, list=37%, signal=130%		GO Biological Processes	19	GO:0070192	chromosome organization involved in meiotic cell cycle	-4.7	3.4	5.3	24156	68	1549	15	0.97	0.25	2177|3619|5888|9134|9319|9985|10051|10592|10734|23397|55706|83990|84944|151246|256126	FANCD2|INCENP|RAD51|CCNE2|TRIP13|REC8|SMC4|SMC2|STAG3|NCAPH|NDC1|BRIP1|MAEL|SGO2|SYCE2	-2.9	Input ID
GO_HEMATOPOIETIC_STEM_CELL_DIFFERENTIATION	GO_HEMATOPOIETIC_STEM_CELL_DIFFERENTIATION		79	0.334189	3.44674	0	0	0	9582	tags=72%, list=39%, signal=118%		GO Biological Processes	19	GO:0007131	reciprocal meiotic recombination	-4.7	3.8	5.4	24156	53	1549	13	0.84	0.23	2177|4437|4439|5888|7153|9319|9985|57697|80010|83990|124817|146956|164045	FANCD2|MSH3|MSH5|RAD51|TOP2A|TRIP13|REC8|FANCM|RMI1|BRIP1|CNTD1|EME1|HFM1	-2.9	Input ID
REACTOME_DEGRADATION_OF_DVL	REACTOME_DEGRADATION_OF_DVL		55	0.398083	3.44674	0	0	0	10386	tags=82%, list=42%, signal=141%		GO Biological Processes	19	GO:0002495	antigen processing and presentation of peptide antigen via MHC class II	-4.6	2.9	5	24156	102	1549	19	1.2	0.28	830|1062|3109|3111|3113|3117|3122|3832|3902|8905|9493|10437|10802|11004|24137|29127|56992|81930|285643	CAPZA2|CENPE|HLA-DMB|HLA-DOA|HLA-DPA1|HLA-DQA1|HLA-DRA|KIF11|LAG3|AP1S2|KIF23|IFI30|SEC24A|KIF2C|KIF4A|RACGAP1|KIF15|KIF18A|KIF4B	-2.9	Input ID
GO_ENDOPEPTIDASE_COMPLEX	GO_ENDOPEPTIDASE_COMPLEX		62	0.373761	3.4462	0	0	0	10300	tags=79%, list=42%, signal=135%		Reactome Gene Sets	6	R-HSA-68689	CDC6 association with the ORC:origin complex	-4.6	8.5	6.5	24156	11	1549	6	0.39	0.16	990|1869|1870|1871|23594|84515	CDC6|E2F1|E2F2|E2F3|ORC6|MCM8	-2.8	Input ID
GO_REGULATION_OF_TRANSCRIPTION_FROM_RNA_POLYMERASE_II_PROMOTER_IN_RESPONSE_TO_HYPOXIA	GO_REGULATION_OF_TRANSCRIPTION_FROM_RNA_POLYMERASE_II_PROMOTER_IN_RESPONSE_TO_HYPOXIA		73	0.330175	3.44517	0	0	0	9114	tags=70%, list=37%, signal=110%		Reactome Gene Sets	6	R-HSA-2514853	Condensation of Prometaphase Chromosomes	-4.6	8.5	6.5	24156	11	1549	6	0.39	0.16	891|983|10051|10592|23397|64151	CCNB1|CDK1|SMC4|SMC2|NCAPH|NCAPG	-2.8	Input ID
GO_DNA_BIOSYNTHETIC_PROCESS	GO_DNA_BIOSYNTHETIC_PROCESS		170	0.22832	3.44498	0	0	0	8918	tags=59%, list=36%, signal=91%		GO Biological Processes	19	GO:0071478	cellular response to radiation	-4.6	2.3	4.8	24156	187	1549	28	1.8	0.34	545|641|993|1111|1894|1958|2779|3428|4193|4609|4869|5111|5422|5429|5475|5743|5888|7157|7520|9212|10635|25896|26272|55364|55872|64710|144715|167153	ATR|BLM|CDC25A|CHEK1|ECT2|EGR1|GNAT1|IFI16|MDM2|MYC|NPM1|PCNA|POLA1|POLH|PPEF1|PTGS2|RAD51|TP53|XRCC5|AURKB|RAD51AP1|INTS7|FBXO4|IMPACT|PBK|NUCKS1|RAD9B|TENT2	-2.8	Input ID
REACTOME_DUAL_INCISION_IN_GG_NER	REACTOME_DUAL_INCISION_IN_GG_NER		40	0.464393	3.44482	0	0	0	8298	tags=80%, list=34%, signal=120%		GO Biological Processes	19	GO:0090307	mitotic spindle assembly	-4.6	3.6	5.3	24156	61	1549	14	0.9	0.24	332|991|3832|3833|3837|4751|5347|9212|9493|22974|24137|29127|54627|285643	BIRC5|CDC20|KIF11|KIFC1|KPNB1|NEK2|PLK1|AURKB|KIF23|TPX2|KIF4A|RACGAP1|MAP10|KIF4B	-2.8	Input ID
REACTOME_DISORDERS_OF_TRANSMEMBRANE_TRANSPORTERS	REACTOME_DISORDERS_OF_TRANSMEMBRANE_TRANSPORTERS		147	0.241723	3.44347	0	0	0	10687	tags=67%, list=43%, signal=118%		Reactome Gene Sets	6	R-HSA-9675108	Nervous system development	-4.6	1.7	4.5	24156	577	1549	63	4.1	0.5	214|971|1280|1281|1282|1284|1289|1290|1292|1297|1299|1630|1641|1959|2042|2048|2049|3066|3156|3673|3690|3912|3915|4233|4313|4318|4359|5296|6092|6133|6142|6157|6164|6170|6181|6201|6210|6222|6227|6234|6323|6326|6335|7204|7979|8128|9037|9349|9423|9939|23767|24137|25873|26986|27255|27330|55110|56956|81027|200916|220164|285643|100133941	ALCAM|CD72|COL2A1|COL3A1|COL4A1|COL4A2|COL5A1|COL5A2|COL6A2|COL9A1|COL9A3|DCC|DCX|EGR2|EPHA3|EPHB2|EPHB3|HDAC2|HMGCR|ITGA2|ITGB3|LAMB1|LAMC1|MET|MMP2|MMP9|MPZ|PIK3R2|ROBO2|RPL9|RPL18A|RPL27A|RPL34|RPL39|RPLP2|RPS7|RPS15A|RPS18|RPS21|RPS28|SCN1A|SCN2A|SCN9A|TRIO|SEM1|ST8SIA2|SEMA5A|RPL23|NTN1|RBM8A|FLRT3|KIF4A|RPL36|PABPC1|CNTN6|RPS6KA6|MAGOHB|LHX9|TUBB1|RPL22L1|DOK6|KIF4B|CD24	-2.8	Input ID
GO_NCRNA_TRANSCRIPTION	GO_NCRNA_TRANSCRIPTION		97	0.297799	3.44268	0	0	0	11503	tags=76%, list=47%, signal=142%		GO Biological Processes	19	GO:0051272	positive regulation of cellular component movement	-4.6	1.7	4.5	24156	601	1549	65	4.2	0.51	284|487|538|1277|2149|2150|2155|2252|2254|3037|3175|3488|3569|3579|3592|3642|3673|3675|3676|3690|3815|3912|3918|4162|4193|4233|4318|4323|4851|5155|5156|5328|5743|6348|6352|6364|7015|7057|7130|7422|7803|7941|8754|8840|8877|8995|9037|9423|9585|10399|10630|10631|10850|26271|27286|51512|64581|80310|83483|84904|152007|223117|284114|286527|441531	ANGPT1|ATP2A1|ATP7A|COL1A1|F2R|F2RL1|F7|FGF7|FGF9|HAS2|ONECUT1|IGFBP5|IL6|CXCR2|IL12A|INSM1|ITGA2|ITGA3|ITGA4|ITGB3|KIT|LAMB1|LAMC2|MCAM|MDM2|MET|MMP9|MMP14|NOTCH1|PDGFB|PDGFRA|PLAU|PTGS2|CCL3|CCL5|CCL20|TERT|THBS1|TNFAIP6|VEGFA|PTP4A1|PLA2G7|ADAM9|CCN4|SPHK1|TNFSF18|SEMA5A|NTN1|KIF20B|RACK1|PDPN|POSTN|CCL27|FBXO5|SRPX2|GTSE1|CLEC7A|PDGFD|PLVAP|ARHGEF39|GLIPR2|SEMA3D|TMEM102|TMSB15B|PGAM4	-2.8	Input ID
HALLMARK_OXIDATIVE_PHOSPHORYLATION	HALLMARK_OXIDATIVE_PHOSPHORYLATION		184	0.219964	3.44181	0	0	0	17408	tags=92%, list=71%, signal=311%		GO Biological Processes	19	GO:0060249	anatomical structure homeostasis	-4.6	1.8	4.5	24156	437	1549	51	3.3	0.45	54|545|567|580|641|675|1280|1513|1525|2149|2237|3178|3569|3690|4015|4069|4160|4609|4751|4851|5111|5422|5557|5562|5570|5888|5983|5984|5985|6119|6696|7015|7422|7520|8842|9134|9212|23137|26154|26272|26354|29887|54360|54433|55765|57482|80119|84959|120071|134430|340547	ACP5|ATR|B2M|BARD1|BLM|BRCA2|COL2A1|CTSK|CXADR|F2R|FEN1|HNRNPA1|IL6|ITGB3|LOX|LYZ|MC4R|MYC|NEK2|NOTCH1|PCNA|POLA1|PRIM1|PRKAA1|PKIB|RAD51|RFC3|RFC4|RFC5|RPA3|SPP1|TERT|VEGFA|XRCC5|PROM1|CCNE2|AURKB|SMC5|ABCA12|FBXO4|GNL3|SNX10|CYTL1|GAR1|INAVA|CRACD|PIF1|UBASH3B|LARGE2|WDR36|VSIG1	-2.8	Input ID
GO_NUCLEAR_PERIPHERY	GO_NUCLEAR_PERIPHERY		124	0.272285	3.44136	0	0	0	15401	tags=90%, list=62%, signal=237%		GO Biological Processes	19	GO:0001666	response to hypoxia	-4.6	1.9	4.6	24156	358	1549	44	2.8	0.42	285|317|538|768|890|891|1803|1869|1909|1958|1978|2155|3099|3673|3751|3776|3939|4017|4193|4313|4323|4602|4609|4851|5024|5066|5163|5327|5328|5352|5562|5740|5743|6326|6781|7015|7057|7157|7422|8614|10631|79723|83990|100133941	ANGPT2|APAF1|ATP7A|CA9|CCNA2|CCNB1|DPP4|E2F1|EDNRA|EGR1|EIF4EBP1|F7|HK2|ITGA2|KCND2|KCNK2|LDHA|LOXL2|MDM2|MMP2|MMP14|MYB|MYC|NOTCH1|P2RX3|PAM|PDK1|PLAT|PLAU|PLOD2|PRKAA1|PTGIS|PTGS2|SCN2A|STC1|TERT|THBS1|TP53|VEGFA|STC2|POSTN|SUV39H2|BRIP1|CD24	-2.8	Input ID
HOXA9_DN.V1_UP	HOXA9_DN.V1_UP		173	0.224844	3.44134	0	0	0	15170	tags=84%, list=61%, signal=216%		GO Biological Processes	19	GO:0031297	replication fork processing	-4.6	4.7	5.6	24156	33	1549	10	0.65	0.2	641|675|5111|5888|55159|57697|64710|146956|253714|348654	BLM|BRCA2|PCNA|RAD51|RFWD3|FANCM|NUCKS1|EME1|MMS22L|GEN1	-2.8	Input ID
GO_MEIOSIS_I_CELL_CYCLE_PROCESS	GO_MEIOSIS_I_CELL_CYCLE_PROCESS		87	0.310065	3.43917	0	0	0	9108	tags=68%, list=37%, signal=107%		GO Biological Processes	19	GO:1901989	positive regulation of cell cycle phase transition	-4.6	2.8	5	24156	112	1549	20	1.3	0.29	595|891|894|983|990|993|1019|2146|4193|4869|7015|8317|9700|26271|27085|79915|81610|81620|113130|252983	CCND1|CCNB1|CCND2|CDK1|CDC6|CDC25A|CDK4|EZH2|MDM2|NPM1|TERT|CDC7|ESPL1|FBXO5|MTBP|ATAD5|FAM83D|CDT1|CDCA5|STXBP4	-2.8	Input ID
GO_NUCLEAR_PORE	GO_NUCLEAR_PORE		84	0.319612	3.43814	0	0	0	11526	tags=79%, list=47%, signal=147%		GO Biological Processes	19	GO:0035825	homologous recombination	-4.6	3.8	5.3	24156	54	1549	13	0.84	0.23	2177|4437|4439|5888|7153|9319|9985|57697|80010|83990|124817|146956|164045	FANCD2|MSH3|MSH5|RAD51|TOP2A|TRIP13|REC8|FANCM|RMI1|BRIP1|CNTD1|EME1|HFM1	-2.8	Input ID
GO_DNA_REPLICATION_INITIATION	GO_DNA_REPLICATION_INITIATION		32	0.523387	3.42965	0	0	0	6378	tags=78%, list=26%, signal=105%		GO Biological Processes	19	GO:0051098	regulation of binding	-4.5	1.9	4.5	24156	370	1549	45	2.9	0.43	284|302|567|1636|1869|3005|3066|3078|3428|3646|3673|3676|3976|4015|4188|4233|4318|4751|4830|5155|5347|5457|6281|6664|6790|6996|7015|9212|10399|10763|22943|23462|23493|27185|50937|64641|64710|79822|81620|84959|113130|115908|117854|120892|165904	ANGPT1|ANXA2|B2M|ACE|E2F1|H1-0|HDAC2|CFHR1|IFI16|EIF3E|ITGA2|ITGA4|LIF|LOX|MDFI|MET|MMP9|NEK2|NME1|PDGFB|PLK1|POU4F1|S100A10|SOX11|AURKA|TDG|TERT|AURKB|RACK1|NES|DKK1|HEY1|HEY2|DISC1|CDON|EBF2|NUCKS1|ARHGAP28|CDT1|UBASH3B|CDCA5|CTHRC1|TRIM6|LRRK2|XIRP1	-2.8	Input ID
REACTOME_TRANSCRIPTIONAL_REGULATION_BY_SMALL_RNAS	REACTOME_TRANSCRIPTIONAL_REGULATION_BY_SMALL_RNAS		45	0.421743	3.42728	0	0	0	9899	tags=82%, list=40%, signal=137%		GO Biological Processes	19	GO:0009411	response to UV	-4.5	2.6	4.9	24156	140	1549	23	1.5	0.31	545|595|675|993|1111|1153|1161|2237|3592|4193|4609|4869|5111|5422|5429|5562|5743|6738|7157|9212|55364|55872|56852	ATR|CCND1|BRCA2|CDC25A|CHEK1|CIRBP|ERCC8|FEN1|IL12A|MDM2|MYC|NPM1|PCNA|POLA1|POLH|PRKAA1|PTGS2|RO60|TP53|AURKB|IMPACT|PBK|RAD18	-2.8	Input ID
GO_RESPONSE_TO_UV	GO_RESPONSE_TO_UV		128	0.254209	3.42473	0	0	0	7638	tags=56%, list=31%, signal=81%		GO Biological Processes	19	GO:0072332	intrinsic apoptotic signaling pathway by p53 class mediator	-4.5	3.2	5.1	24156	78	1549	16	1	0.26	624|675|960|1869|1870|2272|3428|4193|5457|6201|7157|50484|51616|60401|64782|79915	BDKRB2|BRCA2|CD44|E2F1|E2F2|FHIT|IFI16|MDM2|POU4F1|RPS7|TP53|RRM2B|TAF9B|EDA2R|AEN|ATAD5	-2.8	Input ID
REACTOME_TELOMERE_C_STRAND_LAGGING_STRAND_SYNTHESIS	REACTOME_TELOMERE_C_STRAND_LAGGING_STRAND_SYNTHESIS		27	0.567506	3.42067	0	0	0	7030	tags=85%, list=28%, signal=119%		GO Biological Processes	19	GO:0030574	collagen catabolic process	-4.5	4	5.4	24156	47	1549	12	0.77	0.22	1305|1306|1513|4313|4318|4323|4325|4327|9508|9509|9902|64386	COL13A1|COL15A1|CTSK|MMP2|MMP9|MMP14|MMP16|MMP19|ADAMTS3|ADAMTS2|MRC2|MMP25	-2.8	Input ID
REACTOME_RHO_GTPASES_ACTIVATE_FORMINS	REACTOME_RHO_GTPASES_ACTIVATE_FORMINS		124	0.264894	3.41907	0	0	0	11006	tags=71%, list=45%, signal=127%		GO Biological Processes	19	GO:0016572	histone phosphorylation	-4.5	4.3	5.4	24156	40	1549	11	0.71	0.21	890|891|983|1017|1111|3619|5562|6790|7443|9212|83903	CCNA2|CCNB1|CDK1|CDK2|CHEK1|INCENP|PRKAA1|AURKA|VRK1|AURKB|HASPIN	-2.8	Input ID
GO_CONDENSED_NUCLEAR_CHROMOSOME	GO_CONDENSED_NUCLEAR_CHROMOSOME		71	0.350128	3.41403	0	0	0	9108	tags=72%, list=37%, signal=114%		GO Biological Processes	19	GO:0090184	positive regulation of kidney development	-4.5	4.3	5.4	24156	40	1549	11	0.71	0.21	1958|2297|3976|4609|5155|6495|7422|8842|9500|80310|100133941	EGR1|FOXD1|LIF|MYC|PDGFB|SIX1|VEGFA|PROM1|MAGED1|PDGFD|CD24	-2.8	Input ID
REACTOME_EXTRACELLULAR_MATRIX_ORGANIZATION	REACTOME_EXTRACELLULAR_MATRIX_ORGANIZATION		259	0.187076	3.4129	0	0	0	10769	tags=62%, list=44%, signal=109%		Reactome Gene Sets	6	R-HSA-6783310	Fanconi Anemia Pathway	-4.5	4.3	5.4	24156	40	1549	11	0.71	0.21	545|2175|2177|2178|2187|6119|29089|55215|57697|91442|146956	ATR|FANCA|FANCD2|FANCE|FANCB|RPA3|UBE2T|FANCI|FANCM|FAAP24|EME1	-2.8	Input ID
GO_PROTEIN_METHYLATION	GO_PROTEIN_METHYLATION		146	0.238486	3.41226	0	0	0	10035	tags=64%, list=41%, signal=108%		GO Biological Processes	19	GO:0061351	neural precursor cell proliferation	-4.5	2.5	4.8	24156	150	1549	24	1.5	0.31	429|2637|3642|4673|4851|5803|6240|7157|7422|7976|8323|8624|9928|10763|11023|23440|27185|29127|50937|57650|79801|84376|120892|131405	ASCL1|GBX2|INSM1|NAP1L1|NOTCH1|PTPRZ1|RRM1|TP53|VEGFA|FZD3|FZD6|PSMG1|KIF14|NES|VAX1|OTP|DISC1|RACGAP1|CDON|CIP2A|SHCBP1|HOOK3|LRRK2|TRIM71	-2.8	Input ID
GO_TRANSLATION_REGULATOR_ACTIVITY_NUCLEIC_ACID_BINDING	GO_TRANSLATION_REGULATOR_ACTIVITY_NUCLEIC_ACID_BINDING		99	0.290456	3.41195	0	0	0	11553	tags=76%, list=47%, signal=142%		KEGG Pathway	24	hsa00240	Pyrimidine metabolism	-4.5	2.8	4.9	24156	104	1549	19	1.2	0.28	1503|1633|4830|5422|5557|6240|7083|7296|7298|7371|7372|10587|10623|30834|50484|64425|84172|114112|654364	CTPS1|DCK|NME1|POLA1|PRIM1|RRM1|TK1|TXNRD1|TYMS|UCK2|UMPS|TXNRD2|POLR3C|ZNRD1|RRM2B|POLR1E|POLR1B|TXNRD3|NME1-NME2	-2.8	Input ID
HALLMARK_EPITHELIAL_MESENCHYMAL_TRANSITION	HALLMARK_EPITHELIAL_MESENCHYMAL_TRANSITION		190	0.218761	3.40838	0	0	0	6590	tags=48%, list=27%, signal=66%		GO Biological Processes	19	GO:0070482	response to oxygen levels	-4.5	1.9	4.5	24156	394	1549	47	3	0.44	285|317|538|768|890|891|1019|1277|1803|1869|1909|1958|1978|2155|3066|3099|3673|3751|3776|3939|4017|4193|4313|4323|4602|4609|4851|5024|5066|5163|5327|5328|5352|5562|5740|5743|6326|6781|7015|7057|7157|7422|8614|10631|79723|83990|100133941	ANGPT2|APAF1|ATP7A|CA9|CCNA2|CCNB1|CDK4|COL1A1|DPP4|E2F1|EDNRA|EGR1|EIF4EBP1|F7|HDAC2|HK2|ITGA2|KCND2|KCNK2|LDHA|LOXL2|MDM2|MMP2|MMP14|MYB|MYC|NOTCH1|P2RX3|PAM|PDK1|PLAT|PLAU|PLOD2|PRKAA1|PTGIS|PTGS2|SCN2A|STC1|TERT|THBS1|TP53|VEGFA|STC2|POSTN|SUV39H2|BRIP1|CD24	-2.8	Input ID
GO_PROTEIN_CONTAINING_COMPLEX_DISASSEMBLY	GO_PROTEIN_CONTAINING_COMPLEX_DISASSEMBLY		302	0.166662	3.40832	0	0	0	13911	tags=73%, list=56%, signal=165%		GO Biological Processes	19	GO:0060562	epithelial tube morphogenesis	-4.5	2	4.6	24156	327	1549	41	2.6	0.41	317|780|1282|1909|2119|2297|2637|3371|3579|4233|4323|4435|4522|4609|4838|4851|6201|6495|6659|6664|7422|7976|8323|8820|8914|9423|9500|9585|9620|10252|10736|25902|51098|55083|57216|65266|79191|115908|130497|131405|388389	APAF1|DDR1|COL4A1|EDNRA|ETV5|FOXD1|GBX2|TNC|CXCR2|MET|MMP14|CITED1|MTHFD1|MYC|NODAL|NOTCH1|RPS7|SIX1|SOX4|SOX11|VEGFA|FZD3|FZD6|HESX1|TIMELESS|NTN1|MAGED1|KIF20B|CELSR1|SPRY1|SIX2|MTHFD1L|IFT52|KIF26B|VANGL2|WNK4|IRX3|CTHRC1|OSR1|TRIM71|CCDC103	-2.8	Input ID
GO_REGULATION_OF_MRNA_PROCESSING	GO_REGULATION_OF_MRNA_PROCESSING		134	0.250965	3.40806	0	0	0	11885	tags=73%, list=48%, signal=140%		GO Biological Processes	19	GO:0051781	positive regulation of cell division	-4.5	3	5	24156	87	1549	17	1.1	0.26	685|990|1894|2252|2254|3481|5155|6683|7422|9212|9493|9585|9928|29127|54627|80310|81606	BTC|CDC6|ECT2|FGF7|FGF9|IGF2|PDGFB|SPAST|VEGFA|AURKB|KIF23|KIF20B|KIF14|RACGAP1|MAP10|PDGFD|LBH	-2.7	Input ID
REACTOME_DEGRADATION_OF_AXIN	REACTOME_DEGRADATION_OF_AXIN		52	0.400906	3.40728	0	0	0	9582	tags=79%, list=39%, signal=129%		GO Biological Processes	19	GO:0001568	blood vessel development	-4.5	1.6	4.3	24156	777	1549	79	5.1	0.56	187|196|284|285|302|538|861|1116|1277|1278|1281|1282|1284|1289|1306|1870|1909|1958|1960|2028|2048|2049|2116|2254|2637|3037|3099|3213|3248|3569|3579|3690|3726|4015|4016|4017|4162|4193|4313|4323|4327|4435|4691|4804|4838|4851|5155|5156|5740|5743|6092|6495|6659|7015|7045|7057|7422|8038|8862|8877|9037|9047|10052|10203|10465|10855|11117|23462|23493|27286|28982|51330|55636|60675|64220|79805|80310|130497…	APLNR|AHR|ANGPT1|ANGPT2|ANXA2|ATP7A|RUNX1|CHI3L1|COL1A1|COL1A2|COL3A1|COL4A1|COL4A2|COL5A1|COL15A1|E2F2|EDNRA|EGR1|EGR3|ENPEP|EPHB2|EPHB3|ETV2|FGF9|GBX2|HAS2|HK2|HOXB3|HPGD|IL6|CXCR2|ITGB3|JUNB|LOX|LOXL1|LOXL2|MCAM|MDM2|MMP2|MMP14|MMP19|CITED1|NCL|NGFR|NODAL|NOTCH1|PDGFB|PDGFRA|PTGIS|PTGS2|ROBO2|SIX1|SOX4|TERT|TGFBI|THBS1|VEGFA|ADAM12|APLN|SPHK1|SEMA5A|SH2D2A|GJC1|CALCRL|PPIH|HPSE|EMILIN1|HEY1|HE…	-2.7	Input ID
REACTOME_RUNX1_REGULATES_TRANSCRIPTION_OF_GENES_INVOLVED_IN_DIFFERENTIATION_OF_HSCS	REACTOME_RUNX1_REGULATES_TRANSCRIPTION_OF_GENES_INVOLVED_IN_DIFFERENTIATION_OF_HSCS		67	0.350288	3.39471	0	0	0	10529	tags=78%, list=43%, signal=135%		Canonical Pathways	11	M5885	NABA MATRISOME ASSOCIATED	-4.5	1.6	4.3	24156	753	1549	77	5	0.55	284|285|302|656|685|1513|1519|2155|2252|2254|3481|3557|3569|3589|3592|3623|3698|3976|4015|4016|4017|4313|4318|4323|4325|4327|4838|5069|5155|5271|5327|5328|5352|6281|6348|6352|6364|6382|7076|7079|7422|7483|8038|8530|8747|8754|8995|9037|9507|9508|9509|9560|9966|10082|10850|10855|25975|26253|29094|50856|54757|56477|56975|64386|64581|80070|80310|92949|94031|143282|203102|221914|222663|223117|338761|3…	ANGPT1|ANGPT2|ANXA2|BMP8B|BTC|CTSK|CTSO|F7|FGF7|FGF9|IGF2|IL1RN|IL6|IL11|IL12A|INHA|ITIH2|LIF|LOX|LOXL1|LOXL2|MMP2|MMP9|MMP14|MMP16|MMP19|NODAL|PAPPA|PDGFB|SERPINB8|PLAT|PLAU|PLOD2|S100A10|CCL3|CCL5|CCL20|SDC1|TIMP1|TIMP4|VEGFA|WNT9A|ADAM12|CST7|ADAM21|ADAM9|TNFSF18|SEMA5A|ADAMTS4|ADAMTS3|ADAMTS2|CCL4L2|TNFSF15|GPC6|CCL27|HPSE|EGFL6|CLEC4E|LGALSL|CLEC4A|FAM20A|CCL28|FAM20C|MMP25|CLEC7A|ADAMTS20|P…	-2.7	Input ID
REACTOME_CROSS_PRESENTATION_OF_SOLUBLE_EXOGENOUS_ANTIGENS_ENDOSOMES	REACTOME_CROSS_PRESENTATION_OF_SOLUBLE_EXOGENOUS_ANTIGENS_ENDOSOMES		47	0.423464	3.39448	0	0	0	11619	tags=89%, list=47%, signal=169%		GO Biological Processes	19	GO:0014812	muscle cell migration	-4.5	2.8	4.9	24156	105	1549	19	1.2	0.28	538|780|1636|2254|3037|3488|3673|3690|4193|5155|5327|5328|6352|6495|7015|8840|10221|10631|80310	ATP7A|DDR1|ACE|FGF9|HAS2|IGFBP5|ITGA2|ITGB3|MDM2|PDGFB|PLAT|PLAU|CCL5|SIX1|TERT|CCN4|TRIB1|POSTN|PDGFD	-2.7	Input ID
GO_REGULATION_OF_CHROMOSOME_SEPARATION	GO_REGULATION_OF_CHROMOSOME_SEPARATION		58	0.375383	3.39052	0	0	0	9051	tags=74%, list=37%, signal=117%		GO Biological Processes	19	GO:0014911	positive regulation of smooth muscle cell migration	-4.4	3.9	5.3	24156	48	1549	12	0.77	0.22	538|2254|3037|3488|3673|4193|5155|6352|7015|8840|10631|80310	ATP7A|FGF9|HAS2|IGFBP5|ITGA2|MDM2|PDGFB|CCL5|TERT|CCN4|POSTN|PDGFD	-2.7	Input ID
REACTOME_ANCHORING_OF_THE_BASAL_BODY_TO_THE_PLASMA_MEMBRANE	REACTOME_ANCHORING_OF_THE_BASAL_BODY_TO_THE_PLASMA_MEMBRANE		96	0.298688	3.38626	0	0	0	13476	tags=84%, list=55%, signal=185%		KEGG Pathway	24	hsa03440	Homologous recombination	-4.4	4.2	5.3	24156	41	1549	11	0.71	0.21	580|641|675|5888|5932|6119|7516|7979|11073|83990|146956	BARD1|BLM|BRCA2|RAD51|RBBP8|RPA3|XRCC2|SEM1|TOPBP1|BRIP1|EME1	-2.7	Input ID
REACTOME_INTERACTIONS_OF_REV_WITH_HOST_CELLULAR_PROTEINS	REACTOME_INTERACTIONS_OF_REV_WITH_HOST_CELLULAR_PROTEINS		35	0.480703	3.37819	0	0	0	5779	tags=71%, list=23%, signal=93%		GO Biological Processes	19	GO:0000723	telomere maintenance	-4.4	2.4	4.7	24156	162	1549	25	1.6	0.32	545|641|675|2237|3178|4609|4751|5111|5422|5557|5570|5888|5983|5984|5985|6119|7015|7520|9134|9212|23137|26272|26354|54433|80119	ATR|BLM|BRCA2|FEN1|HNRNPA1|MYC|NEK2|PCNA|POLA1|PRIM1|PKIB|RAD51|RFC3|RFC4|RFC5|RPA3|TERT|XRCC5|CCNE2|AURKB|SMC5|FBXO4|GNL3|GAR1|PIF1	-2.7	Input ID
REACTOME_ORGANELLE_BIOGENESIS_AND_MAINTENANCE	REACTOME_ORGANELLE_BIOGENESIS_AND_MAINTENANCE		268	0.180049	3.37042	0	0	0	17516	tags=89%, list=71%, signal=303%		GO Biological Processes	19	GO:0000281	mitotic cytokinesis	-4.4	3.2	5	24156	72	1549	15	0.97	0.25	1058|1894|3619|5347|6683|9493|9585|9700|24137|26586|29127|51203|55165|55521|285643	CENPA|ECT2|INCENP|PLK1|SPAST|KIF23|KIF20B|ESPL1|KIF4A|CKAP2|RACGAP1|NUSAP1|CEP55|TRIM36|KIF4B	-2.6	Input ID
GO_DNA_PACKAGING	GO_DNA_PACKAGING		114	0.269767	3.36915	0	0	0	6576	tags=54%, list=27%, signal=73%		GO Biological Processes	19	GO:2000177	regulation of neural precursor cell proliferation	-4.4	3	4.9	24156	89	1549	17	1.1	0.26	429|3642|4673|4851|5803|7157|7422|7976|10763|11023|23440|27185|50937|57650|79801|120892|131405	ASCL1|INSM1|NAP1L1|NOTCH1|PTPRZ1|TP53|VEGFA|FZD3|NES|VAX1|OTP|DISC1|CDON|CIP2A|SHCBP1|LRRK2|TRIM71	-2.6	Input ID
GO_EXTRACELLULAR_MATRIX	GO_EXTRACELLULAR_MATRIX		429	0.138976	3.36493	0	0	0	4854	tags=33%, list=20%, signal=41%		GO Biological Processes	19	GO:0006334	nucleosome assembly	-4.3	2.5	4.7	24156	144	1549	23	1.5	0.31	1058|3005|3008|3017|3020|4171|4673|4869|6418|8208|8467|10036|11339|54069|55166|55320|55723|55839|57082|64946|79019|79682|79711	CENPA|H1-0|H1-4|H2BC5|H3-3A|MCM2|NAP1L1|NPM1|SET|CHAF1B|SMARCA5|CHAF1A|OIP5|MIS18A|CENPQ|MIS18BP1|ASF1B|CENPN|KNL1|CENPH|CENPM|CENPU|IPO4	-2.6	Input ID
KEGG_RNA_DEGRADATION	KEGG_RNA_DEGRADATION		54	0.383706	3.36158	0	0	0	12941	tags=91%, list=52%, signal=190%		GO Biological Processes	19	GO:0040017	positive regulation of locomotion	-4.3	1.7	4.3	24156	612	1549	65	4.2	0.51	284|538|858|1277|2149|2150|2155|2252|2254|3037|3175|3488|3569|3579|3592|3642|3673|3675|3676|3690|3815|3912|3918|4162|4193|4233|4318|4323|4851|5155|5156|5328|5743|6348|6352|6364|7015|7057|7130|7422|7803|7941|8754|8840|8877|8995|9037|9423|9585|10399|10630|10631|10850|26271|27286|51512|64581|80310|83483|84904|152007|223117|284114|286527|441531	ANGPT1|ATP7A|CAV2|COL1A1|F2R|F2RL1|F7|FGF7|FGF9|HAS2|ONECUT1|IGFBP5|IL6|CXCR2|IL12A|INSM1|ITGA2|ITGA3|ITGA4|ITGB3|KIT|LAMB1|LAMC2|MCAM|MDM2|MET|MMP9|MMP14|NOTCH1|PDGFB|PDGFRA|PLAU|PTGS2|CCL3|CCL5|CCL20|TERT|THBS1|TNFAIP6|VEGFA|PTP4A1|PLA2G7|ADAM9|CCN4|SPHK1|TNFSF18|SEMA5A|NTN1|KIF20B|RACK1|PDPN|POSTN|CCL27|FBXO5|SRPX2|GTSE1|CLEC7A|PDGFD|PLVAP|ARHGEF39|GLIPR2|SEMA3D|TMEM102|TMSB15B|PGAM4	-2.6	Input ID
GO_POSITIVE_REGULATION_OF_MULTI_ORGANISM_PROCESS	GO_POSITIVE_REGULATION_OF_MULTI_ORGANISM_PROCESS		455	0.139422	3.36144	0	0	0	16632	tags=81%, list=67%, signal=244%		GO Biological Processes	19	GO:0060322	head development	-4.3	1.6	4.3	24156	784	1549	79	5.1	0.56	220|317|429|538|552|567|597|675|916|1021|1063|1277|1280|1281|1282|1869|1909|1959|2019|2048|2049|2146|2177|2254|2334|2356|2637|3212|3213|3579|3912|4313|4323|4435|4830|4838|4851|5015|5156|5307|5457|6092|6240|7157|7520|7976|8323|8624|8820|8877|9037|9928|10215|10460|10763|11023|22803|22943|23287|23440|23544|23767|27185|28982|50937|55636|64220|79864|80055|83690|84376|89839|120892|167153|170825|219409|…	ALDH1A3|APAF1|ASCL1|ATP7A|AVPR1A|B2M|BCL2A1|BRCA2|CD3E|CDK6|CENPF|COL1A1|COL2A1|COL3A1|COL4A1|E2F1|EDNRA|EGR2|EN1|EPHB2|EPHB3|EZH2|FANCD2|FGF9|AFF2|FPGS|GBX2|HOXB2|HOXB3|CXCR2|LAMB1|MMP2|MMP14|CITED1|NME1|NODAL|NOTCH1|OTX2|PDGFRA|PITX1|POU4F1|ROBO2|RRM1|TP53|XRCC5|FZD3|FZD6|PSMG1|HESX1|SPHK1|SEMA5A|KIF14|OLIG2|TACC3|NES|VAX1|XRN2|DKK1|AGTPBP1|OTP|SEZ6L|FLRT3|DISC1|FLVCR1|CDON|CHD7|STRA6|JHY|PGAP1…	-2.6	Input ID
GO_CILIARY_BASAL_BODY_PLASMA_MEMBRANE_DOCKING	GO_CILIARY_BASAL_BODY_PLASMA_MEMBRANE_DOCKING		95	0.297024	3.36021	0	0	0	13476	tags=84%, list=55%, signal=185%		GO Biological Processes	19	GO:0006935	chemotaxis	-4.3	1.6	4.3	24156	649	1549	68	4.4	0.52	214|284|285|683|1234|1525|1630|1803|1959|1960|2042|2048|2049|2115|2150|2155|2252|2297|2359|2637|2867|3569|3579|3592|3673|3690|3815|3918|4015|4147|4233|4804|4851|5015|5155|5156|5328|5355|6092|6348|6352|6364|7057|7204|7422|7941|7976|9037|9423|10850|11023|22914|23767|27255|56477|56956|57216|57549|60675|64843|80310|123920|220164|223117|284114|374946|641700|100528032	ALCAM|ANGPT1|ANGPT2|BST1|CCR5|CXADR|DCC|DPP4|EGR2|EGR3|EPHA3|EPHB2|EPHB3|ETV1|F2RL1|F7|FGF7|FOXD1|FPR3|GBX2|FFAR2|IL6|CXCR2|IL12A|ITGA2|ITGB3|KIT|LAMC2|LOX|MATN2|MET|NGFR|NOTCH1|OTX2|PDGFB|PDGFRA|PLAU|PLP2|ROBO2|CCL3|CCL5|CCL20|THBS1|TRIO|VEGFA|PLA2G7|FZD3|SEMA5A|NTN1|CCL27|VAX1|KLRK1|FLRT3|CNTN6|CCL28|LHX9|VANGL2|IGSF9|PROK2|ISL2|PDGFD|CMTM3|DOK6|SEMA3D|TMEM102|DRAXIN|ECSCR|KLRC4-KLRK1	-2.6	Input ID
GO_REGULATION_OF_CELLULAR_AMINO_ACID_METABOLIC_PROCESS	GO_REGULATION_OF_CELLULAR_AMINO_ACID_METABOLIC_PROCESS		57	0.374418	3.35788	0	0	0	10261	tags=79%, list=42%, signal=135%		GO Biological Processes	19	GO:0051169	nuclear transport	-4.3	1.9	4.4	24156	355	1549	43	2.8	0.42	284|580|983|1871|1894|1959|2254|3159|3178|3837|3838|3842|4193|4435|4869|5296|5743|6607|6632|6635|6637|7157|9349|9688|9939|10527|10736|11097|23279|51512|51692|55027|55110|55705|55706|55916|57122|57510|64901|79711|79833|81608|120892	ANGPT1|BARD1|CDK1|E2F3|ECT2|EGR2|FGF9|HMGA1|HNRNPA1|KPNB1|KPNA2|TNPO1|MDM2|CITED1|NPM1|PIK3R2|PTGS2|SMN2|SNRPD1|SNRPE|SNRPG|TP53|RPL23|NUP93|RBM8A|IPO7|SIX2|NUP42|NUP160|GTSE1|CPSF3|HEATR3|MAGOHB|IPO9|NDC1|NXT2|NUP107|XPO5|RANBP17|IPO4|GEMIN6|FIP1L1|LRRK2	-2.6	Input ID
GO_SIGNAL_TRANSDUCTION_INVOLVED_IN_CELL_CYCLE_CHECKPOINT	GO_SIGNAL_TRANSDUCTION_INVOLVED_IN_CELL_CYCLE_CHECKPOINT		65	0.346746	3.35677	0	3.88e-06	0.001	8168	tags=68%, list=33%, signal=101%		GO Biological Processes	19	GO:0007565	female pregnancy	-4.3	2.3	4.6	24156	194	1549	28	1.8	0.34	285|780|1594|2354|3020|3248|3485|3488|3673|3675|3726|3976|4313|4318|4838|5066|5069|5740|5743|6696|6781|7076|7372|8614|55585|79816|81671|84172	ANGPT2|DDR1|CYP27B1|FOSB|H3-3A|HPGD|IGFBP2|IGFBP5|ITGA2|ITGA3|JUNB|LIF|MMP2|MMP9|NODAL|PAM|PAPPA|PTGIS|PTGS2|SPP1|STC1|TIMP1|UMPS|STC2|UBE2Q1|TLE6|VMP1|POLR1B	-2.6	Input ID
HALLMARK_ALLOGRAFT_REJECTION	HALLMARK_ALLOGRAFT_REJECTION		159	0.229325	3.35613	0	3.87e-06	0.001	5550	tags=45%, list=22%, signal=58%		Reactome Gene Sets	6	R-HSA-8953750	Transcriptional Regulation by E2F6	-4.3	4.5	5.4	24156	35	1549	10	0.65	0.2	317|1111|1869|2146|5888|5932|6045|8317|11335|23512	APAF1|CHEK1|E2F1|EZH2|RAD51|RBBP8|RNF2|CDC7|CBX3|SUZ12	-2.6	Input ID
GO_GOLGI_VESICLE_TRANSPORT	GO_GOLGI_VESICLE_TRANSPORT		346	0.158478	3.35239	0	3.86e-06	0.001	13044	tags=68%, list=53%, signal=143%		Reactome Gene Sets	6	R-HSA-174411	Polymerase switching on the C-strand of the telomere	-4.3	6.4	5.9	24156	17	1549	7	0.45	0.17	5111|5422|5557|5983|5984|5985|79075	PCNA|POLA1|PRIM1|RFC3|RFC4|RFC5|DSCC1	-2.6	Input ID
GO_MEIOTIC_CHROMOSOME_SEGREGATION	GO_MEIOTIC_CHROMOSOME_SEGREGATION		63	0.360512	3.34459	0	3.85e-06	0.001	9142	tags=73%, list=37%, signal=116%		GO Biological Processes	19	GO:0000076	DNA replication checkpoint	-4.3	6.4	5.9	24156	17	1549	7	0.45	0.17	990|8914|11073|63967|81620|90381|144715	CDC6|TIMELESS|TOPBP1|CLSPN|CDT1|TICRR|RAD9B	-2.6	Input ID
REACTOME_LAGGING_STRAND_SYNTHESIS	REACTOME_LAGGING_STRAND_SYNTHESIS		20	0.615532	3.34084	0	3.84e-06	0.001	7030	tags=90%, list=28%, signal=126%		Reactome Gene Sets	6	R-HSA-5656121	Translesion synthesis by POLI	-4.3	6.4	5.9	24156	17	1549	7	0.45	0.17	5111|5980|5983|5984|5985|6119|11201	PCNA|REV3L|RFC3|RFC4|RFC5|RPA3|POLI	-2.6	Input ID
GO_RIBOSOME_ASSEMBLY	GO_RIBOSOME_ASSEMBLY		55	0.379706	3.33987	0	3.83e-06	0.001	13530	tags=93%, list=55%, signal=205%		GO Biological Processes	19	GO:0045840	positive regulation of mitotic nuclear division	-4.3	3.6	5.1	24156	57	1549	13	0.84	0.23	685|940|3481|5155|5902|6790|8877|9212|9700|23137|51203|81620|113130	BTC|CD28|IGF2|PDGFB|RANBP1|AURKA|SPHK1|AURKB|ESPL1|SMC5|NUSAP1|CDT1|CDCA5	-2.6	Input ID
GO_DNA_DEPENDENT_DNA_REPLICATION_MAINTENANCE_OF_FIDELITY	GO_DNA_DEPENDENT_DNA_REPLICATION_MAINTENANCE_OF_FIDELITY		38	0.452538	3.33853	0	3.82e-06	0.001	9628	tags=84%, list=39%, signal=138%		GO Biological Processes	19	GO:0042330	taxis	-4.3	1.6	4.3	24156	651	1549	68	4.4	0.52	214|284|285|683|1234|1525|1630|1803|1959|1960|2042|2048|2049|2115|2150|2155|2252|2297|2359|2637|2867|3569|3579|3592|3673|3690|3815|3918|4015|4147|4233|4804|4851|5015|5155|5156|5328|5355|6092|6348|6352|6364|7057|7204|7422|7941|7976|9037|9423|10850|11023|22914|23767|27255|56477|56956|57216|57549|60675|64843|80310|123920|220164|223117|284114|374946|641700|100528032	ALCAM|ANGPT1|ANGPT2|BST1|CCR5|CXADR|DCC|DPP4|EGR2|EGR3|EPHA3|EPHB2|EPHB3|ETV1|F2RL1|F7|FGF7|FOXD1|FPR3|GBX2|FFAR2|IL6|CXCR2|IL12A|ITGA2|ITGB3|KIT|LAMC2|LOX|MATN2|MET|NGFR|NOTCH1|OTX2|PDGFB|PDGFRA|PLAU|PLP2|ROBO2|CCL3|CCL5|CCL20|THBS1|TRIO|VEGFA|PLA2G7|FZD3|SEMA5A|NTN1|CCL27|VAX1|KLRK1|FLRT3|CNTN6|CCL28|LHX9|VANGL2|IGSF9|PROK2|ISL2|PDGFD|CMTM3|DOK6|SEMA3D|TMEM102|DRAXIN|ECSCR|KLRC4-KLRK1	-2.6	Input ID
REACTOME_AUF1_HNRNP_D0_BINDS_AND_DESTABILIZES_MRNA	REACTOME_AUF1_HNRNP_D0_BINDS_AND_DESTABILIZES_MRNA		53	0.386114	3.33199	0	7.54e-06	0.002	9114	tags=75%, list=37%, signal=119%		GO Biological Processes	19	GO:0050878	regulation of body fluid levels	-4.3	1.7	4.3	24156	507	1549	56	3.6	0.47	187|242|302|362|538|595|685|780|830|1131|1277|1278|1281|2048|2149|2150|2153|2155|3020|3037|3043|3045|3046|3066|3099|3569|3673|3690|4233|4645|4830|4883|5024|5066|5155|5156|5327|5328|5627|7035|7057|7372|7422|7450|8323|8835|8862|10630|10855|22915|26154|54331|65266|79864|80739|84959	APLNR|ALOX12B|ANXA2|AQP5|ATP7A|CCND1|BTC|DDR1|CAPZA2|CHRM3|COL1A1|COL1A2|COL3A1|EPHB2|F2R|F2RL1|F5|F7|H3-3A|HAS2|HBB|HBD|HBE1|HDAC2|HK2|IL6|ITGA2|ITGB3|MET|MYO5B|NME1|NPR3|P2RX3|PAM|PDGFB|PDGFRA|PLAT|PLAU|PROS1|TFPI|THBS1|UMPS|VEGFA|VWF|FZD6|SOCS2|APLN|PDPN|HPSE|MMRN1|ABCA12|GNG2|WNK4|JHY|MPIG6B|UBASH3B	-2.6	Input ID
REACTOME_INTERACTIONS_OF_VPR_WITH_HOST_CELLULAR_PROTEINS	REACTOME_INTERACTIONS_OF_VPR_WITH_HOST_CELLULAR_PROTEINS		35	0.479039	3.32799	0	7.52e-06	0.002	5820	tags=71%, list=24%, signal=93%		GO Biological Processes	19	GO:0032200	telomere organization	-4.3	2.3	4.6	24156	175	1549	26	1.7	0.33	545|641|675|2237|3020|3178|4609|4751|5111|5422|5557|5570|5888|5983|5984|5985|6119|7015|7520|9134|9212|23137|26272|26354|54433|80119	ATR|BLM|BRCA2|FEN1|H3-3A|HNRNPA1|MYC|NEK2|PCNA|POLA1|PRIM1|PKIB|RAD51|RFC3|RFC4|RFC5|RPA3|TERT|XRCC5|CCNE2|AURKB|SMC5|FBXO4|GNL3|GAR1|PIF1	-2.6	Input ID
REACTOME_SUMOYLATION_OF_CHROMATIN_ORGANIZATION_PROTEINS	REACTOME_SUMOYLATION_OF_CHROMATIN_ORGANIZATION_PROTEINS		54	0.383954	3.32593	0	7.5e-06	0.002	12478	tags=89%, list=51%, signal=179%		GO Biological Processes	19	GO:0036293	response to decreased oxygen levels	-4.2	1.9	4.3	24156	370	1549	44	2.8	0.42	285|317|538|768|890|891|1803|1869|1909|1958|1978|2155|3099|3673|3751|3776|3939|4017|4193|4313|4323|4602|4609|4851|5024|5066|5163|5327|5328|5352|5562|5740|5743|6326|6781|7015|7057|7157|7422|8614|10631|79723|83990|100133941	ANGPT2|APAF1|ATP7A|CA9|CCNA2|CCNB1|DPP4|E2F1|EDNRA|EGR1|EIF4EBP1|F7|HK2|ITGA2|KCND2|KCNK2|LDHA|LOXL2|MDM2|MMP2|MMP14|MYB|MYC|NOTCH1|P2RX3|PAM|PDK1|PLAT|PLAU|PLOD2|PRKAA1|PTGIS|PTGS2|SCN2A|STC1|TERT|THBS1|TP53|VEGFA|STC2|POSTN|SUV39H2|BRIP1|CD24	-2.5	Input ID
GO_TRANSLATIONAL_TERMINATION	GO_TRANSLATIONAL_TERMINATION		103	0.276303	3.32575	0	7.47e-06	0.002	13811	tags=83%, list=56%, signal=189%		GO Biological Processes	19	GO:0045047	protein targeting to ER	-4.2	2.7	4.7	24156	109	1549	19	1.2	0.28	5373|6133|6142|6157|6164|6170|6181|6201|6210|6222|6227|6234|6728|6731|9349|11231|23480|25873|60559	PMM2|RPL9|RPL18A|RPL27A|RPL34|RPL39|RPLP2|RPS7|RPS15A|RPS18|RPS21|RPS28|SRP19|SRP72|RPL23|SEC63|SEC61G|RPL36|SPCS3	-2.5	Input ID
GO_STEM_CELL_DIFFERENTIATION	GO_STEM_CELL_DIFFERENTIATION		220	0.19481	3.32477	0	7.45e-06	0.002	10712	tags=63%, list=43%, signal=110%		GO Biological Processes	19	GO:0044773	mitotic DNA damage checkpoint	-4.2	2.8	4.7	24156	100	1549	18	1.2	0.27	595|641|891|983|1017|1869|2177|4193|5111|6659|6790|7157|11073|51512|55159|63967|144715|146956	CCND1|BLM|CCNB1|CDK1|CDK2|E2F1|FANCD2|MDM2|PCNA|SOX4|AURKA|TP53|TOPBP1|GTSE1|RFWD3|CLSPN|RAD9B|EME1	-2.5	Input ID
GO_ATP_DEPENDENT_CHROMATIN_REMODELING	GO_ATP_DEPENDENT_CHROMATIN_REMODELING		64	0.35047	3.32174	0	7.43e-06	0.002	9108	tags=72%, list=37%, signal=114%		GO Biological Processes	19	GO:0009112	nucleobase metabolic process	-4.2	4	5.1	24156	43	1549	11	0.71	0.21	55|316|1373|1503|4522|6240|7298|7372|8833|25902|56952	ACP3|AOX1|CPS1|CTPS1|MTHFD1|RRM1|TYMS|UMPS|GMPS|MTHFD1L|PRTFDC1	-2.5	Input ID
REACTOME_AURKA_ACTIVATION_BY_TPX2	REACTOME_AURKA_ACTIVATION_BY_TPX2		72	0.338755	3.32162	0	7.41e-06	0.002	9142	tags=71%, list=37%, signal=112%		Hallmark Gene Sets	23	M5944	HALLMARK ANGIOGENESIS	-4.2	4.3	5.2	24156	36	1549	10	0.65	0.2	894|1281|1290|4023|4060|6696|6781|7076|7422|10631	CCND2|COL3A1|COL5A2|LPL|LUM|SPP1|STC1|TIMP1|VEGFA|POSTN	-2.5	Input ID
GO_REGULATION_OF_NUCLEAR_DIVISION	GO_REGULATION_OF_NUCLEAR_DIVISION		168	0.214251	3.31904	0	7.39e-06	0.002	7379	tags=51%, list=30%, signal=73%		GO Biological Processes	19	GO:0048839	inner ear development	-4.2	2.2	4.5	24156	197	1549	28	1.8	0.34	220|890|1280|1301|2048|2254|2637|3776|4171|4851|6495|6935|7020|7976|8323|8820|9423|9497|9620|23493|51141|54360|55636|57216|84189|115908|125488|341640	ALDH1A3|CCNA2|COL2A1|COL11A1|EPHB2|FGF9|GBX2|KCNK2|MCM2|NOTCH1|SIX1|ZEB1|TFAP2A|FZD3|FZD6|HESX1|NTN1|SLC4A7|CELSR1|HEY2|INSIG2|CYTL1|CHD7|VANGL2|SLITRK6|CTHRC1|TTC39C|FREM2	-2.5	Input ID
REACTOME_METABOLISM_OF_POLYAMINES	REACTOME_METABOLISM_OF_POLYAMINES		57	0.366833	3.31356	0	7.37e-06	0.002	9582	tags=75%, list=39%, signal=123%		GO Biological Processes	19	GO:0034470	ncRNA processing	-4.2	1.8	4.3	24156	383	1549	45	2.9	0.43	2091|4234|5393|6201|6227|6234|8886|9188|10360|10412|10799|10885|11340|22803|22894|23160|23517|25879|25896|51002|51018|51096|51605|54433|54517|54881|54901|54931|55127|55636|55759|64172|64216|65008|79863|83732|84128|84135|84549|116461|134430|134637|283742|339487|389421	FBL|METTL1|EXOSC9|RPS7|RPS21|RPS28|DDX18|DDX21|NPM3|NSA2|RPP40|WDR3|EXOSC8|XRN2|DIS3|WDR43|MTREX|DCAF13|INTS7|TPRKB|RRP15|UTP18|TRMT6|GAR1|PUS7|TEX10|CDKAL1|TRMT10C|HEATR1|CHD7|WDR12|OSGEPL1|TFB2M|MRPL1|RBFA|RIOK1|WDR75|UTP15|MAK16|TSEN15|WDR36|ADAT2|FAM98B|ZBTB8OS|LIN28B	-2.5	Input ID
GO_REGULATION_OF_SYMBIOSIS_ENCOMPASSING_MUTUALISM_THROUGH_PARASITISM	GO_REGULATION_OF_SYMBIOSIS_ENCOMPASSING_MUTUALISM_THROUGH_PARASITISM		193	0.204773	3.31089	0	7.36e-06	0.002	9432	tags=59%, list=38%, signal=94%		Reactome Gene Sets	6	R-HSA-72737	Cap-dependent Translation Initiation	-4.2	2.6	4.6	24156	119	1549	20	1.3	0.29	1973|1978|3646|6133|6142|6157|6164|6170|6181|6201|6210|6222|6227|6234|9349|10480|25873|26986|51386|200916	EIF4A1|EIF4EBP1|EIF3E|RPL9|RPL18A|RPL27A|RPL34|RPL39|RPLP2|RPS7|RPS15A|RPS18|RPS21|RPS28|RPL23|EIF3M|RPL36|PABPC1|EIF3L|RPL22L1	-2.5	Input ID
HALLMARK_MYC_TARGETS_V2	HALLMARK_MYC_TARGETS_V2		58	0.373238	3.30661	0	7.34e-06	0.002	10380	tags=79%, list=42%, signal=137%		Reactome Gene Sets	6	R-HSA-72613	Eukaryotic Translation Initiation	-4.2	2.6	4.6	24156	119	1549	20	1.3	0.29	1973|1978|3646|6133|6142|6157|6164|6170|6181|6201|6210|6222|6227|6234|9349|10480|25873|26986|51386|200916	EIF4A1|EIF4EBP1|EIF3E|RPL9|RPL18A|RPL27A|RPL34|RPL39|RPLP2|RPS7|RPS15A|RPS18|RPS21|RPS28|RPL23|EIF3M|RPL36|PABPC1|EIF3L|RPL22L1	-2.5	Input ID
GO_REGULATION_OF_RNA_SPLICING	GO_REGULATION_OF_RNA_SPLICING		129	0.248606	3.30534	0	7.32e-06	0.002	11876	tags=73%, list=48%, signal=140%		GO Biological Processes	19	GO:0046683	response to organophosphorus	-4.2	2.5	4.6	24156	138	1549	22	1.4	0.3	196|366|1261|1277|1373|2354|2819|3488|3726|3939|4327|4435|4830|5024|5743|5983|6382|6781|7298|7425|24145|54675	AHR|AQP9|CNGA3|COL1A1|CPS1|FOSB|GPD1|IGFBP5|JUNB|LDHA|MMP19|CITED1|NME1|P2RX3|PTGS2|RFC3|SDC1|STC1|TYMS|VGF|PANX1|CRLS1	-2.5	Input ID
HOXA9_DN.V1_DN	HOXA9_DN.V1_DN		175	0.213112	3.29968	0	7.3e-06	0.002	9441	tags=59%, list=38%, signal=96%		GO Biological Processes	19	GO:0034504	protein localization to nucleus	-4.2	2	4.4	24156	272	1549	35	2.3	0.38	284|580|983|1277|1871|1894|2254|3837|3838|3842|3976|4193|4804|5296|5347|5743|6495|7015|7157|9349|9500|9688|10527|10736|26022|26272|51512|55027|55705|55726|55916|57122|64901|79711|120892	ANGPT1|BARD1|CDK1|COL1A1|E2F3|ECT2|FGF9|KPNB1|KPNA2|TNPO1|LIF|MDM2|NGFR|PIK3R2|PLK1|PTGS2|SIX1|TERT|TP53|RPL23|MAGED1|NUP93|IPO7|SIX2|TMEM98|FBXO4|GTSE1|HEATR3|IPO9|INTS13|NXT2|NUP107|RANBP17|IPO4|LRRK2	-2.5	Input ID
GO_REGULATION_OF_TELOMERE_MAINTENANCE	GO_REGULATION_OF_TELOMERE_MAINTENANCE		76	0.319541	3.29876	0	7.28e-06	0.002	10644	tags=75%, list=43%, signal=131%		Reactome Gene Sets	6	R-HSA-453274	Mitotic G2-G2/M phases	-4.2	2.2	4.5	24156	198	1549	28	1.8	0.34	890|891|902|983|993|1017|1063|1869|1871|2305|3161|4751|5347|6790|7157|7465|7979|9088|9662|9702|10733|11064|22822|22974|51512|81027|115106|286826	CCNA2|CCNB1|CCNH|CDK1|CDC25A|CDK2|CENPF|E2F1|E2F3|FOXM1|HMMR|NEK2|PLK1|AURKA|TP53|WEE1|SEM1|PKMYT1|CEP135|CEP57|PLK4|CNTRL|PHLDA1|TPX2|GTSE1|TUBB1|HAUS1|LIN9	-2.5	Input ID
REACTOME_NUCLEAR_PORE_COMPLEX_NPC_DISASSEMBLY	REACTOME_NUCLEAR_PORE_COMPLEX_NPC_DISASSEMBLY		33	0.480519	3.29732	0	7.26e-06	0.002	6103	tags=73%, list=25%, signal=96%		GO Biological Processes	19	GO:0007584	response to nutrient	-4.2	2.1	4.4	24156	219	1549	30	1.9	0.35	317|429|590|595|916|1277|1594|2155|2696|3156|3371|3485|3673|3939|4023|4193|5024|5111|5743|6696|6781|7298|8614|8805|8942|9388|10631|24145|56477|83990	APAF1|ASCL1|BCHE|CCND1|CD3E|COL1A1|CYP27B1|F7|GIPR|HMGCR|TNC|IGFBP2|ITGA2|LDHA|LPL|MDM2|P2RX3|PCNA|PTGS2|SPP1|STC1|TYMS|STC2|TRIM24|KYNU|LIPG|POSTN|PANX1|CCL28|BRIP1	-2.4	Input ID
REACTOME_RNA_POLYMERASE_II_TRANSCRIPTION_TERMINATION	REACTOME_RNA_POLYMERASE_II_TRANSCRIPTION_TERMINATION		65	0.348978	3.29534	0	7.24e-06	0.002	10011	tags=75%, list=41%, signal=127%		Reactome Gene Sets	6	R-HSA-983231	Factors involved in megakaryocyte development and platelet production	-4.1	2.3	4.5	24156	168	1549	25	1.6	0.32	830|1017|1062|3020|3043|3045|3046|3066|3832|3833|4602|7157|7465|9493|9585|11004|24137|29127|55083|55669|56992|81027|81930|146909|285643	CAPZA2|CDK2|CENPE|H3-3A|HBB|HBD|HBE1|HDAC2|KIF11|KIFC1|MYB|TP53|WEE1|KIF23|KIF20B|KIF2C|KIF4A|RACGAP1|KIF26B|MFN1|KIF15|TUBB1|KIF18A|KIF18B|KIF4B	-2.4	Input ID
MEK_UP.V1_DN	MEK_UP.V1_DN		169	0.214715	3.29101	0	7.22e-06	0.002	10067	tags=62%, list=41%, signal=104%		GO Biological Processes	19	GO:0045143	homologous chromosome segregation	-4.1	3.4	4.9	24156	59	1549	13	0.84	0.23	2177|5347|9134|9232|9319|9700|9985|10734|10744|55706|83990|84944|256126	FANCD2|PLK1|CCNE2|PTTG1|TRIP13|ESPL1|REC8|STAG3|PTTG2|NDC1|BRIP1|MAEL|SYCE2	-2.4	Input ID
GO_MITOTIC_DNA_INTEGRITY_CHECKPOINT	GO_MITOTIC_DNA_INTEGRITY_CHECKPOINT		94	0.278394	3.29006	0	7.2e-06	0.002	9955	tags=68%, list=40%, signal=114%		GO Biological Processes	19	GO:1902751	positive regulation of cell cycle G2/M phase transition	-4.1	4.7	5.3	24156	30	1549	9	0.58	0.19	595|891|983|993|1019|4869|8317|26271|79915	CCND1|CCNB1|CDK1|CDC25A|CDK4|NPM1|CDC7|FBXO5|ATAD5	-2.4	Input ID
GO_POSITIVE_REGULATION_OF_TRANSLATION	GO_POSITIVE_REGULATION_OF_TRANSLATION		113	0.262146	3.28781	0	7.18e-06	0.002	11465	tags=73%, list=46%, signal=135%		GO Biological Processes	19	GO:0010389	regulation of G2/M transition of mitotic cell cycle	-4.1	2.2	4.4	24156	199	1549	28	1.8	0.34	595|641|891|983|990|993|1017|1019|1063|3161|4751|5347|6790|8317|9212|9662|9702|9928|10733|11064|11073|22974|26271|63967|79621|85417|90381|115106	CCND1|BLM|CCNB1|CDK1|CDC6|CDC25A|CDK2|CDK4|CENPF|HMMR|NEK2|PLK1|AURKA|CDC7|AURKB|CEP135|CEP57|KIF14|PLK4|CNTRL|TOPBP1|TPX2|FBXO5|CLSPN|RNASEH2B|CCNB3|TICRR|HAUS1	-2.4	Input ID
REACTOME_REGULATION_OF_TP53_ACTIVITY	REACTOME_REGULATION_OF_TP53_ACTIVITY		152	0.231035	3.28777	0	7.16e-06	0.002	11053	tags=68%, list=45%, signal=122%		KEGG Pathway	24	hsa04510	Focal adhesion	-4.1	2.2	4.4	24156	199	1549	28	1.8	0.34	595|858|894|1277|1278|1280|1282|1284|1292|1297|1299|3371|3673|3675|3676|3690|3912|3915|3918|4233|5155|5156|5296|6696|7057|7422|7450|80310	CCND1|CAV2|CCND2|COL1A1|COL1A2|COL2A1|COL4A1|COL4A2|COL6A2|COL9A1|COL9A3|TNC|ITGA2|ITGA3|ITGA4|ITGB3|LAMB1|LAMC1|LAMC2|MET|PDGFB|PDGFRA|PIK3R2|SPP1|THBS1|VEGFA|VWF|PDGFD	-2.4	Input ID
KEGG_PYRIMIDINE_METABOLISM	KEGG_PYRIMIDINE_METABOLISM		93	0.295186	3.28755	0	7.14e-06	0.002	9192	tags=67%, list=37%, signal=106%		Reactome Gene Sets	6	R-HSA-156827	L13a-mediated translational silencing of Ceruloplasmin expression	-4.1	2.7	4.6	24156	111	1549	19	1.2	0.28	1973|3646|6133|6142|6157|6164|6170|6181|6201|6210|6222|6227|6234|9349|10480|25873|26986|51386|200916	EIF4A1|EIF3E|RPL9|RPL18A|RPL27A|RPL34|RPL39|RPLP2|RPS7|RPS15A|RPS18|RPS21|RPS28|RPL23|EIF3M|RPL36|PABPC1|EIF3L|RPL22L1	-2.4	Input ID
REACTOME_TRANSPORT_OF_THE_SLBP_DEPENDANT_MATURE_MRNA	REACTOME_TRANSPORT_OF_THE_SLBP_DEPENDANT_MATURE_MRNA		34	0.473405	3.28654	0	7.13e-06	0.002	5751	tags=71%, list=23%, signal=92%		GO Biological Processes	19	GO:0048483	autonomic nervous system development	-4.1	3.9	5	24156	44	1549	11	0.71	0.21	429|1909|1959|2637|3212|3642|6495|6659|6664|7020|7976	ASCL1|EDNRA|EGR2|GBX2|HOXB2|INSM1|SIX1|SOX4|SOX11|TFAP2A|FZD3	-2.4	Input ID
GO_S_ADENOSYLMETHIONINE_DEPENDENT_METHYLTRANSFERASE_ACTIVITY	GO_S_ADENOSYLMETHIONINE_DEPENDENT_METHYLTRANSFERASE_ACTIVITY		133	0.237416	3.27899	0	7.11e-06	0.002	13837	tags=80%, list=56%, signal=180%		GO Biological Processes	19	GO:0048660	regulation of smooth muscle cell proliferation	-4.1	2.3	4.5	24156	169	1549	25	1.6	0.32	1786|2254|3156|3248|3488|3569|3592|3673|4193|4313|4318|4602|4883|4889|5155|5743|6352|7015|7057|7520|8840|8862|10203|10221|80310	DNMT1|FGF9|HMGCR|HPGD|IGFBP5|IL6|IL12A|ITGA2|MDM2|MMP2|MMP9|MYB|NPR3|NPY5R|PDGFB|PTGS2|CCL5|TERT|THBS1|XRCC5|CCN4|APLN|CALCRL|TRIB1|PDGFD	-2.4	Input ID
GO_SIGNAL_TRANSDUCTION_IN_RESPONSE_TO_DNA_DAMAGE	GO_SIGNAL_TRANSDUCTION_IN_RESPONSE_TO_DNA_DAMAGE		118	0.267039	3.27737	0	7.09e-06	0.002	7242	tags=56%, list=29%, signal=79%		GO Biological Processes	19	GO:0002009	morphogenesis of an epithelium	-4.1	1.7	4.2	24156	551	1549	59	3.8	0.49	220|317|538|768|780|960|1282|1289|1909|2119|2252|2297|2637|3212|3371|3488|3579|3976|4233|4323|4435|4522|4609|4804|4838|4851|6201|6495|6659|6664|7020|7041|7422|7976|8323|8820|8914|9423|9500|9585|9620|10082|10252|10630|10736|22943|23767|25902|51098|55083|57216|57664|65266|79191|115908|130497|131405|341640|388389	ALDH1A3|APAF1|ATP7A|CA9|DDR1|CD44|COL4A1|COL5A1|EDNRA|ETV5|FGF7|FOXD1|GBX2|HOXB2|TNC|IGFBP5|CXCR2|LIF|MET|MMP14|CITED1|MTHFD1|MYC|NGFR|NODAL|NOTCH1|RPS7|SIX1|SOX4|SOX11|TFAP2A|TGFB1I1|VEGFA|FZD3|FZD6|HESX1|TIMELESS|NTN1|MAGED1|KIF20B|CELSR1|GPC6|SPRY1|PDPN|SIX2|DKK1|FLRT3|MTHFD1L|IFT52|KIF26B|VANGL2|PLEKHA4|WNK4|IRX3|CTHRC1|OSR1|TRIM71|FREM2|CCDC103	-2.4	Input ID
REACTOME_REGULATION_OF_GLUCOKINASE_BY_GLUCOKINASE_REGULATORY_PROTEIN	REACTOME_REGULATION_OF_GLUCOKINASE_BY_GLUCOKINASE_REGULATORY_PROTEIN		30	0.500813	3.27448	0	7.07e-06	0.002	5751	tags=73%, list=23%, signal=96%		GO Biological Processes	19	GO:0051988	regulation of attachment of spindle microtubules to kinetochore	-4.1	7.2	5.9	24156	13	1549	6	0.39	0.16	891|1894|4751|9212|29127|90417	CCNB1|ECT2|NEK2|AURKB|RACGAP1|KNSTRN	-2.4	Input ID
GO_TRANSLATION_FACTOR_ACTIVITY_RNA_BINDING	GO_TRANSLATION_FACTOR_ACTIVITY_RNA_BINDING		81	0.313796	3.26753	0	7.05e-06	0.002	9340	tags=69%, list=38%, signal=111%		GO Biological Processes	19	GO:0006913	nucleocytoplasmic transport	-4.1	1.9	4.3	24156	352	1549	42	2.7	0.41	284|580|983|1871|1894|1959|2254|3178|3837|3838|3842|4193|4435|4869|5296|5743|6607|6632|6635|6637|7157|9349|9688|9939|10527|10736|11097|23279|51512|51692|55027|55110|55705|55706|55916|57122|57510|64901|79711|79833|81608|120892	ANGPT1|BARD1|CDK1|E2F3|ECT2|EGR2|FGF9|HNRNPA1|KPNB1|KPNA2|TNPO1|MDM2|CITED1|NPM1|PIK3R2|PTGS2|SMN2|SNRPD1|SNRPE|SNRPG|TP53|RPL23|NUP93|RBM8A|IPO7|SIX2|NUP42|NUP160|GTSE1|CPSF3|HEATR3|MAGOHB|IPO9|NDC1|NXT2|NUP107|XPO5|RANBP17|IPO4|GEMIN6|FIP1L1|LRRK2	-2.4	Input ID
GO_REGULATION_OF_STEM_CELL_DIFFERENTIATION	GO_REGULATION_OF_STEM_CELL_DIFFERENTIATION		107	0.271154	3.26665	0	7.04e-06	0.002	10632	tags=70%, list=43%, signal=123%		Reactome Gene Sets	6	R-HSA-69478	G2/M DNA replication checkpoint	-4.1	12	6.7	24156	5	1549	4	0.26	0.13	891|983|7465|9088	CCNB1|CDK1|WEE1|PKMYT1	-2.4	Input ID
PID_AURORA_B_PATHWAY	PID_AURORA_B_PATHWAY		34	0.466684	3.26493	0	7.02e-06	0.002	9545	tags=85%, list=39%, signal=139%		Reactome Gene Sets	6	R-HSA-68911	G2 Phase	-4.1	12	6.7	24156	5	1549	4	0.26	0.13	890|1017|1869|1871	CCNA2|CDK2|E2F1|E2F3	-2.4	Input ID
REACTOME_TCF_DEPENDENT_SIGNALING_IN_RESPONSE_TO_WNT	REACTOME_TCF_DEPENDENT_SIGNALING_IN_RESPONSE_TO_WNT		163	0.218395	3.26348	0	7e-06	0.002	11448	tags=68%, list=46%, signal=126%		Canonical Pathways	11	M65	PID FRA PATHWAY	-4.1	4.2	5.1	24156	37	1549	10	0.65	0.2	595|890|1029|1278|3569|3726|3976|4313|4318|5328	CCND1|CCNA2|CDKN2A|COL1A2|IL6|JUNB|LIF|MMP2|MMP9|PLAU	-2.4	Input ID
REACTOME_DEADENYLATION_DEPENDENT_MRNA_DECAY	REACTOME_DEADENYLATION_DEPENDENT_MRNA_DECAY		53	0.377025	3.26126	0	6.98e-06	0.002	13062	tags=91%, list=53%, signal=192%		GO Biological Processes	19	GO:0051307	meiotic chromosome separation	-4.1	5.2	5.4	24156	24	1549	8	0.52	0.18	7153|7272|9700|23397|57697|80010|146956|164045	TOP2A|TTK|ESPL1|NCAPH|FANCM|RMI1|EME1|HFM1	-2.4	Input ID
GO_SMALL_SUBUNIT_PROCESSOME	GO_SMALL_SUBUNIT_PROCESSOME		33	0.479167	3.25828	0	6.96e-06	0.002	9127	tags=85%, list=37%, signal=134%		Reactome Gene Sets	6	R-HSA-422475	Axon guidance	-4.1	1.7	4.1	24156	552	1549	59	3.8	0.49	214|971|1280|1281|1282|1284|1289|1290|1292|1297|1299|1630|1641|2042|2048|2049|3673|3690|3912|3915|4233|4313|4318|5296|6092|6133|6142|6157|6164|6170|6181|6201|6210|6222|6227|6234|6323|6326|6335|7204|7979|8128|9037|9349|9423|9939|23767|24137|25873|26986|27255|27330|55110|56956|81027|200916|220164|285643|100133941	ALCAM|CD72|COL2A1|COL3A1|COL4A1|COL4A2|COL5A1|COL5A2|COL6A2|COL9A1|COL9A3|DCC|DCX|EPHA3|EPHB2|EPHB3|ITGA2|ITGB3|LAMB1|LAMC1|MET|MMP2|MMP9|PIK3R2|ROBO2|RPL9|RPL18A|RPL27A|RPL34|RPL39|RPLP2|RPS7|RPS15A|RPS18|RPS21|RPS28|SCN1A|SCN2A|SCN9A|TRIO|SEM1|ST8SIA2|SEMA5A|RPL23|NTN1|RBM8A|FLRT3|KIF4A|RPL36|PABPC1|CNTN6|RPS6KA6|MAGOHB|LHX9|TUBB1|RPL22L1|DOK6|KIF4B|CD24	-2.4	Input ID
REACTOME_UB_SPECIFIC_PROCESSING_PROTEASES	REACTOME_UB_SPECIFIC_PROCESSING_PROTEASES		156	0.220178	3.25084	0	6.95e-06	0.002	12473	tags=72%, list=51%, signal=146%		GO Biological Processes	19	GO:0070848	response to growth factor	-4.1	1.6	4.1	24156	736	1549	74	4.8	0.54	285|317|429|538|656|858|890|960|1277|1278|1280|1281|1284|1373|1848|1869|1958|1960|2116|2201|2252|2254|2297|3037|3066|3175|3178|3248|3371|3675|3690|4015|4060|4176|4193|4435|4609|4691|4804|4838|4851|5015|5155|5156|6352|6664|6935|7041|7057|7157|7321|7422|8754|8862|8877|9508|9702|10252|10399|10631|11117|11156|22943|23767|25878|54829|56975|79801|80310|94031|131405|143282|392255|407975	ANGPT2|APAF1|ASCL1|ATP7A|BMP8B|CAV2|CCNA2|CD44|COL1A1|COL1A2|COL2A1|COL3A1|COL4A2|CPS1|DUSP6|E2F1|EGR1|EGR3|ETV2|FBN2|FGF7|FGF9|FOXD1|HAS2|HDAC2|ONECUT1|HNRNPA1|HPGD|TNC|ITGA3|ITGB3|LOX|LUM|MCM7|MDM2|CITED1|MYC|NCL|NGFR|NODAL|NOTCH1|OTX2|PDGFB|PDGFRA|CCL5|SOX11|ZEB1|TGFB1I1|THBS1|TP53|UBE2D1|VEGFA|ADAM9|APLN|SPHK1|ADAMTS3|CEP57|SPRY1|RACK1|POSTN|EMILIN1|PTP4A3|DKK1|FLRT3|MXRA5|ASPN|FAM20C|SHCBP1|…	-2.4	Input ID
GO_METAPHASE_ANAPHASE_TRANSITION_OF_CELL_CYCLE	GO_METAPHASE_ANAPHASE_TRANSITION_OF_CELL_CYCLE		52	0.38393	3.24984	0	6.93e-06	0.002	9051	tags=75%, list=37%, signal=118%		GO Biological Processes	19	GO:0071900	regulation of protein serine/threonine kinase activity	-4.1	1.7	4.2	24156	528	1549	57	3.7	0.48	595|641|890|891|892|894|902|983|990|993|1019|1029|1033|1163|1164|1846|1847|1848|2048|2146|2149|3156|3481|3619|3815|4214|5155|5347|5562|5570|5608|7057|7422|8754|9077|9088|9134|9500|10178|10221|10252|10527|10926|22943|28951|54619|54757|55765|55872|57216|60675|79668|80310|85417|120892|389840|100133941	CCND1|BLM|CCNA2|CCNB1|CCNC|CCND2|CCNH|CDK1|CDC6|CDC25A|CDK4|CDKN2A|CDKN3|CKS1B|CKS2|DUSP4|DUSP5|DUSP6|EPHB2|EZH2|F2R|HMGCR|IGF2|INCENP|KIT|MAP3K1|PDGFB|PLK1|PRKAA1|PKIB|MAP2K6|THBS1|VEGFA|ADAM9|DIRAS3|PKMYT1|CCNE2|MAGED1|TENM1|TRIB1|SPRY1|IPO7|DBF4|DKK1|TRIB2|CCNJ|FAM20A|INAVA|PBK|VANGL2|PROK2|PARP8|PDGFD|CCNB3|LRRK2|MAP3K15|CD24	-2.4	Input ID
GO_PROTEIN_ACETYLTRANSFERASE_COMPLEX	GO_PROTEIN_ACETYLTRANSFERASE_COMPLEX		90	0.297638	3.24523	0	6.91e-06	0.002	15162	tags=91%, list=61%, signal=235%		GO Biological Processes	19	GO:0031589	cell-substrate adhesion	-4.1	1.9	4.2	24156	353	1549	42	2.7	0.41	284|285|683|780|916|960|1021|1029|1277|1281|1305|1842|2042|2049|3037|3175|3232|3673|3675|3676|3690|3912|3915|4323|4851|5328|6281|7041|7057|7422|7450|8754|9928|10630|10631|10855|11117|22795|25975|27185|51330|56477	ANGPT1|ANGPT2|BST1|DDR1|CD3E|CD44|CDK6|CDKN2A|COL1A1|COL3A1|COL13A1|ECM2|EPHA3|EPHB3|HAS2|ONECUT1|HOXD3|ITGA2|ITGA3|ITGA4|ITGB3|LAMB1|LAMC1|MMP14|NOTCH1|PLAU|S100A10|TGFB1I1|THBS1|VEGFA|VWF|ADAM9|KIF14|PDPN|POSTN|HPSE|EMILIN1|NID2|EGFL6|DISC1|TNFRSF12A|CCL28	-2.4	Input ID
GO_CHROMOSOME_LOCALIZATION	GO_CHROMOSOME_LOCALIZATION		66	0.341285	3.24452	0	6.89e-06	0.002	9545	tags=73%, list=39%, signal=118%		GO Biological Processes	19	GO:0071479	cellular response to ionizing radiation	-4.1	3.2	4.8	24156	68	1549	14	0.9	0.24	545|641|1894|1958|3428|4193|5888|7157|7520|10635|25896|26272|64710|144715	ATR|BLM|ECT2|EGR1|IFI16|MDM2|RAD51|TP53|XRCC5|RAD51AP1|INTS7|FBXO4|NUCKS1|RAD9B	-2.4	Input ID
GO_3_5_EXONUCLEASE_ACTIVITY	GO_3_5_EXONUCLEASE_ACTIVITY		51	0.382238	3.24407	0	6.88e-06	0.002	7520	tags=69%, list=30%, signal=99%		Reactome Gene Sets	6	R-HSA-1799339	SRP-dependent cotranslational protein targeting to membrane	-4.1	2.6	4.6	24156	112	1549	19	1.2	0.28	6133|6142|6157|6164|6170|6181|6201|6210|6222|6227|6234|6728|6731|6746|9349|23480|25873|60559|200916	RPL9|RPL18A|RPL27A|RPL34|RPL39|RPLP2|RPS7|RPS15A|RPS18|RPS21|RPS28|SRP19|SRP72|SSR2|RPL23|SEC61G|RPL36|SPCS3|RPL22L1	-2.4	Input ID
GO_REGULATION_OF_MRNA_SPLICING_VIA_SPLICEOSOME	GO_REGULATION_OF_MRNA_SPLICING_VIA_SPLICEOSOME		96	0.279803	3.24348	0	6.86e-06	0.002	11113	tags=73%, list=45%, signal=132%		GO Biological Processes	19	GO:0046677	response to antibiotic	-4.1	1.9	4.2	24156	331	1549	40	2.6	0.4	70|196|538|595|761|983|1277|1894|1958|1978|2146|3040|3043|3066|3156|3178|3248|3371|3569|3939|4193|4233|4602|5111|5155|5321|5562|6382|7157|7298|8754|8836|8877|8914|9349|10399|51765|55364|80310|120892	ACTC1|AHR|ATP7A|CCND1|CA3|CDK1|COL1A1|ECT2|EGR1|EIF4EBP1|EZH2|HBA2|HBB|HDAC2|HMGCR|HNRNPA1|HPGD|TNC|IL6|LDHA|MDM2|MET|MYB|PCNA|PDGFB|PLA2G4A|PRKAA1|SDC1|TP53|TYMS|ADAM9|GGH|SPHK1|TIMELESS|RPL23|RACK1|STK26|IMPACT|PDGFD|LRRK2	-2.4	Input ID
GO_NUCLEAR_TRANSCRIBED_MRNA_CATABOLIC_PROCESS_EXONUCLEOLYTIC	GO_NUCLEAR_TRANSCRIBED_MRNA_CATABOLIC_PROCESS_EXONUCLEOLYTIC		35	0.452109	3.24186	0	6.84e-06	0.002	12828	tags=97%, list=52%, signal=202%		GO Biological Processes	19	GO:0090305	nucleic acid phosphodiester bond hydrolysis	-4	1.9	4.3	24156	309	1549	38	2.5	0.39	317|2237|3005|3569|3837|5111|5393|5932|5980|5983|5984|5985|6119|6227|7257|9941|10535|10799|11340|22803|22894|30834|51692|55728|55775|56164|57697|64782|64789|79621|79915|80055|81608|83940|116461|144715|146956|348654	APAF1|FEN1|H1-0|IL6|KPNB1|PCNA|EXOSC9|RBBP8|REV3L|RFC3|RFC4|RFC5|RPA3|RPS21|TSNAX|EXOG|RNASEH2A|RPP40|EXOSC8|XRN2|DIS3|ZNRD1|CPSF3|N4BP2|TDP1|STK31|FANCM|AEN|EXO5|RNASEH2B|ATAD5|PGAP1|FIP1L1|TATDN1|TSEN15|RAD9B|EME1|GEN1	-2.4	Input ID
REACTOME_HEDGEHOG_LIGAND_BIOGENESIS	REACTOME_HEDGEHOG_LIGAND_BIOGENESIS		63	0.345736	3.24148	0	6.83e-06	0.002	9114	tags=71%, list=37%, signal=113%		GO Biological Processes	19	GO:0007423	sensory organ development	-4	1.7	4.1	24156	554	1549	59	3.8	0.49	220|362|429|780|890|1019|1280|1282|1289|1290|1301|1641|1735|2048|2201|2254|2637|2779|3066|3776|3815|4171|4648|4851|5156|5584|6240|6495|6664|6935|7020|7422|7483|7976|8323|8820|8842|9423|9497|9620|10736|10763|11023|22803|23287|23493|24147|50937|51141|54360|55636|57216|64220|84189|115908|125488|130497|167153|341640	ALDH1A3|AQP5|ASCL1|DDR1|CCNA2|CDK4|COL2A1|COL4A1|COL5A1|COL5A2|COL11A1|DCX|DIO3|EPHB2|FBN2|FGF9|GBX2|GNAT1|HDAC2|KCNK2|KIT|MCM2|MYO7B|NOTCH1|PDGFRA|PRKCI|RRM1|SIX1|SOX11|ZEB1|TFAP2A|VEGFA|WNT9A|FZD3|FZD6|HESX1|PROM1|NTN1|SLC4A7|CELSR1|SIX2|NES|VAX1|XRN2|AGTPBP1|HEY2|FJX1|CDON|INSIG2|CYTL1|CHD7|VANGL2|STRA6|SLITRK6|CTHRC1|TTC39C|OSR1|TENT2|FREM2	-2.4	Input ID
GO_REGULATION_OF_TRANSLATIONAL_INITIATION	GO_REGULATION_OF_TRANSLATIONAL_INITIATION		73	0.327203	3.24	0	6.81e-06	0.002	11553	tags=79%, list=47%, signal=149%		GO Biological Processes	19	GO:0048659	smooth muscle cell proliferation	-4	2.3	4.4	24156	171	1549	25	1.6	0.32	1786|2254|3156|3248|3488|3569|3592|3673|4193|4313|4318|4602|4883|4889|5155|5743|6352|7015|7057|7520|8840|8862|10203|10221|80310	DNMT1|FGF9|HMGCR|HPGD|IGFBP5|IL6|IL12A|ITGA2|MDM2|MMP2|MMP9|MYB|NPR3|NPY5R|PDGFB|PTGS2|CCL5|TERT|THBS1|XRCC5|CCN4|APLN|CALCRL|TRIB1|PDGFD	-2.3	Input ID
GO_DNA_TEMPLATED_TRANSCRIPTION_INITIATION	GO_DNA_TEMPLATED_TRANSCRIPTION_INITIATION		219	0.18691	3.23789	0	6.79e-06	0.002	11201	tags=64%, list=45%, signal=116%		GO Biological Processes	19	GO:0072599	establishment of protein localization to endoplasmic reticulum	-4	2.6	4.5	24156	113	1549	19	1.2	0.28	5373|6133|6142|6157|6164|6170|6181|6201|6210|6222|6227|6234|6728|6731|9349|11231|23480|25873|60559	PMM2|RPL9|RPL18A|RPL27A|RPL34|RPL39|RPLP2|RPS7|RPS15A|RPS18|RPS21|RPS28|SRP19|SRP72|RPL23|SEC63|SEC61G|RPL36|SPCS3	-2.3	Input ID
REACTOME_CELLULAR_RESPONSE_TO_HYPOXIA	REACTOME_CELLULAR_RESPONSE_TO_HYPOXIA		70	0.331508	3.22841	0	6.78e-06	0.002	9114	tags=70%, list=37%, signal=111%		GO Biological Processes	19	GO:2000573	positive regulation of DNA biosynthetic process	-4	3.2	4.7	24156	69	1549	14	0.9	0.24	545|3178|4609|4751|5111|5155|5570|5983|5984|5985|7520|9212|26272|79075	ATR|HNRNPA1|MYC|NEK2|PCNA|PDGFB|PKIB|RFC3|RFC4|RFC5|XRCC5|AURKB|FBXO4|DSCC1	-2.3	Input ID
GO_RNA_METHYLTRANSFERASE_ACTIVITY	GO_RNA_METHYLTRANSFERASE_ACTIVITY		59	0.354006	3.22565	0	6.76e-06	0.002	12613	tags=86%, list=51%, signal=176%		GO Biological Processes	19	GO:1900264	positive regulation of DNA-directed DNA polymerase activity	-4	8.7	6	24156	9	1549	5	0.32	0.14	5111|5983|5984|5985|79075	PCNA|RFC3|RFC4|RFC5|DSCC1	-2.3	Input ID
REACTOME_ASPARAGINE_N_LINKED_GLYCOSYLATION	REACTOME_ASPARAGINE_N_LINKED_GLYCOSYLATION		289	0.165523	3.22564	0	6.74e-06	0.002	13123	tags=70%, list=53%, signal=147%		GO Biological Processes	19	GO:1900262	regulation of DNA-directed DNA polymerase activity	-4	8.7	6	24156	9	1549	5	0.32	0.14	5111|5983|5984|5985|79075	PCNA|RFC3|RFC4|RFC5|DSCC1	-2.3	Input ID
GO_TRANSFERASE_ACTIVITY_TRANSFERRING_ACYL_GROUPS	GO_TRANSFERASE_ACTIVITY_TRANSFERRING_ACYL_GROUPS		217	0.188812	3.22528	0	6.73e-06	0.002	15279	tags=81%, list=62%, signal=210%		Reactome Gene Sets	6	R-HSA-2995383	Initiation of Nuclear Envelope (NE) Reformation	-4	5.7	5.4	24156	19	1549	7	0.45	0.17	891|983|3837|3930|4001|7443|7444	CCNB1|CDK1|KPNB1|LBR|LMNB1|VRK1|VRK2	-2.3	Input ID
GO_IMPORT_INTO_NUCLEUS	GO_IMPORT_INTO_NUCLEUS		152	0.228059	3.22463	0	6.71e-06	0.002	10639	tags=66%, list=43%, signal=115%		GO Biological Processes	19	GO:0046697	decidualization	-3.9	5	5.2	24156	25	1549	8	0.52	0.18	1594|3726|3976|5740|5743|6696|6781|8614	CYP27B1|JUNB|LIF|PTGIS|PTGS2|SPP1|STC1|STC2	-2.3	Input ID
GO_RRNA_BINDING	GO_RRNA_BINDING		57	0.358127	3.22418	0	6.69e-06	0.002	7632	tags=67%, list=31%, signal=96%		GO Biological Processes	19	GO:0000302	response to reactive oxygen species	-3.9	2	4.2	24156	236	1549	31	2	0.36	538|890|983|1017|1277|1894|2146|3040|3043|3066|3569|3939|4193|4233|4313|4318|4602|5111|5156|5562|6382|8754|8877|10399|10587|51765|55364|80310|120892|140823|375748	ATP7A|CCNA2|CDK1|CDK2|COL1A1|ECT2|EZH2|HBA2|HBB|HDAC2|IL6|LDHA|MDM2|MET|MMP2|MMP9|MYB|PCNA|PDGFRA|PRKAA1|SDC1|ADAM9|SPHK1|RACK1|TXNRD2|STK26|IMPACT|PDGFD|LRRK2|ROMO1|ERCC6L2	-2.3	Input ID
GO_MATURATION_OF_SSU_RRNA_FROM_TRICISTRONIC_RRNA_TRANSCRIPT_SSU_RRNA_5_8S_RRNA_LSU_RRNA	GO_MATURATION_OF_SSU_RRNA_FROM_TRICISTRONIC_RRNA_TRANSCRIPT_SSU_RRNA_5_8S_RRNA_LSU_RRNA		32	0.474406	3.21428	0	6.68e-06	0.002	9127	tags=84%, list=37%, signal=134%		Canonical Pathways	11	M167	PID AP1 PATHWAY	-3.9	3.1	4.6	24156	70	1549	14	0.9	0.24	595|983|1029|1278|1958|2354|3569|3726|4318|4602|4609|5328|7076|7157	CCND1|CDK1|CDKN2A|COL1A2|EGR1|FOSB|IL6|JUNB|MMP9|MYB|MYC|PLAU|TIMP1|TP53	-2.2	Input ID
GO_METAPHASE_PLATE_CONGRESSION	GO_METAPHASE_PLATE_CONGRESSION		55	0.359355	3.21278	0	6.66e-06	0.002	9545	tags=75%, list=39%, signal=121%		GO Biological Processes	19	GO:0051054	positive regulation of DNA metabolic process	-3.9	2	4.2	24156	237	1549	31	2	0.36	545|940|983|1017|1161|1786|2070|2187|2305|2521|3178|3569|4609|4751|5111|5155|5570|5888|5983|5984|5985|7520|8317|8914|9212|10926|26272|26354|79075|79915|81620	ATR|CD28|CDK1|CDK2|ERCC8|DNMT1|EYA4|FANCB|FOXM1|FUS|HNRNPA1|IL6|MYC|NEK2|PCNA|PDGFB|PKIB|RAD51|RFC3|RFC4|RFC5|XRCC5|CDC7|TIMELESS|AURKB|DBF4|FBXO4|GNL3|DSCC1|ATAD5|CDT1	-2.2	Input ID
GO_TRANSCRIPTION_BY_RNA_POLYMERASE_I	GO_TRANSCRIPTION_BY_RNA_POLYMERASE_I		61	0.353154	3.21205	0	6.64e-06	0.002	10722	tags=79%, list=43%, signal=139%		GO Biological Processes	19	GO:1901976	regulation of cell cycle checkpoint	-3.9	4.4	5	24156	32	1549	9	0.58	0.19	891|4085|10403|26272|55159|79621|79968|81620|348654	CCNB1|MAD2L1|NDC80|FBXO4|RFWD3|RNASEH2B|WDR76|CDT1|GEN1	-2.2	Input ID
GO_TELOMERE_MAINTENANCE_VIA_SEMI_CONSERVATIVE_REPLICATION	GO_TELOMERE_MAINTENANCE_VIA_SEMI_CONSERVATIVE_REPLICATION		26	0.533374	3.21034	0	6.63e-06	0.002	9628	tags=92%, list=39%, signal=151%		Canonical Pathways	11	M19	PID P73PATHWAY	-3.9	3	4.6	24156	79	1549	15	0.97	0.25	675|890|891|983|1017|1021|1111|4193|4609|5347|5888|9134|10399|23493|64782	BRCA2|CCNA2|CCNB1|CDK1|CDK2|CDK6|CHEK1|MDM2|MYC|PLK1|RAD51|CCNE2|RACK1|HEY2|AEN	-2.2	Input ID
GO_HISTONE_METHYLTRANSFERASE_COMPLEX	GO_HISTONE_METHYLTRANSFERASE_COMPLEX		82	0.305138	3.20949	0	6.61e-06	0.002	15363	tags=93%, list=62%, signal=245%		GO Biological Processes	19	GO:0051315	attachment of mitotic spindle microtubules to kinetochore	-3.9	6.7	5.6	24156	14	1549	6	0.39	0.16	1062|9212|10403|11004|81620|83540	CENPE|AURKB|NDC80|KIF2C|CDT1|NUF2	-2.2	Input ID
GO_COLLAGEN_FIBRIL_ORGANIZATION	GO_COLLAGEN_FIBRIL_ORGANIZATION		52	0.379508	3.20613	0	6.6e-06	0.002	6313	tags=63%, list=26%, signal=85%		GO Biological Processes	19	GO:0038065	collagen-activated signaling pathway	-3.9	6.7	5.6	24156	14	1549	6	0.39	0.16	780|1277|1282|1284|3673|84959	DDR1|COL1A1|COL4A1|COL4A2|ITGA2|UBASH3B	-2.2	Input ID
GO_NEGATIVE_REGULATION_OF_CHROMOSOME_ORGANIZATION	GO_NEGATIVE_REGULATION_OF_CHROMOSOME_ORGANIZATION		119	0.250439	3.20468	0	6.58e-06	0.002	14376	tags=83%, list=58%, signal=198%		Reactome Gene Sets	6	R-HSA-69091	Polymerase switching	-3.9	6.7	5.6	24156	14	1549	6	0.39	0.16	5111|5422|5557|5983|5984|5985	PCNA|POLA1|PRIM1|RFC3|RFC4|RFC5	-2.2	Input ID
REACTOME_INTERFERON_SIGNALING	REACTOME_INTERFERON_SIGNALING		177	0.208499	3.20355	0	6.57e-06	0.002	7716	tags=52%, list=31%, signal=75%		Reactome Gene Sets	6	R-HSA-69109	Leading Strand Synthesis	-3.9	6.7	5.6	24156	14	1549	6	0.39	0.16	5111|5422|5557|5983|5984|5985	PCNA|POLA1|PRIM1|RFC3|RFC4|RFC5	-2.2	Input ID
REACTOME_REGULATION_OF_PLK1_ACTIVITY_AT_G2_M_TRANSITION	REACTOME_REGULATION_OF_PLK1_ACTIVITY_AT_G2_M_TRANSITION		86	0.294946	3.20309	0	6.55e-06	0.002	9674	tags=69%, list=39%, signal=112%		GO Biological Processes	19	GO:0007589	body fluid secretion	-3.9	2.7	4.5	24156	97	1549	17	1.1	0.26	242|302|362|538|595|780|1131|3099|4830|4883|5066|7372|7422|8835|8862|65266|79864	ALOX12B|ANXA2|AQP5|ATP7A|CCND1|DDR1|CHRM3|HK2|NME1|NPR3|PAM|UMPS|VEGFA|SOCS2|APLN|WNK4|JHY	-2.2	Input ID
STK33_NOMO_UP	STK33_NOMO_UP		267	0.171117	3.20291	0	6.53e-06	0.002	14674	tags=76%, list=59%, signal=186%		KEGG Pathway	24	hsa04640	Hematopoietic cell lineage	-3.9	2.7	4.5	24156	97	1549	17	1.1	0.26	914|916|960|3109|3111|3113|3117|3122|3568|3569|3589|3673|3675|3676|3690|3815|100133941	CD2|CD3E|CD44|HLA-DMB|HLA-DOA|HLA-DPA1|HLA-DQA1|HLA-DRA|IL5RA|IL6|IL11|ITGA2|ITGA3|ITGA4|ITGB3|KIT|CD24	-2.2	Input ID
GO_NEGATIVE_REGULATION_OF_MRNA_METABOLIC_PROCESS	GO_NEGATIVE_REGULATION_OF_MRNA_METABOLIC_PROCESS		71	0.317185	3.20144	0	6.52e-06	0.002	11656	tags=79%, list=47%, signal=149%		GO Biological Processes	19	GO:0061458	reproductive system development	-3.8	1.7	4	24156	443	1549	49	3.2	0.44	595|675|1299|1594|2116|2175|2254|2620|2705|3020|3371|3481|3623|3726|3815|3976|4188|4323|4327|4435|4838|4851|5155|5156|5740|5743|5806|6092|6240|6382|6696|6781|7422|7425|8614|9985|10549|10733|23462|23493|55585|55636|56956|57122|64220|79805|81930|83990|130497	CCND1|BRCA2|COL9A3|CYP27B1|ETV2|FANCA|FGF9|GAS2|GJB1|H3-3A|TNC|IGF2|INHA|JUNB|KIT|LIF|MDFI|MMP14|MMP19|CITED1|NODAL|NOTCH1|PDGFB|PDGFRA|PTGIS|PTGS2|PTX3|ROBO2|RRM1|SDC1|SPP1|STC1|VEGFA|VGF|STC2|REC8|PRDX4|PLK4|HEY1|HEY2|UBE2Q1|CHD7|LHX9|NUP107|STRA6|VASH2|KIF18A|BRIP1|OSR1	-2.2	Input ID
GO_EXTRACELLULAR_STRUCTURE_ORGANIZATION	GO_EXTRACELLULAR_STRUCTURE_ORGANIZATION		319	0.154009	3.20122	0	6.5e-06	0.002	5607	tags=38%, list=23%, signal=48%		GO Biological Processes	19	GO:0001704	formation of primary germ layer	-3.8	2.5	4.3	24156	126	1549	20	1.3	0.29	1284|1289|1290|1301|1846|1847|2116|3673|3675|3676|3690|3912|4313|4318|4323|4838|7296|10736|22943|23168	COL4A2|COL5A1|COL5A2|COL11A1|DUSP4|DUSP5|ETV2|ITGA2|ITGA3|ITGA4|ITGB3|LAMB1|MMP2|MMP9|MMP14|NODAL|TXNRD1|SIX2|DKK1|RTF1	-2.2	Input ID
GO_MRNA_3_UTR_BINDING	GO_MRNA_3_UTR_BINDING		81	0.303323	3.2	0	6.49e-06	0.002	12339	tags=80%, list=50%, signal=160%		GO Biological Processes	19	GO:0032465	regulation of cytokinesis	-3.8	2.8	4.5	24156	89	1549	16	1	0.26	675|990|1894|3619|5347|6683|6790|9055|9212|9493|9585|9928|10733|29127|54627|55660	BRCA2|CDC6|ECT2|INCENP|PLK1|SPAST|AURKA|PRC1|AURKB|KIF23|KIF20B|KIF14|PLK4|RACGAP1|MAP10|PRPF40A	-2.2	Input ID
BIOCARTA_ATRBRCA_PATHWAY	BIOCARTA_ATRBRCA_PATHWAY		21	0.576967	3.19894	0	6.47e-06	0.002	5749	tags=81%, list=23%, signal=105%		GO Biological Processes	19	GO:0042542	response to hydrogen peroxide	-3.8	2.3	4.3	24156	146	1549	22	1.4	0.3	983|1277|1894|2146|3040|3043|3066|3569|3939|4193|4233|4602|5111|5562|6382|8754|8877|10399|51765|55364|80310|120892	CDK1|COL1A1|ECT2|EZH2|HBA2|HBB|HDAC2|IL6|LDHA|MDM2|MET|MYB|PCNA|PRKAA1|SDC1|ADAM9|SPHK1|RACK1|STK26|IMPACT|PDGFD|LRRK2	-2.1	Input ID
GO_NUCLEAR_MATRIX	GO_NUCLEAR_MATRIX		102	0.269024	3.19818	0	6.46e-06	0.002	15401	tags=89%, list=62%, signal=236%		BioCarta Gene Sets	15	M15394	BIOCARTA AMI PATHWAY	-3.8	5.5	5.2	24156	20	1549	7	0.45	0.17	1282|1284|2149|2155|5327|5627|7035	COL4A1|COL4A2|F2R|F7|PLAT|PROS1|TFPI	-2.1	Input ID
GO_GENE_SILENCING_BY_RNA	GO_GENE_SILENCING_BY_RNA		144	0.228602	3.18779	0	6.44e-06	0.002	11697	tags=70%, list=47%, signal=133%		GO Biological Processes	19	GO:0051225	spindle assembly	-3.8	2.5	4.3	24156	127	1549	20	1.3	0.29	332|991|3619|3832|3833|3837|4751|5347|6790|9212|9493|22974|24137|26271|29127|54627|81027|115106|285643|653061	BIRC5|CDC20|INCENP|KIF11|KIFC1|KPNB1|NEK2|PLK1|AURKA|AURKB|KIF23|TPX2|KIF4A|FBXO5|RACGAP1|MAP10|TUBB1|HAUS1|KIF4B|GOLGA8S	-2.1	Input ID
GO_MATURATION_OF_5_8S_RRNA	GO_MATURATION_OF_5_8S_RRNA		25	0.522006	3.18685	0	6.43e-06	0.002	6871	tags=80%, list=28%, signal=111%		GO Biological Processes	19	GO:0006979	response to oxidative stress	-3.8	1.7	4	24156	458	1549	50	3.2	0.45	538|761|890|983|1017|1161|1277|1894|2119|2146|2177|2879|3040|3043|3066|3569|3939|4193|4233|4313|4318|4323|4602|4841|5111|5156|5163|5562|5743|6382|7157|7296|7444|7837|8614|8754|8877|10399|10549|10587|50484|51765|55364|55829|57190|79912|80310|120892|140823|375748	ATP7A|CA3|CCNA2|CDK1|CDK2|ERCC8|COL1A1|ECT2|ETV5|EZH2|FANCD2|GPX4|HBA2|HBB|HDAC2|IL6|LDHA|MDM2|MET|MMP2|MMP9|MMP14|MYB|NONO|PCNA|PDGFRA|PDK1|PRKAA1|PTGS2|SDC1|TP53|TXNRD1|VRK2|PXDN|STC2|ADAM9|SPHK1|RACK1|PRDX4|TXNRD2|RRM2B|STK26|IMPACT|SELENOS|SELENON|PYROXD1|PDGFD|LRRK2|ROMO1|ERCC6L2	-2.1	Input ID
GO_CELLULAR_RESPONSE_TO_RADIATION	GO_CELLULAR_RESPONSE_TO_RADIATION		161	0.217602	3.1862	0	6.41e-06	0.002	8764	tags=57%, list=36%, signal=88%		Canonical Pathways	11	M145	PID P53 DOWNSTREAM PATHWAY	-3.8	2.4	4.3	24156	137	1549	21	1.4	0.29	317|597|624|891|1847|1869|1870|1871|3066|3976|4193|4233|4313|5111|5457|6696|7157|8794|22943|50484|55240	APAF1|BCL2A1|BDKRB2|CCNB1|DUSP5|E2F1|E2F2|E2F3|HDAC2|LIF|MDM2|MET|MMP2|PCNA|POU4F1|SPP1|TP53|TNFRSF10C|DKK1|RRM2B|STEAP3	-2.1	Input ID
GO_RESPONSE_TO_RADIATION	GO_RESPONSE_TO_RADIATION		381	0.140264	3.182	0	6.4e-06	0.002	8313	tags=48%, list=34%, signal=71%		GO Biological Processes	19	GO:0006613	cotranslational protein targeting to membrane	-3.8	2.7	4.4	24156	99	1549	17	1.1	0.26	6133|6142|6157|6164|6170|6181|6201|6210|6222|6227|6234|6728|6731|6746|9349|11231|25873	RPL9|RPL18A|RPL27A|RPL34|RPL39|RPLP2|RPS7|RPS15A|RPS18|RPS21|RPS28|SRP19|SRP72|SSR2|RPL23|SEC63|RPL36	-2.1	Input ID
GO_DNA_DAMAGE_RESPONSE_SIGNAL_TRANSDUCTION_BY_P53_CLASS_MEDIATOR	GO_DNA_DAMAGE_RESPONSE_SIGNAL_TRANSDUCTION_BY_P53_CLASS_MEDIATOR		97	0.27453	3.18076	0	6.38e-06	0.002	7242	tags=57%, list=29%, signal=80%		Reactome Gene Sets	6	R-HSA-6791312	TP53 Regulates Transcription of Cell Cycle Genes	-3.7	3.6	4.7	24156	48	1549	11	0.71	0.21	890|891|983|1017|1869|4869|5111|5933|6790|7157|9134	CCNA2|CCNB1|CDK1|CDK2|E2F1|NPM1|PCNA|RBL1|AURKA|TP53|CCNE2	-2.1	Input ID
REACTOME_GENE_SILENCING_BY_RNA	REACTOME_GENE_SILENCING_BY_RNA		71	0.322896	3.17886	0	6.37e-06	0.002	11168	tags=77%, list=45%, signal=141%		GO Biological Processes	19	GO:0030900	forebrain development	-3.7	1.8	4	24156	389	1549	44	2.8	0.42	220|317|429|538|552|567|597|1021|1281|1869|2048|2049|2146|2637|3912|4830|4851|5015|5307|5457|6092|6240|8820|9037|9928|10215|10460|22803|22943|23287|23440|27185|50937|55636|80055|84376|89839|120892|167153|170825|219409|284403|374946|100996763	ALDH1A3|APAF1|ASCL1|ATP7A|AVPR1A|B2M|BCL2A1|CDK6|COL3A1|E2F1|EPHB2|EPHB3|EZH2|GBX2|LAMB1|NME1|NOTCH1|OTX2|PITX1|POU4F1|ROBO2|RRM1|HESX1|SEMA5A|KIF14|OLIG2|TACC3|XRN2|DKK1|AGTPBP1|OTP|DISC1|CDON|CHD7|PGAP1|HOOK3|ARHGAP11B|LRRK2|TENT2|GSX2|GSX1|WDR62|DRAXIN|NOTCH2NLB	-2.1	Input ID
GO_DNA_REPLICATION_ORIGIN_BINDING	GO_DNA_REPLICATION_ORIGIN_BINDING		21	0.583501	3.1783	0	6.35e-06	0.002	4413	tags=76%, list=18%, signal=93%		GO Biological Processes	19	GO:0007292	female gamete generation	-3.7	2.4	4.2	24156	138	1549	21	1.4	0.29	675|891|2620|3020|3248|4327|5347|5743|5806|6790|7130|7153|7272|9319|9985|23397|26271|78995|80336|84515|84930	BRCA2|CCNB1|GAS2|H3-3A|HPGD|MMP19|PLK1|PTGS2|PTX3|AURKA|TNFAIP6|TOP2A|TTK|TRIP13|REC8|NCAPH|FBXO5|HROB|PABPC1L|MCM8|MASTL	-2.1	Input ID
GO_ESTABLISHMENT_OF_PROTEIN_LOCALIZATION_TO_MEMBRANE	GO_ESTABLISHMENT_OF_PROTEIN_LOCALIZATION_TO_MEMBRANE		303	0.158623	3.17727	0	6.34e-06	0.002	8592	tags=50%, list=35%, signal=77%		Hallmark Gene Sets	23	M5937	HALLMARK GLYCOLYSIS	-3.7	2.1	4.1	24156	200	1549	27	1.7	0.33	726|960|983|1058|1289|3099|3161|3939|4233|5066|5352|5373|5917|6382|6676|6781|6790|7045|7422|8614|11015|23443|26035|55276|55635|56956|79644	CAPN5|CD44|CDK1|CENPA|COL5A1|HK2|HMMR|LDHA|MET|PAM|PLOD2|PMM2|RARS1|SDC1|SPAG4|STC1|AURKA|TGFBI|VEGFA|STC2|KDELR3|SLC35A3|GLCE|PGM2|DEPDC1|LHX9|SRD5A3	-2.1	Input ID
GO_CILIUM_ORGANIZATION	GO_CILIUM_ORGANIZATION		344	0.146287	3.17535	0	6.32e-06	0.002	14873	tags=75%, list=60%, signal=185%		Hallmark Gene Sets	23	M5932	HALLMARK INFLAMMATORY RESPONSE	-3.7	2.1	4.1	24156	200	1549	27	1.7	0.33	187|196|366|962|2014|2015|2867|3037|3569|3690|3976|4233|4323|4481|4609|6004|6352|6364|7076|7130|8877|9966|10203|10316|10630|55829|60675	APLNR|AHR|AQP9|CD48|EMP3|ADGRE1|FFAR2|HAS2|IL6|ITGB3|LIF|MET|MMP14|MSR1|MYC|RGS16|CCL5|CCL20|TIMP1|TNFAIP6|SPHK1|TNFSF15|CALCRL|NMUR1|PDPN|SELENOS|PROK2	-2.1	Input ID
GO_NUCLEOSOME_ORGANIZATION	GO_NUCLEOSOME_ORGANIZATION		95	0.281887	3.17011	0	6.31e-06	0.002	6576	tags=55%, list=27%, signal=74%		GO Biological Processes	19	GO:0070317	negative regulation of G0 to G1 transition	-3.7	3.8	4.7	24156	41	1549	10	0.65	0.2	317|1111|1869|2146|5888|5932|6045|8317|11335|23512	APAF1|CHEK1|E2F1|EZH2|RAD51|RBBP8|RNF2|CDC7|CBX3|SUZ12	-2	Input ID
GO_ENDONUCLEASE_ACTIVITY	GO_ENDONUCLEASE_ACTIVITY		109	0.262896	3.16313	0	9.37e-06	0.003	13008	tags=79%, list=53%, signal=166%		GO Biological Processes	19	GO:2000234	positive regulation of rRNA processing	-3.7	7.8	5.6	24156	10	1549	5	0.32	0.14	23160|55127|83732|84128|84135	WDR43|HEATR1|RIOK1|WDR75|UTP15	-2	Input ID
GO_SPINDLE_ASSEMBLY	GO_SPINDLE_ASSEMBLY		98	0.275983	3.15939	0	9.35e-06	0.003	14365	tags=86%, list=58%, signal=204%		GO Biological Processes	19	GO:0090070	positive regulation of ribosome biogenesis	-3.7	7.8	5.6	24156	10	1549	5	0.32	0.14	23160|55127|83732|84128|84135	WDR43|HEATR1|RIOK1|WDR75|UTP15	-2	Input ID
GO_RNA_POLYMERASE_II_HOLOENZYME	GO_RNA_POLYMERASE_II_HOLOENZYME		79	0.307728	3.15469	0	9.32e-06	0.003	12419	tags=81%, list=50%, signal=163%		GO Biological Processes	19	GO:0072012	glomerulus vasculature development	-3.7	4.6	4.9	24156	27	1549	8	0.52	0.18	284|285|1958|4851|5155|5156|80310|130497	ANGPT1|ANGPT2|EGR1|NOTCH1|PDGFB|PDGFRA|PDGFD|OSR1	-2	Input ID
REACTOME_THE_ROLE_OF_GTSE1_IN_G2_M_PROGRESSION_AFTER_G2_CHECKPOINT	REACTOME_THE_ROLE_OF_GTSE1_IN_G2_M_PROGRESSION_AFTER_G2_CHECKPOINT		72	0.312034	3.1482	0	9.3e-06	0.003	9114	tags=68%, list=37%, signal=108%		GO Biological Processes	19	GO:0032201	telomere maintenance via semi-conservative replication	-3.7	4.6	4.9	24156	27	1549	8	0.52	0.18	2237|5111|5422|5557|5983|5984|5985|6119	FEN1|PCNA|POLA1|PRIM1|RFC3|RFC4|RFC5|RPA3	-2	Input ID
GO_REGULATION_OF_CELL_CYCLE_G1_S_PHASE_TRANSITION	GO_REGULATION_OF_CELL_CYCLE_G1_S_PHASE_TRANSITION		152	0.216294	3.13212	0	1.23e-05	0.004	8168	tags=55%, list=33%, signal=81%		GO Biological Processes	19	GO:0043584	nose development	-3.7	6.2	5.3	24156	15	1549	6	0.39	0.16	220|429|6495|8820|55636|64220	ALDH1A3|ASCL1|SIX1|HESX1|CHD7|STRA6	-2	Input ID
GO_POSITIVE_REGULATION_OF_RESPONSE_TO_BIOTIC_STIMULUS	GO_POSITIVE_REGULATION_OF_RESPONSE_TO_BIOTIC_STIMULUS		324	0.148804	3.12903	0	1.23e-05	0.004	16632	tags=82%, list=67%, signal=249%		KEGG Pathway	24	hsa05206	MicroRNAs in cancer	-3.7	1.9	4	24156	299	1549	36	2.3	0.38	595|894|960|993|1021|1029|1786|1869|1870|1871|2065|2146|3371|3690|4082|4193|4233|4318|4325|4609|4851|5155|5156|5296|5328|5743|6659|6935|7057|7157|7422|7976|9134|9493|113130|131405	CCND1|CCND2|CD44|CDC25A|CDK6|CDKN2A|DNMT1|E2F1|E2F2|E2F3|ERBB3|EZH2|TNC|ITGB3|MARCKS|MDM2|MET|MMP9|MMP16|MYC|NOTCH1|PDGFB|PDGFRA|PIK3R2|PLAU|PTGS2|SOX4|ZEB1|THBS1|TP53|VEGFA|FZD3|CCNE2|KIF23|CDCA5|TRIM71	-2	Input ID
REACTOME_FORMATION_OF_INCISION_COMPLEX_IN_GG_NER	REACTOME_FORMATION_OF_INCISION_COMPLEX_IN_GG_NER		43	0.414285	3.12809	0	1.23e-05	0.004	12173	tags=91%, list=49%, signal=179%		Canonical Pathways	11	M279	PID RB 1PATHWAY	-3.7	3.1	4.5	24156	65	1549	13	0.84	0.23	595|890|894|1017|1019|1021|1029|1786|1869|1870|1871|4193|4233	CCND1|CCNA2|CCND2|CDK2|CDK4|CDK6|CDKN2A|DNMT1|E2F1|E2F2|E2F3|MDM2|MET	-2	Input ID
GO_ACTIVATION_OF_INNATE_IMMUNE_RESPONSE	GO_ACTIVATION_OF_INNATE_IMMUNE_RESPONSE		265	0.165374	3.11244	0	1.84e-05	0.006	16632	tags=84%, list=67%, signal=254%		GO Biological Processes	19	GO:0070972	protein localization to endoplasmic reticulum	-3.7	2.4	4.2	24156	139	1549	21	1.4	0.29	5373|6133|6142|6157|6164|6170|6181|6201|6210|6222|6227|6234|6728|6731|9349|11015|11231|23480|25873|60559|120892	PMM2|RPL9|RPL18A|RPL27A|RPL34|RPL39|RPLP2|RPS7|RPS15A|RPS18|RPS21|RPS28|SRP19|SRP72|RPL23|KDELR3|SEC63|SEC61G|RPL36|SPCS3|LRRK2	-2	Input ID
GO_CHROMATIN_ASSEMBLY	GO_CHROMATIN_ASSEMBLY		80	0.296896	3.11238	0	1.84e-05	0.006	6576	tags=56%, list=27%, signal=76%		GO Biological Processes	19	GO:0006606	protein import into nucleus	-3.7	2.3	4.2	24156	149	1549	22	1.4	0.3	284|983|1871|1894|2254|3837|3838|3842|5296|5743|7157|9349|9688|10527|10736|55027|55705|55916|57122|64901|79711|120892	ANGPT1|CDK1|E2F3|ECT2|FGF9|KPNB1|KPNA2|TNPO1|PIK3R2|PTGS2|TP53|RPL23|NUP93|IPO7|SIX2|HEATR3|IPO9|NXT2|NUP107|RANBP17|IPO4|LRRK2	-2	Input ID
REACTOME_REGULATION_OF_RUNX2_EXPRESSION_AND_ACTIVITY	REACTOME_REGULATION_OF_RUNX2_EXPRESSION_AND_ACTIVITY		70	0.312281	3.11189	0	1.83e-05	0.006	10292	tags=73%, list=42%, signal=125%		KEGG Pathway	24	hsa05202	Transcriptional misregulation in cancer	-3.7	2.2	4.1	24156	180	1549	25	1.6	0.32	597|861|894|1848|2115|2118|2119|2521|3020|3066|3248|3569|4193|4233|4318|4609|4613|4804|5327|5328|6495|6935|7157|8842|54738	BCL2A1|RUNX1|CCND2|DUSP6|ETV1|ETV4|ETV5|FUS|H3-3A|HDAC2|HPGD|IL6|MDM2|MET|MMP9|MYC|MYCN|NGFR|PLAT|PLAU|SIX1|ZEB1|TP53|PROM1|FEV	-2	Input ID
GO_U2_TYPE_CATALYTIC_STEP_2_SPLICEOSOME	GO_U2_TYPE_CATALYTIC_STEP_2_SPLICEOSOME		30	0.470397	3.11167	0	1.83e-05	0.006	13080	tags=100%, list=53%, signal=213%		GO Biological Processes	19	GO:0048608	reproductive structure development	-3.7	1.7	3.9	24156	439	1549	48	3.1	0.44	595|675|1299|1594|2116|2175|2254|2620|2705|3020|3371|3481|3623|3726|3815|3976|4188|4323|4327|4435|4838|4851|5155|5156|5740|5743|5806|6092|6240|6382|6696|6781|7422|7425|8614|9985|10549|10733|23462|23493|55636|56956|57122|64220|79805|81930|83990|130497	CCND1|BRCA2|COL9A3|CYP27B1|ETV2|FANCA|FGF9|GAS2|GJB1|H3-3A|TNC|IGF2|INHA|JUNB|KIT|LIF|MDFI|MMP14|MMP19|CITED1|NODAL|NOTCH1|PDGFB|PDGFRA|PTGIS|PTGS2|PTX3|ROBO2|RRM1|SDC1|SPP1|STC1|VEGFA|VGF|STC2|REC8|PRDX4|PLK4|HEY1|HEY2|CHD7|LHX9|NUP107|STRA6|VASH2|KIF18A|BRIP1|OSR1	-2	Input ID
GO_MITOTIC_SPINDLE_ASSEMBLY	GO_MITOTIC_SPINDLE_ASSEMBLY		53	0.364085	3.10902	0	1.82e-05	0.006	11984	tags=85%, list=49%, signal=165%		GO Biological Processes	19	GO:0071398	cellular response to fatty acid	-3.7	3.3	4.5	24156	57	1549	12	0.77	0.22	891|1019|1373|1869|2867|3371|4023|4830|5562|6602|7520|54331	CCNB1|CDK4|CPS1|E2F1|FFAR2|TNC|LPL|NME1|PRKAA1|SMARCD1|XRCC5|GNG2	-2	Input ID
REACTOME_TRANSCRIPTION_OF_THE_HIV_GENOME	REACTOME_TRANSCRIPTION_OF_THE_HIV_GENOME		66	0.331132	3.10835	0	1.82e-05	0.006	9421	tags=71%, list=38%, signal=115%		Reactome Gene Sets	6	R-HSA-72689	Formation of a pool of free 40S subunits	-3.6	2.6	4.3	24156	101	1549	17	1.1	0.26	3646|6133|6142|6157|6164|6170|6181|6201|6210|6222|6227|6234|9349|10480|25873|51386|200916	EIF3E|RPL9|RPL18A|RPL27A|RPL34|RPL39|RPLP2|RPS7|RPS15A|RPS18|RPS21|RPS28|RPL23|EIF3M|RPL36|EIF3L|RPL22L1	-2	Input ID
GO_TRANSCRIPTION_FACTOR_COMPLEX	GO_TRANSCRIPTION_FACTOR_COMPLEX		308	0.155283	3.10086	0	1.82e-05	0.006	18245	tags=89%, list=74%, signal=338%		GO Biological Processes	19	GO:0034614	cellular response to reactive oxygen species	-3.6	2.2	4.1	24156	170	1549	24	1.5	0.31	538|890|983|1017|1894|2146|3066|3569|4193|4233|4313|4318|4602|5111|5156|5562|8877|10399|51765|55364|80310|120892|140823|375748	ATP7A|CCNA2|CDK1|CDK2|ECT2|EZH2|HDAC2|IL6|MDM2|MET|MMP2|MMP9|MYB|PCNA|PDGFRA|PRKAA1|SPHK1|RACK1|STK26|IMPACT|PDGFD|LRRK2|ROMO1|ERCC6L2	-2	Input ID
REACTOME_NEGATIVE_EPIGENETIC_REGULATION_OF_RRNA_EXPRESSION	REACTOME_NEGATIVE_EPIGENETIC_REGULATION_OF_RRNA_EXPRESSION		49	0.367176	3.10063	0	1.81e-05	0.006	13113	tags=90%, list=53%, signal=191%		GO Biological Processes	19	GO:0046112	nucleobase biosynthetic process	-3.6	5.2	5	24156	21	1549	7	0.45	0.17	1373|1503|4522|7372|8833|25902|56952	CPS1|CTPS1|MTHFD1|UMPS|GMPS|MTHFD1L|PRTFDC1	-2	Input ID
REACTOME_DECTIN_1_MEDIATED_NONCANONICAL_NF_KB_SIGNALING	REACTOME_DECTIN_1_MEDIATED_NONCANONICAL_NF_KB_SIGNALING		58	0.350073	3.09986	0	1.81e-05	0.006	9674	tags=74%, list=39%, signal=122%		BioCarta Gene Sets	15	M9703	BIOCARTA ATRBRCA PATHWAY	-3.6	5.2	5	24156	21	1549	7	0.45	0.17	545|675|1111|2177|2178|5888|7157	ATR|BRCA2|CHEK1|FANCD2|FANCE|RAD51|TP53	-2	Input ID
REACTOME_MEIOSIS	REACTOME_MEIOSIS		50	0.370549	3.09785	0	1.8e-05	0.006	9133	tags=74%, list=37%, signal=117%		GO Biological Processes	19	GO:0060485	mesenchyme development	-3.6	1.9	4	24156	278	1549	34	2.2	0.37	70|1277|1909|2042|2065|2146|2254|2297|2637|3037|3066|3182|3569|4017|4193|4609|4838|4851|6092|6495|6664|7041|10252|10630|10683|10736|23462|23493|56983|81610|84541|130497|152007|223117	ACTC1|COL1A1|EDNRA|EPHA3|ERBB3|EZH2|FGF9|FOXD1|GBX2|HAS2|HDAC2|HNRNPAB|IL6|LOXL2|MDM2|MYC|NODAL|NOTCH1|ROBO2|SIX1|SOX11|TGFB1I1|SPRY1|PDPN|DLL3|SIX2|HEY1|HEY2|POGLUT1|FAM83D|KBTBD8|OSR1|GLIPR2|SEMA3D	-2	Input ID
REACTOME_RESOLUTION_OF_D_LOOP_STRUCTURES_THROUGH_SYNTHESIS_DEPENDENT_STRAND_ANNEALING_SDSA	REACTOME_RESOLUTION_OF_D_LOOP_STRUCTURES_THROUGH_SYNTHESIS_DEPENDENT_STRAND_ANNEALING_SDSA		24	0.525084	3.08874	0	1.8e-05	0.006	6589	tags=79%, list=27%, signal=108%		GO Biological Processes	19	GO:0022617	extracellular matrix disassembly	-3.6	2.8	4.3	24156	83	1549	15	0.97	0.25	780|960|1513|1803|3569|3915|4313|4318|4323|4325|4327|7076|9507|10630|222663	DDR1|CD44|CTSK|DPP4|IL6|LAMC1|MMP2|MMP9|MMP14|MMP16|MMP19|TIMP1|ADAMTS4|PDPN|SCUBE3	-2	Input ID
REACTOME_FORMATION_OF_TC_NER_PRE_INCISION_COMPLEX	REACTOME_FORMATION_OF_TC_NER_PRE_INCISION_COMPLEX		53	0.35669	3.08268	0	1.8e-05	0.006	11235	tags=81%, list=46%, signal=149%		GO Biological Processes	19	GO:0051100	negative regulation of binding	-3.6	2.2	4.1	24156	171	1549	24	1.5	0.31	567|1636|1869|3066|3078|3428|3676|4188|4233|4751|5155|6664|6790|6996|9212|10399|10763|22943|23462|23493|27185|79822|120892|165904	B2M|ACE|E2F1|HDAC2|CFHR1|IFI16|ITGA4|MDFI|MET|NEK2|PDGFB|SOX11|AURKA|TDG|AURKB|RACK1|NES|DKK1|HEY1|HEY2|DISC1|ARHGAP28|LRRK2|XIRP1	-2	Input ID
GO_GLYCOPROTEIN_METABOLIC_PROCESS	GO_GLYCOPROTEIN_METABOLIC_PROCESS		364	0.137639	3.08171	0	1.79e-05	0.006	10752	tags=57%, list=44%, signal=100%		GO Biological Processes	19	GO:0044706	multi-multicellular organism process	-3.6	2	4	24156	224	1549	29	1.9	0.34	285|552|780|1594|2354|3020|3248|3485|3488|3673|3675|3726|3976|4313|4318|4838|5066|5069|5740|5743|6696|6781|7076|7372|8614|55585|79816|81671|84172	ANGPT2|AVPR1A|DDR1|CYP27B1|FOSB|H3-3A|HPGD|IGFBP2|IGFBP5|ITGA2|ITGA3|JUNB|LIF|MMP2|MMP9|NODAL|PAM|PAPPA|PTGIS|PTGS2|SPP1|STC1|TIMP1|UMPS|STC2|UBE2Q1|TLE6|VMP1|POLR1B	-2	Input ID
REACTOME_CELLULAR_SENESCENCE	REACTOME_CELLULAR_SENESCENCE		123	0.239362	3.07603	0	1.79e-05	0.006	14182	tags=81%, list=57%, signal=190%		GO Biological Processes	19	GO:0006413	translational initiation	-3.6	2.1	4	24156	192	1549	26	1.7	0.33	1973|1978|3646|4869|6133|6142|6157|6164|6170|6181|6201|6210|6222|6227|6234|6352|8872|9086|9349|10480|25873|26986|28985|51386|55364|83939	EIF4A1|EIF4EBP1|EIF3E|NPM1|RPL9|RPL18A|RPL27A|RPL34|RPL39|RPLP2|RPS7|RPS15A|RPS18|RPS21|RPS28|CCL5|CDC123|EIF1AY|RPL23|EIF3M|RPL36|PABPC1|MCTS1|EIF3L|IMPACT|EIF2A	-2	Input ID
GO_RNA_PHOSPHODIESTER_BOND_HYDROLYSIS_ENDONUCLEOLYTIC	GO_RNA_PHOSPHODIESTER_BOND_HYDROLYSIS_ENDONUCLEOLYTIC		64	0.32583	3.0756	0	1.78e-05	0.006	13184	tags=86%, list=53%, signal=184%		Reactome Gene Sets	6	R-HSA-419037	NCAM1 interactions	-3.6	3.7	4.6	24156	42	1549	10	0.65	0.2	1280|1281|1282|1284|1289|1290|1292|1297|1299|8128	COL2A1|COL3A1|COL4A1|COL4A2|COL5A1|COL5A2|COL6A2|COL9A1|COL9A3|ST8SIA2	-2	Input ID
GO_RIBOSOMAL_LARGE_SUBUNIT_ASSEMBLY	GO_RIBOSOMAL_LARGE_SUBUNIT_ASSEMBLY		26	0.509151	3.07295	0	1.78e-05	0.006	11174	tags=96%, list=45%, signal=176%		Reactome Gene Sets	6	R-HSA-72766	Translation	-3.6	1.9	3.9	24156	291	1549	35	2.3	0.38	1973|1978|2058|3646|5018|5917|6133|6142|6157|6164|6170|6181|6201|6210|6222|6227|6234|6728|6731|6746|7407|9349|10102|10480|23480|25873|26986|28977|51386|55157|57038|60559|65008|92259|200916	EIF4A1|EIF4EBP1|EPRS1|EIF3E|OXA1L|RARS1|RPL9|RPL18A|RPL27A|RPL34|RPL39|RPLP2|RPS7|RPS15A|RPS18|RPS21|RPS28|SRP19|SRP72|SSR2|VARS1|RPL23|TSFM|EIF3M|SEC61G|RPL36|PABPC1|MRPL42|EIF3L|DARS2|RARS2|SPCS3|MRPL1|MRPS36|RPL22L1	-2	Input ID
GO_RESPONSE_TO_VITAMIN	GO_RESPONSE_TO_VITAMIN		79	0.289434	3.07125	0	1.78e-05	0.006	5061	tags=49%, list=21%, signal=62%		Reactome Gene Sets	6	R-HSA-3108232	SUMO E3 ligases SUMOylate target proteins	-3.6	2.1	4	24156	182	1549	25	1.6	0.32	332|641|1029|1786|3066|3619|4193|4869|5111|6045|6790|6996|7020|7153|7157|9212|9688|11097|23137|23279|23512|55143|55706|57122|84733	BIRC5|BLM|CDKN2A|DNMT1|HDAC2|INCENP|MDM2|NPM1|PCNA|RNF2|AURKA|TDG|TFAP2A|TOP2A|TP53|AURKB|NUP93|NUP42|SMC5|NUP160|SUZ12|CDCA8|NDC1|NUP107|CBX2	-2	Input ID
GO_FIBRILLAR_CENTER	GO_FIBRILLAR_CENTER		123	0.233624	3.07001	0	1.77e-05	0.006	10311	tags=65%, list=42%, signal=111%		Reactome Gene Sets	6	R-HSA-2995410	Nuclear Envelope (NE) Reassembly	-3.6	2.9	4.3	24156	75	1549	14	0.9	0.24	891|983|3837|3842|3930|4001|6683|7443|7444|9688|23279|55706|57122|81027	CCNB1|CDK1|KPNB1|TNPO1|LBR|LMNB1|SPAST|VRK1|VRK2|NUP93|NUP160|NDC1|NUP107|TUBB1	-2	Input ID
GO_PROCESS_UTILIZING_AUTOPHAGIC_MECHANISM	GO_PROCESS_UTILIZING_AUTOPHAGIC_MECHANISM		465	0.124858	3.06349	0	1.77e-05	0.006	15972	tags=77%, list=65%, signal=214%		Reactome Gene Sets	6	R-HSA-9630747	Diseases of Cellular Senescence	-3.6	16	6.6	24156	3	1549	3	0.19	0.11	1019|1021|1029	CDK4|CDK6|CDKN2A	-2	Input ID
GO_CELL_SUBSTRATE_JUNCTION	GO_CELL_SUBSTRATE_JUNCTION		401	0.135608	3.05999	0	1.77e-05	0.006	15966	tags=78%, list=65%, signal=218%		Reactome Gene Sets	6	R-HSA-9630794	Evasion of Oncogene Induced Senescence Due to Defective p16INK4A binding to CDK4 and CDK6	-3.6	16	6.6	24156	3	1549	3	0.19	0.11	1019|1021|1029	CDK4|CDK6|CDKN2A	-2	Input ID
GO_DNA_REPAIR_COMPLEX	GO_DNA_REPAIR_COMPLEX		36	0.430661	3.05963	0	1.76e-05	0.006	10635	tags=86%, list=43%, signal=151%		GO Biological Processes	19	GO:0072717	cellular response to actinomycin D	-3.6	16	6.6	24156	3	1549	3	0.19	0.11	4193|7157|9349	MDM2|TP53|RPL23	-2	Input ID
REACTOME_RNA_POLYMERASE_II_TRANSCRIBES_SNRNA_GENES	REACTOME_RNA_POLYMERASE_II_TRANSCRIBES_SNRNA_GENES		71	0.309279	3.05315	0	1.76e-05	0.006	11503	tags=77%, list=47%, signal=145%		Reactome Gene Sets	6	R-HSA-9632700	Evasion of Oxidative Stress Induced Senescence Due to Defective p16INK4A binding to CDK4 and CDK6	-3.6	16	6.6	24156	3	1549	3	0.19	0.11	1019|1021|1029	CDK4|CDK6|CDKN2A	-2	Input ID
HALLMARK_GLYCOLYSIS	HALLMARK_GLYCOLYSIS		185	0.190937	3.05309	0	1.75e-05	0.006	14795	tags=79%, list=60%, signal=196%		GO Biological Processes	19	GO:0060948	cardiac vascular smooth muscle cell development	-3.6	16	6.6	24156	3	1549	3	0.19	0.11	4851|7422|23493	NOTCH1|VEGFA|HEY2	-2	Input ID
REACTOME_TP53_REGULATES_TRANSCRIPTION_OF_DNA_REPAIR_GENES	REACTOME_TP53_REGULATES_TRANSCRIPTION_OF_DNA_REPAIR_GENES		58	0.34307	3.05282	0	1.75e-05	0.006	9421	tags=72%, list=38%, signal=117%		Reactome Gene Sets	6	R-HSA-9675132	Diseases of cellular response to stress	-3.6	16	6.6	24156	3	1549	3	0.19	0.11	1019|1021|1029	CDK4|CDK6|CDKN2A	-2	Input ID
GO_NUCLEOTIDYLTRANSFERASE_ACTIVITY	GO_NUCLEOTIDYLTRANSFERASE_ACTIVITY		116	0.241062	3.05071	0	1.75e-05	0.006	10457	tags=66%, list=42%, signal=115%		Reactome Gene Sets	6	R-HSA-9630750	Evasion of Oncogene Induced Senescence Due to p16INK4A Defects	-3.6	16	6.6	24156	3	1549	3	0.19	0.11	1019|1021|1029	CDK4|CDK6|CDKN2A	-2	Input ID
REACTOME_RESOLUTION_OF_D_LOOP_STRUCTURES	REACTOME_RESOLUTION_OF_D_LOOP_STRUCTURES		32	0.450744	3.04967	0	1.74e-05	0.006	8168	tags=78%, list=33%, signal=117%		Reactome Gene Sets	6	R-HSA-9632693	Evasion of Oxidative Stress Induced Senescence Due to p16INK4A Defects	-3.6	16	6.6	24156	3	1549	3	0.19	0.11	1019|1021|1029	CDK4|CDK6|CDKN2A	-2	Input ID
REACTOME_NUCLEAR_ENVELOPE_BREAKDOWN	REACTOME_NUCLEAR_ENVELOPE_BREAKDOWN		50	0.373361	3.04814	0	1.74e-05	0.006	6103	tags=62%, list=25%, signal=82%		Reactome Gene Sets	6	R-HSA-72706	GTP hydrolysis and joining of the 60S ribosomal subunit	-3.6	2.5	4.2	24156	112	1549	18	1.2	0.27	1973|3646|6133|6142|6157|6164|6170|6181|6201|6210|6222|6227|6234|9349|10480|25873|51386|200916	EIF4A1|EIF3E|RPL9|RPL18A|RPL27A|RPL34|RPL39|RPLP2|RPS7|RPS15A|RPS18|RPS21|RPS28|RPL23|EIF3M|RPL36|EIF3L|RPL22L1	-2	Input ID
REACTOME_GAP_FILLING_DNA_REPAIR_SYNTHESIS_AND_LIGATION_IN_GG_NER	REACTOME_GAP_FILLING_DNA_REPAIR_SYNTHESIS_AND_LIGATION_IN_GG_NER		24	0.507193	3.04716	0	1.74e-05	0.006	7030	tags=79%, list=28%, signal=111%		Reactome Gene Sets	6	R-HSA-194315	Signaling by Rho GTPases	-3.6	1.7	3.8	24156	455	1549	49	3.2	0.44	332|991|1058|1062|1063|1894|3017|3020|3619|4085|5296|5347|7204|9055|9212|9735|9824|9928|10403|10788|11004|11130|11243|23279|29127|55055|55143|55166|55789|55839|57082|57122|57405|64857|64946|79019|79682|79980|81027|81930|83540|84904|89839|91614|93663|147841|151246|158763|220134	BIRC5|CDC20|CENPA|CENPE|CENPF|ECT2|H2BC5|H3-3A|INCENP|MAD2L1|PIK3R2|PLK1|TRIO|PRC1|AURKB|KNTC1|ARHGAP11A|KIF14|NDC80|IQGAP2|KIF2C|ZWINT|PMF1|NUP160|RACGAP1|ZWILCH|CDCA8|CENPQ|DEPDC1B|CENPN|KNL1|NUP107|SPC25|PLEKHG2|CENPH|CENPM|CENPU|DSN1|TUBB1|KIF18A|NUF2|ARHGEF39|ARHGAP11B|DEPDC7|ARHGAP18|SPC24|SGO2|ARHGAP36|SKA1	-2	Input ID
REACTOME_ASYMMETRIC_LOCALIZATION_OF_PCP_PROTEINS	REACTOME_ASYMMETRIC_LOCALIZATION_OF_PCP_PROTEINS		62	0.324933	3.04713	0	1.73e-05	0.006	9114	tags=69%, list=37%, signal=110%		GO Biological Processes	19	GO:1902807	negative regulation of cell cycle G1/S phase transition	-3.5	2.4	4.1	24156	132	1549	20	1.3	0.29	595|891|983|1017|1019|1021|1029|1869|2146|4193|5111|5933|6659|6790|7157|7465|8328|51512|55159|56241	CCND1|CCNB1|CDK1|CDK2|CDK4|CDK6|CDKN2A|E2F1|EZH2|MDM2|PCNA|RBL1|SOX4|AURKA|TP53|WEE1|GFI1B|GTSE1|RFWD3|SUSD2	-1.9	Input ID
GO_ENDOPLASMIC_RETICULUM_LUMEN	GO_ENDOPLASMIC_RETICULUM_LUMEN		264	0.162793	3.04536	0	1.73e-05	0.006	9203	tags=53%, list=37%, signal=84%		GO Biological Processes	19	GO:0014910	regulation of smooth muscle cell migration	-3.5	2.8	4.2	24156	85	1549	15	0.97	0.25	538|1636|2254|3037|3488|3673|4193|5155|5328|6352|7015|8840|10221|10631|80310	ATP7A|ACE|FGF9|HAS2|IGFBP5|ITGA2|MDM2|PDGFB|PLAU|CCL5|TERT|CCN4|TRIB1|POSTN|PDGFD	-1.9	Input ID
GO_PEPTIDE_N_ACETYLTRANSFERASE_ACTIVITY	GO_PEPTIDE_N_ACETYLTRANSFERASE_ACTIVITY		68	0.310823	3.04522	0	1.72e-05	0.006	15210	tags=93%, list=62%, signal=241%		Reactome Gene Sets	6	R-HSA-9006934	Signaling by Receptor Tyrosine Kinases	-3.5	1.6	3.8	24156	506	1549	53	3.4	0.46	429|685|1111|1277|1278|1280|1281|1282|1284|1289|1290|1292|1297|1299|1301|1846|1848|1958|1959|1960|2065|2252|2254|2354|3178|3481|3673|3675|3690|3726|3815|3912|3915|3918|4233|4318|5155|5156|5296|5327|6696|7057|7422|7425|8038|8877|9047|10221|10252|23767|55879|80310|143282	ASCL1|BTC|CHEK1|COL1A1|COL1A2|COL2A1|COL3A1|COL4A1|COL4A2|COL5A1|COL5A2|COL6A2|COL9A1|COL9A3|COL11A1|DUSP4|DUSP6|EGR1|EGR2|EGR3|ERBB3|FGF7|FGF9|FOSB|HNRNPA1|IGF2|ITGA2|ITGA3|ITGB3|JUNB|KIT|LAMB1|LAMC1|LAMC2|MET|MMP9|PDGFB|PDGFRA|PIK3R2|PLAT|SPP1|THBS1|VEGFA|VGF|ADAM12|SPHK1|SH2D2A|TRIB1|SPRY1|FLRT3|GABRQ|PDGFD|FGFBP3	-1.9	Input ID
GO_REGULATION_OF_GENE_SILENCING	GO_REGULATION_OF_GENE_SILENCING		105	0.252424	3.04157	0	1.72e-05	0.006	11656	tags=72%, list=47%, signal=137%		GO Biological Processes	19	GO:0043486	histone exchange	-3.5	3.2	4.4	24156	59	1549	12	0.77	0.22	1058|4869|8467|11339|54069|55166|55320|55839|57082|64946|79019|79682	CENPA|NPM1|SMARCA5|OIP5|MIS18A|CENPQ|MIS18BP1|CENPN|KNL1|CENPH|CENPM|CENPU	-1.9	Input ID
GO_RESPONSE_TO_VIRUS	GO_RESPONSE_TO_VIRUS		263	0.162428	3.04085	0	1.72e-05	0.006	15735	tags=80%, list=64%, signal=218%		GO Biological Processes	19	GO:0014074	response to purine-containing compound	-3.5	2.2	4	24156	153	1549	22	1.4	0.3	159|196|366|1261|1277|1373|2354|2819|3066|3488|3726|3939|4327|4435|4830|5024|5562|5743|6382|6781|7425|24145	ADSS2|AHR|AQP9|CNGA3|COL1A1|CPS1|FOSB|GPD1|HDAC2|IGFBP5|JUNB|LDHA|MMP19|CITED1|NME1|P2RX3|PRKAA1|PTGS2|SDC1|STC1|VGF|PANX1	-1.9	Input ID
REACTOME_COLLAGEN_FORMATION	REACTOME_COLLAGEN_FORMATION		78	0.297141	3.03932	0	1.71e-05	0.006	4711	tags=49%, list=19%, signal=60%		Reactome Gene Sets	6	R-HSA-1362300	Transcription of E2F targets under negative control by p107 (RBL1) and p130 (RBL2) in complex with H	-3.5	5.8	5.1	24156	16	1549	6	0.39	0.16	890|983|1869|1875|5933|286826	CCNA2|CDK1|E2F1|E2F5|RBL1|LIN9	-1.9	Input ID
GO_ALTERNATIVE_MRNA_SPLICING_VIA_SPLICEOSOME	GO_ALTERNATIVE_MRNA_SPLICING_VIA_SPLICEOSOME		73	0.305213	3.0384	0	1.71e-05	0.006	11418	tags=77%, list=46%, signal=142%		Reactome Gene Sets	6	R-HSA-110312	Translesion synthesis by REV1	-3.5	5.8	5.1	24156	16	1549	6	0.39	0.16	5111|5980|5983|5984|5985|6119	PCNA|REV3L|RFC3|RFC4|RFC5|RPA3	-1.9	Input ID
REACTOME_VIRAL_MESSENGER_RNA_SYNTHESIS	REACTOME_VIRAL_MESSENGER_RNA_SYNTHESIS		42	0.386576	3.03585	0	1.71e-05	0.006	5751	tags=62%, list=23%, signal=81%		GO Biological Processes	19	GO:1904666	regulation of ubiquitin protein ligase activity	-3.5	5	4.9	24156	22	1549	7	0.45	0.17	991|4085|5347|6201|9349|26271|84930	CDC20|MAD2L1|PLK1|RPS7|RPL23|FBXO5|MASTL	-1.9	Input ID
GO_CHROMATIN_ASSEMBLY_OR_DISASSEMBLY	GO_CHROMATIN_ASSEMBLY_OR_DISASSEMBLY		104	0.250334	3.0335	0	1.7e-05	0.006	7134	tags=54%, list=29%, signal=75%		Reactome Gene Sets	6	R-HSA-113510	E2F mediated regulation of DNA replication	-3.5	5	4.9	24156	22	1549	7	0.45	0.17	891|983|1869|5422|5557|23594|84515	CCNB1|CDK1|E2F1|POLA1|PRIM1|ORC6|MCM8	-1.9	Input ID
REACTOME_POSTMITOTIC_NUCLEAR_PORE_COMPLEX_NPC_REFORMATION	REACTOME_POSTMITOTIC_NUCLEAR_PORE_COMPLEX_NPC_REFORMATION		26	0.501571	3.0321	0	1.7e-05	0.006	6616	tags=77%, list=27%, signal=105%		GO Biological Processes	19	GO:0021545	cranial nerve development	-3.5	3.4	4.4	24156	51	1549	11	0.71	0.21	1959|2048|2065|3212|3213|3232|5457|6495|7020|55636|84189	EGR2|EPHB2|ERBB3|HOXB2|HOXB3|HOXD3|POU4F1|SIX1|TFAP2A|CHD7|SLITRK6	-1.9	Input ID
GO_NUCLEAR_REPLICATION_FORK	GO_NUCLEAR_REPLICATION_FORK		39	0.413285	3.03101	0	1.7e-05	0.006	9430	tags=79%, list=38%, signal=128%		GO Biological Processes	19	GO:0034728	nucleosome organization	-3.5	2.1	4	24156	185	1549	25	1.6	0.32	1058|3005|3008|3017|3020|3159|4171|4673|4869|6418|6602|8208|8467|10036|11339|54069|55166|55320|55723|55839|57082|64946|79019|79682|79711	CENPA|H1-0|H1-4|H2BC5|H3-3A|HMGA1|MCM2|NAP1L1|NPM1|SET|SMARCD1|CHAF1B|SMARCA5|CHAF1A|OIP5|MIS18A|CENPQ|MIS18BP1|ASF1B|CENPN|KNL1|CENPH|CENPM|CENPU|IPO4	-1.9	Input ID
GO_NUCLEOTIDE_EXCISION_REPAIR_DNA_INCISION	GO_NUCLEOTIDE_EXCISION_REPAIR_DNA_INCISION		40	0.394561	3.02826	0	1.69e-05	0.006	10635	tags=83%, list=43%, signal=145%		Reactome Gene Sets	6	R-HSA-68867	Assembly of the pre-replicative complex	-3.5	3	4.3	24156	68	1549	13	0.84	0.23	990|1869|1870|1871|4171|4173|4174|4175|4176|7979|23594|81620|84515	CDC6|E2F1|E2F2|E2F3|MCM2|MCM4|MCM5|MCM6|MCM7|SEM1|ORC6|CDT1|MCM8	-1.9	Input ID
REACTOME_GLYCOLYSIS	REACTOME_GLYCOLYSIS		66	0.312641	3.02744	0	1.69e-05	0.006	12119	tags=80%, list=49%, signal=157%		GO Biological Processes	19	GO:0061326	renal tubule development	-3.5	2.6	4.2	24156	95	1549	16	1	0.26	1282|2297|3976|4435|4609|4851|6495|7422|8842|9500|10736|55083|65266|79191|130497|100133941	COL4A1|FOXD1|LIF|CITED1|MYC|NOTCH1|SIX1|VEGFA|PROM1|MAGED1|SIX2|KIF26B|WNK4|IRX3|OSR1|CD24	-1.9	Input ID
LTE2_UP.V1_DN	LTE2_UP.V1_DN		179	0.196454	3.02477	0	1.69e-05	0.006	13106	tags=73%, list=53%, signal=154%		GO Biological Processes	19	GO:0006614	SRP-dependent cotranslational protein targeting to membrane	-3.5	2.6	4.2	24156	95	1549	16	1	0.26	6133|6142|6157|6164|6170|6181|6201|6210|6222|6227|6234|6728|6731|9349|11231|25873	RPL9|RPL18A|RPL27A|RPL34|RPL39|RPLP2|RPS7|RPS15A|RPS18|RPS21|RPS28|SRP19|SRP72|RPL23|SEC63|RPL36	-1.9	Input ID
GO_PROTEIN_LOCALIZATION_TO_NUCLEUS	GO_PROTEIN_LOCALIZATION_TO_NUCLEUS		247	0.1658	3.02335	0	1.68e-05	0.006	10733	tags=60%, list=44%, signal=105%		GO Biological Processes	19	GO:2000278	regulation of DNA biosynthetic process	-3.5	2.5	4.1	24156	114	1549	18	1.2	0.27	545|3178|3776|4609|4751|5111|5155|5570|5983|5984|5985|7157|7520|9212|10040|26272|79075|80119	ATR|HNRNPA1|KCNK2|MYC|NEK2|PCNA|PDGFB|PKIB|RFC3|RFC4|RFC5|TP53|XRCC5|AURKB|TOM1L1|FBXO4|DSCC1|PIF1	-1.9	Input ID
GO_MIDBODY	GO_MIDBODY		164	0.200193	3.02315	0	1.68e-05	0.006	15553	tags=83%, list=63%, signal=223%		Reactome Gene Sets	6	R-HSA-69275	G2/M Transition	-3.5	2.1	3.9	24156	196	1549	26	1.7	0.33	890|891|902|983|993|1017|1063|2305|3161|4751|5347|6790|7157|7465|7979|9088|9662|9702|10733|11064|22822|22974|51512|81027|115106|286826	CCNA2|CCNB1|CCNH|CDK1|CDC25A|CDK2|CENPF|FOXM1|HMMR|NEK2|PLK1|AURKA|TP53|WEE1|SEM1|PKMYT1|CEP135|CEP57|PLK4|CNTRL|PHLDA1|TPX2|GTSE1|TUBB1|HAUS1|LIN9	-1.9	Input ID
REACTOME_DNA_DAMAGE_BYPASS	REACTOME_DNA_DAMAGE_BYPASS		44	0.380476	3.02066	0	1.67e-05	0.006	9133	tags=75%, list=37%, signal=119%		GO Biological Processes	19	GO:0001893	maternal placenta development	-3.5	3.9	4.6	24156	36	1549	9	0.58	0.19	1594|3726|3976|4838|5740|5743|6696|6781|8614	CYP27B1|JUNB|LIF|NODAL|PTGIS|PTGS2|SPP1|STC1|STC2	-1.9	Input ID
REACTOME_MAPK6_MAPK4_SIGNALING	REACTOME_MAPK6_MAPK4_SIGNALING		85	0.275846	3.01878	0	1.67e-05	0.006	10923	tags=72%, list=44%, signal=128%		GO Biological Processes	19	GO:0030193	regulation of blood coagulation	-3.5	2.8	4.2	24156	77	1549	14	0.9	0.24	2048|2149|2150|2155|5155|5156|5327|5328|5627|7035|7057|10630|10855|84959	EPHB2|F2R|F2RL1|F7|PDGFB|PDGFRA|PLAT|PLAU|PROS1|TFPI|THBS1|PDPN|HPSE|UBASH3B	-1.9	Input ID
GO_ACETYLTRANSFERASE_ACTIVITY	GO_ACETYLTRANSFERASE_ACTIVITY		100	0.252889	3.01599	0	1.95e-05	0.007	15497	tags=88%, list=63%, signal=236%		KEGG Pathway	24	hsa05161	Hepatitis B	-3.5	2.3	4	24156	144	1549	21	1.4	0.29	317|332|595|890|1017|1019|1021|1869|1870|1871|1959|1960|3569|4214|4318|4609|5111|5296|7157|9134|9586	APAF1|BIRC5|CCND1|CCNA2|CDK2|CDK4|CDK6|E2F1|E2F2|E2F3|EGR2|EGR3|IL6|MAP3K1|MMP9|MYC|PCNA|PIK3R2|TP53|CCNE2|CREB5	-1.9	Input ID
REACTOME_MRNA_SPLICING_MINOR_PATHWAY	REACTOME_MRNA_SPLICING_MINOR_PATHWAY		51	0.354373	3.01129	0	2.22e-05	0.008	10625	tags=78%, list=43%, signal=137%		KEGG Pathway	24	hsa05224	Breast cancer	-3.5	2.3	4	24156	144	1549	21	1.4	0.29	595|675|1019|1021|1869|1870|1871|2100|2252|2254|3815|4609|4851|5296|7157|7483|7976|8323|10683|23462|23493	CCND1|BRCA2|CDK4|CDK6|E2F1|E2F2|E2F3|ESR2|FGF7|FGF9|KIT|MYC|NOTCH1|PIK3R2|TP53|WNT9A|FZD3|FZD6|DLL3|HEY1|HEY2	-1.9	Input ID
REACTOME_TRANSPORT_OF_MATURE_MRNAS_DERIVED_FROM_INTRONLESS_TRANSCRIPTS	REACTOME_TRANSPORT_OF_MATURE_MRNAS_DERIVED_FROM_INTRONLESS_TRANSCRIPTS		41	0.404388	3.01069	0	2.22e-05	0.008	12304	tags=90%, list=50%, signal=180%		GO Biological Processes	19	GO:0031023	microtubule organizing center organization	-3.5	2.3	4	24156	134	1549	20	1.3	0.29	675|983|1017|1111|3832|4751|4869|5347|5902|6790|7516|9662|10733|25886|79864|91147|115106|163786|284403|348654	BRCA2|CDK1|CDK2|CHEK1|KIF11|NEK2|NPM1|PLK1|RANBP1|AURKA|XRCC2|CEP135|PLK4|POC1A|JHY|TMEM67|HAUS1|SASS6|WDR62|GEN1	-1.9	Input ID
REACTOME_RECRUITMENT_OF_NUMA_TO_MITOTIC_CENTROSOMES	REACTOME_RECRUITMENT_OF_NUMA_TO_MITOTIC_CENTROSOMES		91	0.269629	3.00398	0	2.49e-05	0.009	13977	tags=84%, list=57%, signal=192%		GO Biological Processes	19	GO:0061437	renal system vasculature development	-3.4	4.3	4.7	24156	29	1549	8	0.52	0.18	284|285|1958|4851|5155|5156|80310|130497	ANGPT1|ANGPT2|EGR1|NOTCH1|PDGFB|PDGFRA|PDGFD|OSR1	-1.9	Input ID
REACTOME_COLLAGEN_DEGRADATION	REACTOME_COLLAGEN_DEGRADATION		51	0.358783	3.00357	0	2.49e-05	0.009	4711	tags=55%, list=19%, signal=68%		GO Biological Processes	19	GO:0061440	kidney vasculature development	-3.4	4.3	4.7	24156	29	1549	8	0.52	0.18	284|285|1958|4851|5155|5156|80310|130497	ANGPT1|ANGPT2|EGR1|NOTCH1|PDGFB|PDGFRA|PDGFD|OSR1	-1.9	Input ID
REACTOME_EXPORT_OF_VIRAL_RIBONUCLEOPROTEINS_FROM_NUCLEUS	REACTOME_EXPORT_OF_VIRAL_RIBONUCLEOPROTEINS_FROM_NUCLEUS		31	0.444849	3.0033	0	2.48e-05	0.009	5751	tags=68%, list=23%, signal=88%		GO Biological Processes	19	GO:0009952	anterior/posterior pattern specification	-3.4	2	3.9	24156	218	1549	28	1.8	0.34	2019|2637|3212|3213|3221|3223|3225|3232|4838|4851|5015|6045|6790|7157|7516|9620|10655|10683|10736|22943|23462|23493|50937|56033|56983|57216|80055|130497	EN1|GBX2|HOXB2|HOXB3|HOXC4|HOXC6|HOXC9|HOXD3|NODAL|NOTCH1|OTX2|RNF2|AURKA|TP53|XRCC2|CELSR1|DMRT2|DLL3|SIX2|DKK1|HEY1|HEY2|CDON|BARX1|POGLUT1|VANGL2|PGAP1|OSR1	-1.9	Input ID
GO_ENDOMEMBRANE_SYSTEM_ORGANIZATION	GO_ENDOMEMBRANE_SYSTEM_ORGANIZATION		388	0.130591	2.99825	0	2.74e-05	0.01	17558	tags=84%, list=71%, signal=287%		GO Biological Processes	19	GO:0038063	collagen-activated tyrosine kinase receptor signaling pathway	-3.4	7.1	5.3	24156	11	1549	5	0.32	0.14	780|1277|1282|1284|84959	DDR1|COL1A1|COL4A1|COL4A2|UBASH3B	-1.9	Input ID
PID_INTEGRIN1_PATHWAY	PID_INTEGRIN1_PATHWAY		63	0.319935	2.99808	0	2.74e-05	0.01	5441	tags=54%, list=22%, signal=69%		GO Biological Processes	19	GO:0045835	negative regulation of meiotic nuclear division	-3.4	7.1	5.3	24156	11	1549	5	0.32	0.14	3976|7272|9319|26271|286151	LIF|TTK|TRIP13|FBXO5|FBXO43	-1.9	Input ID
BIOCARTA_MCM_PATHWAY	BIOCARTA_MCM_PATHWAY		17	0.601851	2.9917	0	3.01e-05	0.011	2576	tags=71%, list=10%, signal=79%		Reactome Gene Sets	6	R-HSA-2980766	Nuclear Envelope Breakdown	-3.4	3.3	4.3	24156	52	1549	11	0.71	0.21	891|983|4001|5347|7443|7444|9688|11097|23279|55706|57122	CCNB1|CDK1|LMNB1|PLK1|VRK1|VRK2|NUP93|NUP42|NUP160|NDC1|NUP107	-1.8	Input ID
GO_MITOCHONDRIAL_TRANSLATIONAL_TERMINATION	GO_MITOCHONDRIAL_TRANSLATIONAL_TERMINATION		88	0.270709	2.99097	0	3e-05	0.011	13811	tags=83%, list=56%, signal=188%		GO Biological Processes	19	GO:0007098	centrosome cycle	-3.4	2.4	4	24156	125	1549	19	1.2	0.28	675|983|1017|1111|3832|4751|4869|5347|5902|6790|7516|9662|10733|25886|91147|115106|163786|284403|348654	BRCA2|CDK1|CDK2|CHEK1|KIF11|NEK2|NPM1|PLK1|RANBP1|AURKA|XRCC2|CEP135|PLK4|POC1A|TMEM67|HAUS1|SASS6|WDR62|GEN1	-1.8	Input ID
REACTOME_RECRUITMENT_OF_MITOTIC_CENTROSOME_PROTEINS_AND_COMPLEXES	REACTOME_RECRUITMENT_OF_MITOTIC_CENTROSOME_PROTEINS_AND_COMPLEXES		81	0.286261	2.99088	0	3e-05	0.011	13977	tags=85%, list=57%, signal=196%		GO Biological Processes	19	GO:0070542	response to fatty acid	-3.4	2.7	4.1	24156	87	1549	15	0.97	0.25	891|1019|1373|1869|2696|2867|3371|4023|4830|5562|5743|6602|7520|51141|54331	CCNB1|CDK4|CPS1|E2F1|GIPR|FFAR2|TNC|LPL|NME1|PRKAA1|PTGS2|SMARCD1|XRCC5|INSIG2|GNG2	-1.8	Input ID
GO_DAMAGED_DNA_BINDING	GO_DAMAGED_DNA_BINDING		63	0.314987	2.98773	0	2.99e-05	0.011	10654	tags=75%, list=43%, signal=131%		GO Biological Processes	19	GO:1900046	regulation of hemostasis	-3.4	2.8	4.2	24156	78	1549	14	0.9	0.24	2048|2149|2150|2155|5155|5156|5327|5328|5627|7035|7057|10630|10855|84959	EPHB2|F2R|F2RL1|F7|PDGFB|PDGFRA|PLAT|PLAU|PROS1|TFPI|THBS1|PDPN|HPSE|UBASH3B	-1.8	Input ID
KEGG_ASTHMA	KEGG_ASTHMA		20	0.550714	2.98444	0	2.99e-05	0.011	4927	tags=75%, list=20%, signal=94%		GO Biological Processes	19	GO:0000018	regulation of DNA recombination	-3.4	2.5	4.1	24156	106	1549	17	1.1	0.26	641|940|1111|2187|2521|3005|3008|3838|4437|5888|8914|10635|10721|55086|56916|79915|116028	BLM|CD28|CHEK1|FANCB|FUS|H1-0|H1-4|KPNA2|MSH3|RAD51|TIMELESS|RAD51AP1|POLQ|RADX|SMARCAD1|ATAD5|RMI2	-1.8	Input ID
GO_CHROMOSOME_ORGANIZATION_INVOLVED_IN_MEIOTIC_CELL_CYCLE	GO_CHROMOSOME_ORGANIZATION_INVOLVED_IN_MEIOTIC_CELL_CYCLE		44	0.380111	2.98289	0	2.98e-05	0.011	9142	tags=75%, list=37%, signal=119%		GO Biological Processes	19	GO:1902806	regulation of cell cycle G1/S phase transition	-3.4	2	3.9	24156	209	1549	27	1.7	0.33	595|891|894|983|990|1017|1019|1021|1029|1869|2146|4193|5111|5933|6659|6790|7015|7157|7465|8328|9928|27085|51512|55159|56241|81610|252983	CCND1|CCNB1|CCND2|CDK1|CDC6|CDK2|CDK4|CDK6|CDKN2A|E2F1|EZH2|MDM2|PCNA|RBL1|SOX4|AURKA|TERT|TP53|WEE1|GFI1B|KIF14|MTBP|GTSE1|RFWD3|SUSD2|FAM83D|STXBP4	-1.8	Input ID
PID_MYC_ACTIV_PATHWAY	PID_MYC_ACTIV_PATHWAY		78	0.290976	2.97868	0	2.97e-05	0.011	12138	tags=78%, list=49%, signal=153%		GO Biological Processes	19	GO:0022411	cellular component disassembly	-3.4	1.6	3.7	24156	562	1549	57	3.7	0.48	317|780|830|891|960|983|1513|1803|2150|3005|3099|3159|3569|3837|3915|4313|4318|4323|4325|4327|4609|5018|5347|6418|6602|6683|7076|7153|7157|7443|9037|9349|9507|9928|9941|10630|10677|10763|11004|22943|22974|25893|26586|28977|28985|29765|51474|56203|56648|57482|65008|81930|92259|128077|132671|146909|222663	APAF1|DDR1|CAPZA2|CCNB1|CD44|CDK1|CTSK|DPP4|F2RL1|H1-0|HK2|HMGA1|IL6|KPNB1|LAMC1|MMP2|MMP9|MMP14|MMP16|MMP19|MYC|OXA1L|PLK1|SET|SMARCD1|SPAST|TIMP1|TOP2A|TP53|VRK1|SEMA5A|RPL23|ADAMTS4|KIF14|EXOG|PDPN|AVIL|NES|KIF2C|DKK1|TPX2|TRIM58|CKAP2|MRPL42|MCTS1|TMOD4|LIMA1|LMOD3|EIF5A2|CRACD|MRPL1|KIF18A|MRPS36|LIX1L|SPATA18|KIF18B|SCUBE3	-1.8	Input ID
GO_POSITIVE_REGULATION_OF_WNT_SIGNALING_PATHWAY	GO_POSITIVE_REGULATION_OF_WNT_SIGNALING_PATHWAY		168	0.197721	2.97572	0	2.97e-05	0.011	13218	tags=73%, list=54%, signal=157%		GO Biological Processes	19	GO:2000134	negative regulation of G1/S transition of mitotic cell cycle	-3.4	2.4	4	24156	126	1549	19	1.2	0.28	595|891|983|1017|1019|1021|1029|1869|2146|4193|5111|5933|6659|6790|7157|7465|8328|51512|55159	CCND1|CCNB1|CDK1|CDK2|CDK4|CDK6|CDKN2A|E2F1|EZH2|MDM2|PCNA|RBL1|SOX4|AURKA|TP53|WEE1|GFI1B|GTSE1|RFWD3	-1.8	Input ID
REACTOME_FANCONI_ANEMIA_PATHWAY	REACTOME_FANCONI_ANEMIA_PATHWAY		37	0.414203	2.97504	0	2.96e-05	0.011	9133	tags=78%, list=37%, signal=124%		Reactome Gene Sets	6	R-HSA-2990846	SUMOylation	-3.4	2.1	3.9	24156	188	1549	25	1.6	0.32	332|641|1029|1786|3066|3619|4193|4869|5111|6045|6790|6996|7020|7153|7157|9212|9688|11097|23137|23279|23512|55143|55706|57122|84733	BIRC5|BLM|CDKN2A|DNMT1|HDAC2|INCENP|MDM2|NPM1|PCNA|RNF2|AURKA|TDG|TFAP2A|TOP2A|TP53|AURKB|NUP93|NUP42|SMC5|NUP160|SUZ12|CDCA8|NDC1|NUP107|CBX2	-1.8	Input ID
GO_SISTER_CHROMATID_COHESION	GO_SISTER_CHROMATID_COHESION		43	0.38955	2.97215	0	2.96e-05	0.011	13356	tags=93%, list=54%, signal=202%		Reactome Gene Sets	6	R-HSA-5083635	Defective B3GALTL causes Peters-plus syndrome (PpS)	-3.4	3.8	4.5	24156	37	1549	9	0.58	0.19	7057|9037|9507|9508|9509|10417|80070|92949|157869	THBS1|SEMA5A|ADAMTS4|ADAMTS3|ADAMTS2|SPON2|ADAMTS20|ADAMTSL1|SBSPON	-1.8	Input ID
REACTOME_PCNA_DEPENDENT_LONG_PATCH_BASE_EXCISION_REPAIR	REACTOME_PCNA_DEPENDENT_LONG_PATCH_BASE_EXCISION_REPAIR		20	0.565491	2.97212	0	2.95e-05	0.011	7030	tags=85%, list=28%, signal=119%		GO Biological Processes	19	GO:0000910	cytokinesis	-3.3	2.1	3.9	24156	178	1549	24	1.5	0.31	675|990|1058|1894|3619|5347|6683|6790|9055|9212|9493|9585|9700|9928|10733|24137|26586|29127|51203|54627|55165|55521|55660|285643	BRCA2|CDC6|CENPA|ECT2|INCENP|PLK1|SPAST|AURKA|PRC1|AURKB|KIF23|KIF20B|ESPL1|KIF14|PLK4|KIF4A|CKAP2|RACGAP1|NUSAP1|MAP10|CEP55|TRIM36|PRPF40A|KIF4B	-1.8	Input ID
REACTOME_ECM_PROTEOGLYCANS	REACTOME_ECM_PROTEOGLYCANS		66	0.310379	2.96475	0	2.95e-05	0.011	9184	tags=68%, list=37%, signal=108%		GO Biological Processes	19	GO:0042698	ovulation cycle	-3.3	2.9	4.2	24156	70	1549	13	0.84	0.23	1958|2620|3037|4327|4808|4889|5066|5111|5156|5608|5806|6092|7079	EGR1|GAS2|HAS2|MMP19|NHLH2|NPY5R|PAM|PCNA|PDGFRA|MAP2K6|PTX3|ROBO2|TIMP4	-1.8	Input ID
KEGG_GRAFT_VERSUS_HOST_DISEASE	KEGG_GRAFT_VERSUS_HOST_DISEASE		29	0.461266	2.96443	0	2.94e-05	0.011	7349	tags=76%, list=30%, signal=108%		GO Biological Processes	19	GO:0051785	positive regulation of nuclear division	-3.3	2.9	4.2	24156	70	1549	13	0.84	0.23	685|940|3481|5155|5902|6790|8877|9212|9700|23137|51203|81620|113130	BTC|CD28|IGF2|PDGFB|RANBP1|AURKA|SPHK1|AURKB|ESPL1|SMC5|NUSAP1|CDT1|CDCA5	-1.8	Input ID
REACTOME_POLYMERASE_SWITCHING_ON_THE_C_STRAND_OF_THE_TELOMERE	REACTOME_POLYMERASE_SWITCHING_ON_THE_C_STRAND_OF_THE_TELOMERE		17	0.597797	2.95777	0	2.93e-05	0.011	7030	tags=88%, list=28%, signal=123%		Reactome Gene Sets	6	R-HSA-72306	tRNA processing	-3.3	2.5	4	24156	107	1549	17	1.1	0.26	2058|4234|9688|10799|11097|23279|51002|51605|54517|54901|54931|55706|57122|116461|134637|283742|339487	EPRS1|METTL1|NUP93|RPP40|NUP42|NUP160|TPRKB|TRMT6|PUS7|CDKAL1|TRMT10C|NDC1|NUP107|TSEN15|ADAT2|FAM98B|ZBTB8OS	-1.8	Input ID
GO_PROTEIN_SUMOYLATION	GO_PROTEIN_SUMOYLATION		73	0.288261	2.95692	0	2.93e-05	0.011	12173	tags=78%, list=49%, signal=154%		Reactome Gene Sets	6	R-HSA-194441	Metabolism of non-coding RNA	-3.3	3.2	4.3	24156	53	1549	11	0.71	0.21	6607|6632|6635|6637|9688|11097|23279|55706|57122|79833|96764	SMN2|SNRPD1|SNRPE|SNRPG|NUP93|NUP42|NUP160|NDC1|NUP107|GEMIN6|TGS1	-1.8	Input ID
GO_MRNA_CIS_SPLICING_VIA_SPLICEOSOME	GO_MRNA_CIS_SPLICING_VIA_SPLICEOSOME		30	0.444513	2.95669	0	2.92e-05	0.011	12073	tags=93%, list=49%, signal=183%		Reactome Gene Sets	6	R-HSA-191859	snRNP Assembly	-3.3	3.2	4.3	24156	53	1549	11	0.71	0.21	6607|6632|6635|6637|9688|11097|23279|55706|57122|79833|96764	SMN2|SNRPD1|SNRPE|SNRPG|NUP93|NUP42|NUP160|NDC1|NUP107|GEMIN6|TGS1	-1.8	Input ID
REACTOME_DISEASES_OF_SIGNAL_TRANSDUCTION_BY_GROWTH_FACTOR_RECEPTORS_AND_SECOND_MESSENGERS	REACTOME_DISEASES_OF_SIGNAL_TRANSDUCTION_BY_GROWTH_FACTOR_RECEPTORS_AND_SECOND_MESSENGERS		350	0.139772	2.95664	0	2.92e-05	0.011	12954	tags=66%, list=53%, signal=138%		Reactome Gene Sets	6	R-HSA-3000157	Laminin interactions	-3.3	4.2	4.5	24156	30	1549	8	0.52	0.18	1282|1284|3673|3675|3912|3915|3918|22795	COL4A1|COL4A2|ITGA2|ITGA3|LAMB1|LAMC1|LAMC2|NID2	-1.8	Input ID
GO_CONDENSED_NUCLEAR_CHROMOSOME_CENTROMERIC_REGION	GO_CONDENSED_NUCLEAR_CHROMOSOME_CENTROMERIC_REGION		18	0.575675	2.95429	0	2.91e-05	0.011	9108	tags=94%, list=37%, signal=150%		GO Biological Processes	19	GO:0070316	regulation of G0 to G1 transition	-3.3	3.5	4.3	24156	45	1549	10	0.65	0.2	317|1111|1869|2146|5888|5932|6045|8317|11335|23512	APAF1|CHEK1|E2F1|EZH2|RAD51|RBBP8|RNF2|CDC7|CBX3|SUZ12	-1.8	Input ID
GO_ATPASE_COMPLEX	GO_ATPASE_COMPLEX		79	0.287723	2.94743	0	3.17e-05	0.012	12911	tags=81%, list=52%, signal=169%		GO Biological Processes	19	GO:0007076	mitotic chromosome condensation	-3.3	5.5	4.9	24156	17	1549	6	0.39	0.16	10051|10592|23397|51203|64151|113130	SMC4|SMC2|NCAPH|NUSAP1|NCAPG|CDCA5	-1.8	Input ID
REACTOME_MET_ACTIVATES_PTK2_SIGNALING	REACTOME_MET_ACTIVATES_PTK2_SIGNALING		30	0.443688	2.94696	0	3.16e-05	0.012	3869	tags=60%, list=16%, signal=71%		Reactome Gene Sets	6	R-HSA-5655862	Translesion synthesis by POLK	-3.3	5.5	4.9	24156	17	1549	6	0.39	0.16	5111|5980|5983|5984|5985|6119	PCNA|REV3L|RFC3|RFC4|RFC5|RPA3	-1.8	Input ID
GO_MATURATION_OF_5_8S_RRNA_FROM_TRICISTRONIC_RRNA_TRANSCRIPT_SSU_RRNA_5_8S_RRNA_LSU_RRNA	GO_MATURATION_OF_5_8S_RRNA_FROM_TRICISTRONIC_RRNA_TRANSCRIPT_SSU_RRNA_5_8S_RRNA_LSU_RRNA		21	0.531453	2.9375	0	3.42e-05	0.013	6871	tags=81%, list=28%, signal=112%		BioCarta Gene Sets	15	M11358	BIOCARTA ARF PATHWAY	-3.3	5.5	4.9	24156	17	1549	6	0.39	0.16	1029|1869|4193|4609|7157|84172	CDKN2A|E2F1|MDM2|MYC|TP53|POLR1B	-1.8	Input ID
GO_POSTREPLICATION_REPAIR	GO_POSTREPLICATION_REPAIR		48	0.354021	2.93321	0	4.21e-05	0.016	10300	tags=77%, list=42%, signal=132%		GO Biological Processes	19	GO:0010035	response to inorganic substance	-3.3	1.6	3.6	24156	564	1549	57	3.7	0.48	366|429|538|552|567|595|641|890|891|983|1017|1019|1261|1277|1373|1894|2146|2354|2521|2696|3040|3043|3066|3178|3485|3569|3726|3815|3939|4017|4193|4233|4318|4602|5066|5111|5562|5743|5888|6382|6415|7015|7020|7057|8754|8836|8877|8914|10399|10587|22871|51765|55364|64924|80310|120892|728294	AQP9|ASCL1|ATP7A|AVPR1A|B2M|CCND1|BLM|CCNA2|CCNB1|CDK1|CDK2|CDK4|CNGA3|COL1A1|CPS1|ECT2|EZH2|FOSB|FUS|GIPR|HBA2|HBB|HDAC2|HNRNPA1|IGFBP2|IL6|JUNB|KIT|LDHA|LOXL2|MDM2|MET|MMP9|MYB|PAM|PCNA|PRKAA1|PTGS2|RAD51|SDC1|SELENOW|TERT|TFAP2A|THBS1|ADAM9|GGH|SPHK1|TIMELESS|RACK1|TXNRD2|NLGN1|STK26|IMPACT|SLC30A5|PDGFD|LRRK2|D2HGDH	-1.8	Input ID
GO_SPLICEOSOMAL_TRI_SNRNP_COMPLEX	GO_SPLICEOSOMAL_TRI_SNRNP_COMPLEX		30	0.451069	2.93122	0	4.2e-05	0.016	11089	tags=90%, list=45%, signal=163%		GO Biological Processes	19	GO:2001020	regulation of response to DNA damage stimulus	-3.3	2	3.8	24156	222	1549	28	1.8	0.34	545|960|1111|1161|2070|2187|2305|2521|4193|4609|5111|5429|5888|7157|8914|10635|10721|26271|26272|51616|55086|55159|56950|79621|79915|79968|116028|220042	ATR|CD44|CHEK1|ERCC8|EYA4|FANCB|FOXM1|FUS|MDM2|MYC|PCNA|POLH|RAD51|TP53|TIMELESS|RAD51AP1|POLQ|FBXO5|FBXO4|TAF9B|RADX|RFWD3|SMYD2|RNASEH2B|ATAD5|WDR76|RMI2|DDIAS	-1.8	Input ID
REACTOME_ABC_TRANSPORTER_DISORDERS	REACTOME_ABC_TRANSPORTER_DISORDERS		73	0.295703	2.92816	0	4.19e-05	0.016	10300	tags=71%, list=42%, signal=122%		GO Biological Processes	19	GO:0051591	response to cAMP	-3.3	2.5	4	24156	98	1549	16	1	0.26	196|366|1261|1277|1373|2354|2819|3488|3726|3939|4327|4435|4830|6382|6781|7425	AHR|AQP9|CNGA3|COL1A1|CPS1|FOSB|GPD1|IGFBP5|JUNB|LDHA|MMP19|CITED1|NME1|SDC1|STC1|VGF	-1.8	Input ID
KEGG_ANTIGEN_PROCESSING_AND_PRESENTATION	KEGG_ANTIGEN_PROCESSING_AND_PRESENTATION		61	0.309426	2.92704	0	4.18e-05	0.016	7349	tags=61%, list=30%, signal=86%		GO Biological Processes	19	GO:0021546	rhombomere development	-3.3	8.9	5.5	24156	7	1549	4	0.26	0.13	1959|2637|3212|3213	EGR2|GBX2|HOXB2|HOXB3	-1.7	Input ID
GO_N_ACETYLTRANSFERASE_ACTIVITY	GO_N_ACETYLTRANSFERASE_ACTIVITY		82	0.284937	2.92649	0	4.17e-05	0.016	15258	tags=90%, list=62%, signal=236%		GO Biological Processes	19	GO:0071494	cellular response to UV-C	-3.3	8.9	5.5	24156	7	1549	4	0.26	0.13	4193|5429|7157|55364	MDM2|POLH|TP53|IMPACT	-1.7	Input ID
GO_RNA_POLYMERASE_BINDING	GO_RNA_POLYMERASE_BINDING		60	0.318492	2.92647	0	4.17e-05	0.016	13132	tags=85%, list=53%, signal=181%		GO Biological Processes	19	GO:0003357	noradrenergic neuron differentiation	-3.3	8.9	5.5	24156	7	1549	4	0.26	0.13	429|3642|6659|6664	ASCL1|INSM1|SOX4|SOX11	-1.7	Input ID
GO_CELLULAR_RESPONSE_TO_UV	GO_CELLULAR_RESPONSE_TO_UV		76	0.283915	2.92486	0	4.16e-05	0.016	10871	tags=72%, list=44%, signal=129%		GO Biological Processes	19	GO:0010032	meiotic chromosome condensation	-3.3	8.9	5.5	24156	7	1549	4	0.26	0.13	3619|10051|10592|23397	INCENP|SMC4|SMC2|NCAPH	-1.7	Input ID
GO_NUCLEOSIDE_METABOLIC_PROCESS	GO_NUCLEOSIDE_METABOLIC_PROCESS		95	0.259783	2.92379	0	4.15e-05	0.016	9197	tags=63%, list=37%, signal=100%		KEGG Pathway	24	hsa05220	Chronic myeloid leukemia	-3.3	2.9	4.1	24156	71	1549	13	0.84	0.23	595|861|1019|1021|1029|1869|1870|1871|3066|4193|4609|5296|7157	CCND1|RUNX1|CDK4|CDK6|CDKN2A|E2F1|E2F2|E2F3|HDAC2|MDM2|MYC|PIK3R2|TP53	-1.7	Input ID
PID_PLK1_PATHWAY	PID_PLK1_PATHWAY		40	0.389494	2.92376	0	4.14e-05	0.016	10143	tags=80%, list=41%, signal=136%		GO Biological Processes	19	GO:0071363	cellular response to growth factor stimulus	-3.3	1.5	3.5	24156	706	1549	68	4.4	0.52	285|317|538|656|858|890|960|1277|1278|1280|1281|1284|1373|1869|1958|1960|2116|2201|2252|2254|2297|3037|3066|3175|3178|3248|3675|3690|4015|4176|4193|4435|4691|4804|4838|4851|5015|5155|5156|6352|6664|6935|7041|7057|7157|7321|7422|8754|8862|8877|9508|9702|10252|10399|10631|11117|11156|22943|23767|54829|56975|79801|80310|94031|131405|143282|392255|407975	ANGPT2|APAF1|ATP7A|BMP8B|CAV2|CCNA2|CD44|COL1A1|COL1A2|COL2A1|COL3A1|COL4A2|CPS1|E2F1|EGR1|EGR3|ETV2|FBN2|FGF7|FGF9|FOXD1|HAS2|HDAC2|ONECUT1|HNRNPA1|HPGD|ITGA3|ITGB3|LOX|MCM7|MDM2|CITED1|NCL|NGFR|NODAL|NOTCH1|OTX2|PDGFB|PDGFRA|CCL5|SOX11|ZEB1|TGFB1I1|THBS1|TP53|UBE2D1|VEGFA|ADAM9|APLN|SPHK1|ADAMTS3|CEP57|SPRY1|RACK1|POSTN|EMILIN1|PTP4A3|DKK1|FLRT3|ASPN|FAM20C|SHCBP1|PDGFD|HTRA3|TRIM71|FGFBP3|GDF6…	-1.7	Input ID
GO_VIRAL_LIFE_CYCLE	GO_VIRAL_LIFE_CYCLE		286	0.149241	2.92199	0	4.14e-05	0.016	14476	tags=73%, list=59%, signal=176%		Reactome Gene Sets	6	R-HSA-5173214	O-glycosylation of TSR domain-containing proteins	-3.3	3.7	4.3	24156	38	1549	9	0.58	0.19	7057|9037|9507|9508|9509|10417|80070|92949|157869	THBS1|SEMA5A|ADAMTS4|ADAMTS3|ADAMTS2|SPON2|ADAMTS20|ADAMTSL1|SBSPON	-1.7	Input ID
GO_POSITIVE_REGULATION_OF_CHROMOSOME_SEGREGATION	GO_POSITIVE_REGULATION_OF_CHROMOSOME_SEGREGATION		24	0.488575	2.92013	0	4.13e-05	0.016	9545	tags=88%, list=39%, signal=143%		GO Biological Processes	19	GO:2000179	positive regulation of neural precursor cell proliferation	-3.3	3.2	4.2	24156	54	1549	11	0.71	0.21	429|3642|4673|4851|7422|7976|10763|23440|27185|50937|57650	ASCL1|INSM1|NAP1L1|NOTCH1|VEGFA|FZD3|NES|OTP|DISC1|CDON|CIP2A	-1.7	Input ID
GO_NUCLEOBASE_BIOSYNTHETIC_PROCESS	GO_NUCLEOBASE_BIOSYNTHETIC_PROCESS		19	0.556333	2.92008	0	4.12e-05	0.016	8359	tags=89%, list=34%, signal=135%		GO Biological Processes	19	GO:0061640	cytoskeleton-dependent cytokinesis	-3.3	2.5	4	24156	99	1549	16	1	0.26	1058|1894|3619|5347|6683|9212|9493|9585|9700|24137|26586|29127|51203|55165|55521|285643	CENPA|ECT2|INCENP|PLK1|SPAST|AURKB|KIF23|KIF20B|ESPL1|KIF4A|CKAP2|RACGAP1|NUSAP1|CEP55|TRIM36|KIF4B	-1.7	Input ID
CAMP_UP.V1_UP	CAMP_UP.V1_UP		187	0.182467	2.91985	0	4.11e-05	0.016	15982	tags=83%, list=65%, signal=234%		GO Biological Processes	19	GO:0007219	Notch signaling pathway	-3.3	2	3.8	24156	191	1549	25	1.6	0.32	429|1021|2116|2620|3175|3232|3815|4323|4609|4851|5584|6092|7079|8788|10631|10683|11156|23462|23493|26032|27255|55759|56983|170825|100996763	ASCL1|CDK6|ETV2|GAS2|ONECUT1|HOXD3|KIT|MMP14|MYC|NOTCH1|PRKCI|ROBO2|TIMP4|DLK1|POSTN|DLL3|PTP4A3|HEY1|HEY2|SUSD5|CNTN6|WDR12|POGLUT1|GSX2|NOTCH2NLB	-1.7	Input ID
GO_HISTONE_UBIQUITINATION	GO_HISTONE_UBIQUITINATION		45	0.373442	2.91951	0	4.1e-05	0.016	13830	tags=93%, list=56%, signal=212%		GO Biological Processes	19	GO:0045023	G0 to G1 transition	-3.3	3.4	4.2	24156	46	1549	10	0.65	0.2	317|1111|1869|2146|5888|5932|6045|8317|11335|23512	APAF1|CHEK1|E2F1|EZH2|RAD51|RBBP8|RNF2|CDC7|CBX3|SUZ12	-1.7	Input ID
GO_ORGANELLAR_RIBOSOME	GO_ORGANELLAR_RIBOSOME		86	0.267285	2.90554	0	4.35e-05	0.017	16092	tags=92%, list=65%, signal=263%		KEGG Pathway	24	hsa05323	Rheumatoid arthritis	-3.2	2.6	4	24156	90	1549	15	0.97	0.25	54|284|940|1513|3109|3111|3113|3117|3122|3569|3589|6348|6352|6364|7422	ACP5|ANGPT1|CD28|CTSK|HLA-DMB|HLA-DOA|HLA-DPA1|HLA-DQA1|HLA-DRA|IL6|IL11|CCL3|CCL5|CCL20|VEGFA	-1.7	Input ID
GO_FC_RECEPTOR_SIGNALING_PATHWAY	GO_FC_RECEPTOR_SIGNALING_PATHWAY		189	0.181525	2.90266	0	4.6e-05	0.018	17225	tags=88%, list=70%, signal=289%		Reactome Gene Sets	6	R-HSA-195258	RHO GTPase Effectors	-3.2	1.8	3.6	24156	327	1549	37	2.4	0.39	332|991|1058|1062|1063|3017|3020|3619|4085|5347|9055|9212|9735|9928|10403|10788|11004|11130|11243|23279|55055|55143|55166|55839|57082|57122|57405|64946|79019|79682|79980|81027|81930|83540|147841|151246|220134	BIRC5|CDC20|CENPA|CENPE|CENPF|H2BC5|H3-3A|INCENP|MAD2L1|PLK1|PRC1|AURKB|KNTC1|KIF14|NDC80|IQGAP2|KIF2C|ZWINT|PMF1|NUP160|ZWILCH|CDCA8|CENPQ|CENPN|KNL1|NUP107|SPC25|CENPH|CENPM|CENPU|DSN1|TUBB1|KIF18A|NUF2|SPC24|SGO2|SKA1	-1.7	Input ID
GO_SITE_OF_DNA_DAMAGE	GO_SITE_OF_DNA_DAMAGE		65	0.308165	2.90134	0	4.59e-05	0.018	14052	tags=88%, list=57%, signal=203%		GO Biological Processes	19	GO:0031571	mitotic G1 DNA damage checkpoint	-3.2	3	4.1	24156	63	1549	12	0.77	0.22	595|891|983|1017|1869|4193|5111|6659|6790|7157|51512|55159	CCND1|CCNB1|CDK1|CDK2|E2F1|MDM2|PCNA|SOX4|AURKA|TP53|GTSE1|RFWD3	-1.7	Input ID
GO_DNA_SYNTHESIS_INVOLVED_IN_DNA_REPAIR	GO_DNA_SYNTHESIS_INVOLVED_IN_DNA_REPAIR		45	0.363795	2.89754	0	4.58e-05	0.018	9133	tags=73%, list=37%, signal=116%		GO Biological Processes	19	GO:0044819	mitotic G1/S transition checkpoint	-3.2	3	4.1	24156	63	1549	12	0.77	0.22	595|891|983|1017|1869|4193|5111|6659|6790|7157|51512|55159	CCND1|CCNB1|CDK1|CDK2|E2F1|MDM2|PCNA|SOX4|AURKA|TP53|GTSE1|RFWD3	-1.7	Input ID
GO_RESPONSE_TO_X_RAY	GO_RESPONSE_TO_X_RAY		30	0.440755	2.89514	0	4.82e-05	0.019	7231	tags=73%, list=29%, signal=104%		GO Biological Processes	19	GO:0035404	histone-serine phosphorylation	-3.2	6.5	5	24156	12	1549	5	0.32	0.14	891|5562|6790|7443|9212	CCNB1|PRKAA1|AURKA|VRK1|AURKB	-1.7	Input ID
GO_NUCLEOCYTOPLASMIC_CARRIER_ACTIVITY	GO_NUCLEOCYTOPLASMIC_CARRIER_ACTIVITY		28	0.460743	2.89488	0	4.82e-05	0.019	13317	tags=100%, list=54%, signal=217%		GO Biological Processes	19	GO:0070493	thrombin-activated receptor signaling pathway	-3.2	6.5	5	24156	12	1549	5	0.32	0.14	2149|2150|3248|4233|10788	F2R|F2RL1|HPGD|MET|IQGAP2	-1.7	Input ID
REACTOME_COLLAGEN_CHAIN_TRIMERIZATION	REACTOME_COLLAGEN_CHAIN_TRIMERIZATION		38	0.391183	2.89434	0	4.81e-05	0.019	3348	tags=53%, list=14%, signal=61%		GO Biological Processes	19	GO:1902253	regulation of intrinsic apoptotic signaling pathway by p53 class mediator	-3.2	4	4.4	24156	31	1549	8	0.52	0.18	624|960|4193|6201|7157|50484|51616|79915	BDKRB2|CD44|MDM2|RPS7|TP53|RRM2B|TAF9B|ATAD5	-1.7	Input ID
PID_SYNDECAN_1_PATHWAY	PID_SYNDECAN_1_PATHWAY		43	0.376549	2.88237	0	6.31e-05	0.025	3348	tags=51%, list=14%, signal=59%		Canonical Pathways	11	M242	PID AURORA A PATHWAY	-3.2	4	4.4	24156	31	1549	8	0.52	0.18	332|1058|4193|6790|7157|9212|10460|22974	BIRC5|CENPA|MDM2|AURKA|TP53|AURKB|TACC3|TPX2	-1.7	Input ID
GO_NUCLEOTIDE_EXCISION_REPAIR_DNA_GAP_FILLING	GO_NUCLEOTIDE_EXCISION_REPAIR_DNA_GAP_FILLING		23	0.498106	2.87744	0	6.55e-05	0.026	7030	tags=78%, list=28%, signal=109%		GO Biological Processes	19	GO:0007143	female meiotic nuclear division	-3.2	4	4.4	24156	31	1549	8	0.52	0.18	5347|6790|7153|7272|9319|23397|26271|84930	PLK1|AURKA|TOP2A|TTK|TRIP13|NCAPH|FBXO5|MASTL	-1.7	Input ID
GO_SNRNA_TRANSCRIPTION	GO_SNRNA_TRANSCRIPTION		68	0.299272	2.8762	0	6.54e-05	0.026	11503	tags=76%, list=47%, signal=143%		GO Biological Processes	19	GO:0034644	cellular response to UV	-3.2	2.7	4	24156	81	1549	14	0.9	0.24	545|993|1111|4193|4609|4869|5111|5422|5429|5743|7157|9212|55364|55872	ATR|CDC25A|CHEK1|MDM2|MYC|NPM1|PCNA|POLA1|POLH|PTGS2|TP53|AURKB|IMPACT|PBK	-1.7	Input ID
GO_CYTOPLASMIC_STRESS_GRANULE	GO_CYTOPLASMIC_STRESS_GRANULE		58	0.320155	2.87205	0	6.78e-05	0.027	14239	tags=90%, list=58%, signal=212%		GO Biological Processes	19	GO:0035148	tube formation	-3.2	2.2	3.8	24156	150	1549	21	1.4	0.29	317|4522|4838|4851|6201|6495|6659|6664|7422|7976|8323|8820|9585|9620|25902|51098|57216|79191|115908|130497|131405	APAF1|MTHFD1|NODAL|NOTCH1|RPS7|SIX1|SOX4|SOX11|VEGFA|FZD3|FZD6|HESX1|KIF20B|CELSR1|MTHFD1L|IFT52|VANGL2|IRX3|CTHRC1|OSR1|TRIM71	-1.7	Input ID
GO_NON_CANONICAL_WNT_SIGNALING_PATHWAY	GO_NON_CANONICAL_WNT_SIGNALING_PATHWAY		144	0.204139	2.86726	0	7.53e-05	0.03	11269	tags=66%, list=46%, signal=121%		Hallmark Gene Sets	23	M5898	HALLMARK DNA REPAIR	-3.2	2.2	3.8	24156	150	1549	21	1.4	0.29	1161|2237|2879|4830|5111|5422|5429|5557|5888|5980|5983|5984|5985|6119|7157|7298|7372|10623|11130|30834|50484	ERCC8|FEN1|GPX4|NME1|PCNA|POLA1|POLH|PRIM1|RAD51|REV3L|RFC3|RFC4|RFC5|RPA3|TP53|TYMS|UMPS|POLR3C|ZWINT|ZNRD1|RRM2B	-1.7	Input ID
KEGG_ECM_RECEPTOR_INTERACTION	KEGG_ECM_RECEPTOR_INTERACTION		76	0.281466	2.86667	0	7.51e-05	0.03	4763	tags=47%, list=19%, signal=59%		GO Biological Processes	19	GO:0070301	cellular response to hydrogen peroxide	-3.2	2.5	3.9	24156	100	1549	16	1	0.26	983|1894|2146|3066|3569|4193|4233|4602|5111|5562|8877|10399|51765|55364|80310|120892	CDK1|ECT2|EZH2|HDAC2|IL6|MDM2|MET|MYB|PCNA|PRKAA1|SPHK1|RACK1|STK26|IMPACT|PDGFD|LRRK2	-1.7	Input ID
GO_MITOTIC_METAPHASE_PLATE_CONGRESSION	GO_MITOTIC_METAPHASE_PLATE_CONGRESSION		44	0.360622	2.86526	0	7.5e-05	0.03	7379	tags=66%, list=30%, signal=94%		GO Biological Processes	19	GO:1901137	carbohydrate derivative biosynthetic process	-3.2	1.5	3.5	24156	774	1549	73	4.7	0.54	159|284|538|1503|1633|1836|2218|2300|2819|3037|3099|3703|3939|4060|4830|5155|5163|5352|5373|5562|6240|6382|6675|7083|7298|7358|7371|7372|7991|8128|8833|9331|9688|9942|10082|10402|11097|11227|22822|23279|23556|26035|29906|29929|50484|51809|54360|55706|55757|55858|56952|56983|57122|57216|58505|64131|64841|79644|80055|84992|92126|92370|93183|120071|147991|152002|221914|256356|284098|286148|347734|44…	ADSS2|ANGPT1|ATP7A|CTPS1|DCK|SLC26A2|FKTN|FOXL1|GPD1|HAS2|HK2|STT3A|LDHA|LUM|NME1|PDGFB|PDK1|PLOD2|PMM2|PRKAA1|RRM1|SDC1|UAP1|TK1|TYMS|UGDH|UCK2|UMPS|TUSC3|ST8SIA2|GMPS|B4GALT6|NUP93|XYLB|GPC6|ST3GAL6|NUP42|GALNT5|PHLDA1|NUP160|PIGN|GLCE|ST8SIA5|ALG6|RRM2B|GALNT7|CYTL1|NDC1|UGGT2|TMEM165|PRTFDC1|POGLUT1|NUP107|VANGL2|OSTC|XYLT1|GNPNAT1|SRD5A3|PGAP1|PIGY|DSEL|PXYLP1|PIGM|LARGE2|DPY19L3|XXYLT1|GPC2…	-1.7	Input ID
REACTOME_MITOCHONDRIAL_TRANSLATION	REACTOME_MITOCHONDRIAL_TRANSLATION		95	0.251693	2.86402	0	7.49e-05	0.03	13811	tags=81%, list=56%, signal=183%		GO Biological Processes	19	GO:0001656	metanephros development	-3.2	2.6	3.9	24156	91	1549	15	0.97	0.25	1958|2297|3579|3976|4435|4609|5155|5156|6092|6495|10252|10736|55083|79191|130497	EGR1|FOXD1|CXCR2|LIF|CITED1|MYC|PDGFB|PDGFRA|ROBO2|SIX1|SPRY1|SIX2|KIF26B|IRX3|OSR1	-1.6	Input ID
REACTOME_RECOGNITION_OF_DNA_DAMAGE_BY_PCNA_CONTAINING_REPLICATION_COMPLEX	REACTOME_RECOGNITION_OF_DNA_DAMAGE_BY_PCNA_CONTAINING_REPLICATION_COMPLEX		28	0.455505	2.86275	0	7.72e-05	0.031	8159	tags=79%, list=33%, signal=117%		Reactome Gene Sets	6	R-HSA-6804114	TP53 Regulates Transcription of Genes Involved in G2 Cell Cycle Arrest	-3.2	5.2	4.7	24156	18	1549	6	0.39	0.16	891|983|5111|5933|6790|7157	CCNB1|CDK1|PCNA|RBL1|AURKA|TP53	-1.6	Input ID
HALLMARK_UNFOLDED_PROTEIN_RESPONSE	HALLMARK_UNFOLDED_PROTEIN_RESPONSE		107	0.237666	2.86108	0	7.71e-05	0.031	12377	tags=74%, list=50%, signal=148%		GO Biological Processes	19	GO:0071774	response to fibroblast growth factor	-3.2	2.2	3.8	24156	151	1549	21	1.4	0.29	960|1277|1373|1960|2252|2254|3178|3371|4804|5015|6352|7057|8862|9702|10252|10631|23767|56975|79801|131405|143282	CD44|COL1A1|CPS1|EGR3|FGF7|FGF9|HNRNPA1|TNC|NGFR|OTX2|CCL5|THBS1|APLN|CEP57|SPRY1|POSTN|FLRT3|FAM20C|SHCBP1|TRIM71|FGFBP3	-1.6	Input ID
REACTOME_MEIOTIC_RECOMBINATION	REACTOME_MEIOTIC_RECOMBINATION		23	0.499829	2.85915	0	7.94e-05	0.031	9133	tags=87%, list=37%, signal=138%		GO Biological Processes	19	GO:0016331	morphogenesis of embryonic epithelium	-3.2	2.2	3.8	24156	151	1549	21	1.4	0.29	220|317|4522|4838|6201|6495|6659|6664|7020|7041|7976|8323|9585|9620|25902|51098|57216|79191|115908|130497|131405	ALDH1A3|APAF1|MTHFD1|NODAL|RPS7|SIX1|SOX4|SOX11|TFAP2A|TGFB1I1|FZD3|FZD6|KIF20B|CELSR1|MTHFD1L|IFT52|VANGL2|IRX3|CTHRC1|OSR1|TRIM71	-1.6	Input ID
GO_REGULATION_OF_TELOMERE_MAINTENANCE_VIA_TELOMERE_LENGTHENING	GO_REGULATION_OF_TELOMERE_MAINTENANCE_VIA_TELOMERE_LENGTHENING		58	0.310666	2.85041	0	8.66e-05	0.034	10644	tags=74%, list=43%, signal=130%		Reactome Gene Sets	6	R-HSA-6783783	Interleukin-10 signaling	-3.2	3.3	4.2	24156	47	1549	10	0.65	0.2	1234|3557|3569|3592|3976|5743|6348|6352|6364|7076	CCR5|IL1RN|IL6|IL12A|LIF|PTGS2|CCL3|CCL5|CCL20|TIMP1	-1.6	Input ID
GO_CELL_ADHESION_MOLECULE_BINDING	GO_CELL_ADHESION_MOLECULE_BINDING		446	0.115697	2.84867	0	8.65e-05	0.034	17554	tags=83%, list=71%, signal=281%		GO Biological Processes	19	GO:0050818	regulation of coagulation	-3.2	2.7	3.9	24156	82	1549	14	0.9	0.24	2048|2149|2150|2155|5155|5156|5327|5328|5627|7035|7057|10630|10855|84959	EPHB2|F2R|F2RL1|F7|PDGFB|PDGFRA|PLAT|PLAU|PROS1|TFPI|THBS1|PDPN|HPSE|UBASH3B	-1.6	Input ID
REACTOME_DEGRADATION_OF_BETA_CATENIN_BY_THE_DESTRUCTION_COMPLEX	REACTOME_DEGRADATION_OF_BETA_CATENIN_BY_THE_DESTRUCTION_COMPLEX		82	0.262895	2.84853	0	8.63e-05	0.034	10384	tags=68%, list=42%, signal=118%		KEGG Pathway	24	hsa05214	Glioma	-3.2	2.9	4	24156	64	1549	12	0.77	0.22	595|1019|1021|1029|1869|1870|1871|4193|5155|5156|5296|7157	CCND1|CDK4|CDK6|CDKN2A|E2F1|E2F2|E2F3|MDM2|PDGFB|PDGFRA|PIK3R2|TP53	-1.6	Input ID
GO_REGULATION_OF_DNA_RECOMBINATION	GO_REGULATION_OF_DNA_RECOMBINATION		76	0.273775	2.84678	0	8.86e-05	0.035	12419	tags=78%, list=50%, signal=156%		GO Biological Processes	19	GO:0044783	G1 DNA damage checkpoint	-3.2	2.9	4	24156	64	1549	12	0.77	0.22	595|891|983|1017|1869|4193|5111|6659|6790|7157|51512|55159	CCND1|CCNB1|CDK1|CDK2|E2F1|MDM2|PCNA|SOX4|AURKA|TP53|GTSE1|RFWD3	-1.6	Input ID
GO_ESTABLISHMENT_OF_ORGANELLE_LOCALIZATION	GO_ESTABLISHMENT_OF_ORGANELLE_LOCALIZATION		380	0.127063	2.84672	0	8.84e-05	0.035	15417	tags=75%, list=62%, signal=197%		KEGG Pathway	24	hsa05212	Pancreatic cancer	-3.2	2.9	4	24156	64	1549	12	0.77	0.22	595|675|1019|1021|1029|1869|1870|1871|5296|5888|7157|7422	CCND1|BRCA2|CDK4|CDK6|CDKN2A|E2F1|E2F2|E2F3|PIK3R2|RAD51|TP53|VEGFA	-1.6	Input ID
GO_POSITIVE_REGULATION_OF_DEFENSE_RESPONSE	GO_POSITIVE_REGULATION_OF_DEFENSE_RESPONSE		410	0.120548	2.84526	0	8.83e-05	0.035	16632	tags=79%, list=67%, signal=239%		GO Biological Processes	19	GO:0060135	maternal process involved in female pregnancy	-3.2	2.9	4	24156	64	1549	12	0.77	0.22	285|1594|3675|3726|3976|4838|5066|5740|5743|6696|6781|8614	ANGPT2|CYP27B1|ITGA3|JUNB|LIF|NODAL|PAM|PTGIS|PTGS2|SPP1|STC1|STC2	-1.6	Input ID
REACTOME_E2F_MEDIATED_REGULATION_OF_DNA_REPLICATION	REACTOME_E2F_MEDIATED_REGULATION_OF_DNA_REPLICATION		21	0.506697	2.84306	0	9.06e-05	0.036	11006	tags=95%, list=45%, signal=172%		GO Biological Processes	19	GO:0104004	cellular response to environmental stimulus	-3.2	1.7	3.6	24156	330	1549	37	2.4	0.39	159|362|429|545|552|624|641|993|1111|1277|1894|1958|2779|3428|3673|4193|4214|4609|4869|5111|5422|5429|5475|5743|5888|6326|7157|7520|9212|10635|25896|26272|55364|55872|64710|144715|167153	ADSS2|AQP5|ASCL1|ATR|AVPR1A|BDKRB2|BLM|CDC25A|CHEK1|COL1A1|ECT2|EGR1|GNAT1|IFI16|ITGA2|MDM2|MAP3K1|MYC|NPM1|PCNA|POLA1|POLH|PPEF1|PTGS2|RAD51|SCN2A|TP53|XRCC5|AURKB|RAD51AP1|INTS7|FBXO4|IMPACT|PBK|NUCKS1|RAD9B|TENT2	-1.6	Input ID
GO_REPLICATION_FORK_PROCESSING	GO_REPLICATION_FORK_PROCESSING		29	0.437836	2.84254	0	9.29e-05	0.037	9628	tags=83%, list=39%, signal=136%		GO Biological Processes	19	GO:0071214	cellular response to abiotic stimulus	-3.2	1.7	3.6	24156	330	1549	37	2.4	0.39	159|362|429|545|552|624|641|993|1111|1277|1894|1958|2779|3428|3673|4193|4214|4609|4869|5111|5422|5429|5475|5743|5888|6326|7157|7520|9212|10635|25896|26272|55364|55872|64710|144715|167153	ADSS2|AQP5|ASCL1|ATR|AVPR1A|BDKRB2|BLM|CDC25A|CHEK1|COL1A1|ECT2|EGR1|GNAT1|IFI16|ITGA2|MDM2|MAP3K1|MYC|NPM1|PCNA|POLA1|POLH|PPEF1|PTGS2|RAD51|SCN2A|TP53|XRCC5|AURKB|RAD51AP1|INTS7|FBXO4|IMPACT|PBK|NUCKS1|RAD9B|TENT2	-1.6	Input ID
REACTOME_GLUCOSE_METABOLISM	REACTOME_GLUCOSE_METABOLISM		83	0.261202	2.84246	0	9.28e-05	0.037	12601	tags=77%, list=51%, signal=157%		GO Biological Processes	19	GO:0003002	regionalization	-3.2	1.7	3.6	24156	354	1549	39	2.5	0.4	429|1959|2019|2297|2637|3212|3213|3221|3223|3225|3232|4188|4838|4851|5015|6045|6092|6495|6790|7157|7516|9620|10252|10655|10683|10736|22943|23462|23493|50937|51098|56033|56983|57216|79191|80055|80319|130497|170825	ASCL1|EGR2|EN1|FOXD1|GBX2|HOXB2|HOXB3|HOXC4|HOXC6|HOXC9|HOXD3|MDFI|NODAL|NOTCH1|OTX2|RNF2|ROBO2|SIX1|AURKA|TP53|XRCC2|CELSR1|SPRY1|DMRT2|DLL3|SIX2|DKK1|HEY1|HEY2|CDON|IFT52|BARX1|POGLUT1|VANGL2|IRX3|PGAP1|CXXC4|OSR1|GSX2	-1.6	Input ID
GO_HISTONE_METHYLATION	GO_HISTONE_METHYLATION		116	0.223601	2.84073	0	9.5e-05	0.038	10035	tags=63%, list=41%, signal=106%		GO Biological Processes	19	GO:0010332	response to gamma radiation	-3.1	3.1	4	24156	56	1549	11	0.71	0.21	545|675|1958|2177|4193|4609|5562|5888|7157|7516|7520	ATR|BRCA2|EGR1|FANCD2|MDM2|MYC|PRKAA1|RAD51|TP53|XRCC2|XRCC5	-1.6	Input ID
HALLMARK_MTORC1_SIGNALING	HALLMARK_MTORC1_SIGNALING		193	0.178121	2.8385	0	9.49e-05	0.038	11235	tags=63%, list=46%, signal=115%		GO Biological Processes	19	GO:0033674	positive regulation of kinase activity	-3.1	1.5	3.5	24156	613	1549	60	3.9	0.49	284|595|780|891|894|983|990|1062|1116|1163|1164|1636|1847|1848|1894|1958|2042|2048|2049|2065|2146|2149|3481|3619|3690|3815|4214|4233|5155|5156|5562|5608|6352|7057|7422|7520|8754|9052|9500|9618|9928|9966|10040|10178|10926|22943|22974|51765|54757|54892|55765|55872|57216|60675|63967|79668|80310|120892|389840|100133941	ANGPT1|CCND1|DDR1|CCNB1|CCND2|CDK1|CDC6|CENPE|CHI3L1|CKS1B|CKS2|ACE|DUSP5|DUSP6|ECT2|EGR1|EPHA3|EPHB2|EPHB3|ERBB3|EZH2|F2R|IGF2|INCENP|ITGB3|KIT|MAP3K1|MET|PDGFB|PDGFRA|PRKAA1|MAP2K6|CCL5|THBS1|VEGFA|XRCC5|ADAM9|GPRC5A|MAGED1|TRAF4|KIF14|TNFSF15|TOM1L1|TENM1|DBF4|DKK1|TPX2|STK26|FAM20A|NCAPG2|INAVA|PBK|VANGL2|PROK2|CLSPN|PARP8|PDGFD|LRRK2|MAP3K15|CD24	-1.6	Input ID
KEGG_ALLOGRAFT_REJECTION	KEGG_ALLOGRAFT_REJECTION		26	0.471832	2.83808	0	9.47e-05	0.038	7349	tags=77%, list=30%, signal=109%		GO Biological Processes	19	GO:0031960	response to corticosteroid	-3.1	2.1	3.7	24156	163	1549	22	1.4	0.3	552|590|595|1261|1277|1373|1978|2354|3485|3557|3569|4851|5066|5069|5111|5743|6382|6781|7298|8754|11335|266743	AVPR1A|BCHE|CCND1|CNGA3|COL1A1|CPS1|EIF4EBP1|FOSB|IGFBP2|IL1RN|IL6|NOTCH1|PAM|PAPPA|PCNA|PTGS2|SDC1|STC1|TYMS|ADAM9|CBX3|NPAS4	-1.6	Input ID
GO_GLYCOSYL_COMPOUND_METABOLIC_PROCESS	GO_GLYCOSYL_COMPOUND_METABOLIC_PROCESS		116	0.225927	2.83793	0	9.45e-05	0.038	8489	tags=57%, list=34%, signal=86%		Reactome Gene Sets	6	R-HSA-69202	Cyclin E associated events during G1/S transition	-3.1	2.6	3.9	24156	83	1549	14	0.9	0.24	595|890|902|993|1017|1019|1163|1869|1875|4609|7465|7979|9134|286826	CCND1|CCNA2|CCNH|CDC25A|CDK2|CDK4|CKS1B|E2F1|E2F5|MYC|WEE1|SEM1|CCNE2|LIN9	-1.6	Input ID
GO_POSITIVE_REGULATION_OF_DNA_METABOLIC_PROCESS	GO_POSITIVE_REGULATION_OF_DNA_METABOLIC_PROCESS		170	0.191318	2.83721	0	9.67e-05	0.039	9099	tags=56%, list=37%, signal=88%		GO Biological Processes	19	GO:0048514	blood vessel morphogenesis	-3.1	1.5	3.4	24156	690	1549	66	4.3	0.51	187|284|285|302|861|1116|1281|1282|1284|1306|1870|1909|1960|2028|2048|2049|2116|2254|2637|3037|3099|3213|3248|3569|3579|3690|3726|4015|4017|4162|4313|4323|4327|4435|4691|4804|4838|4851|5156|5740|5743|6495|6659|7015|7045|7057|7422|8038|8862|8877|9037|9047|10052|10203|10465|10855|11117|23462|23493|27286|51330|55636|60675|64220|79805|641700	APLNR|ANGPT1|ANGPT2|ANXA2|RUNX1|CHI3L1|COL3A1|COL4A1|COL4A2|COL15A1|E2F2|EDNRA|EGR3|ENPEP|EPHB2|EPHB3|ETV2|FGF9|GBX2|HAS2|HK2|HOXB3|HPGD|IL6|CXCR2|ITGB3|JUNB|LOX|LOXL2|MCAM|MMP2|MMP14|MMP19|CITED1|NCL|NGFR|NODAL|NOTCH1|PDGFRA|PTGIS|PTGS2|SIX1|SOX4|TERT|TGFBI|THBS1|VEGFA|ADAM12|APLN|SPHK1|SEMA5A|SH2D2A|GJC1|CALCRL|PPIH|HPSE|EMILIN1|HEY1|HEY2|SRPX2|TNFRSF12A|CHD7|PROK2|STRA6|VASH2|ECSCR	-1.6	Input ID
REACTOME_COLLAGEN_BIOSYNTHESIS_AND_MODIFYING_ENZYMES	REACTOME_COLLAGEN_BIOSYNTHESIS_AND_MODIFYING_ENZYMES		60	0.309775	2.83368	0	9.9e-05	0.04	4711	tags=50%, list=19%, signal=62%		GO Biological Processes	19	GO:0072089	stem cell proliferation	-3.1	2.3	3.8	24156	122	1549	18	1.2	0.27	429|861|1636|4435|4851|6664|7015|7157|7422|7976|10736|10763|11023|23440|27185|29127|120892|131405	ASCL1|RUNX1|ACE|CITED1|NOTCH1|SOX11|TERT|TP53|VEGFA|FZD3|SIX2|NES|VAX1|OTP|DISC1|RACGAP1|LRRK2|TRIM71	-1.6	Input ID
GO_MACROAUTOPHAGY	GO_MACROAUTOPHAGY		280	0.14924	2.8298	0	9.89e-05	0.04	16097	tags=80%, list=65%, signal=228%		GO Biological Processes	19	GO:0032835	glomerulus development	-3.1	2.9	4	24156	65	1549	12	0.77	0.22	284|285|1958|2028|4851|5155|5156|8842|57216|80310|130497|100133941	ANGPT1|ANGPT2|EGR1|ENPEP|NOTCH1|PDGFB|PDGFRA|PROM1|VANGL2|PDGFD|OSR1|CD24	-1.6	Input ID
GO_SINGLE_STRANDED_RNA_BINDING	GO_SINGLE_STRANDED_RNA_BINDING		77	0.269411	2.82956	0	9.87e-05	0.04	11637	tags=74%, list=47%, signal=140%		Reactome Gene Sets	6	R-HSA-606279	Deposition of new CENPA-containing nucleosomes at the centromere	-3.1	2.7	3.9	24156	74	1549	13	0.84	0.23	1058|3017|4869|8467|11339|54069|55166|55320|55839|57082|64946|79019|79682	CENPA|H2BC5|NPM1|SMARCA5|OIP5|MIS18A|CENPQ|MIS18BP1|CENPN|KNL1|CENPH|CENPM|CENPU	-1.6	Input ID
GO_NUCLEAR_TRANSCRIBED_MRNA_CATABOLIC_PROCESS_DEADENYLATION_DEPENDENT_DECAY	GO_NUCLEAR_TRANSCRIBED_MRNA_CATABOLIC_PROCESS_DEADENYLATION_DEPENDENT_DECAY		68	0.288279	2.82799	0	0.000103	0.042	12862	tags=81%, list=52%, signal=168%		Reactome Gene Sets	6	R-HSA-774815	Nucleosome assembly	-3.1	2.7	3.9	24156	74	1549	13	0.84	0.23	1058|3017|4869|8467|11339|54069|55166|55320|55839|57082|64946|79019|79682	CENPA|H2BC5|NPM1|SMARCA5|OIP5|MIS18A|CENPQ|MIS18BP1|CENPN|KNL1|CENPH|CENPM|CENPU	-1.6	Input ID
GO_CELLULAR_PROTEIN_COMPLEX_DISASSEMBLY	GO_CELLULAR_PROTEIN_COMPLEX_DISASSEMBLY		205	0.170852	2.82751	0	0.000103	0.042	13872	tags=73%, list=56%, signal=166%		GO Biological Processes	19	GO:0072395	signal transduction involved in cell cycle checkpoint	-3.1	2.7	3.9	24156	74	1549	13	0.84	0.23	891|983|1017|1111|1869|4193|5111|5347|6659|6664|6790|7157|51512	CCNB1|CDK1|CDK2|CHEK1|E2F1|MDM2|PCNA|PLK1|SOX4|SOX11|AURKA|TP53|GTSE1	-1.6	Input ID
GO_NEGATIVE_REGULATION_OF_ORGANELLE_ORGANIZATION	GO_NEGATIVE_REGULATION_OF_ORGANELLE_ORGANIZATION		343	0.130483	2.82568	0	0.000103	0.042	14376	tags=71%, list=58%, signal=168%		GO Biological Processes	19	GO:0007160	cell-matrix adhesion	-3.1	1.9	3.6	24156	229	1549	28	1.8	0.34	683|780|916|960|1021|1029|1281|1305|1842|2042|3175|3232|3673|3675|3676|3690|4323|5328|6281|7057|7422|8754|10631|10855|11117|22795|27185|56477	BST1|DDR1|CD3E|CD44|CDK6|CDKN2A|COL3A1|COL13A1|ECM2|EPHA3|ONECUT1|HOXD3|ITGA2|ITGA3|ITGA4|ITGB3|MMP14|PLAU|S100A10|THBS1|VEGFA|ADAM9|POSTN|HPSE|EMILIN1|NID2|DISC1|CCL28	-1.6	Input ID
RB_P130_DN.V1_DN	RB_P130_DN.V1_DN		123	0.217426	2.82549	0	0.000103	0.042	12514	tags=72%, list=51%, signal=146%		Canonical Pathways	11	M5887	NABA BASEMENT MEMBRANES	-3.1	3.5	4.2	24156	40	1549	9	0.58	0.19	1282|1284|1292|1306|3912|3915|3918|9423|22795	COL4A1|COL4A2|COL6A2|COL15A1|LAMB1|LAMC1|LAMC2|NTN1|NID2	-1.6	Input ID
GO_PROTEIN_LOCALIZATION_TO_CHROMOSOME_CENTROMERIC_REGION	GO_PROTEIN_LOCALIZATION_TO_CHROMOSOME_CENTROMERIC_REGION		18	0.556624	2.82364	0	0.000105	0.043	8207	tags=89%, list=33%, signal=133%		GO Biological Processes	19	GO:0072210	metanephric nephron development	-3.1	3.5	4.2	24156	40	1549	9	0.58	0.19	1958|2297|3976|4435|5155|5156|10736|55083|130497	EGR1|FOXD1|LIF|CITED1|PDGFB|PDGFRA|SIX2|KIF26B|OSR1	-1.6	Input ID
GO_NEGATIVE_REGULATION_OF_CELL_CYCLE_G1_S_PHASE_TRANSITION	GO_NEGATIVE_REGULATION_OF_CELL_CYCLE_G1_S_PHASE_TRANSITION		98	0.241296	2.82101	0	0.000105	0.043	8168	tags=57%, list=33%, signal=85%		GO Biological Processes	19	GO:0032467	positive regulation of cytokinesis	-3.1	3.5	4.2	24156	40	1549	9	0.58	0.19	990|1894|6683|9212|9493|9585|9928|29127|54627	CDC6|ECT2|SPAST|AURKB|KIF23|KIF20B|KIF14|RACGAP1|MAP10	-1.6	Input ID
REACTOME_METABOLISM_OF_NUCLEOTIDES	REACTOME_METABOLISM_OF_NUCLEOTIDES		89	0.253105	2.82	0	0.000105	0.043	6529	tags=52%, list=26%, signal=70%		GO Biological Processes	19	GO:0072080	nephron tubule development	-3.1	2.5	3.8	24156	93	1549	15	0.97	0.25	2297|3976|4435|4609|4851|6495|7422|8842|9500|10736|55083|65266|79191|130497|100133941	FOXD1|LIF|CITED1|MYC|NOTCH1|SIX1|VEGFA|PROM1|MAGED1|SIX2|KIF26B|WNK4|IRX3|OSR1|CD24	-1.6	Input ID
GO_REGULATION_OF_MORPHOGENESIS_OF_AN_EPITHELIUM	GO_REGULATION_OF_MORPHOGENESIS_OF_AN_EPITHELIUM		170	0.185681	2.81847	0	0.000104	0.043	11269	tags=64%, list=46%, signal=117%		GO Biological Processes	19	GO:0045860	positive regulation of protein kinase activity	-3.1	1.6	3.4	24156	540	1549	54	3.5	0.47	284|595|891|894|983|990|1062|1116|1163|1164|1636|1847|1848|1894|1958|2065|2146|2149|3481|3619|3690|3815|4214|5155|5562|5608|6352|7057|7422|7520|8754|9052|9500|9618|9928|9966|10040|10178|10926|22943|22974|51765|54757|54892|55765|55872|57216|60675|63967|79668|80310|120892|389840|100133941	ANGPT1|CCND1|CCNB1|CCND2|CDK1|CDC6|CENPE|CHI3L1|CKS1B|CKS2|ACE|DUSP5|DUSP6|ECT2|EGR1|ERBB3|EZH2|F2R|IGF2|INCENP|ITGB3|KIT|MAP3K1|PDGFB|PRKAA1|MAP2K6|CCL5|THBS1|VEGFA|XRCC5|ADAM9|GPRC5A|MAGED1|TRAF4|KIF14|TNFSF15|TOM1L1|TENM1|DBF4|DKK1|TPX2|STK26|FAM20A|NCAPG2|INAVA|PBK|VANGL2|PROK2|CLSPN|PARP8|PDGFD|LRRK2|MAP3K15|CD24	-1.6	Input ID
GO_MORPHOGENESIS_OF_A_POLARIZED_EPITHELIUM	GO_MORPHOGENESIS_OF_A_POLARIZED_EPITHELIUM		137	0.202523	2.81574	0	0.000104	0.043	12319	tags=70%, list=50%, signal=139%		GO Biological Processes	19	GO:0072175	epithelial tube formation	-3.1	2.2	3.7	24156	133	1549	19	1.2	0.28	317|4522|4838|6201|6495|6659|6664|7976|8323|8820|9585|9620|25902|51098|57216|79191|115908|130497|131405	APAF1|MTHFD1|NODAL|RPS7|SIX1|SOX4|SOX11|FZD3|FZD6|HESX1|KIF20B|CELSR1|MTHFD1L|IFT52|VANGL2|IRX3|CTHRC1|OSR1|TRIM71	-1.6	Input ID
GO_ORGANELLE_SUBCOMPARTMENT	GO_ORGANELLE_SUBCOMPARTMENT		344	0.130953	2.81512	0	0.000104	0.043	16824	tags=81%, list=68%, signal=251%		GO Biological Processes	19	GO:0045995	regulation of embryonic development	-3.1	2.2	3.7	24156	133	1549	19	1.2	0.28	983|1289|1290|3557|4838|4851|5015|6495|6996|7976|9620|10399|10655|22943|27330|29127|56983|57216|130497	CDK1|COL5A1|COL5A2|IL1RN|NODAL|NOTCH1|OTX2|SIX1|TDG|FZD3|CELSR1|RACK1|DMRT2|DKK1|RPS6KA6|RACGAP1|POGLUT1|VANGL2|OSR1	-1.6	Input ID
GO_NUCLEOID	GO_NUCLEOID		40	0.373815	2.81451	0	0.000104	0.043	14847	tags=98%, list=60%, signal=244%		GO Biological Processes	19	GO:0042770	signal transduction in response to DNA damage	-3.1	2.2	3.7	24156	133	1549	19	1.2	0.28	545|675|891|960|983|1017|1111|1869|2305|4193|5111|5347|6659|6790|7157|27330|51512|56950|79915	ATR|BRCA2|CCNB1|CD44|CDK1|CDK2|CHEK1|E2F1|FOXM1|MDM2|PCNA|PLK1|SOX4|AURKA|TP53|RPS6KA6|GTSE1|SMYD2|ATAD5	-1.6	Input ID
GO_MODIFICATION_DEPENDENT_PROTEIN_BINDING	GO_MODIFICATION_DEPENDENT_PROTEIN_BINDING		132	0.208342	2.81377	0	0.000104	0.043	15260	tags=83%, list=62%, signal=215%		GO Biological Processes	19	GO:0098869	cellular oxidant detoxification	-3.1	2.4	3.8	24156	103	1549	16	1	0.26	538|2879|3040|3043|3045|3046|5743|6415|7296|7837|10549|10587|51714|55829|55937|114112	ATP7A|GPX4|HBA2|HBB|HBD|HBE1|PTGS2|SELENOW|TXNRD1|PXDN|PRDX4|TXNRD2|SELENOT|SELENOS|APOM|TXNRD3	-1.6	Input ID
REACTOME_RESOLUTION_OF_AP_SITES_VIA_THE_MULTIPLE_NUCLEOTIDE_PATCH_REPLACEMENT_PATHWAY	REACTOME_RESOLUTION_OF_AP_SITES_VIA_THE_MULTIPLE_NUCLEOTIDE_PATCH_REPLACEMENT_PATHWAY		24	0.465485	2.81042	0	0.000106	0.044	7030	tags=75%, list=28%, signal=105%		GO Biological Processes	19	GO:0044344	cellular response to fibroblast growth factor stimulus	-3	2.2	3.7	24156	144	1549	20	1.3	0.29	960|1277|1373|1960|2252|2254|3178|4804|5015|6352|7057|8862|9702|10252|10631|23767|56975|79801|131405|143282	CD44|COL1A1|CPS1|EGR3|FGF7|FGF9|HNRNPA1|NGFR|OTX2|CCL5|THBS1|APLN|CEP57|SPRY1|POSTN|FLRT3|FAM20C|SHCBP1|TRIM71|FGFBP3	-1.5	Input ID
GO_NIK_NF_KAPPAB_SIGNALING	GO_NIK_NF_KAPPAB_SIGNALING		154	0.192338	2.8059	0	0.000108	0.045	14669	tags=79%, list=59%, signal=193%		Reactome Gene Sets	6	R-HSA-75205	Dissolution of Fibrin Clot	-3	6	4.7	24156	13	1549	5	0.32	0.14	302|5271|5327|5328|6281	ANXA2|SERPINB8|PLAT|PLAU|S100A10	-1.5	Input ID
GO_RNA_PHOSPHODIESTER_BOND_HYDROLYSIS_EXONUCLEOLYTIC	GO_RNA_PHOSPHODIESTER_BOND_HYDROLYSIS_EXONUCLEOLYTIC		41	0.368779	2.80501	0	0.00011	0.046	10774	tags=80%, list=44%, signal=143%		BioCarta Gene Sets	15	M4470	BIOCARTA EXTRINSIC PATHWAY	-3	6	4.7	24156	13	1549	5	0.32	0.14	2149|2153|2155|5627|7035	F2R|F5|F7|PROS1|TFPI	-1.5	Input ID
REACTOME_HATS_ACETYLATE_HISTONES	REACTOME_HATS_ACETYLATE_HISTONES		75	0.279625	2.80445	0	0.00011	0.046	15162	tags=89%, list=61%, signal=231%		GO Biological Processes	19	GO:2000696	regulation of epithelial cell differentiation involved in kidney development	-3	4.9	4.5	24156	19	1549	6	0.39	0.16	3976|4318|4435|8842|130497|100133941	LIF|MMP9|CITED1|PROM1|OSR1|CD24	-1.5	Input ID
GO_GLYCOPROTEIN_BIOSYNTHETIC_PROCESS	GO_GLYCOPROTEIN_BIOSYNTHETIC_PROCESS		305	0.136722	2.80289	0	0.000112	0.047	10824	tags=57%, list=44%, signal=101%		Reactome Gene Sets	6	R-HSA-110320	Translesion Synthesis by POLH	-3	4.9	4.5	24156	19	1549	6	0.39	0.16	5111|5429|5983|5984|5985|6119	PCNA|POLH|RFC3|RFC4|RFC5|RPA3	-1.5	Input ID
GO_FC_EPSILON_RECEPTOR_SIGNALING_PATHWAY	GO_FC_EPSILON_RECEPTOR_SIGNALING_PATHWAY		123	0.207099	2.79413	0	0.000126	0.053	16980	tags=89%, list=69%, signal=285%		GO Biological Processes	19	GO:0015669	gas transport	-3	4.9	4.5	24156	19	1549	6	0.39	0.16	362|3040|3043|3045|3046|4609	AQP5|HBA2|HBB|HBD|HBE1|MYC	-1.5	Input ID
REACTOME_TERMINATION_OF_TRANSLESION_DNA_SYNTHESIS	REACTOME_TERMINATION_OF_TRANSLESION_DNA_SYNTHESIS		30	0.426106	2.79215	0	0.00013	0.055	7592	tags=73%, list=31%, signal=106%		Reactome Gene Sets	6	R-HSA-3000480	Scavenging by Class A Receptors	-3	4.9	4.5	24156	19	1549	6	0.39	0.16	1277|1278|1281|1282|1284|4481	COL1A1|COL1A2|COL3A1|COL4A1|COL4A2|MSR1	-1.5	Input ID
REACTOME_DEGRADATION_OF_THE_EXTRACELLULAR_MATRIX	REACTOME_DEGRADATION_OF_THE_EXTRACELLULAR_MATRIX		115	0.221527	2.79099	0	0.000132	0.056	9148	tags=59%, list=37%, signal=94%		GO Biological Processes	19	GO:0045596	negative regulation of cell differentiation	-3	1.5	3.4	24156	759	1549	71	4.6	0.53	429|567|595|861|1021|1281|1289|1290|1630|1735|1786|1869|2048|2146|2254|3066|3149|3488|3569|3623|3690|3902|4193|4318|4435|4609|4804|4830|4838|4851|5155|6348|6664|6696|6935|7015|7041|7157|7204|7422|7483|8840|9037|9423|10215|10221|10631|10683|10736|11023|22871|22943|23462|23493|23512|26022|28951|54892|55796|58516|64843|79191|81606|84376|84959|117854|120892|130497|223117|338761|374946	ASCL1|B2M|CCND1|RUNX1|CDK6|COL3A1|COL5A1|COL5A2|DCC|DIO3|DNMT1|E2F1|EPHB2|EZH2|FGF9|HDAC2|HMGB3|IGFBP5|IL6|INHA|ITGB3|LAG3|MDM2|MMP9|CITED1|MYC|NGFR|NME1|NODAL|NOTCH1|PDGFB|CCL3|SOX11|SPP1|ZEB1|TERT|TGFB1I1|TP53|TRIO|VEGFA|WNT9A|CCN4|SEMA5A|NTN1|OLIG2|TRIB1|POSTN|DLL3|SIX2|VAX1|NLGN1|DKK1|HEY1|HEY2|SUZ12|TMEM98|TRIB2|NCAPG2|MBNL3|SINHCAF|ISL2|IRX3|LBH|HOOK3|UBASH3B|TRIM6|LRRK2|OSR1|SEMA3D|C1QL4|D…	-1.5	Input ID
GO_NUCLEAR_INNER_MEMBRANE	GO_NUCLEAR_INNER_MEMBRANE		52	0.325164	2.78772	0	0.000139	0.059	7651	tags=63%, list=31%, signal=92%		GO Biological Processes	19	GO:0051984	positive regulation of chromosome segregation	-3	3.8	4.2	24156	33	1549	8	0.52	0.18	891|990|2237|9212|9700|23137|56852|81620	CCNB1|CDC6|FEN1|AURKB|ESPL1|SMC5|RAD18|CDT1	-1.5	Input ID
GO_PROTEASOME_ACCESSORY_COMPLEX	GO_PROTEASOME_ACCESSORY_COMPLEX		24	0.481762	2.78596	0	0.000141	0.06	11769	tags=96%, list=48%, signal=183%		GO Biological Processes	19	GO:0045987	positive regulation of smooth muscle contraction	-3	3.8	4.2	24156	33	1549	8	0.52	0.18	1131|2149|3673|3815|5743|8877|10874|60675	CHRM3|F2R|ITGA2|KIT|PTGS2|SPHK1|NMU|PROK2	-1.5	Input ID
GO_CENTRIOLE	GO_CENTRIOLE		132	0.206023	2.78511	0	0.000141	0.06	8401	tags=55%, list=34%, signal=82%		GO Biological Processes	19	GO:1902692	regulation of neuroblast proliferation	-3	3.8	4.2	24156	33	1549	8	0.52	0.18	4851|7157|7422|7976|11023|23440|27185|120892	NOTCH1|TP53|VEGFA|FZD3|VAX1|OTP|DISC1|LRRK2	-1.5	Input ID
GO_MRNA_5_UTR_BINDING	GO_MRNA_5_UTR_BINDING		24	0.47461	2.78362	0	0.000141	0.06	4749	tags=67%, list=19%, signal=82%		GO Biological Processes	19	GO:0007498	mesoderm development	-3	2.2	3.7	24156	134	1549	19	1.2	0.28	660|2116|3673|3675|3690|4232|4838|5457|7296|7422|10683|10736|22806|22943|27330|54517|56983|79191|130497	BMX|ETV2|ITGA2|ITGA3|ITGB3|MEST|NODAL|POU4F1|TXNRD1|VEGFA|DLL3|SIX2|IKZF3|DKK1|RPS6KA6|PUS7|POGLUT1|IRX3|OSR1	-1.5	Input ID
GO_ATTACHMENT_OF_SPINDLE_MICROTUBULES_TO_KINETOCHORE	GO_ATTACHMENT_OF_SPINDLE_MICROTUBULES_TO_KINETOCHORE		28	0.453219	2.78211	0	0.000143	0.061	6453	tags=71%, list=26%, signal=97%		GO Biological Processes	19	GO:0007595	lactation	-3	3.2	4	24156	49	1549	10	0.65	0.2	538|595|780|3099|4830|5066|7372|7422|8835|8862	ATP7A|CCND1|DDR1|HK2|NME1|PAM|UMPS|VEGFA|SOCS2|APLN	-1.5	Input ID
GO_REGULATION_OF_ORGANELLE_ASSEMBLY	GO_REGULATION_OF_ORGANELLE_ASSEMBLY		180	0.179123	2.78202	0	0.000145	0.062	16995	tags=87%, list=69%, signal=276%		KEGG Pathway	24	hsa05144	Malaria	-3	3.2	4	24156	49	1549	10	0.65	0.2	2995|3040|3043|3569|3592|4233|6382|7057|22914|100528032	GYPC|HBA2|HBB|IL6|IL12A|MET|SDC1|THBS1|KLRK1|KLRC4-KLRK1	-1.5	Input ID
GO_TRANSCRIPTION_COACTIVATOR_ACTIVITY	GO_TRANSCRIPTION_COACTIVATOR_ACTIVITY		295	0.139248	2.78159	0	0.000144	0.062	17681	tags=85%, list=72%, signal=298%		GO Biological Processes	19	GO:0072527	pyrimidine-containing compound metabolic process	-3	2.4	3.7	24156	104	1549	16	1	0.26	55|1373|1503|1633|4830|6240|6996|7083|7298|7371|7372|9582|10560|27350|200316|253558	ACP3|CPS1|CTPS1|DCK|NME1|RRM1|TDG|TK1|TYMS|UCK2|UMPS|APOBEC3B|SLC19A2|APOBEC3C|APOBEC3F|LCLAT1	-1.5	Input ID
GO_EXORIBONUCLEASE_ACTIVITY	GO_EXORIBONUCLEASE_ACTIVITY		38	0.379969	2.781	0	0.000144	0.062	7520	tags=68%, list=30%, signal=98%		GO Biological Processes	19	GO:0043200	response to amino acid	-3	2.3	3.7	24156	114	1549	17	1.1	0.26	538|1277|1278|1281|1282|1290|1373|1786|2155|4313|5111|5156|6495|6935|9804|54675|80310	ATP7A|COL1A1|COL1A2|COL3A1|COL4A1|COL5A2|CPS1|DNMT1|F7|MMP2|PCNA|PDGFRA|SIX1|ZEB1|TOMM20|CRLS1|PDGFD	-1.5	Input ID
GO_COLLAGEN_BINDING	GO_COLLAGEN_BINDING		63	0.299629	2.78002	0	0.000144	0.062	6724	tags=57%, list=27%, signal=78%		GO Biological Processes	19	GO:0097193	intrinsic apoptotic signaling pathway	-3	1.8	3.5	24156	289	1549	33	2.1	0.37	317|487|597|624|675|960|1869|1870|2272|3428|4193|4318|4841|5163|5457|5743|6201|6326|7157|10399|10962|50484|51616|54431|55829|60401|64782|79915|84944|120892|219790|220042|100133941	APAF1|ATP2A1|BCL2A1|BDKRB2|BRCA2|CD44|E2F1|E2F2|FHIT|IFI16|MDM2|MMP9|NONO|PDK1|POU4F1|PTGS2|RPS7|SCN2A|TP53|RACK1|MLLT11|RRM2B|TAF9B|DNAJC10|SELENOS|EDA2R|AEN|ATAD5|MAEL|LRRK2|RTKN2|DDIAS|CD24	-1.5	Input ID
GO_REGULATION_OF_CELL_CYCLE_CHECKPOINT	GO_REGULATION_OF_CELL_CYCLE_CHECKPOINT		31	0.418253	2.7793	0	0.000144	0.062	9590	tags=81%, list=39%, signal=132%		Canonical Pathways	11	M10154	SA G2 AND M PHASES	-3	7.8	5	24156	8	1549	4	0.26	0.13	983|993|1111|7465	CDK1|CDC25A|CHEK1|WEE1	-1.5	Input ID
REACTOME_TRANSCRIPTIONAL_REGULATION_BY_RUNX1	REACTOME_TRANSCRIPTIONAL_REGULATION_BY_RUNX1		167	0.182462	2.77722	0	0.000143	0.062	11927	tags=66%, list=48%, signal=128%		GO Biological Processes	19	GO:0072239	metanephric glomerulus vasculature development	-3	7.8	5	24156	8	1549	4	0.26	0.13	1958|5155|5156|130497	EGR1|PDGFB|PDGFRA|OSR1	-1.5	Input ID
GO_POSITIVE_REGULATION_OF_TELOMERE_MAINTENANCE	GO_POSITIVE_REGULATION_OF_TELOMERE_MAINTENANCE		48	0.340171	2.77416	0	0.000148	0.064	9099	tags=71%, list=37%, signal=112%		GO Biological Processes	19	GO:1901724	positive regulation of cell proliferation involved in kidney development	-3	7.8	5	24156	8	1549	4	0.26	0.13	1958|4609|5155|80310	EGR1|MYC|PDGFB|PDGFD	-1.5	Input ID
GO_REGULATION_OF_POSTTRANSCRIPTIONAL_GENE_SILENCING	GO_REGULATION_OF_POSTTRANSCRIPTIONAL_GENE_SILENCING		84	0.254597	2.77321	0	0.00015	0.064	11656	tags=73%, list=47%, signal=137%		KEGG Pathway	24	hsa05332	Graft-versus-host disease	-3	3.4	4.1	24156	41	1549	9	0.58	0.19	940|3109|3111|3113|3117|3122|3569|3811|3824	CD28|HLA-DMB|HLA-DOA|HLA-DPA1|HLA-DQA1|HLA-DRA|IL6|KIR3DL1|KLRD1	-1.5	Input ID
GO_CELLULAR_RESPONSE_TO_IONIZING_RADIATION	GO_CELLULAR_RESPONSE_TO_IONIZING_RADIATION		65	0.296091	2.77014	0	0.00015	0.064	7137	tags=58%, list=29%, signal=82%		Reactome Gene Sets	6	R-HSA-69656	Cyclin A:Cdk2-associated events at S phase entry	-3	2.6	3.8	24156	85	1549	14	0.9	0.24	595|890|902|993|1017|1019|1163|1869|1875|4609|7465|7979|9134|286826	CCND1|CCNA2|CCNH|CDC25A|CDK2|CDK4|CKS1B|E2F1|E2F5|MYC|WEE1|SEM1|CCNE2|LIN9	-1.5	Input ID
GO_NUCLEAR_UBIQUITIN_LIGASE_COMPLEX	GO_NUCLEAR_UBIQUITIN_LIGASE_COMPLEX		40	0.36682	2.76661	0	0.000154	0.066	12552	tags=88%, list=51%, signal=178%		GO Biological Processes	19	GO:0001556	oocyte maturation	-3	4.2	4.3	24156	26	1549	7	0.45	0.17	675|891|6790|9319|9985|26271|80336	BRCA2|CCNB1|AURKA|TRIP13|REC8|FBXO5|PABPC1L	-1.5	Input ID
REACTOME_NUCLEAR_ENVELOPE_NE_REASSEMBLY	REACTOME_NUCLEAR_ENVELOPE_NE_REASSEMBLY		70	0.28385	2.75885	0	0.00016	0.069	10639	tags=71%, list=43%, signal=125%		GO Biological Processes	19	GO:2000045	regulation of G1/S transition of mitotic cell cycle	-3	2	3.6	24156	188	1549	24	1.5	0.31	595|891|894|983|990|1017|1019|1021|1029|1869|2146|4193|5111|5933|6659|6790|7015|7157|7465|8328|9928|27085|51512|55159	CCND1|CCNB1|CCND2|CDK1|CDC6|CDK2|CDK4|CDK6|CDKN2A|E2F1|EZH2|MDM2|PCNA|RBL1|SOX4|AURKA|TERT|TP53|WEE1|GFI1B|KIF14|MTBP|GTSE1|RFWD3	-1.5	Input ID
KEGG_MISMATCH_REPAIR	KEGG_MISMATCH_REPAIR		22	0.493875	2.75768	0	0.000165	0.071	9133	tags=86%, list=37%, signal=137%		Hallmark Gene Sets	23	M5947	HALLMARK IL2 STAT5 SIGNALING	-3	2	3.6	24156	199	1549	25	1.6	0.32	196|214|894|960|962|990|1690|2012|2118|2879|3099|3976|4609|6004|6335|6696|7371|7372|8530|8835|22822|57157|64866|152007|253558	AHR|ALCAM|CCND2|CD44|CD48|CDC6|COCH|EMP1|ETV4|GPX4|HK2|LIF|MYC|RGS16|SCN9A|SPP1|UCK2|UMPS|CST7|SOCS2|PHLDA1|PHTF2|CDCP1|GLIPR2|LCLAT1	-1.5	Input ID
GO_ENDORIBONUCLEASE_ACTIVITY	GO_ENDORIBONUCLEASE_ACTIVITY		51	0.316535	2.75384	0	0.000169	0.073	13008	tags=84%, list=53%, signal=178%		GO Biological Processes	19	GO:1903224	regulation of endodermal cell differentiation	-3	12	5.6	24156	4	1549	3	0.19	0.11	1289|1290|22943	COL5A1|COL5A2|DKK1	-1.5	Input ID
KEGG_BASAL_TRANSCRIPTION_FACTORS	KEGG_BASAL_TRANSCRIPTION_FACTORS		33	0.401448	2.75354	0	0.000169	0.073	11042	tags=85%, list=45%, signal=153%		GO Biological Processes	19	GO:1905340	regulation of protein localization to kinetochore	-3	12	5.6	24156	4	1549	3	0.19	0.11	10403|55166|81620	NDC80|CENPQ|CDT1	-1.5	Input ID
GO_TRNA_METHYLTRANSFERASE_ACTIVITY	GO_TRNA_METHYLTRANSFERASE_ACTIVITY		32	0.411744	2.75303	0	0.000171	0.074	9129	tags=78%, list=37%, signal=124%		GO Biological Processes	19	GO:1902292	cell cycle DNA replication initiation	-3	12	5.6	24156	4	1549	3	0.19	0.11	4171|4173|5422	MCM2|MCM4|POLA1	-1.5	Input ID
GO_KINETOCHORE_ORGANIZATION	GO_KINETOCHORE_ORGANIZATION		17	0.55299	2.75026	0	0.000173	0.075	878	tags=59%, list=4%, signal=61%		GO Biological Processes	19	GO:1905342	positive regulation of protein localization to kinetochore	-3	12	5.6	24156	4	1549	3	0.19	0.11	10403|55166|81620	NDC80|CENPQ|CDT1	-1.5	Input ID
GO_N_ACYLTRANSFERASE_ACTIVITY	GO_N_ACYLTRANSFERASE_ACTIVITY		96	0.236638	2.75022	0	0.000172	0.075	15258	tags=85%, list=62%, signal=223%		GO Biological Processes	19	GO:0072716	response to actinomycin D	-3	12	5.6	24156	4	1549	3	0.19	0.11	4193|7157|9349	MDM2|TP53|RPL23	-1.5	Input ID
REACTOME_NONHOMOLOGOUS_END_JOINING_NHEJ	REACTOME_NONHOMOLOGOUS_END_JOINING_NHEJ		31	0.411362	2.7488	0	0.000174	0.076	8168	tags=74%, list=33%, signal=111%		GO Biological Processes	19	GO:0048104	establishment of body hair or bristle planar orientation	-3	12	5.6	24156	4	1549	3	0.19	0.11	8323|9620|57216	FZD6|CELSR1|VANGL2	-1.5	Input ID
GO_TRNA_BINDING	GO_TRNA_BINDING		52	0.327491	2.74831	0	0.000174	0.076	12813	tags=85%, list=52%, signal=176%		GO Biological Processes	19	GO:1902975	mitotic DNA replication initiation	-3	12	5.6	24156	4	1549	3	0.19	0.11	4171|4173|5422	MCM2|MCM4|POLA1	-1.5	Input ID
GO_GOLGI_ASSOCIATED_VESICLE	GO_GOLGI_ASSOCIATED_VESICLE		165	0.183156	2.74615	0	0.000174	0.076	10314	tags=60%, list=42%, signal=102%		GO Biological Processes	19	GO:0007089	traversing start control point of mitotic cell cycle	-3	12	5.6	24156	4	1549	3	0.19	0.11	990|4193|27085	CDC6|MDM2|MTBP	-1.5	Input ID
GO_ANTIGEN_PROCESSING_AND_PRESENTATION_OF_PEPTIDE_OR_POLYSACCHARIDE_ANTIGEN_VIA_MHC_CLASS_II	GO_ANTIGEN_PROCESSING_AND_PRESENTATION_OF_PEPTIDE_OR_POLYSACCHARIDE_ANTIGEN_VIA_MHC_CLASS_II		95	0.247118	2.74369	0	0.000176	0.076	11586	tags=72%, list=47%, signal=134%		GO Biological Processes	19	GO:0048105	establishment of body hair planar orientation	-3	12	5.6	24156	4	1549	3	0.19	0.11	8323|9620|57216	FZD6|CELSR1|VANGL2	-1.5	Input ID
GO_PEPTIDYL_LYSINE_METHYLATION	GO_PEPTIDYL_LYSINE_METHYLATION		103	0.234997	2.74331	0	0.000175	0.076	10035	tags=64%, list=41%, signal=108%		GO Biological Processes	19	GO:1902315	nuclear cell cycle DNA replication initiation	-3	12	5.6	24156	4	1549	3	0.19	0.11	4171|4173|5422	MCM2|MCM4|POLA1	-1.5	Input ID
GO_HOST_CELLULAR_COMPONENT	GO_HOST_CELLULAR_COMPONENT		68	0.276692	2.74043	0	0.000182	0.077	6616	tags=54%, list=27%, signal=74%		GO Biological Processes	19	GO:0002687	positive regulation of leukocyte migration	-3	2.2	3.6	24156	135	1549	19	1.2	0.28	2150|2155|3569|3579|3592|3673|3676|4323|6348|6352|6364|7057|7422|7941|8995|10850|80310|83483|284114	F2RL1|F7|IL6|CXCR2|IL12A|ITGA2|ITGA4|MMP14|CCL3|CCL5|CCL20|THBS1|VEGFA|PLA2G7|TNFSF18|CCL27|PDGFD|PLVAP|TMEM102	-1.5	Input ID
GO_POSITIVE_REGULATION_OF_CELL_CYCLE_PHASE_TRANSITION	GO_POSITIVE_REGULATION_OF_CELL_CYCLE_PHASE_TRANSITION		81	0.258668	2.7375	0	0.000186	0.079	4299	tags=43%, list=17%, signal=52%		KEGG Pathway	24	hsa05223	Non-small cell lung cancer	-3	3	3.9	24156	58	1549	11	0.71	0.21	595|1019|1021|1029|1869|1870|1871|2272|5296|7157|27436	CCND1|CDK4|CDK6|CDKN2A|E2F1|E2F2|E2F3|FHIT|PIK3R2|TP53|EML4	-1.5	Input ID
REACTOME_METABOLISM_OF_CARBOHYDRATES	REACTOME_METABOLISM_OF_CARBOHYDRATES		276	0.141724	2.73741	0	0.000186	0.079	10040	tags=55%, list=41%, signal=91%		Reactome Gene Sets	6	R-HSA-975956	Nonsense Mediated Decay (NMD) independent of the Exon Junction Complex (EJC)	-3	2.5	3.7	24156	95	1549	15	0.97	0.25	6133|6142|6157|6164|6170|6181|6201|6210|6222|6227|6234|9349|25873|26986|200916	RPL9|RPL18A|RPL27A|RPL34|RPL39|RPLP2|RPS7|RPS15A|RPS18|RPS21|RPS28|RPL23|RPL36|PABPC1|RPL22L1	-1.5	Input ID
PID_ATM_PATHWAY	PID_ATM_PATHWAY		29	0.417515	2.73663	0	0.000185	0.079	9278	tags=79%, list=38%, signal=127%		GO Biological Processes	19	GO:0060993	kidney morphogenesis	-3	2.5	3.7	24156	95	1549	15	0.97	0.25	2297|3976|4435|4609|6495|6659|7422|9500|10736|55083|57216|65266|79191|120892|130497	FOXD1|LIF|CITED1|MYC|SIX1|SOX4|VEGFA|MAGED1|SIX2|KIF26B|VANGL2|WNK4|IRX3|LRRK2|OSR1	-1.5	Input ID
GO_MITOTIC_SPINDLE_POLE	GO_MITOTIC_SPINDLE_POLE		24	0.46593	2.73528	0	0.000189	0.081	5991	tags=71%, list=24%, signal=93%		GO Biological Processes	19	GO:0001838	embryonic epithelial tube formation	-3	2.2	3.7	24156	125	1549	18	1.2	0.27	317|4522|4838|6201|6495|6659|6664|7976|8323|9585|9620|25902|51098|57216|79191|115908|130497|131405	APAF1|MTHFD1|NODAL|RPS7|SIX1|SOX4|SOX11|FZD3|FZD6|KIF20B|CELSR1|MTHFD1L|IFT52|VANGL2|IRX3|CTHRC1|OSR1|TRIM71	-1.5	Input ID
HALLMARK_MITOTIC_SPINDLE	HALLMARK_MITOTIC_SPINDLE		195	0.169624	2.73024	0	0.000198	0.085	14067	tags=74%, list=57%, signal=170%		Reactome Gene Sets	6	R-HSA-381426	Regulation of Insulin-like Growth Factor (IGF) transport and uptake by Insulin-like Growth Factor Bi	-3	2.2	3.7	24156	125	1549	18	1.2	0.27	721|2153|3371|3481|3485|3488|3569|3698|3912|3915|4313|5069|6696|7076|7425|8614|54757|56975	C4B|F5|TNC|IGF2|IGFBP2|IGFBP5|IL6|ITIH2|LAMB1|LAMC1|MMP2|PAPPA|SPP1|TIMP1|VGF|STC2|FAM20A|FAM20C	-1.5	Input ID
REACTOME_TRANSLESION_SYNTHESIS_BY_Y_FAMILY_DNA_POLYMERASES_BYPASSES_LESIONS_ON_DNA_TEMPLATE	REACTOME_TRANSLESION_SYNTHESIS_BY_Y_FAMILY_DNA_POLYMERASES_BYPASSES_LESIONS_ON_DNA_TEMPLATE		36	0.388622	2.72464	0	0.000202	0.086	10300	tags=81%, list=42%, signal=138%		Reactome Gene Sets	6	R-HSA-927802	Nonsense-Mediated Decay (NMD)	-3	2.3	3.7	24156	115	1549	17	1.1	0.26	6133|6142|6157|6164|6170|6181|6201|6210|6222|6227|6234|9349|9939|25873|26986|55110|200916	RPL9|RPL18A|RPL27A|RPL34|RPL39|RPLP2|RPS7|RPS15A|RPS18|RPS21|RPS28|RPL23|RBM8A|RPL36|PABPC1|MAGOHB|RPL22L1	-1.5	Input ID
GO_CYCLIN_DEPENDENT_PROTEIN_KINASE_HOLOENZYME_COMPLEX	GO_CYCLIN_DEPENDENT_PROTEIN_KINASE_HOLOENZYME_COMPLEX		41	0.358439	2.72294	0	0.000206	0.088	7418	tags=66%, list=30%, signal=94%		Reactome Gene Sets	6	R-HSA-975957	Nonsense Mediated Decay (NMD) enhanced by the Exon Junction Complex (EJC)	-3	2.3	3.7	24156	115	1549	17	1.1	0.26	6133|6142|6157|6164|6170|6181|6201|6210|6222|6227|6234|9349|9939|25873|26986|55110|200916	RPL9|RPL18A|RPL27A|RPL34|RPL39|RPLP2|RPS7|RPS15A|RPS18|RPS21|RPS28|RPL23|RBM8A|RPL36|PABPC1|MAGOHB|RPL22L1	-1.5	Input ID
GO_POSITIVE_REGULATION_OF_MITOTIC_CELL_CYCLE	GO_POSITIVE_REGULATION_OF_MITOTIC_CELL_CYCLE		134	0.204297	2.72261	0	0.000206	0.088	6954	tags=49%, list=28%, signal=67%		Hallmark Gene Sets	23	M5939	HALLMARK P53 PATHWAY	-3	1.9	3.5	24156	200	1549	25	1.6	0.32	317|894|1029|2149|3976|4071|4193|4808|4851|5111|5429|5820|6004|6281|6382|7157|8877|9618|10399|10437|10560|25873|51002|55240|64782	APAF1|CCND2|CDKN2A|F2R|LIF|TM4SF1|MDM2|NHLH2|NOTCH1|PCNA|POLH|PVT1|RGS16|S100A10|SDC1|TP53|SPHK1|TRAF4|RACK1|IFI30|SLC19A2|RPL36|TPRKB|STEAP3|AEN	-1.5	Input ID
GO_POSITIVE_REGULATION_OF_CANONICAL_WNT_SIGNALING_PATHWAY	GO_POSITIVE_REGULATION_OF_CANONICAL_WNT_SIGNALING_PATHWAY		135	0.203389	2.72189	0	0.000206	0.088	12919	tags=73%, list=52%, signal=152%		Reactome Gene Sets	6	R-HSA-174143	APC/C-mediated degradation of cell cycle proteins	-3	2.5	3.7	24156	86	1549	14	0.9	0.24	890|891|983|991|1017|4085|4751|5347|6790|7321|7979|9212|9232|26271	CCNA2|CCNB1|CDK1|CDC20|CDK2|MAD2L1|NEK2|PLK1|AURKA|UBE2D1|SEM1|AURKB|PTTG1|FBXO5	-1.5	Input ID
REACTOME_PROGRAMMED_CELL_DEATH	REACTOME_PROGRAMMED_CELL_DEATH		165	0.180866	2.72055	0	0.000212	0.09	9772	tags=58%, list=40%, signal=95%		Reactome Gene Sets	6	R-HSA-453276	Regulation of mitotic cell cycle	-3	2.5	3.7	24156	86	1549	14	0.9	0.24	890|891|983|991|1017|4085|4751|5347|6790|7321|7979|9212|9232|26271	CCNA2|CCNB1|CDK1|CDC20|CDK2|MAD2L1|NEK2|PLK1|AURKA|UBE2D1|SEM1|AURKB|PTTG1|FBXO5	-1.5	Input ID
GO_TERMINATION_OF_RNA_POLYMERASE_I_TRANSCRIPTION	GO_TERMINATION_OF_RNA_POLYMERASE_I_TRANSCRIPTION		30	0.409968	2.7199	0	0.000214	0.091	10457	tags=83%, list=42%, signal=144%		GO Biological Processes	19	GO:0000460	maturation of 5.8S rRNA	-2.9	3.7	4.1	24156	34	1549	8	0.52	0.18	5393|6227|10412|11340|23517|51018|55759|84549	EXOSC9|RPS21|NSA2|EXOSC8|MTREX|RRP15|WDR12|MAK16	-1.5	Input ID
GO_REGULATION_OF_ANIMAL_ORGAN_MORPHOGENESIS	GO_REGULATION_OF_ANIMAL_ORGAN_MORPHOGENESIS		224	0.156478	2.71922	0	0.000216	0.092	10933	tags=60%, list=44%, signal=106%		GO Biological Processes	19	GO:0008156	negative regulation of DNA replication	-2.9	3.7	4.1	24156	34	1549	8	0.52	0.18	545|641|675|990|4437|7157|8914|26271	ATR|BLM|BRCA2|CDC6|MSH3|TP53|TIMELESS|FBXO5	-1.5	Input ID
GO_TRANSCRIPTION_ELONGATION_FROM_RNA_POLYMERASE_II_PROMOTER	GO_TRANSCRIPTION_ELONGATION_FROM_RNA_POLYMERASE_II_PROMOTER		77	0.266733	2.71877	0	0.000222	0.095	15548	tags=90%, list=63%, signal=242%		GO Biological Processes	19	GO:1901992	positive regulation of mitotic cell cycle phase transition	-2.9	2.4	3.7	24156	96	1549	15	0.97	0.25	595|891|894|983|990|993|1019|4193|7015|8317|9700|26271|27085|81620|113130	CCND1|CCNB1|CCND2|CDK1|CDC6|CDC25A|CDK4|MDM2|TERT|CDC7|ESPL1|FBXO5|MTBP|CDT1|CDCA5	-1.5	Input ID
PID_E2F_PATHWAY	PID_E2F_PATHWAY		67	0.281614	2.71665	0	0.00023	0.098	8168	tags=61%, list=33%, signal=91%		Reactome Gene Sets	6	R-HSA-375276	Peptide ligand-binding receptors	-2.9	1.9	3.5	24156	201	1549	25	1.6	0.32	187|552|624|1234|1909|2149|2150|2359|2587|2847|3579|4160|4889|4923|6348|6352|6364|7200|8862|10316|10850|10874|56477|57486|60675	APLNR|AVPR1A|BDKRB2|CCR5|EDNRA|F2R|F2RL1|FPR3|GALR1|MCHR1|CXCR2|MC4R|NPY5R|NTSR1|CCL3|CCL5|CCL20|TRH|APLN|NMUR1|CCL27|NMU|CCL28|NLN|PROK2	-1.5	Input ID
REACTOME_PROCESSIVE_SYNTHESIS_ON_THE_LAGGING_STRAND	REACTOME_PROCESSIVE_SYNTHESIS_ON_THE_LAGGING_STRAND		15	0.582053	2.71541	0	0.000234	0.1	7030	tags=87%, list=28%, signal=121%		GO Biological Processes	19	GO:0071156	regulation of cell cycle arrest	-2.9	2.4	3.7	24156	106	1549	16	1	0.26	595|891|983|1017|1019|1869|2305|3642|4193|5111|5457|6659|6790|7157|9349|51512	CCND1|CCNB1|CDK1|CDK2|CDK4|E2F1|FOXM1|INSM1|MDM2|PCNA|POU4F1|SOX4|AURKA|TP53|RPL23|GTSE1	-1.5	Input ID
GO_NCRNA_CATABOLIC_PROCESS	GO_NCRNA_CATABOLIC_PROCESS		26	0.449193	2.71385	0	0.000236	0.101	6958	tags=73%, list=28%, signal=102%		GO Biological Processes	19	GO:0010470	regulation of gastrulation	-2.9	3.3	4	24156	42	1549	9	0.58	0.19	1289|1290|3557|4838|5015|10399|22943|56983|130497	COL5A1|COL5A2|IL1RN|NODAL|OTX2|RACK1|DKK1|POGLUT1|OSR1	-1.5	Input ID
GO_SERINE_THREONINE_PROTEIN_KINASE_COMPLEX	GO_SERINE_THREONINE_PROTEIN_KINASE_COMPLEX		84	0.251207	2.71198	0	0.000238	0.102	13208	tags=79%, list=54%, signal=169%		Reactome Gene Sets	6	R-HSA-72662	Activation of the mRNA upon binding of the cap-binding complex and eIFs, and subsequent binding to 4	-2.9	2.9	3.8	24156	59	1549	11	0.71	0.21	1973|1978|3646|6201|6210|6222|6227|6234|10480|26986|51386	EIF4A1|EIF4EBP1|EIF3E|RPS7|RPS15A|RPS18|RPS21|RPS28|EIF3M|PABPC1|EIF3L	-1.4	Input ID
GO_SMN_SM_PROTEIN_COMPLEX	GO_SMN_SM_PROTEIN_COMPLEX		18	0.537561	2.71133	0	0.000237	0.102	8677	tags=89%, list=35%, signal=137%		GO Biological Processes	19	GO:0007420	brain development	-2.9	1.5	3.3	24156	741	1549	69	4.5	0.52	220|317|429|538|552|567|597|675|916|1021|1063|1281|1282|1869|1959|2019|2048|2049|2146|2177|2254|2334|2356|2637|3212|3213|3579|3912|4435|4830|4838|4851|5015|5307|5457|6092|6240|7157|7520|7976|8323|8624|8820|8877|9037|9928|10215|10460|10763|11023|22803|22943|23287|23440|23544|27185|50937|55636|79864|80055|84376|89839|120892|167153|170825|219409|284403|374946|100996763	ALDH1A3|APAF1|ASCL1|ATP7A|AVPR1A|B2M|BCL2A1|BRCA2|CD3E|CDK6|CENPF|COL3A1|COL4A1|E2F1|EGR2|EN1|EPHB2|EPHB3|EZH2|FANCD2|FGF9|AFF2|FPGS|GBX2|HOXB2|HOXB3|CXCR2|LAMB1|CITED1|NME1|NODAL|NOTCH1|OTX2|PITX1|POU4F1|ROBO2|RRM1|TP53|XRCC5|FZD3|FZD6|PSMG1|HESX1|SPHK1|SEMA5A|KIF14|OLIG2|TACC3|NES|VAX1|XRN2|DKK1|AGTPBP1|OTP|SEZ6L|DISC1|CDON|CHD7|JHY|PGAP1|HOOK3|ARHGAP11B|LRRK2|TENT2|GSX2|GSX1|WDR62|DRAXIN|NOTCH…	-1.4	Input ID
REACTOME_TRANSCRIPTIONAL_REGULATION_BY_RUNX2	REACTOME_TRANSCRIPTIONAL_REGULATION_BY_RUNX2		115	0.210318	2.71083	0	0.000237	0.102	10496	tags=63%, list=43%, signal=110%		GO Biological Processes	19	GO:0034655	nucleobase-containing compound catabolic process	-2.9	1.5	3.3	24156	664	1549	63	4.1	0.5	317|1153|1869|2237|2521|2819|3005|3099|3569|3646|3837|3842|3939|4869|5317|5393|5562|6133|6142|6157|6164|6170|6181|6201|6210|6222|6227|6234|6418|6996|7157|9349|9582|9688|9939|9941|10535|10643|10644|11097|11340|22803|22894|23279|23517|23658|25873|26986|27350|55110|55190|55706|56164|56952|57122|64782|79621|131405|167153|170685|200316|389421|441531	APAF1|CIRBP|E2F1|FEN1|FUS|GPD1|H1-0|HK2|IL6|EIF3E|KPNB1|TNPO1|LDHA|NPM1|PKP1|EXOSC9|PRKAA1|RPL9|RPL18A|RPL27A|RPL34|RPL39|RPLP2|RPS7|RPS15A|RPS18|RPS21|RPS28|SET|TDG|TP53|RPL23|APOBEC3B|NUP93|RBM8A|EXOG|RNASEH2A|IGF2BP3|IGF2BP2|NUP42|EXOSC8|XRN2|DIS3|NUP160|MTREX|LSM5|RPL36|PABPC1|APOBEC3C|MAGOHB|NUDT11|NDC1|STK31|PRTFDC1|NUP107|AEN|RNASEH2B|TRIM71|TENT2|NUDT10|APOBEC3F|LIN28B|PGAM4	-1.4	Input ID
REACTOME_HEDGEHOG_OFF_STATE	REACTOME_HEDGEHOG_OFF_STATE		109	0.219562	2.70576	0	0.000256	0.109	9998	tags=62%, list=41%, signal=104%		GO Biological Processes	19	GO:0031290	retinal ganglion cell axon guidance	-2.9	4.7	4.3	24156	20	1549	6	0.39	0.16	214|2048|2049|6092|7422|64843	ALCAM|EPHB2|EPHB3|ROBO2|VEGFA|ISL2	-1.4	Input ID
GO_TRNA_METHYLATION	GO_TRNA_METHYLATION		36	0.380515	2.70468	0	0.00026	0.111	9129	tags=75%, list=37%, signal=119%		GO Biological Processes	19	GO:0070987	error-free translesion synthesis	-2.9	4.7	4.3	24156	20	1549	6	0.39	0.16	5111|5429|5983|5984|5985|6119	PCNA|POLH|RFC3|RFC4|RFC5|RPA3	-1.4	Input ID
GO_INTRINSIC_COMPONENT_OF_ORGANELLE_MEMBRANE	GO_INTRINSIC_COMPONENT_OF_ORGANELLE_MEMBRANE		354	0.12356	2.70305	0	0.000259	0.111	16858	tags=81%, list=68%, signal=251%		GO Biological Processes	19	GO:0010971	positive regulation of G2/M transition of mitotic cell cycle	-2.9	4	4.1	24156	27	1549	7	0.45	0.17	595|891|983|993|1019|8317|26271	CCND1|CCNB1|CDK1|CDC25A|CDK4|CDC7|FBXO5	-1.4	Input ID
REACTOME_G1_S_SPECIFIC_TRANSCRIPTION	REACTOME_G1_S_SPECIFIC_TRANSCRIPTION		26	0.446037	2.70247	0	0.000261	0.112	2291	tags=54%, list=9%, signal=59%		GO Biological Processes	19	GO:0046660	female sex differentiation	-2.9	2.3	3.6	24156	117	1549	17	1.1	0.26	675|1299|2175|2620|3623|3815|4323|4327|5156|5806|6092|7422|7425|55636|56956|57122|64220	BRCA2|COL9A3|FANCA|GAS2|INHA|KIT|MMP14|MMP19|PDGFRA|PTX3|ROBO2|VEGFA|VGF|CHD7|LHX9|NUP107|STRA6	-1.4	Input ID
GO_TRANSFERASE_ACTIVITY_TRANSFERRING_GLYCOSYL_GROUPS	GO_TRANSFERASE_ACTIVITY_TRANSFERRING_GLYCOSYL_GROUPS		240	0.150223	2.70244	0	0.000261	0.112	10824	tags=59%, list=44%, signal=104%		GO Biological Processes	19	GO:0030330	DNA damage response, signal transduction by p53 class mediator	-2.9	2.3	3.6	24156	107	1549	16	1	0.26	545|675|891|960|983|1017|1869|2305|4193|5111|6659|6790|7157|27330|51512|56950	ATR|BRCA2|CCNB1|CD44|CDK1|CDK2|E2F1|FOXM1|MDM2|PCNA|SOX4|AURKA|TP53|RPS6KA6|GTSE1|SMYD2	-1.4	Input ID
GO_INTRINSIC_COMPONENT_OF_ENDOPLASMIC_RETICULUM_MEMBRANE	GO_INTRINSIC_COMPONENT_OF_ENDOPLASMIC_RETICULUM_MEMBRANE		149	0.187776	2.69862	0	0.000265	0.112	16424	tags=85%, list=67%, signal=253%		GO Biological Processes	19	GO:0008593	regulation of Notch signaling pathway	-2.9	2.3	3.6	24156	107	1549	16	1	0.26	429|2620|3815|4323|4851|5584|6092|8788|10631|10683|23462|23493|27255|56983|170825|100996763	ASCL1|GAS2|KIT|MMP14|NOTCH1|PRKCI|ROBO2|DLK1|POSTN|DLL3|HEY1|HEY2|CNTN6|POGLUT1|GSX2|NOTCH2NLB	-1.4	Input ID
GO_TRANSLATION_INITIATION_FACTOR_ACTIVITY	GO_TRANSLATION_INITIATION_FACTOR_ACTIVITY		50	0.322061	2.69858	0	0.000264	0.112	9340	tags=70%, list=38%, signal=112%		GO Biological Processes	19	GO:0007507	heart development	-2.9	1.5	3.3	24156	589	1549	57	3.7	0.48	70|187|429|891|983|1280|1281|1289|1301|1525|1848|1909|2065|2254|2300|3037|3675|3776|4015|4193|4522|4838|4851|4889|5066|5111|5155|5156|5457|6092|6495|6659|6664|7157|7422|8572|8862|9782|10052|10203|10252|11117|22943|23462|23493|23767|51098|55636|56950|57216|64220|79933|130497|150572|341640|388389|407975	ACTC1|APLNR|ASCL1|CCNB1|CDK1|COL2A1|COL3A1|COL5A1|COL11A1|CXADR|DUSP6|EDNRA|ERBB3|FGF9|FOXL1|HAS2|ITGA3|KCNK2|LOX|MDM2|MTHFD1|NODAL|NOTCH1|NPY5R|PAM|PCNA|PDGFB|PDGFRA|POU4F1|ROBO2|SIX1|SOX4|SOX11|TP53|VEGFA|PDLIM4|APLN|MATR3|GJC1|CALCRL|SPRY1|EMILIN1|DKK1|HEY1|HEY2|FLRT3|IFT52|CHD7|SMYD2|VANGL2|STRA6|SYNPO2L|OSR1|SMYD1|FREM2|CCDC103|MIR17HG	-1.4	Input ID
GO_RIBOSOME_BINDING	GO_RIBOSOME_BINDING		51	0.319286	2.69806	0	0.000266	0.113	9070	tags=69%, list=37%, signal=108%		GO Biological Processes	19	GO:0032355	response to estradiol	-2.9	2.1	3.5	24156	138	1549	19	1.2	0.28	595|890|1277|2146|2155|2879|3248|3485|3673|5066|5111|5457|5743|5932|7035|8835|8886|10631|81930	CCND1|CCNA2|COL1A1|EZH2|F7|GPX4|HPGD|IGFBP2|ITGA2|PAM|PCNA|POU4F1|PTGS2|RBBP8|TFPI|SOCS2|DDX18|POSTN|KIF18A	-1.4	Input ID
GO_MULTI_ORGANISM_LOCALIZATION	GO_MULTI_ORGANISM_LOCALIZATION		58	0.302063	2.69794	0	0.000265	0.113	5751	tags=53%, list=23%, signal=70%		Hallmark Gene Sets	23	M5946	HALLMARK COAGULATION	-2.9	2.1	3.5	24156	138	1549	19	1.2	0.28	341|726|1513|1519|1803|1848|3673|3690|4313|4318|4323|5155|5327|5328|5627|7057|7076|7450|8754	APOC1|CAPN5|CTSK|CTSO|DPP4|DUSP6|ITGA2|ITGB3|MMP2|MMP9|MMP14|PDGFB|PLAT|PLAU|PROS1|THBS1|TIMP1|VWF|ADAM9	-1.4	Input ID
GO_CLEAVAGE_INVOLVED_IN_RRNA_PROCESSING	GO_CLEAVAGE_INVOLVED_IN_RRNA_PROCESSING		21	0.498831	2.6971	0	0.000267	0.114	10025	tags=90%, list=41%, signal=152%		GO Biological Processes	19	GO:0090231	regulation of spindle checkpoint	-2.9	5.6	4.5	24156	14	1549	5	0.32	0.14	891|4085|10403|81620|348654	CCNB1|MAD2L1|NDC80|CDT1|GEN1	-1.4	Input ID
GO_REGULATION_OF_PROTEIN_MODIFICATION_BY_SMALL_PROTEIN_CONJUGATION_OR_REMOVAL	GO_REGULATION_OF_PROTEIN_MODIFICATION_BY_SMALL_PROTEIN_CONJUGATION_OR_REMOVAL		207	0.1624	2.69268	0	0.000275	0.118	12236	tags=66%, list=50%, signal=129%		GO Biological Processes	19	GO:0007100	mitotic centrosome separation	-2.9	5.6	4.5	24156	14	1549	5	0.32	0.14	1111|3832|4751|5902|6790	CHEK1|KIF11|NEK2|RANBP1|AURKA	-1.4	Input ID
GO_EUKARYOTIC_48S_PREINITIATION_COMPLEX	GO_EUKARYOTIC_48S_PREINITIATION_COMPLEX		15	0.578438	2.69109	0	0.000279	0.12	8764	tags=93%, list=36%, signal=145%		GO Biological Processes	19	GO:1903504	regulation of mitotic spindle checkpoint	-2.9	5.6	4.5	24156	14	1549	5	0.32	0.14	891|4085|10403|81620|348654	CCNB1|MAD2L1|NDC80|CDT1|GEN1	-1.4	Input ID
GO_TRANSCRIPTION_INITIATION_FROM_RNA_POLYMERASE_II_PROMOTER	GO_TRANSCRIPTION_INITIATION_FROM_RNA_POLYMERASE_II_PROMOTER		174	0.177635	2.69052	0	0.000283	0.122	10536	tags=60%, list=43%, signal=105%		GO Biological Processes	19	GO:0090399	replicative senescence	-2.9	5.6	4.5	24156	14	1549	5	0.32	0.14	545|1029|1111|7015|7157	ATR|CDKN2A|CHEK1|TERT|TP53	-1.4	Input ID
GO_ENDOSOME_MEMBRANE	GO_ENDOSOME_MEMBRANE		449	0.110087	2.68973	0	0.000282	0.122	16675	tags=78%, list=68%, signal=237%		GO Biological Processes	19	GO:2000232	regulation of rRNA processing	-2.9	5.6	4.5	24156	14	1549	5	0.32	0.14	23160|55127|83732|84128|84135	WDR43|HEATR1|RIOK1|WDR75|UTP15	-1.4	Input ID
REACTOME_SIGNALING_BY_PDGF	REACTOME_SIGNALING_BY_PDGF		56	0.300999	2.68922	0	0.000282	0.122	13297	tags=84%, list=54%, signal=182%		Reactome Gene Sets	6	R-HSA-6804116	TP53 Regulates Transcription of Genes Involved in G1 Cell Cycle Arrest	-2.9	5.6	4.5	24156	14	1549	5	0.32	0.14	890|1017|1869|7157|9134	CCNA2|CDK2|E2F1|TP53|CCNE2	-1.4	Input ID
GO_NUCLEUS_ORGANIZATION	GO_NUCLEUS_ORGANIZATION		112	0.214579	2.68894	0	0.000284	0.123	8387	tags=55%, list=34%, signal=83%		Reactome Gene Sets	6	R-HSA-69166	Removal of the Flap Intermediate	-2.9	5.6	4.5	24156	14	1549	5	0.32	0.14	2237|5111|5422|5557|6119	FEN1|PCNA|POLA1|PRIM1|RPA3	-1.4	Input ID
GO_NUCLEOSIDE_MONOPHOSPHATE_BIOSYNTHETIC_PROCESS	GO_NUCLEOSIDE_MONOPHOSPHATE_BIOSYNTHETIC_PROCESS		38	0.372268	2.68723	0	0.000291	0.126	8359	tags=71%, list=34%, signal=107%		GO Biological Processes	19	GO:0090266	regulation of mitotic cell cycle spindle assembly checkpoint	-2.9	5.6	4.5	24156	14	1549	5	0.32	0.14	891|4085|10403|81620|348654	CCNB1|MAD2L1|NDC80|CDT1|GEN1	-1.4	Input ID
GO_REGULATION_OF_DNA_DAMAGE_CHECKPOINT	GO_REGULATION_OF_DNA_DAMAGE_CHECKPOINT		16	0.549132	2.68588	0	0.000297	0.128	9590	tags=94%, list=39%, signal=153%		GO Biological Processes	19	GO:0071230	cellular response to amino acid stimulus	-2.9	2.7	3.7	24156	69	1549	12	0.77	0.22	538|1277|1278|1281|1282|1290|1786|4313|5156|6495|6935|80310	ATP7A|COL1A1|COL1A2|COL3A1|COL4A1|COL5A2|DNMT1|MMP2|PDGFRA|SIX1|ZEB1|PDGFD	-1.4	Input ID
GO_BASEMENT_MEMBRANE	GO_BASEMENT_MEMBRANE		88	0.242262	2.68506	0	0.000301	0.13	5258	tags=45%, list=21%, signal=58%		GO Biological Processes	19	GO:0051962	positive regulation of nervous system development	-2.9	1.5	3.3	24156	552	1549	54	3.5	0.47	429|991|1869|1894|2042|2048|2049|2119|2146|3066|3232|3569|3675|3815|3976|4602|4673|4804|4830|4851|5584|5803|6092|6348|6664|6935|7422|7516|7520|7976|8530|8835|9037|9423|9585|10215|10677|22871|22943|23440|23767|27185|27286|50937|51330|55364|64084|79191|84189|140578|170825|221914|392255|440730	ASCL1|CDC20|E2F1|ECT2|EPHA3|EPHB2|EPHB3|ETV5|EZH2|HDAC2|HOXD3|IL6|ITGA3|KIT|LIF|MYB|NAP1L1|NGFR|NME1|NOTCH1|PRKCI|PTPRZ1|ROBO2|CCL3|SOX11|ZEB1|VEGFA|XRCC2|XRCC5|FZD3|CST7|SOCS2|SEMA5A|NTN1|KIF20B|OLIG2|AVIL|NLGN1|DKK1|OTP|FLRT3|DISC1|SRPX2|CDON|TNFRSF12A|IMPACT|CLSTN2|IRX3|SLITRK6|CHODL|GSX2|GPC2|GDF6|TRIM67	-1.4	Input ID
GO_PROTEIN_KINASE_COMPLEX	GO_PROTEIN_KINASE_COMPLEX		99	0.228806	2.68394	0	0.000301	0.13	8582	tags=58%, list=35%, signal=88%		GO Biological Processes	19	GO:0035904	aorta development	-2.9	2.9	3.8	24156	60	1549	11	0.71	0.21	1281|4015|4016|4804|4851|6092|6495|6659|23462|23493|55636	COL3A1|LOX|LOXL1|NGFR|NOTCH1|ROBO2|SIX1|SOX4|HEY1|HEY2|CHD7	-1.4	Input ID
GO_TRANSCRIPTION_ELONGATION_FROM_RNA_POLYMERASE_I_PROMOTER	GO_TRANSCRIPTION_ELONGATION_FROM_RNA_POLYMERASE_I_PROMOTER		30	0.409968	2.68311	0	0.0003	0.13	10457	tags=83%, list=42%, signal=144%		GO Biological Processes	19	GO:0015701	bicarbonate transport	-2.9	3.3	3.9	24156	43	1549	9	0.58	0.19	761|768|1836|3040|3043|9497|9498|23632|65012	CA3|CA9|SLC26A2|HBA2|HBB|SLC4A7|SLC4A8|CA14|SLC26A10	-1.4	Input ID
GO_TRANSCRIPTION_INITIATION_FROM_RNA_POLYMERASE_I_PROMOTER	GO_TRANSCRIPTION_INITIATION_FROM_RNA_POLYMERASE_I_PROMOTER		36	0.384574	2.68263	0	0.000302	0.131	9029	tags=75%, list=37%, signal=118%		GO Biological Processes	19	GO:0060251	regulation of glial cell proliferation	-2.9	3.6	4	24156	35	1549	8	0.52	0.18	1869|2119|3569|4602|4851|5584|6664|7015	E2F1|ETV5|IL6|MYB|NOTCH1|PRKCI|SOX11|TERT	-1.4	Input ID
GO_POSITIVE_REGULATION_OF_RESPONSE_TO_DNA_DAMAGE_STIMULUS	GO_POSITIVE_REGULATION_OF_RESPONSE_TO_DNA_DAMAGE_STIMULUS		87	0.243305	2.67988	0	0.00031	0.135	6779	tags=52%, list=27%, signal=71%		Reactome Gene Sets	6	R-HSA-2559585	Oncogene Induced Senescence	-2.9	3.6	4	24156	35	1549	8	0.52	0.18	1019|1021|1029|1869|1870|1871|4193|7157	CDK4|CDK6|CDKN2A|E2F1|E2F2|E2F3|MDM2|TP53	-1.4	Input ID
PID_P53_REGULATION_PATHWAY	PID_P53_REGULATION_PATHWAY		56	0.301188	2.67846	0	0.000315	0.137	11530	tags=77%, list=47%, signal=144%		GO Biological Processes	19	GO:0040001	establishment of mitotic spindle localization	-2.9	3.6	4	24156	35	1549	8	0.52	0.18	1058|3837|4085|5347|9700|10252|10403|51203	CENPA|KPNB1|MAD2L1|PLK1|ESPL1|SPRY1|NDC80|NUSAP1	-1.4	Input ID
REACTOME_HIV_TRANSCRIPTION_INITIATION	REACTOME_HIV_TRANSCRIPTION_INITIATION		47	0.326302	2.67696	0	0.000321	0.139	10337	tags=74%, list=42%, signal=128%		Reactome Gene Sets	6	R-HSA-2408522	Selenoamino acid metabolism	-2.9	2.2	3.6	24156	118	1549	17	1.1	0.26	2058|5917|6133|6142|6157|6164|6170|6181|6201|6210|6222|6227|6234|7296|9349|25873|200916	EPRS1|RARS1|RPL9|RPL18A|RPL27A|RPL34|RPL39|RPLP2|RPS7|RPS15A|RPS18|RPS21|RPS28|TXNRD1|RPL23|RPL36|RPL22L1	-1.4	Input ID
RPS14_DN.V1_DN	RPS14_DN.V1_DN		164	0.182039	2.66876	0	0.000339	0.147	6219	tags=43%, list=25%, signal=57%		GO Biological Processes	19	GO:0008585	female gonad development	-2.8	2.4	3.6	24156	98	1549	15	0.97	0.25	675|1299|2175|2620|3623|3815|4323|4327|5156|5806|6092|7422|7425|56956|57122	BRCA2|COL9A3|FANCA|GAS2|INHA|KIT|MMP14|MMP19|PDGFRA|PTX3|ROBO2|VEGFA|VGF|LHX9|NUP107	-1.4	Input ID
GO_NEGATIVE_REGULATION_OF_CHROMOSOME_SEGREGATION	GO_NEGATIVE_REGULATION_OF_CHROMOSOME_SEGREGATION		40	0.358987	2.66842	0	0.000339	0.147	9044	tags=73%, list=37%, signal=114%		Reactome Gene Sets	6	R-HSA-6785807	Interleukin-4 and Interleukin-13 signaling	-2.8	2.3	3.6	24156	108	1549	16	1	0.26	332|595|1278|3569|3592|3598|3726|3976|4313|4318|4609|5743|6935|7076|7157|7422	BIRC5|CCND1|COL1A2|IL6|IL12A|IL13RA2|JUNB|LIF|MMP2|MMP9|MYC|PTGS2|ZEB1|TIMP1|TP53|VEGFA	-1.4	Input ID
REACTOME_FORMATION_OF_RNA_POL_II_ELONGATION_COMPLEX	REACTOME_FORMATION_OF_RNA_POL_II_ELONGATION_COMPLEX		54	0.303976	2.66733	0	0.000338	0.147	9421	tags=69%, list=38%, signal=111%		KEGG Pathway	24	hsa03013	RNA transport	-2.8	2	3.5	24156	171	1549	22	1.4	0.3	1973|1978|3646|3837|6607|9086|9688|9939|10460|10799|11097|23279|26986|55110|55706|55916|57122|57510|79833|80336|96764|140886	EIF4A1|EIF4EBP1|EIF3E|KPNB1|SMN2|EIF1AY|NUP93|RBM8A|TACC3|RPP40|NUP42|NUP160|PABPC1|MAGOHB|NDC1|NXT2|NUP107|XPO5|GEMIN6|PABPC1L|TGS1|PABPC5	-1.4	Input ID
GO_DNA_POLYMERASE_COMPLEX	GO_DNA_POLYMERASE_COMPLEX		21	0.492426	2.66606	0	0.000342	0.149	9008	tags=86%, list=37%, signal=135%		GO Biological Processes	19	GO:0007610	behavior	-2.8	1.5	3.2	24156	617	1549	59	3.8	0.49	220|538|552|567|590|1803|1958|1959|2019|2048|2115|2119|2237|2334|2571|2740|2847|3066|3156|3675|3751|3776|3815|4160|4543|4808|4889|4923|5024|5457|5562|5743|5803|6323|6326|6335|6348|7057|7157|7200|8862|9620|10874|22871|22943|22986|23544|27286|55585|55636|64220|80010|80045|81832|83715|84189|85461|120892|266743	ALDH1A3|ATP7A|AVPR1A|B2M|BCHE|DPP4|EGR1|EGR2|EN1|EPHB2|ETV1|ETV5|FEN1|AFF2|GAD1|GLP1R|MCHR1|HDAC2|HMGCR|ITGA3|KCND2|KCNK2|KIT|MC4R|MTNR1A|NHLH2|NPY5R|NTSR1|P2RX3|POU4F1|PRKAA1|PTGS2|PTPRZ1|SCN1A|SCN2A|SCN9A|CCL3|THBS1|TP53|TRH|APLN|CELSR1|NMU|NLGN1|DKK1|SORCS3|SEZ6L|SRPX2|UBE2Q1|CHD7|STRA6|RMI1|GPR157|NETO1|ESPN|SLITRK6|TANC1|LRRK2|NPAS4	-1.4	Input ID
REACTOME_DOWNSTREAM_SIGNALING_EVENTS_OF_B_CELL_RECEPTOR_BCR	REACTOME_DOWNSTREAM_SIGNALING_EVENTS_OF_B_CELL_RECEPTOR_BCR		79	0.254255	2.66135	0	0.000362	0.155	9674	tags=65%, list=39%, signal=106%		GO Biological Processes	19	GO:0021675	nerve development	-2.8	2.6	3.6	24156	79	1549	13	0.84	0.23	1959|2048|2065|3212|3213|3232|3676|4804|5457|6495|7020|55636|84189	EGR2|EPHB2|ERBB3|HOXB2|HOXB3|HOXD3|ITGA4|NGFR|POU4F1|SIX1|TFAP2A|CHD7|SLITRK6	-1.4	Input ID
GO_TRANS_GOLGI_NETWORK	GO_TRANS_GOLGI_NETWORK		212	0.154296	2.66015	0	0.000361	0.155	16708	tags=83%, list=68%, signal=255%		Reactome Gene Sets	6	R-HSA-6806834	Signaling by MET	-2.8	2.6	3.6	24156	79	1549	13	0.84	0.23	1277|1278|1280|1281|1289|1290|1301|3673|3675|3912|3915|3918|4233	COL1A1|COL1A2|COL2A1|COL3A1|COL5A1|COL5A2|COL11A1|ITGA2|ITGA3|LAMB1|LAMC1|LAMC2|MET	-1.4	Input ID
GO_EXTRACELLULAR_MATRIX_BINDING	GO_EXTRACELLULAR_MATRIX_BINDING		54	0.304356	2.65943	0	0.000363	0.156	7584	tags=61%, list=31%, signal=88%		GO Biological Processes	19	GO:0000731	DNA synthesis involved in DNA repair	-2.8	3	3.8	24156	52	1549	10	0.65	0.2	5111|5422|5429|5980|5983|5984|5985|6119|11201|78995	PCNA|POLA1|POLH|REV3L|RFC3|RFC4|RFC5|RPA3|POLI|HROB	-1.4	Input ID
REACTOME_INTERLEUKIN_1_SIGNALING	REACTOME_INTERLEUKIN_1_SIGNALING		97	0.231109	2.65704	0	0.000368	0.159	10344	tags=65%, list=42%, signal=111%		GO Biological Processes	19	GO:0002685	regulation of leukocyte migration	-2.8	1.9	3.4	24156	205	1549	25	1.6	0.32	683|1803|2150|2155|3569|3579|3592|3673|3676|4323|6348|6352|6364|7057|7422|7941|8995|10850|11117|22914|56477|80310|83483|284114|100528032	BST1|DPP4|F2RL1|F7|IL6|CXCR2|IL12A|ITGA2|ITGA4|MMP14|CCL3|CCL5|CCL20|THBS1|VEGFA|PLA2G7|TNFSF18|CCL27|EMILIN1|KLRK1|CCL28|PDGFD|PLVAP|TMEM102|KLRC4-KLRK1	-1.4	Input ID
GO_ENDOSOMAL_TRANSPORT	GO_ENDOSOMAL_TRANSPORT		206	0.15933	2.65474	0	0.000374	0.161	18498	tags=91%, list=75%, signal=360%		GO Biological Processes	19	GO:0034599	cellular response to oxidative stress	-2.8	1.7	3.3	24156	309	1549	34	2.2	0.37	538|890|983|1017|1894|2119|2146|2177|3066|3569|4193|4233|4313|4318|4602|4841|5111|5156|5163|5562|7157|7296|7444|8877|10399|10587|51765|55364|55829|79912|80310|120892|140823|375748	ATP7A|CCNA2|CDK1|CDK2|ECT2|ETV5|EZH2|FANCD2|HDAC2|IL6|MDM2|MET|MMP2|MMP9|MYB|NONO|PCNA|PDGFRA|PDK1|PRKAA1|TP53|TXNRD1|VRK2|SPHK1|RACK1|TXNRD2|STK26|IMPACT|SELENOS|PYROXD1|PDGFD|LRRK2|ROMO1|ERCC6L2	-1.4	Input ID
GO_PROTEIN_MONOUBIQUITINATION	GO_PROTEIN_MONOUBIQUITINATION		66	0.272592	2.6546	0	0.000375	0.162	14226	tags=85%, list=58%, signal=200%		GO Biological Processes	19	GO:0050918	positive chemotaxis	-2.8	2.7	3.7	24156	70	1549	12	0.77	0.22	284|285|2150|2155|2252|3673|4233|5155|6348|6352|7422|9037	ANGPT1|ANGPT2|F2RL1|F7|FGF7|ITGA2|MET|PDGFB|CCL3|CCL5|VEGFA|SEMA5A	-1.4	Input ID
GO_PROTEIN_N_TERMINUS_BINDING	GO_PROTEIN_N_TERMINUS_BINDING		103	0.217994	2.64934	0	0.000393	0.171	17160	tags=91%, list=70%, signal=298%		GO Biological Processes	19	GO:0019080	viral gene expression	-2.8	1.9	3.4	24156	194	1549	24	1.5	0.31	6133|6142|6157|6164|6170|6181|6201|6210|6222|6227|6234|6348|6352|9349|9688|11097|23279|25873|28985|51386|55706|57122|60559|64710	RPL9|RPL18A|RPL27A|RPL34|RPL39|RPLP2|RPS7|RPS15A|RPS18|RPS21|RPS28|CCL3|CCL5|RPL23|NUP93|NUP42|NUP160|RPL36|MCTS1|EIF3L|NDC1|NUP107|SPCS3|NUCKS1	-1.4	Input ID
GO_NON_RECOMBINATIONAL_REPAIR	GO_NON_RECOMBINATIONAL_REPAIR		68	0.281517	2.64934	0	0.000393	0.171	9400	tags=66%, list=38%, signal=107%		GO Biological Processes	19	GO:0043044	ATP-dependent chromatin remodeling	-2.8	2.5	3.6	24156	89	1549	14	0.9	0.24	1058|3066|4869|8467|11339|54069|55166|55320|55839|56916|57082|64946|79019|79682	CENPA|HDAC2|NPM1|SMARCA5|OIP5|MIS18A|CENPQ|MIS18BP1|CENPN|SMARCAD1|KNL1|CENPH|CENPM|CENPU	-1.4	Input ID
GO_ESTABLISHMENT_OF_PROTEIN_LOCALIZATION_TO_CHROMOSOME	GO_ESTABLISHMENT_OF_PROTEIN_LOCALIZATION_TO_CHROMOSOME		23	0.470103	2.64898	0	0.000392	0.171	8793	tags=83%, list=36%, signal=128%		Reactome Gene Sets	6	R-HSA-156902	Peptide chain elongation	-2.8	2.5	3.6	24156	89	1549	14	0.9	0.24	6133|6142|6157|6164|6170|6181|6201|6210|6222|6227|6234|9349|25873|200916	RPL9|RPL18A|RPL27A|RPL34|RPL39|RPLP2|RPS7|RPS15A|RPS18|RPS21|RPS28|RPL23|RPL36|RPL22L1	-1.4	Input ID
GO_NUCLEAR_ENVELOPE	GO_NUCLEAR_ENVELOPE		429	0.111885	2.64893	0	0.000392	0.171	17646	tags=83%, list=72%, signal=285%		GO Biological Processes	19	GO:0097327	response to antineoplastic agent	-2.8	2.4	3.6	24156	99	1549	15	0.97	0.25	641|1019|1373|1958|1978|2155|3178|5111|5155|5562|5888|6142|8754|8914|11335	BLM|CDK4|CPS1|EGR1|EIF4EBP1|F7|HNRNPA1|PCNA|PDGFB|PRKAA1|RAD51|RPL18A|ADAM9|TIMELESS|CBX3	-1.4	Input ID
GO_EXTRACELLULAR_MATRIX_STRUCTURAL_CONSTITUENT_CONFERRING_TENSILE_STRENGTH	GO_EXTRACELLULAR_MATRIX_STRUCTURAL_CONSTITUENT_CONFERRING_TENSILE_STRENGTH		35	0.380991	2.64873	0	0.000391	0.171	4711	tags=57%, list=19%, signal=71%		Reactome Gene Sets	6	R-HSA-6811434	COPI-dependent Golgi-to-ER retrograde traffic	-2.8	2.4	3.6	24156	99	1549	15	0.97	0.25	1062|3832|3833|9493|9585|11004|11015|24137|29127|55083|56992|81027|81930|146909|285643	CENPE|KIF11|KIFC1|KIF23|KIF20B|KIF2C|KDELR3|KIF4A|RACGAP1|KIF26B|KIF15|TUBB1|KIF18A|KIF18B|KIF4B	-1.4	Input ID
GO_REGULATION_OF_DNA_DEPENDENT_DNA_REPLICATION	GO_REGULATION_OF_DNA_DEPENDENT_DNA_REPLICATION		43	0.34687	2.64717	0	0.000394	0.172	14981	tags=95%, list=61%, signal=242%		GO Biological Processes	19	GO:0045069	regulation of viral genome replication	-2.8	2.4	3.6	24156	99	1549	15	0.97	0.25	940|3428|4851|6352|7153|8638|9582|10465|26986|27350|64710|64782|91543|117854|200316	CD28|IFI16|NOTCH1|CCL5|TOP2A|OASL|APOBEC3B|PPIH|PABPC1|APOBEC3C|NUCKS1|AEN|RSAD2|TRIM6|APOBEC3F	-1.4	Input ID
GO_NUCLEOTIDE_EXCISION_REPAIR_DNA_INCISION_3_TO_LESION	GO_NUCLEOTIDE_EXCISION_REPAIR_DNA_INCISION_3_TO_LESION		22	0.478439	2.64612	0	0.000394	0.172	10635	tags=91%, list=43%, signal=160%		GO Biological Processes	19	GO:0048754	branching morphogenesis of an epithelial tube	-2.8	2.1	3.4	24156	151	1549	20	1.3	0.29	780|1282|1909|2119|2297|2637|3371|4233|4323|4435|4609|4851|6495|7422|8914|9500|9620|10252|10736|57216	DDR1|COL4A1|EDNRA|ETV5|FOXD1|GBX2|TNC|MET|MMP14|CITED1|MYC|NOTCH1|SIX1|VEGFA|TIMELESS|MAGED1|CELSR1|SPRY1|SIX2|VANGL2	-1.3	Input ID
REACTOME_PROTEIN_UBIQUITINATION	REACTOME_PROTEIN_UBIQUITINATION		62	0.286022	2.64417	0	0.000395	0.173	15245	tags=90%, list=62%, signal=236%		Reactome Gene Sets	6	R-HSA-5651801	PCNA-Dependent Long Patch Base Excision Repair	-2.8	4.5	4.1	24156	21	1549	6	0.39	0.16	2237|5111|5983|5984|5985|6119	FEN1|PCNA|RFC3|RFC4|RFC5|RPA3	-1.3	Input ID
GO_RESPONSE_TO_ENDOPLASMIC_RETICULUM_STRESS	GO_RESPONSE_TO_ENDOPLASMIC_RETICULUM_STRESS		267	0.139982	2.64348	0	0.000395	0.173	16820	tags=82%, list=68%, signal=255%		GO Biological Processes	19	GO:0017038	protein import	-2.8	1.9	3.4	24156	206	1549	25	1.6	0.32	284|983|1871|1894|2254|3837|3838|3842|5296|5743|7157|8504|9349|9688|9804|10527|10736|55027|55705|55916|57122|64901|79711|120892|140823	ANGPT1|CDK1|E2F3|ECT2|FGF9|KPNB1|KPNA2|TNPO1|PIK3R2|PTGS2|TP53|PEX3|RPL23|NUP93|TOMM20|IPO7|SIX2|HEATR3|IPO9|NXT2|NUP107|RANBP17|IPO4|LRRK2|ROMO1	-1.3	Input ID
GO_P_BODY	GO_P_BODY		80	0.248526	2.63739	0	0.00041	0.179	13317	tags=79%, list=54%, signal=171%		GO Biological Processes	19	GO:0046602	regulation of mitotic centrosome separation	-2.8	6.9	4.7	24156	9	1549	4	0.26	0.13	1111|3832|4751|5902	CHEK1|KIF11|NEK2|RANBP1	-1.3	Input ID
GO_INNATE_IMMUNE_RESPONSE_ACTIVATING_CELL_SURFACE_RECEPTOR_SIGNALING_PATHWAY	GO_INNATE_IMMUNE_RESPONSE_ACTIVATING_CELL_SURFACE_RECEPTOR_SIGNALING_PATHWAY		99	0.231744	2.63685	0	0.000414	0.181	15488	tags=86%, list=63%, signal=230%		Reactome Gene Sets	6	R-HSA-113507	E2F-enabled inhibition of pre-replication complex formation	-2.8	6.9	4.7	24156	9	1549	4	0.26	0.13	891|983|23594|84515	CCNB1|CDK1|ORC6|MCM8	-1.3	Input ID
REACTOME_NON_INTEGRIN_MEMBRANE_ECM_INTERACTIONS	REACTOME_NON_INTEGRIN_MEMBRANE_ECM_INTERACTIONS		58	0.292111	2.63681	0	0.000413	0.181	3869	tags=45%, list=16%, signal=53%		GO Biological Processes	19	GO:2000501	regulation of natural killer cell chemotaxis	-2.8	6.9	4.7	24156	9	1549	4	0.26	0.13	6348|6352|22914|100528032	CCL3|CCL5|KLRK1|KLRC4-KLRK1	-1.3	Input ID
GO_REGULATION_OF_DNA_REPLICATION	GO_REGULATION_OF_DNA_REPLICATION		94	0.234095	2.63455	0	0.000417	0.183	14981	tags=84%, list=61%, signal=213%		GO Biological Processes	19	GO:1904667	negative regulation of ubiquitin protein ligase activity	-2.8	6.9	4.7	24156	9	1549	4	0.26	0.13	4085|6201|9349|26271	MAD2L1|RPS7|RPL23|FBXO5	-1.3	Input ID
GO_NUCLEOSIDE_MONOPHOSPHATE_METABOLIC_PROCESS	GO_NUCLEOSIDE_MONOPHOSPHATE_METABOLIC_PROCESS		66	0.267945	2.63432	0	0.000416	0.183	8359	tags=61%, list=34%, signal=91%		GO Biological Processes	19	GO:0000184	nuclear-transcribed mRNA catabolic process, nonsense-mediated decay	-2.8	2.2	3.5	24156	120	1549	17	1.1	0.26	3646|6133|6142|6157|6164|6170|6181|6201|6210|6222|6227|6234|9349|9939|25873|26986|55110	EIF3E|RPL9|RPL18A|RPL27A|RPL34|RPL39|RPLP2|RPS7|RPS15A|RPS18|RPS21|RPS28|RPL23|RBM8A|RPL36|PABPC1|MAGOHB	-1.3	Input ID
REACTOME_FCERI_MEDIATED_NF_KB_ACTIVATION	REACTOME_FCERI_MEDIATED_NF_KB_ACTIVATION		92	0.237164	2.6333	0	0.000427	0.187	9724	tags=63%, list=39%, signal=104%		Reactome Gene Sets	6	R-HSA-69052	Switching of origins to a post-replicative state	-2.8	2.4	3.5	24156	90	1549	14	0.9	0.24	890|990|1017|4171|4173|4174|4175|4176|7321|7979|9134|23594|81620|84515	CCNA2|CDC6|CDK2|MCM2|MCM4|MCM5|MCM6|MCM7|UBE2D1|SEM1|CCNE2|ORC6|CDT1|MCM8	-1.3	Input ID
GO_RNA_POLYMERASE_CORE_ENZYME_BINDING	GO_RNA_POLYMERASE_CORE_ENZYME_BINDING		45	0.334995	2.6325	0	0.000429	0.188	13132	tags=87%, list=53%, signal=185%		Reactome Gene Sets	6	R-HSA-157579	Telomere Maintenance	-2.8	2.4	3.5	24156	90	1549	14	0.9	0.24	641|2237|3017|5111|5422|5557|5983|5984|5985|6119|7015|54433|79075|80119	BLM|FEN1|H2BC5|PCNA|POLA1|PRIM1|RFC3|RFC4|RFC5|RPA3|TERT|GAR1|DSCC1|PIF1	-1.3	Input ID
GO_G1_DNA_DAMAGE_CHECKPOINT	GO_G1_DNA_DAMAGE_CHECKPOINT		59	0.297418	2.63003	0	0.000432	0.19	9824	tags=69%, list=40%, signal=115%		GO Biological Processes	19	GO:0060349	bone morphogenesis	-2.8	2.3	3.5	24156	110	1549	16	1	0.26	54|1277|1280|1292|1305|1690|3037|4147|4323|4325|6781|7020|25886|51141|57642|389058	ACP5|COL1A1|COL2A1|COL6A2|COL13A1|COCH|HAS2|MATN2|MMP14|MMP16|STC1|TFAP2A|POC1A|INSIG2|COL20A1|SP5	-1.3	Input ID
GO_REGULATION_OF_CELLULAR_AMINE_METABOLIC_PROCESS	GO_REGULATION_OF_CELLULAR_AMINE_METABOLIC_PROCESS		74	0.263887	2.62964	0	0.000433	0.191	10512	tags=69%, list=43%, signal=120%		GO Biological Processes	19	GO:0072091	regulation of stem cell proliferation	-2.8	2.6	3.6	24156	71	1549	12	0.77	0.22	1636|4435|4851|6664|7015|7157|7422|7976|11023|23440|27185|120892	ACE|CITED1|NOTCH1|SOX11|TERT|TP53|VEGFA|FZD3|VAX1|OTP|DISC1|LRRK2	-1.3	Input ID
REACTOME_RNA_POLYMERASE_I_TRANSCRIPTION	REACTOME_RNA_POLYMERASE_I_TRANSCRIPTION		50	0.316778	2.62875	0	0.000433	0.191	10457	tags=74%, list=42%, signal=128%		Reactome Gene Sets	6	R-HSA-68949	Orc1 removal from chromatin	-2.8	2.6	3.6	24156	71	1549	12	0.77	0.22	890|990|1017|4171|4173|4174|4175|4176|7979|23594|81620|84515	CCNA2|CDC6|CDK2|MCM2|MCM4|MCM5|MCM6|MCM7|SEM1|ORC6|CDT1|MCM8	-1.3	Input ID
GO_NEGATIVE_REGULATION_OF_CELLULAR_AMIDE_METABOLIC_PROCESS	GO_NEGATIVE_REGULATION_OF_CELLULAR_AMIDE_METABOLIC_PROCESS		137	0.192392	2.62781	0	0.000438	0.194	11487	tags=66%, list=47%, signal=122%		GO Biological Processes	19	GO:0032964	collagen biosynthetic process	-2.8	2.9	3.7	24156	53	1549	10	0.65	0.2	1277|1289|2149|3066|3569|3673|4602|9508|11117|51430	COL1A1|COL5A1|F2R|HDAC2|IL6|ITGA2|MYB|ADAMTS3|EMILIN1|SUCO	-1.3	Input ID
GO_IMMUNE_RESPONSE_REGULATING_CELL_SURFACE_RECEPTOR_SIGNALING_PATHWAY	GO_IMMUNE_RESPONSE_REGULATING_CELL_SURFACE_RECEPTOR_SIGNALING_PATHWAY		372	0.118125	2.62696	0.00204082	0.000437	0.194	17225	tags=81%, list=70%, signal=266%		GO Biological Processes	19	GO:0072073	kidney epithelium development	-2.7	2.1	3.4	24156	142	1549	19	1.2	0.28	2297|3579|3976|4435|4609|4851|6092|6382|6495|7422|8842|9500|10252|10736|55083|65266|79191|130497|100133941	FOXD1|CXCR2|LIF|CITED1|MYC|NOTCH1|ROBO2|SDC1|SIX1|VEGFA|PROM1|MAGED1|SPRY1|SIX2|KIF26B|WNK4|IRX3|OSR1|CD24	-1.3	Input ID
GO_RNA_STABILIZATION	GO_RNA_STABILIZATION		39	0.348604	2.62577	0	0.000443	0.197	11656	tags=82%, list=47%, signal=155%		GO Biological Processes	19	GO:0071158	positive regulation of cell cycle arrest	-2.7	2.5	3.5	24156	81	1549	13	0.84	0.23	891|983|1017|1869|3642|4193|5111|5457|6659|6790|7157|9349|51512	CCNB1|CDK1|CDK2|E2F1|INSM1|MDM2|PCNA|POU4F1|SOX4|AURKA|TP53|RPL23|GTSE1	-1.3	Input ID
GO_PROTEIN_DNA_COMPLEX	GO_PROTEIN_DNA_COMPLEX		98	0.224103	2.62538	0	0.000442	0.197	12367	tags=72%, list=50%, signal=145%		GO Biological Processes	19	GO:0061061	muscle structure development	-2.7	1.5	3.1	24156	676	1549	63	4.1	0.5	70|552|858|891|983|1013|1063|1281|1301|1525|1786|1958|1959|1960|2065|2115|2146|2218|2254|3020|3156|3481|3488|3776|3815|3976|4015|4193|4323|4851|5155|5156|5307|5457|5562|6382|6495|6664|6935|7422|8038|8572|10324|11023|22943|23462|23493|29765|50937|55636|55796|56203|57190|57216|57486|64220|79933|85461|94104|140578|150572|347273|407975	ACTC1|AVPR1A|CAV2|CCNB1|CDK1|CDH15|CENPF|COL3A1|COL11A1|CXADR|DNMT1|EGR1|EGR2|EGR3|ERBB3|ETV1|EZH2|FKTN|FGF9|H3-3A|HMGCR|IGF2|IGFBP5|KCNK2|KIT|LIF|LOX|MDM2|MMP14|NOTCH1|PDGFB|PDGFRA|PITX1|POU4F1|PRKAA1|SDC1|SIX1|SOX11|ZEB1|VEGFA|ADAM12|PDLIM4|KLHL41|VAX1|DKK1|HEY1|HEY2|TMOD4|CDON|CHD7|MBNL3|LMOD3|SELENON|VANGL2|NLN|STRA6|SYNPO2L|TANC1|PAXBP1|CHODL|SMYD1|CAVIN4|MIR17HG	-1.3	Input ID
KEGG_PROTEIN_EXPORT	KEGG_PROTEIN_EXPORT		23	0.45349	2.62429	0	0.000447	0.199	11348	tags=91%, list=46%, signal=169%		Reactome Gene Sets	6	R-HSA-69183	Processive synthesis on the lagging strand	-2.7	5.2	4.3	24156	15	1549	5	0.32	0.14	2237|5111|5422|5557|6119	FEN1|PCNA|POLA1|PRIM1|RPA3	-1.3	Input ID
GO_POSITIVE_REGULATION_OF_CELLULAR_AMIDE_METABOLIC_PROCESS	GO_POSITIVE_REGULATION_OF_CELLULAR_AMIDE_METABOLIC_PROCESS		136	0.190745	2.62049	0	0.000467	0.208	11465	tags=65%, list=46%, signal=122%		GO Biological Processes	19	GO:0015671	oxygen transport	-2.7	5.2	4.3	24156	15	1549	5	0.32	0.14	3040|3043|3045|3046|4609	HBA2|HBB|HBD|HBE1|MYC	-1.3	Input ID
REACTOME_POSITIVE_EPIGENETIC_REGULATION_OF_RRNA_EXPRESSION	REACTOME_POSITIVE_EPIGENETIC_REGULATION_OF_RRNA_EXPRESSION		46	0.327808	2.62033	0	0.000466	0.208	10699	tags=76%, list=43%, signal=134%		GO Biological Processes	19	GO:0051299	centrosome separation	-2.7	5.2	4.3	24156	15	1549	5	0.32	0.14	1111|3832|4751|5902|6790	CHEK1|KIF11|NEK2|RANBP1|AURKA	-1.3	Input ID
GO_NUCLEOBASE_METABOLIC_PROCESS	GO_NUCLEOBASE_METABOLIC_PROCESS		34	0.375064	2.61982	0	0.000469	0.21	5997	tags=62%, list=24%, signal=81%		Reactome Gene Sets	6	R-HSA-2214320	Anchoring fibril formation	-2.7	5.2	4.3	24156	15	1549	5	0.32	0.14	1277|1278|1282|1284|3918	COL1A1|COL1A2|COL4A1|COL4A2|LAMC2	-1.3	Input ID
GO_BASAL_TRANSCRIPTION_MACHINERY_BINDING	GO_BASAL_TRANSCRIPTION_MACHINERY_BINDING		55	0.302218	2.61892	0	0.000474	0.212	17232	tags=100%, list=70%, signal=331%		GO Biological Processes	19	GO:0042303	molting cycle	-2.7	2.2	3.4	24156	111	1549	16	1	0.26	538|2252|3066|3488|4804|4851|5743|6635|7015|7976|8323|9620|10855|22943|55504|57216	ATP7A|FGF7|HDAC2|IGFBP5|NGFR|NOTCH1|PTGS2|SNRPE|TERT|FZD3|FZD6|CELSR1|HPSE|DKK1|TNFRSF19|VANGL2	-1.3	Input ID
GO_SCF_DEPENDENT_PROTEASOMAL_UBIQUITIN_DEPENDENT_PROTEIN_CATABOLIC_PROCESS	GO_SCF_DEPENDENT_PROTEASOMAL_UBIQUITIN_DEPENDENT_PROTEIN_CATABOLIC_PROCESS		91	0.235112	2.61732	0	0.000483	0.217	9674	tags=63%, list=39%, signal=103%		GO Biological Processes	19	GO:0042633	hair cycle	-2.7	2.2	3.4	24156	111	1549	16	1	0.26	538|2252|3066|3488|4804|4851|5743|6635|7015|7976|8323|9620|10855|22943|55504|57216	ATP7A|FGF7|HDAC2|IGFBP5|NGFR|NOTCH1|PTGS2|SNRPE|TERT|FZD3|FZD6|CELSR1|HPSE|DKK1|TNFRSF19|VANGL2	-1.3	Input ID
GO_ENDONUCLEASE_COMPLEX	GO_ENDONUCLEASE_COMPLEX		35	0.373249	2.61667	0	0.000485	0.218	14066	tags=94%, list=57%, signal=219%		Reactome Gene Sets	6	R-HSA-9633012	Response of EIF2AK4 (GCN2) to amino acid deficiency	-2.7	2.3	3.5	24156	101	1549	15	0.97	0.25	6133|6142|6157|6164|6170|6181|6201|6210|6222|6227|6234|9349|25873|55364|200916	RPL9|RPL18A|RPL27A|RPL34|RPL39|RPLP2|RPS7|RPS15A|RPS18|RPS21|RPS28|RPL23|RPL36|IMPACT|RPL22L1	-1.3	Input ID
GO_REGULATION_OF_HEMOPOIESIS	GO_REGULATION_OF_HEMOPOIESIS		393	0.116053	2.61664	0	0.000484	0.218	15325	tags=74%, list=62%, signal=191%		Hallmark Gene Sets	23	M5908	HALLMARK ANDROGEN RESPONSE	-2.7	2.3	3.5	24156	101	1549	15	0.97	0.25	220|567|595|1021|1836|3005|3156|3248|6675|6728|7520|10788|55839|60559|79689	ALDH1A3|B2M|CCND1|CDK6|SLC26A2|H1-0|HMGCR|HPGD|UAP1|SRP19|XRCC5|IQGAP2|CENPN|SPCS3|STEAP4	-1.3	Input ID
GO_MEMBRANE_DOCKING	GO_MEMBRANE_DOCKING		176	0.168416	2.61267	0	0.000501	0.224	15079	tags=78%, list=61%, signal=199%		GO Biological Processes	19	GO:0050920	regulation of chemotaxis	-2.7	1.8	3.3	24156	220	1549	26	1.7	0.33	285|683|1803|2150|2155|3569|3579|3592|3673|4233|4851|5155|5156|6092|6348|6352|7057|7422|7941|9037|10850|22914|80310|223117|284114|100528032	ANGPT2|BST1|DPP4|F2RL1|F7|IL6|CXCR2|IL12A|ITGA2|MET|NOTCH1|PDGFB|PDGFRA|ROBO2|CCL3|CCL5|THBS1|VEGFA|PLA2G7|SEMA5A|CCL27|KLRK1|PDGFD|SEMA3D|TMEM102|KLRC4-KLRK1	-1.3	Input ID
SNF5_DN.V1_UP	SNF5_DN.V1_UP		151	0.184251	2.6121	0	0.000504	0.226	7899	tags=50%, list=32%, signal=74%		GO Biological Processes	19	GO:0021602	cranial nerve morphogenesis	-2.7	3.8	3.9	24156	29	1549	7	0.45	0.17	1959|2048|3212|3213|3232|6495|7020	EGR2|EPHB2|HOXB2|HOXB3|HOXD3|SIX1|TFAP2A	-1.3	Input ID
PRC2_EZH2_UP.V1_DN	PRC2_EZH2_UP.V1_DN		159	0.175781	2.61165	0	0.000507	0.227	2828	tags=29%, list=11%, signal=32%		GO Biological Processes	19	GO:0000083	regulation of transcription involved in G1/S transition of mitotic cell cycle	-2.7	3.8	3.9	24156	29	1549	7	0.45	0.17	990|1869|5111|5422|7298|26271|81620	CDC6|E2F1|PCNA|POLA1|TYMS|FBXO5|CDT1	-1.3	Input ID
GO_MITOCHONDRIAL_RESPIRATORY_CHAIN_COMPLEX_ASSEMBLY	GO_MITOCHONDRIAL_RESPIRATORY_CHAIN_COMPLEX_ASSEMBLY		92	0.23832	2.60945	0	0.000512	0.23	16132	tags=89%, list=65%, signal=257%		GO Biological Processes	19	GO:0055123	digestive system development	-2.7	2.1	3.4	24156	143	1549	19	1.2	0.28	429|891|1281|1373|2049|2254|2300|3481|3815|4838|4851|5156|6664|7298|10736|56033|57216|64220|388389	ASCL1|CCNB1|COL3A1|CPS1|EPHB3|FGF9|FOXL1|IGF2|KIT|NODAL|NOTCH1|PDGFRA|SOX11|TYMS|SIX2|BARX1|VANGL2|STRA6|CCDC103	-1.3	Input ID
GO_GENERATION_OF_PRECURSOR_METABOLITES_AND_ENERGY	GO_GENERATION_OF_PRECURSOR_METABOLITES_AND_ENERGY		458	0.107554	2.60526	0	0.000535	0.24	14364	tags=69%, list=58%, signal=162%		Reactome Gene Sets	6	R-HSA-2559583	Cellular Senescence	-2.7	1.9	3.3	24156	198	1549	24	1.5	0.31	890|1017|1019|1021|1029|1869|1870|1871|2146|3005|3008|3017|3020|3159|3569|4001|4193|5608|6045|7157|7321|9134|23512|84733	CCNA2|CDK2|CDK4|CDK6|CDKN2A|E2F1|E2F2|E2F3|EZH2|H1-0|H1-4|H2BC5|H3-3A|HMGA1|IL6|LMNB1|MDM2|MAP2K6|RNF2|TP53|UBE2D1|CCNE2|SUZ12|CBX2	-1.3	Input ID
GO_TELOMERE_MAINTENANCE_VIA_TELOMERE_LENGTHENING	GO_TELOMERE_MAINTENANCE_VIA_TELOMERE_LENGTHENING		76	0.253548	2.6033	0	0.00055	0.247	10644	tags=68%, list=43%, signal=120%		Reactome Gene Sets	6	R-HSA-177243	Interactions of Rev with host cellular proteins	-2.7	3.4	3.8	24156	37	1549	8	0.52	0.18	3837|4869|5902|9688|11097|23279|55706|57122	KPNB1|NPM1|RANBP1|NUP93|NUP42|NUP160|NDC1|NUP107	-1.3	Input ID
GO_INTERLEUKIN_1_MEDIATED_SIGNALING_PATHWAY	GO_INTERLEUKIN_1_MEDIATED_SIGNALING_PATHWAY		96	0.227799	2.60279	0	0.000551	0.247	9821	tags=63%, list=40%, signal=103%		GO Biological Processes	19	GO:0007062	sister chromatid cohesion	-2.7	2.7	3.6	24156	63	1549	11	0.71	0.21	991|2237|5347|9700|9985|10734|23137|79075|83903|113130|151246	CDC20|FEN1|PLK1|ESPL1|REC8|STAG3|SMC5|DSCC1|HASPIN|CDCA5|SGO2	-1.3	Input ID
GO_REGULATION_OF_CARBOHYDRATE_CATABOLIC_PROCESS	GO_REGULATION_OF_CARBOHYDRATE_CATABOLIC_PROCESS		79	0.24868	2.60235	0	0.000552	0.248	5751	tags=48%, list=23%, signal=63%		GO Biological Processes	19	GO:0045815	positive regulation of gene expression, epigenetic	-2.7	2.7	3.6	24156	63	1549	11	0.71	0.21	1111|3005|3008|3159|6602|8467|9188|30834|64425|80336|84172	CHEK1|H1-0|H1-4|HMGA1|SMARCD1|SMARCA5|DDX21|ZNRD1|POLR1E|PABPC1L|POLR1B	-1.3	Input ID
GO_TRANSLESION_SYNTHESIS	GO_TRANSLESION_SYNTHESIS		37	0.366833	2.60108	0	0.000553	0.249	10300	tags=78%, list=42%, signal=134%		Reactome Gene Sets	6	R-HSA-6790901	rRNA modification in the nucleus and cytosol	-2.7	2.7	3.6	24156	63	1549	11	0.71	0.21	2091|6201|10885|23160|25879|51096|54433|55127|84128|84135|134430	FBL|RPS7|WDR3|WDR43|DCAF13|UTP18|GAR1|HEATR1|WDR75|UTP15|WDR36	-1.3	Input ID
GO_90S_PRERIBOSOME	GO_90S_PRERIBOSOME		30	0.404594	2.59989	0	0.000572	0.258	9767	tags=80%, list=40%, signal=132%		GO Biological Processes	19	GO:0006925	inflammatory cell apoptotic process	-2.7	4.3	4	24156	22	1549	6	0.39	0.16	1029|1234|3569|3579|6352|55829	CDKN2A|CCR5|IL6|CXCR2|CCL5|SELENOS	-1.2	Input ID
GO_REGULATION_OF_TRANSCRIPTION_INVOLVED_IN_G1_S_TRANSITION_OF_MITOTIC_CELL_CYCLE	GO_REGULATION_OF_TRANSCRIPTION_INVOLVED_IN_G1_S_TRANSITION_OF_MITOTIC_CELL_CYCLE		25	0.421886	2.59741	0	0.000578	0.261	6378	tags=68%, list=26%, signal=92%		GO Biological Processes	19	GO:0050679	positive regulation of epithelial cell proliferation	-2.7	1.9	3.3	24156	210	1549	25	1.6	0.32	187|538|595|858|1960|2252|2254|3037|3676|3690|3912|3915|4609|4830|4838|4851|5155|6352|6664|7422|8862|9037|79805|130497|252983	APLNR|ATP7A|CCND1|CAV2|EGR3|FGF7|FGF9|HAS2|ITGA4|ITGB3|LAMB1|LAMC1|MYC|NME1|NODAL|NOTCH1|PDGFB|CCL5|SOX11|VEGFA|APLN|SEMA5A|VASH2|OSR1|STXBP4	-1.2	Input ID
GO_HOMOLOGOUS_RECOMBINATION	GO_HOMOLOGOUS_RECOMBINATION		41	0.341289	2.59481	0	0.000585	0.265	9044	tags=71%, list=37%, signal=111%		GO Biological Processes	19	GO:0009612	response to mechanical stimulus	-2.7	1.9	3.3	24156	210	1549	25	1.6	0.32	285|891|1111|1116|1161|1277|1281|1301|2115|2354|3371|3485|3673|3726|3776|3815|4214|4323|5024|5743|6323|7057|10631|64220|84189	ANGPT2|CCNB1|CHEK1|CHI3L1|ERCC8|COL1A1|COL3A1|COL11A1|ETV1|FOSB|TNC|IGFBP2|ITGA2|JUNB|KCNK2|KIT|MAP3K1|MMP14|P2RX3|PTGS2|SCN1A|THBS1|POSTN|STRA6|SLITRK6	-1.2	Input ID
GO_ERROR_PRONE_TRANSLESION_SYNTHESIS	GO_ERROR_PRONE_TRANSLESION_SYNTHESIS		19	0.486122	2.59348	0	0.000596	0.267	10090	tags=89%, list=41%, signal=151%		GO Biological Processes	19	GO:0051101	regulation of DNA binding	-2.7	2.2	3.4	24156	123	1549	17	1.1	0.26	1869|3005|3066|3428|3673|3976|4188|4318|4751|4830|5457|6664|23462|23493|81620|113130|117854	E2F1|H1-0|HDAC2|IFI16|ITGA2|LIF|MDFI|MMP9|NEK2|NME1|POU4F1|SOX11|HEY1|HEY2|CDT1|CDCA5|TRIM6	-1.2	Input ID
GO_EXORIBONUCLEASE_COMPLEX	GO_EXORIBONUCLEASE_COMPLEX		25	0.430299	2.59317	0.00206186	0.000597	0.268	14066	tags=100%, list=57%, signal=232%		GO Biological Processes	19	GO:1901861	regulation of muscle tissue development	-2.7	2	3.3	24156	155	1549	20	1.3	0.29	891|983|1063|1525|2065|2254|3156|3488|3776|4015|4851|5562|6495|10324|22943|23493|50937|56203|57486|407975	CCNB1|CDK1|CENPF|CXADR|ERBB3|FGF9|HMGCR|IGFBP5|KCNK2|LOX|NOTCH1|PRKAA1|SIX1|KLHL41|DKK1|HEY2|CDON|LMOD3|NLN|MIR17HG	-1.2	Input ID
GO_PEPTIDASE_ACTIVITY	GO_PEPTIDASE_ACTIVITY		473	0.104619	2.59168	0	0.000598	0.269	11499	tags=57%, list=47%, signal=104%		GO Biological Processes	19	GO:0051053	negative regulation of DNA metabolic process	-2.7	2	3.3	24156	155	1549	20	1.3	0.29	545|641|675|990|2187|3005|3008|3178|3776|4437|7157|7520|8914|10721|10923|26271|55086|80119|81931|116028	ATR|BLM|BRCA2|CDC6|FANCB|H1-0|H1-4|HNRNPA1|KCNK2|MSH3|TP53|XRCC5|TIMELESS|POLQ|SUB1|FBXO5|RADX|PIF1|ZNF93|RMI2	-1.2	Input ID
REACTOME_ASSEMBLY_OF_COLLAGEN_FIBRILS_AND_OTHER_MULTIMERIC_STRUCTURES	REACTOME_ASSEMBLY_OF_COLLAGEN_FIBRILS_AND_OTHER_MULTIMERIC_STRUCTURES		53	0.300233	2.58962	0	0.000597	0.269	4711	tags=49%, list=19%, signal=61%		GO Biological Processes	19	GO:0072422	signal transduction involved in DNA damage checkpoint	-2.7	2.6	3.5	24156	73	1549	12	0.77	0.22	891|983|1017|1111|1869|4193|5111|5347|6659|6790|7157|51512	CCNB1|CDK1|CDK2|CHEK1|E2F1|MDM2|PCNA|PLK1|SOX4|AURKA|TP53|GTSE1	-1.2	Input ID
GO_CORE_PROMOTER_BINDING	GO_CORE_PROMOTER_BINDING		49	0.313787	2.58857	0	0.000604	0.27	11910	tags=80%, list=48%, signal=154%		GO Biological Processes	19	GO:0072401	signal transduction involved in DNA integrity checkpoint	-2.7	2.6	3.5	24156	73	1549	12	0.77	0.22	891|983|1017|1111|1869|4193|5111|5347|6659|6790|7157|51512	CCNB1|CDK1|CDK2|CHEK1|E2F1|MDM2|PCNA|PLK1|SOX4|AURKA|TP53|GTSE1	-1.2	Input ID
GO_PRERIBOSOME_LARGE_SUBUNIT_PRECURSOR	GO_PRERIBOSOME_LARGE_SUBUNIT_PRECURSOR		23	0.459626	2.58774	0	0.000605	0.271	10124	tags=87%, list=41%, signal=147%		Reactome Gene Sets	6	R-HSA-168255	Influenza Infection	-2.7	2	3.3	24156	166	1549	21	1.4	0.29	3837|3838|6133|6142|6157|6164|6170|6181|6201|6210|6222|6227|6234|9349|9688|11097|23279|25873|55706|57122|200916	KPNB1|KPNA2|RPL9|RPL18A|RPL27A|RPL34|RPL39|RPLP2|RPS7|RPS15A|RPS18|RPS21|RPS28|RPL23|NUP93|NUP42|NUP160|RPL36|NDC1|NUP107|RPL22L1	-1.2	Input ID
GO_CORE_PROMOTER_SEQUENCE_SPECIFIC_DNA_BINDING	GO_CORE_PROMOTER_SEQUENCE_SPECIFIC_DNA_BINDING		40	0.342801	2.58487	0	0.000612	0.274	11910	tags=83%, list=48%, signal=159%		GO Biological Processes	19	GO:0007623	circadian rhythm	-2.6	1.8	3.2	24156	211	1549	25	1.6	0.32	196|983|1019|1958|1960|2146|2155|3066|3751|4543|4804|4841|5562|7153|7157|7298|8914|9500|10874|22871|56938|60675|79723|80045|92369	AHR|CDK1|CDK4|EGR1|EGR3|EZH2|F7|HDAC2|KCND2|MTNR1A|NGFR|NONO|PRKAA1|TOP2A|TP53|TYMS|TIMELESS|MAGED1|NMU|NLGN1|ARNTL2|PROK2|SUV39H2|GPR157|SPSB4	-1.2	Input ID
GO_NEGATIVE_REGULATION_OF_MRNA_PROCESSING	GO_NEGATIVE_REGULATION_OF_MRNA_PROCESSING		30	0.404467	2.5842	0	0.000615	0.276	11415	tags=87%, list=46%, signal=161%		GO Biological Processes	19	GO:0048701	embryonic cranial skeleton morphogenesis	-2.6	3.1	3.6	24156	46	1549	9	0.58	0.19	4323|4325|4522|4838|5156|6495|7020|10736|25902	MMP14|MMP16|MTHFD1|NODAL|PDGFRA|SIX1|TFAP2A|SIX2|MTHFD1L	-1.2	Input ID
GO_TRANSCRIPTION_FACTOR_TFIID_COMPLEX	GO_TRANSCRIPTION_FACTOR_TFIID_COMPLEX		36	0.358608	2.58228	0	0.000627	0.282	8298	tags=69%, list=34%, signal=104%		GO Biological Processes	19	GO:0051261	protein depolymerization	-2.6	2.2	3.4	24156	113	1549	16	1	0.26	830|2150|6683|9037|9928|10677|10763|11004|22974|26586|29765|51474|56203|57482|81930|146909	CAPZA2|F2RL1|SPAST|SEMA5A|KIF14|AVIL|NES|KIF2C|TPX2|CKAP2|TMOD4|LIMA1|LMOD3|CRACD|KIF18A|KIF18B	-1.2	Input ID
GO_REGULATION_OF_CELL_CYCLE_ARREST	GO_REGULATION_OF_CELL_CYCLE_ARREST		94	0.229515	2.58032	0	0.000634	0.285	9844	tags=63%, list=40%, signal=104%		Hallmark Gene Sets	23	M5891	HALLMARK HYPOXIA	-2.6	1.9	3.2	24156	200	1549	24	1.5	0.31	302|538|1289|2632|3099|3569|3623|3939|4015|4214|5066|5155|5163|5317|6533|6781|7045|7422|8614|11015|26118|55076|55276|56925	ANXA2|ATP7A|COL5A1|GBE1|HK2|IL6|INHA|LDHA|LOX|MAP3K1|PAM|PDGFB|PDK1|PKP1|SLC6A6|STC1|TGFBI|VEGFA|STC2|KDELR3|WSB1|TMEM45A|PGM2|LXN	-1.2	Input ID
GO_MHC_PROTEIN_COMPLEX	GO_MHC_PROTEIN_COMPLEX		20	0.485219	2.57966	0	0.000637	0.287	5308	tags=70%, list=22%, signal=89%		GO Biological Processes	19	GO:0046545	development of primary female sexual characteristics	-2.6	2.3	3.4	24156	103	1549	15	0.97	0.25	675|1299|2175|2620|3623|3815|4323|4327|5156|5806|6092|7422|7425|56956|57122	BRCA2|COL9A3|FANCA|GAS2|INHA|KIT|MMP14|MMP19|PDGFRA|PTX3|ROBO2|VEGFA|VGF|LHX9|NUP107	-1.2	Input ID
KEGG_HOMOLOGOUS_RECOMBINATION	KEGG_HOMOLOGOUS_RECOMBINATION		26	0.416938	2.57888	0	0.000638	0.288	7753	tags=73%, list=31%, signal=106%		Reactome Gene Sets	6	R-HSA-2408557	Selenocysteine synthesis	-2.6	2.3	3.4	24156	93	1549	14	0.9	0.24	6133|6142|6157|6164|6170|6181|6201|6210|6222|6227|6234|9349|25873|200916	RPL9|RPL18A|RPL27A|RPL34|RPL39|RPLP2|RPS7|RPS15A|RPS18|RPS21|RPS28|RPL23|RPL36|RPL22L1	-1.2	Input ID
KEGG_PURINE_METABOLISM	KEGG_PURINE_METABOLISM		140	0.188027	2.57847	0	0.000637	0.288	9485	tags=57%, list=38%, signal=92%		Reactome Gene Sets	6	R-HSA-156842	Eukaryotic Translation Elongation	-2.6	2.3	3.4	24156	93	1549	14	0.9	0.24	6133|6142|6157|6164|6170|6181|6201|6210|6222|6227|6234|9349|25873|200916	RPL9|RPL18A|RPL27A|RPL34|RPL39|RPLP2|RPS7|RPS15A|RPS18|RPS21|RPS28|RPL23|RPL36|RPL22L1	-1.2	Input ID
GO_SNRNA_BINDING	GO_SNRNA_BINDING		36	0.359238	2.57833	0	0.000636	0.288	13080	tags=89%, list=53%, signal=189%		Reactome Gene Sets	6	R-HSA-72764	Eukaryotic Translation Termination	-2.6	2.3	3.4	24156	93	1549	14	0.9	0.24	6133|6142|6157|6164|6170|6181|6201|6210|6222|6227|6234|9349|25873|200916	RPL9|RPL18A|RPL27A|RPL34|RPL39|RPLP2|RPS7|RPS15A|RPS18|RPS21|RPS28|RPL23|RPL36|RPL22L1	-1.2	Input ID
REACTOME_DNA_DAMAGE_RECOGNITION_IN_GG_NER	REACTOME_DNA_DAMAGE_RECOGNITION_IN_GG_NER		38	0.352257	2.57677	0	0.000641	0.29	13397	tags=89%, list=54%, signal=195%		Reactome Gene Sets	6	R-HSA-168273	Influenza Viral RNA Transcription and Replication	-2.6	2	3.3	24156	145	1549	19	1.2	0.28	6133|6142|6157|6164|6170|6181|6201|6210|6222|6227|6234|9349|9688|11097|23279|25873|55706|57122|200916	RPL9|RPL18A|RPL27A|RPL34|RPL39|RPLP2|RPS7|RPS15A|RPS18|RPS21|RPS28|RPL23|NUP93|NUP42|NUP160|RPL36|NDC1|NUP107|RPL22L1	-1.2	Input ID
GO_NUCLEAR_EXOSOME_RNASE_COMPLEX	GO_NUCLEAR_EXOSOME_RNASE_COMPLEX		15	0.563631	2.57621	0	0.000646	0.291	10774	tags=100%, list=44%, signal=177%		GO Biological Processes	19	GO:0010041	response to iron(III) ion	-2.6	9.4	4.9	24156	5	1549	3	0.19	0.11	538|567|891	ATP7A|B2M|CCNB1	-1.2	Input ID
GO_REGULATION_OF_DNA_TEMPLATED_TRANSCRIPTION_IN_RESPONSE_TO_STRESS	GO_REGULATION_OF_DNA_TEMPLATED_TRANSCRIPTION_IN_RESPONSE_TO_STRESS		112	0.202918	2.57355	0	0.000652	0.294	9114	tags=57%, list=37%, signal=90%		GO Biological Processes	19	GO:0018057	peptidyl-lysine oxidation	-2.6	9.4	4.9	24156	5	1549	3	0.19	0.11	4015|4016|4017	LOX|LOXL1|LOXL2	-1.2	Input ID
KEGG_INTESTINAL_IMMUNE_NETWORK_FOR_IGA_PRODUCTION	KEGG_INTESTINAL_IMMUNE_NETWORK_FOR_IGA_PRODUCTION		37	0.355324	2.57199	0	0.000661	0.298	4582	tags=54%, list=19%, signal=66%		GO Biological Processes	19	GO:0035905	ascending aorta development	-2.6	9.4	4.9	24156	5	1549	3	0.19	0.11	4015|6659|23493	LOX|SOX4|HEY2	-1.2	Input ID
REACTOME_RNA_POLYMERASE_I_TRANSCRIPTION_INITIATION	REACTOME_RNA_POLYMERASE_I_TRANSCRIPTION_INITIATION		47	0.321429	2.57197	0	0.00066	0.298	10457	tags=74%, list=42%, signal=129%		GO Biological Processes	19	GO:2000697	negative regulation of epithelial cell differentiation involved in kidney development	-2.6	9.4	4.9	24156	5	1549	3	0.19	0.11	4318|4435|130497	MMP9|CITED1|OSR1	-1.2	Input ID
GO_CELLULAR_RESPONSE_TO_OXYGEN_LEVELS	GO_CELLULAR_RESPONSE_TO_OXYGEN_LEVELS		208	0.153656	2.57056	0	0.000659	0.298	6797	tags=43%, list=28%, signal=59%		GO Biological Processes	19	GO:1901563	response to camptothecin	-2.6	9.4	4.9	24156	5	1549	3	0.19	0.11	641|5562|5888	BLM|PRKAA1|RAD51	-1.2	Input ID
GO_MAINTENANCE_OF_CELL_NUMBER	GO_MAINTENANCE_OF_CELL_NUMBER		144	0.186805	2.57035	0	0.000664	0.301	7068	tags=47%, list=29%, signal=66%		GO Biological Processes	19	GO:1900368	regulation of RNA interference	-2.6	9.4	4.9	24156	5	1549	3	0.19	0.11	6023|7015|57510	RMRP|TERT|XPO5	-1.2	Input ID
GO_COLLAGEN_TRIMER	GO_COLLAGEN_TRIMER		75	0.253247	2.56978	0	0.000663	0.301	1665	tags=32%, list=7%, signal=34%		GO Biological Processes	19	GO:0002062	chondrocyte differentiation	-2.6	2.1	3.3	24156	124	1549	17	1.1	0.26	861|1280|1292|1301|1690|2254|4017|4147|7045|7483|8840|10736|25886|54360|57642|130497|392255	RUNX1|COL2A1|COL6A2|COL11A1|COCH|FGF9|LOXL2|MATN2|TGFBI|WNT9A|CCN4|SIX2|POC1A|CYTL1|COL20A1|OSR1|GDF6	-1.2	Input ID
GO_GOLGI_ASSOCIATED_VESICLE_MEMBRANE	GO_GOLGI_ASSOCIATED_VESICLE_MEMBRANE		102	0.214611	2.56842	0	0.000664	0.302	9965	tags=62%, list=40%, signal=103%		KEGG Pathway	24	hsa04114	Oocyte meiosis	-2.6	2.1	3.3	24156	124	1549	17	1.1	0.26	891|983|991|1017|4085|5347|6790|9088|9134|9232|9700|9985|10734|10744|26271|27330|286151	CCNB1|CDK1|CDC20|CDK2|MAD2L1|PLK1|AURKA|PKMYT1|CCNE2|PTTG1|ESPL1|REC8|STAG3|PTTG2|FBXO5|RPS6KA6|FBXO43	-1.2	Input ID
GO_CELL_AGING	GO_CELL_AGING		95	0.223735	2.56808	0	0.000665	0.302	11901	tags=71%, list=48%, signal=136%		GO Biological Processes	19	GO:0010720	positive regulation of cell development	-2.6	1.5	3.1	24156	567	1549	54	3.5	0.47	429|1869|1894|2042|2048|2119|2146|3037|3066|3232|3569|3675|3815|3976|4602|4673|4804|4830|4851|5584|5803|6092|6281|6348|6664|6790|6935|7422|7516|7520|7976|8835|9037|9423|9585|10215|10221|10677|22871|22943|23440|25893|27185|50937|51330|55364|56203|64581|79191|140578|170825|221914|392255|440730	ASCL1|E2F1|ECT2|EPHA3|EPHB2|ETV5|EZH2|HAS2|HDAC2|HOXD3|IL6|ITGA3|KIT|LIF|MYB|NAP1L1|NGFR|NME1|NOTCH1|PRKCI|PTPRZ1|ROBO2|S100A10|CCL3|SOX11|AURKA|ZEB1|VEGFA|XRCC2|XRCC5|FZD3|SOCS2|SEMA5A|NTN1|KIF20B|OLIG2|TRIB1|AVIL|NLGN1|DKK1|OTP|TRIM58|DISC1|CDON|TNFRSF12A|IMPACT|LMOD3|CLEC7A|IRX3|CHODL|GSX2|GPC2|GDF6|TRIM67	-1.2	Input ID
REACTOME_G0_AND_EARLY_G1	REACTOME_G0_AND_EARLY_G1		26	0.41569	2.56713	0	0.000669	0.305	2090	tags=50%, list=8%, signal=55%		Reactome Gene Sets	6	R-HSA-499943	Interconversion of nucleotide di- and triphosphates	-2.6	3.6	3.8	24156	30	1549	7	0.45	0.17	1503|4830|6240|7296|7298|50484|654364	CTPS1|NME1|RRM1|TXNRD1|TYMS|RRM2B|NME1-NME2	-1.2	Input ID
GO_ANATOMICAL_STRUCTURE_HOMEOSTASIS	GO_ANATOMICAL_STRUCTURE_HOMEOSTASIS		361	0.114743	2.56618	0	0.000672	0.307	9375	tags=49%, list=38%, signal=78%		GO Biological Processes	19	GO:0045137	development of primary sexual characteristics	-2.6	1.8	3.2	24156	224	1549	26	1.7	0.33	595|675|1299|2175|2254|2620|3020|3623|3815|4323|4327|5156|5806|6092|6240|6382|7422|7425|9985|10549|56956|57122|81930|83990|84733|130497	CCND1|BRCA2|COL9A3|FANCA|FGF9|GAS2|H3-3A|INHA|KIT|MMP14|MMP19|PDGFRA|PTX3|ROBO2|RRM1|SDC1|VEGFA|VGF|REC8|PRDX4|LHX9|NUP107|KIF18A|BRIP1|CBX2|OSR1	-1.2	Input ID
GO_PROTEIN_MATURATION	GO_PROTEIN_MATURATION		236	0.146199	2.56394	0	0.000682	0.31	14722	tags=74%, list=60%, signal=182%		GO Biological Processes	19	GO:0031100	animal organ regeneration	-2.6	2.5	3.4	24156	74	1549	12	0.77	0.22	285|595|890|983|1019|2146|2155|2356|4851|5111|6790|7298	ANGPT2|CCND1|CCNA2|CDK1|CDK4|EZH2|F7|FPGS|NOTCH1|PCNA|AURKA|TYMS	-1.2	Input ID
REACTOME_ABC_FAMILY_PROTEINS_MEDIATED_TRANSPORT	REACTOME_ABC_FAMILY_PROTEINS_MEDIATED_TRANSPORT		99	0.219744	2.56369	0	0.000681	0.31	10300	tags=64%, list=42%, signal=109%		GO Biological Processes	19	GO:1990748	cellular detoxification	-2.6	2.2	3.3	24156	114	1549	16	1	0.26	538|2879|3040|3043|3045|3046|5743|6415|7296|7837|10549|10587|51714|55829|55937|114112	ATP7A|GPX4|HBA2|HBB|HBD|HBE1|PTGS2|SELENOW|TXNRD1|PXDN|PRDX4|TXNRD2|SELENOT|SELENOS|APOM|TXNRD3	-1.2	Input ID
GO_DEFENSE_RESPONSE_TO_VIRUS	GO_DEFENSE_RESPONSE_TO_VIRUS		191	0.163054	2.55731	0	0.000705	0.32	15513	tags=79%, list=63%, signal=211%		GO Biological Processes	19	GO:0051384	response to glucocorticoid	-2.6	2	3.3	24156	146	1549	19	1.2	0.28	552|590|595|1373|1978|2354|3485|3557|3569|5066|5069|5111|5743|6382|6781|7298|8754|11335|266743	AVPR1A|BCHE|CCND1|CPS1|EIF4EBP1|FOSB|IGFBP2|IL1RN|IL6|PAM|PAPPA|PCNA|PTGS2|SDC1|STC1|TYMS|ADAM9|CBX3|NPAS4	-1.2	Input ID
GO_CELL_CYCLE_ARREST	GO_CELL_CYCLE_ARREST		217	0.149047	2.55508	0	0.000715	0.325	16820	tags=83%, list=68%, signal=258%		GO Biological Processes	19	GO:0007568	aging	-2.6	1.7	3.1	24156	319	1549	34	2.2	0.37	317|545|567|597|675|983|1021|1029|1111|1284|2305|2879|3156|3159|3485|3488|4017|4869|4889|5743|5933|7015|7076|7157|7298|8942|9212|11231|22943|23137|26271|26272|120892|140823	APAF1|ATR|B2M|BCL2A1|BRCA2|CDK1|CDK6|CDKN2A|CHEK1|COL4A2|FOXM1|GPX4|HMGCR|HMGA1|IGFBP2|IGFBP5|LOXL2|NPM1|NPY5R|PTGS2|RBL1|TERT|TIMP1|TP53|TYMS|KYNU|AURKB|SEC63|DKK1|SMC5|FBXO5|FBXO4|LRRK2|ROMO1	-1.2	Input ID
[truncated: 4,852 more rows]
