# Supplementary material for: Comprehensive molecular characterization of pediatric radiation-induced high-grade glioma
Source: Nat Commun. 2021 Sep 20;12:5531. doi: 10.1038/s41467-021-25709-x (PMC8452624; doi:10.1038/s41467-021-25709-x)
Supplement: Supplementary file 20 — Supplementary Dataset 17 [file 41467_2021_25709_MOESM20_ESM.xlsx]

## Sheet: ST21
Supplementary Data 17. In Vitro Drug Screen Results
NSC	CAS	DRUG NAME (USAN)	MW	Category	Survival 145 Avg. vs. DMSO	Survival UPN496 vs. DMSO	Survival 145 Avg. vs. DMSO2	Survival UPN496 vs. DMSO3		.	-		Category	Drug	%	+	Total
49842	143-67-9	Vinblastine sulfate	909.06	0	0.710899	0.835352	0	0		Min	-5.86385		1	Bcr-Abl inh.	0.125	1	8
67574	2068-78-2	Vincristine sulfate	923.04	0	0.489811	0.793217	0	0		1st quartile	-0.665119		1.5	RAF-MEK pathway inh.	0.166667	1	6
608210	125317-39-7	Vinorelbine tartrate	1079	0	-0.0857253	0.429242	0	0		Median	-0.0898166		2	PI3K-mToR inh.	0.25	2	8
761432	183133-96-2	Cabazitaxel	835.94	0.5	0.575005	0.739937	0	0		3rd quartile	0.759293		3	Misc Anti-neoplastics	0.45	9	20
628503	114977-28-5	Docetaxel	807.89	0.5	0.485554	0.696673	0	0		Max	1.08925		3.5	DNA Synth/Repair inh.	0.604167	29	48
747973	219989-84-1	Ixabepilone	506.7	0.5	0.516388	0.773976	0	0					4	Misc. supportive drugs	0.625	5	8
125973	33069-62-4	Paclitaxel	853.92	0.5	0.52033	0.895047	0	0					5	Platinum	0.833333	5	6
1390	315-30-0	Allopurinol	136.11	1	-0.909045	-0.681001	1	1					6	Anti-angiogenic	0.875	7	8
13875	645-05-6	Altretamine	210.28	1	-1.99309	-1.61515	1	1					7	Folate analog	1	6	6
102816	320-67-2	Azacitidine	244.21	1	-0.606251	-0.0189273	1	0					12	Alkylator	0.875	28	32
125066	9041-93-4	Bleomycin sulfate	1512.61	1	0.822497	0.978725	0	0					13	Anti-Steroidal	0.75	15	20
712807	154361-50-9	Capecitabine	359.35	1	-0.9028	-0.250203	1	1					14	EGFR/HER2 inh.	0.666667	4	6
105014	4291-63-8	Cladribine	285.69	1	0.455768	0.890776	0	0					15	HDAC inh.	0.5	3	6
606869	123318-82-1	Clofarabine	303.68	1	0.0908207	0.945856	0	0					20	Multi-TKI	0.333333	6	18
63878	69-74-9	Cytarabine hydrochloride	279.7	1	0.341261	0.807927	0	0					21	Topo I/II inh.	0	0	8
3053	50-76-0	Dactinomycin	1255.43	1	1.0227	0.999463	0	0					24	Proteasome inh.	0	0	4
127716	2353-33-5	Decitabine	228.21	1	-0.288924	0.224337	1	0					25	Microtubule inh.	0	0	6
27640	50-91-9	Floxuridine	246.19	1	-1.95757	-2.27677	1	1					27	Protein translation inh.	0	0	2
312887	75607-67-9	Fludarabine phosphate	365.21	1	-0.685443	-0.439082	1	1					30	Microtubule stabilizer	0	0	8
19893	51-21-8	Fluorouracil	130.08	1	0.00133082	-0.637405	0	1					31	DNA Intercalator	0	0	12
613327	122111-03-9	Gemcitabine hydrochloride	299.65	1	0.926242	0.983073	0	0
32065	127-07-1	Hydroxyurea	76.05	1	-0.922255	-0.328118	1	1
755	50-44-2	Mercaptopurine	152.18	1	-0.957912	-0.66592	1	1
45923	298-81-7	Methoxsalen	216.19	1	-4.49157	-0.572189	1	1					Category2	Drug	%	+	Total
26980	50-07-7	Mitomycin	334.33	1	0.867512	0.928778	0	0					1	Bcr-Abl inh.	0.125	1	8
755985	121032-29-9	Nelarabine	297.27	1	-0.753473	-0.47958	1	1					1.5	RAF-MEK pathway inh.	0.167	1	6
218321	53910-25-1	Pentostatin	268.27	1	-0.135272	-0.670195	1	1					2	PI3K-mToR inh.	0.25	2	8
24559	18378-89-7	Plicamycin	1085.16	1	1.00043	0.995544	0	0					3	Misc Anti-neoplastics	0.25	3	12
77213	366-70-1	Procarbazine hydrochloride	257.76	1	-0.749201	-0.551893	1	1					3.25	ALK inh.	0.5	2	4
752	154-42-7	Thioguanine	167.19	1	-0.858742	-0.653101	1	1					3.5	DNA synthesis inh.	0.587	27	46
138783	3543-75-7	Bendamustine hydrochloride	394.73	2	-0.823134	-0.288458	1	1					4	Misc. supportive drugs	0.625	5	8
750	55-98-1	Busulfan	246.3	2	-5.86385	-0.914148	1	1					5	Platinum	0.833	5	6
409962	154-93-8	Carmustine	214.05	2	-0.869243	-0.231214	1	1					6	Anti-angiogenic	0.875	7	8
3088	305-03-3	Chlorambucil	304.22	2	-0.728876	-0.50953	1	1					7	Folate analog	1	6	6
26271	6055-19-2	Cyclophosphamide	261.09	2	-1.11891	-0.217595	1	1					8	Bruton's tyrosine kinase inh.	1	2	2
45388	4342-03-4	Dacarbazine	182.18	2	-0.65247	-0.677224	1	1					9	Smoothened inh.	1	2	2
109724	3778-73-2	Ifosfamide	261.09	2	-1.08843	-0.828069	1	1					11	PARP inh.	1	2	2
79037	13010-47-4	Lomustine	233.7	2	-1.54725	-0.474511	1	1					12	Alkylator	0.875	28	32
762	55-86-7	Mechlorethamine hydrochloride	192.52	2	-0.285509	-0.448692	1	1					13	Anti-Steroidal	0.75	15	20
8806	3223-07-2	Melphalan hydrochloride	341.66	2	0.916519	0.982047	0	0					14	EGFR/HER2 inh.	0.667	4	6
25154	54-91-1	Pipobroman	356.06	2	-0.149659	-0.329234	1	1					15	HDAC inh.	0.5	3	6
85998	18883-66-4	Streptozocin	265.22	2	-1.04225	-0.758055	1	1					20	Multi-TKI	0.333	6	18
362856	85622-93-1	Temozolomide	194.15	2	-0.976042	-0.826542	1	1					21	Topo II inh.	0	0	4
6396	52-24-4	Thiotepa	189.22	2	-0.510419	-0.194406	1	1					22	Topo I inh.	0	0	4
9706	51-18-3	Triethylenemelamine	204.23	2	-0.0098633	0.640347	0	0					24	Proteasome inh.	0	0	4
34462	66-75-1	Uracil mustard	252.1	2	-0.789497	-0.297098	1	1					25	Microtubule inh.	0	0	6
241240	41575-94-4	Carboplatin	371.25	4	-0.769416	-0.284904	1	1					27	Protein translation inh.	0	0	2
119875	15663-27-1	Cisplatin	300.06	4	-0.877213	-0.489139	1	1					30	Microtubule stabilizer	0	0	8
266046	61825-94-3	Oxaliplatin	397.29	4	0.586907	-0.504132	0	1					31	DNA Intercalator	0	0	12
141540	33419-42-0	Etoposide	588.56	5	0.848878	0.867952	0	0
122819	29767-20-2	Teniposide	656.66	5	0.910477	0.942288	0	0
82151	23541-50-6	Daunorubicin hydrochloride	563.98	7	0.877286	0.974916	0	0
123127	25316-40-9	Doxorubicin hydrochloride	579.99	7	0.774774	0.980604	0	0
256942	56390-09-1	Epirubicin hydrochloride	579.99	7	0.523086	0.89878	0	0
256439	57852-57-0	Idarubicin hydrochloride	533.96	7	0.972384	0.993391	0	0
279836	65271-80-9	Mitoxantrone	444.49	7	0.880889	0.943861	0	0
246131	56124-62-0	Valrubicin	723.64	7	0.68295	0.980611	0	0
616348	100286-90-6	Irinotecan hydrochloride	623.15	7.5	0.475183	0.240412	0	0
609699	119413-54-6	Topotecan hydrochloride	457.91	7.5	0.831169	0.941052	0	0
740	59-05-2	Methotrexate	454.44	8	-3.99188	-2.87015	1	1
755384	357166-30-4	Pemetrexed disodium salt	471.38	8	-4.42103	-2.29065	1	1
754230	146464-95-1	Pralatrexate	477.48	8	-3.26069	-0.291812	1	1
758253	26833-87-4	Omacetaxine mepesuccinate	545.63	10	0.933807	0.965742	0	0
719627	169590-42-5	Celecoxib	381.37	10.5	-0.937691	0.130388	1	0
747972	191732-72-6	Lenalidomide	259.26	10.5	-0.622698	-0.373973	1	1
775351	19171-19-8	Pomalidomide	273.25	10.5	-1.09136	-0.201879	1	1
66847	50-35-1	Thalidomide	258.23	10.5	-1.1011	-0.434754	1	1
750691	439081-18-2	Afatinib	485.94	11	0.195405	-0.0839784	0	0
757441	319460-85-0	Axitinib	386.47	11	0.774404	0.934217	0	0
761068	849217-68-1	Cabozantinib	501.51	11	-1.51193	0.559518	1	0
737754	635702-64-6	Pazopanib hydrochloride	473.98	11	-0.898595	0.765497	1	0
758487	943319-70-8	Ponatinib	532.55	11	-0.278197	0.994748	1	0
763932	755037-03-7	Regorafenib	482.8	11	-0.348128	0.525095	1	0
747971	284461-73-0	Sorafenib	464.82	11	0.379759	0.525705	0	0
750690	557795-19-4	Sunitinib	398.47	11	-1.78714	1.02416	1	0
760766	443913-73-3	Vandetanib	475.36	11	-0.738711	0.513674	1	0
756655	179324-69-7	Bortezomib	384.24	12	1.06183	0.989122	0	0
758252	868540-17-4	Carfilzomib	719.92	12	1.08925	0.993384	0	0
718781	183319-69-9	Erlotinib hydrochloride	429.9	13	-0.696474	-0.301717	1	1
715055	184475-35-2	Gefitinib	446.9	13	0.820526	0.740681	0	0
745750	231277-92-2	Lapatinib	581.06	13	-1.40403	-0.426525	1	1
753686	763113-22-0	Olaparib	434.46	14	-0.356513	-0.412527	1	1
755986	879085-55-9	Vismodegib	421.3	15	-0.988824	-0.337868	1	1
761910	936563-96-1	Ibrutinib	440.5	17	-1.21595	-0.34684	1	1
765694	380843-75-4	Bosutinib	530.45	18	-2.55064	0.507428	1	0
732517	863127-77-9	Dasatinib	488.01	18	1.04627	0.910087	0	0
743414	152459-95-5	Imatinib	493.61	18	0.0146875	0.678954	0	0
747599	641571-10-0	Nilotinib	529.51	18	0.212772	0.651158	0	0
776422	1032900-25-6	Ceritinib	558.14	20	-0.0939079	-0.410687	1	1
756645	877399-52-5	Crizotinib	450.34	20	-0.0633271	0.245661	0	0
764134	1195768-06-9	Dabrafenib mesylate	615.65	21	0.939245	0.216894	0	0
758246	871700-17-3	Trametinib	615.4	21	1.02087	0.993377	0	0
761431	1029872-54-5	Vemurafenib	489.91	21	-0.405436	-0.0616154	1	0
733504	159351-69-6	Everolimus	958.24	22	0.172462	0.917113	0	0
759224	870281-82-6	Idelalisib	415.42	22	-0.675562	-0.160984	1	1
226080	53123-88-9	Sirolimus	914.18	22	0.555741	0.839078	0	0
683864	162635-04-3	Temsirolimus	1030.29	22	0.600479	0.592348	0	0
		Selinexor		22	0.997623	0.903446	0	0
758774	414864-00-9	Belinostat	318.35	25	-0.378276	0.573604	1	0
754143	128517-07-7	Romidepsin	540.69	25	0.900232	0.987977	0	0
701852	149647-78-9	Vorinostat	264.32	25	-0.302122	-0.215615	1	1
749226	154229-19-3	Abiraterone	349.51	26	0.284388	0.999363	0	0
719344	120511-73-1	Anastrozole	293.37	26	-0.755673	-0.723621	1	1
755605	915087-33-1	Enzalutamide	464.42	26	-3.92865	-2.00396	1	1
702294	52205-73-9	Estramustine phosphate sodium	564.35	26	-1.35927	-0.312939	1	1
713563	107868-30-4	Exemestane	296.4	26	-1.18761	-0.46204	1	1
719276	129453-61-8	Fulvestrant	606.75	26	0.462643	0.0752174	0	0
719345	112809-51-5	Letrozole	285.3	26	-0.717167	-0.409597	1	1
71423	595-33-5	Megestrol acetate	384.51	26	-1.07159	-0.39842	1	1
747974	84449-90-1	Raloxifene	473.59	26	-1.01537	-0.505329	1	1
180973	54965-24-1	Tamoxifen citrate	563.65	26	0.234832	-0.200296	0	1
92859	1327-53-3	Arsenic trioxide	197.84	49	-1.1135	-0.534765	1	1
369100	99011-02-6	Imiquimod	240.31	49	0.622231	0.561271	0	0
38721	53-19-0	Mitotane	320.04	49	0.131876	0.119642	0	0
122758	302-79-4	Tretinoin	300.44	49	0.383967	0.0290296	0	0
721517	118072-93-8	Zoledronic acid	272.09	49	-0.0278341	-0.30572	0	1
		AZD-2014		49	0.79933	0.937086	0	0
296961	20537-88-6	Amifostine	214.22	99	-0.426324	-0.242496	1	1
18509	5451-09-2	Aminolevulinic acid hydrochloride	167.59	99	-0.662716	-0.461031	1	1
169780	24584-09-6	Dexrazoxane	268.27	99	0.296738	-0.617591	0	1
761388	110078-46-1	Plerixafor	502.79	99	0.488844	0.401606	0	0
