# Supplementary material for: Comprehensive molecular characterization of pediatric radiation-induced high-grade glioma
Source: Nat Commun. 2021 Sep 20;12:5531. doi: 10.1038/s41467-021-25709-x (PMC8452624; doi:10.1038/s41467-021-25709-x)
Supplement: Supplementary file 22 — Supplementary Dataset 19 [file 41467_2021_25709_MOESM22_ESM.xlsx]

## Sheet: ST23
Supplementary Data 19. Broad copy number alterations by gene
			RIG																									HERBY
		Case_ID	2	5	6	9	12	14	15	19	20	21	22	23	24	25	26	27	28	29	30	31	32	33	34	42	43	8	10	11	12	13	14	15	16	21	26	28	32	35	36	37	38	51	53	55	58	59	61
		Meth_Class	pedRTK1	pedRTK1	pedRTK1	pedRTK1	pedRTK1	pedRTK1	pedRTK1	pedRTK1	pedRTK1	pedRTK1	pedRTK1	pedRTK2	pedRTK3	pedRTK4	pedRTK5	pedRTK6	pedRTK7	pedRTK8	pedRTK9	pedRTK10	pedRTK11	pedRTK12	pedRTK13	pedRTK14	pedRTK15	GBM-MES	DMG-K27	GBM-G34	DMG-K27	pedRTK I	GBM-MES	DMG-K27	GBM-MYCN	GBM-G34	GBM-G34	pedRTK I	DMG-K27	DMG-K27	GBM-G34	DMG-K27	GBM-RTK-III	GBM-MYCN	DMG-K27	GBM-G34	pedRTK I	DMG-K27	pedRTK I
Gene Symbol	Gene ID	Cytoband	201985320183_R04C01	201985320183_R06C01	202277800069_R02C01	201985320183_R08C01	201985320186_R02C01	201985320186_R04C01	201985320186_R06C01	201985320195_R03C01	201985320195_R04C01	201985320195_R05C01	201985320195_R06C01	201985320195_R07C01	201985320195_R08C01	201985320212_R01C01	201985320212_R02C01	201985320212_R03C01	201985320212_R04C01	201985320212_R05C01	201985320212_R06C01	201985320212_R07C01	201985320212_R08C01	202242410101_R01C01	9274651081_R05C01	201465970009_R06C01	201532190202_R05C01	200406080065_R06C02	200394970035_R04C02	200275560155_R02C01	200275560157_R04C01	200275560163_R04C01	200394970035_R05C02	200325530126_R05C02	200394970095_R05C01	200397870013_R06C02	200325530131_R01C01	200362700238_R03C01	200325530131_R03C01	200325530131_R04C01	200325530131_R05C01	200325530131_R06C01	200394970040_R01C01	200394970040_R05C01	200394970040_R06C01	200394970095_R03C02	200394970136_R02C01	200394970095_R04C02	200394970095_R05C02
hsa-mir-3124	-2485	1q44	0	0.258	0	0.413	1.521	0.53	0	0	-0.353	0.307	0	0.249	0	0.256	0.296	0	0	0.204	0.258	0	0.457	0	0.298	0.435	0	0.461	0.442	0	0	0	0	0	0.556	0	0	0	0	0	0.341	0	0	0	0.378	0	0	0	0.282
hsa-mir-3133	-2434	2q37.3	0	0	0	0	0	0	0	0	0	0	0	0	0	0	0	0	0	0	0	0	0	0	0	0	0	0.417	0	0	0	0	0	0	0.549	0	0	0	0	0	0	0	0	0	0	0.301	0	0	0
hsa-mir-149	-2426	2q37.3	0	0	0	0	0	0	0	0	0	0	0	0	0	0	0	0	0	0	0	0	0	0	0	0	0	0.417	0	0	0	0	0	0	0.549	0	0	0	0	0	0	0	0	0	0	0.301	0	0	0
hsa-mir-3123	-2425	1q43	0	0.258	0	0.413	1.521	0.53	0	0	0	0.307	0	0.249	0	0.256	0.296	0	0	0.204	0.258	0	0.457	0	0.298	0.435	0	0.461	0.442	0	0	0	0	0	0.556	0	0	0	0	0	0.341	0	0	0	0.378	0	0	0	0.282
hsa-mir-4269	-2417	2q37.3	0	0	0	0	0	0	0	0	0	0	0	0	0	0	0	0	0	0	0	0	0	0	0	0	0	0.417	0	0	0	0	0	0	0.549	0	0	0	0	0	0	0	0	0	0	0.301	0	0	0
hsa-mir-1537	-2385	1q42.3	0	0.258	0	0.413	1.521	0.53	0	0	0	0.307	0	0.249	0	0.256	0.296	0	0	0.204	0.258	0	0.457	0	0.298	0.435	0	0.461	0.442	0	0	0	0	0	0.556	0	0	0	0	0	0.341	0	0	0	0.378	0	0	0	0.282
hsa-mir-562	-2362	2q37.1	0	0	0	0	0	0	0	0	0	0	0	0	0	0	0	0	0	0	0	0	0	0	0	0	0	0.417	0	0	0	0	0	0	0.549	0	0	0	0	0	0	0	0	0	0	0.301	0	0	0
hsa-mir-1471	-2360	2q37.1	0	0	0	0	0	0	0	0	0	0	0	0	0	0	0	0	0	0	0	0	0	0	0	0	0	0.417	0	0	0	0	0	0	0.549	0	0	0	0	0	0	0	0	0	0	0.301	0	0	0
hsa-mir-1244-1	-2359	2q37.1	0	0	0	0	0	0	0	0	0	0	0	0	0	0	0	0	0	0	0	0	0	0	0	0	0	0.417	0	0	0	0	0	0	0.549	0	0	0	0	0	0	0	0	0	0	0.301	0	0	0
hsa-mir-1182	-2348	1q42.2	0	0.258	0	0.413	1.521	0.53	0	0	0	0.307	0	0.249	0	0.256	0.296	0	0	0.204	0.258	0	0.457	0	0.298	0.435	0	0.461	0.442	0	0	0	0	0	0.556	0	0	0	0	0	0.341	0	0	0	0.378	0	0	0	0.282
hsa-mir-320b-2	-2297	1q42.11	0	0.258	0	0.413	1.521	0.53	0	0	0	0.307	0	0.249	0	0.256	0.296	0	0	0.204	0.258	0	0.457	0	0.298	0.435	0	0.461	0.442	0	0	0	0	0	0.556	0	0	0	0	0	0.341	0	0	0	0.378	0	0	0	0.282
hsa-mir-4268	-2269	2q35	0	0	0	0	0	0	0	0	0	0	0	0	0	0	0	0	0	0	0	0	0	0	0	0	0	0.417	0	0	0	0	0	0	0.549	0	0	0	0	0	0	0	0	0	0	0.301	0	0	0
hsa-mir-664	-2266	1q41	0	0.258	0	0.413	1.521	0.53	0	0	0	0.307	0	0.249	0	0.256	0.296	0	0	0.204	0.258	0	0.457	0	0.298	0.435	0	0.461	0.442	0	0	0	0	0	0.556	0	0	0	0	0	0.341	0	0	0	0.378	0	0	0	0.282
hsa-mir-3132	-2266	2q35	0	0	0	0	0	0	0	0	0	0	0	0	0	0	0	0	0	0	0	0	0	0	0	0	0	0.417	0	0	0	0	0	0	0.549	0	0	0	0	0	0	0	0	0	0	0.301	0	0	0
hsa-mir-194-1	-2265	1q41	0	0.258	0	0.413	1.521	0.53	0	0	0	0.307	0	0.249	0	0.256	0.296	0	0	0.204	0.258	0	0.457	0	0.298	0.435	0	0.461	0.442	0	0	0	0	0	0.556	0	0	0	0	0	0.341	0	0	0	0.378	0	0	0	0.282
hsa-mir-215	-2265	1q41	0	0.258	0	0.413	1.521	0.53	0	0	0	0.307	0	0.249	0	0.256	0.296	0	0	0.204	0.258	0	0.457	0	0.298	0.435	0	0.461	0.442	0	0	0	0	0	0.556	0	0	0	0	0	0.341	0	0	0	0.378	0	0	0	0.282
hsa-mir-153-1	-2264	2q35	0	0	0	0	0	0	0	0	0	0	0	0	0	0	0	0	0	0	0	0	0	0	0	0	0	0.417	0	0	0	0	0	0	0.549	0	0	0	0	0	0	0	0	0	0	0.301	0	0	0
hsa-mir-375	-2262	2q35	0	0	0	0	0	0	0	0	0	0	0	0	0	0	0	0	0	0	0	0	0	0	0	0	0	0.417	0	0	0	0	0	0	0.549	0	0	0	0	0	0	0	0	0	0	0.301	0	0	0
hsa-mir-3131	-2262	2q35	0	0	0	0	0	0	0	0	0	0	0	0	0	0	0	0	0	0	0	0	0	0	0	0	0	0.417	0	0	0	0	0	0	0.549	0	0	0	0	0	0	0	0	0	0	0.301	0	0	0
hsa-mir-26b	-2257	2q35	0	0	0	0	0	0	0	0	0	0	0	0	0	0	0	0	0	0	0	0	0	0	0	0	0	0.417	0	0	0	0	0	0	0.549	0	0	0	0	0	0	0	0	0	0	0.301	0	0	0
hsa-mir-548f-2	-2212	2q34	0	0	0	0	0	0	0	0	0	0	0	0	0	0	0	0	0	0	0	0	0	0	0	0	0	0.417	0	0	0	0	0	0	0.549	0	0	0	0	0	0	0	0	0	0	0.301	0	0	0
hsa-mir-3122	-2204	1q32.3	0	0.258	0	0.413	1.521	0.53	0	0	0	0.307	0	0.249	0	0.256	0.296	0	0	0.204	0.258	0	0.457	0	0.298	0.435	0	0.461	0.442	0	0	0	0	0	0.556	0	0	0	0	0	0.341	0	0	0	0.378	0	0	0	0.282
hsa-mir-4260	-2185	1q32.2	0	0.258	0	0.413	1.521	0.53	0	0	0	0.307	0	0.249	0	0.256	0.296	0	0	0.204	0.258	0	0.457	0	0.298	0.435	0	0.461	0.442	0	0	0	0	0	0.556	0	0	0	0	0	0.341	0	0	0	0.378	0	0	0	0.282
hsa-mir-205	-2184	1q32.2	0	0.258	0	0.413	1.521	0.53	0	0	0	0.307	0	0.249	0	0.256	0.296	0	0	0.204	0.258	0	0.457	0	0.298	0.435	0	0.461	0.442	0	0	0	0	0	0.556	0	0	0	0	0	0.341	0	0	0	0.378	0	0	0	0.282
hsa-mir-1302-4	-2172	2q33.3	0	0	0	0	0	0	0	0	0	0	0	0	0	0	0	0	0	0	0	0	0	0	0	0	0	0.417	0	0	0	0	0	0	0.549	0	0	0	0	0	0	0	0	0	0	0.301	0	0	0
hsa-mir-29b-2	-2171	1q32.2	0	0.258	0	0.413	1.521	0.53	0	0	0	0.307	0	0.249	0	0.256	0.296	0	0	0.204	0.258	0	0.457	0	0.298	0.435	0	0.461	0.442	0	0	0	0	0	0.556	0	0	0	0	0	0.341	0	0	0	0.378	0	0	0	0.282
hsa-mir-29c	-2171	1q32.2	0	0.258	0	0.413	1.521	0.53	0	0	0	0.307	0	0.249	0	0.256	0.296	0	0	0.204	0.258	0	0.457	0	0.298	0.435	0	0.461	0.442	0	0	0	0	0	0.556	0	0	0	0	0	0.341	0	0	0	0.378	0	0	0	0.282
hsa-mir-2355	-2171	2q33.3	0	0	0	0	0	0	0	0	0	0	0	0	0	0	0	0	0	0	0	0	0	0	0	0	0	0.417	0	0	0	0	0	0	0.549	0	0	0	0	0	0	0	0	0	0	0.301	0	0	0
hsa-mir-3130-1	-2169	2q33.3	0	0	0	0	0	0	0	0	0	0	0	0	0	0	0	0	0	0	0	0	0	0	0	0	0	0.417	0	0	0	0	0	0	0.549	0	0	0	0	0	0	0	0	0	0	0.301	0	0	0
hsa-mir-3130-2	-2169	2q33.3	0	0	0	0	0	0	0	0	0	0	0	0	0	0	0	0	0	0	0	0	0	0	0	0	0	0.417	0	0	0	0	0	0	0.549	0	0	0	0	0	0	0	0	0	0	0.301	0	0	0
hsa-mir-3130-3	-2169	2q33.3	0	0	0	0	0	0	0	0	0	0	0	0	0	0	0	0	0	0	0	0	0	0	0	0	0	0.417	0	0	0	0	0	0	0.549	0	0	0	0	0	0	0	0	0	0	0.301	0	0	0
hsa-mir-3130-4	-2169	2q33.3	0	0	0	0	0	0	0	0	0	0	0	0	0	0	0	0	0	0	0	0	0	0	0	0	0	0.417	0	0	0	0	0	0	0.549	0	0	0	0	0	0	0	0	0	0	0.301	0	0	0
hsa-mir-135b	-2152	1q32.1	0	0.258	0	0.413	1.521	0.53	0	0	0	0.307	0	0.249	0	0.256	0.296	0	0	0.204	0.258	0	0.457	0	0.298	0.435	0	0.461	0.442	0	0	0	0	0	0.556	0	0	0	0	0	0.341	0	0	0	0.378	0	0	0	0.282
hsa-mir-1231	-2124	1q32.1	0	0.258	0	0.413	1.521	0.53	0	0	0	0.307	0	0.249	0	0.256	0.296	0	0	0.204	0.258	0	0.457	0	0.298	0.435	0	0.461	0.442	0	0	0	0	0	0.556	0	0	0	0	0	0.341	0	0	0	0.378	0	0	0	0.282
hsa-mir-181a-1	-2101	1q32.1	0	0.258	0	0.413	1.521	0.53	0	0	0	0.307	0	0.249	0	0.256	0.296	0	0	0.204	0.258	0	0.457	0	0.298	0.435	0	0.461	0.442	0	0	0	0	0	0.556	0	0	0	0	0	0.341	0	0	0	0.378	0	0	0	0.282
hsa-mir-181b-1	-2101	1q32.1	0	0.258	0	0.413	1.521	0.53	0	0	0	0.307	0	0.249	0	0.256	0.296	0	0	0.204	0.258	0	0.457	0	0.298	0.435	0	0.461	0.442	0	0	0	0	0	0.556	0	0	0	0	0	0.341	0	0	0	0.378	0	0	0	0.282
hsa-mir-922	-2091	3q29	0	0	0	0	0	0.336	0.289	0	0	0	0	0.256	0	0	0	0	0	0	0	0	0	0	0	0	0	0.444	0	0	0	0	0	0	0	0	0	0	0	0	0	0	0	0	0	0	0	0.58	0
hsa-mir-570	-2075	3q29	0	0	0	0	0	0.336	0.289	0	0	0	0	0.256	0	0	0	0	0	0	0	0	0	0	0	0	0	0.444	0	0	0	0	0	0	0	0	0	0	0	0	0	0	0	0	0	0	0	0.58	0
hsa-mir-3137	-2071	3q29	0	0	0	0	0	0.336	0.289	0	0	0	0	0.256	0	0	0	0	0	0	0	0	0	0	0	0	0	0.444	0	0	0	0	0	0	0	0	0	0	0	0	0	0	0	0	0	0	0	0.58	0
hsa-mir-1278	-2058	1q31.2	0	0.258	0	0.413	1.521	0.53	0	0	0	0.307	0	0.249	0	0.256	0.296	0	0	0.204	0.258	0	0.457	0	0.298	0.435	0	0.461	0.442	0	0	0	0	0	0.556	0	0	0	0	0	0.341	0	0	0	0.378	0	0	0	0.282
hsa-mir-3129	-2034	2q32.2	0	0	0	0	0	0	0	0	0	0	0	0	0	0	0	0	0	0	0	0	0	0	0	0	0	0.417	0	0	0	0	0	0	0.549	0	0	0	0	0	0	0	0	0	0	0.301	0	0	0
hsa-mir-1245	-2033	2q32.2	0	0	0	0	0	0	0	0	0	0	0	0	0	0	0	0	0	0	0	0	0	0	0	0	0	0.417	0	0	0	0	0	0	0.549	0	0	0	0	0	0	0	0	0	0	0.301	0	0	0
hsa-mir-944	-2031	3q28	0	0	0	0	0	0.336	0.289	0	0	0	0	0.256	0	0	0	0	0	0	0	0	0	0	0	0	0	0.444	0	0	0	0	0	0	0	0	0	0	0	0	0	0	0	0	0	0	0	0.58	0
hsa-mir-561	-2028	2q32.1	0	0	0	0	0	0	0	0	0	0	0	0	0	0	0	0	0	0	0	0	0	0	0	0	0	0.417	0	0	0	0	0	0	0.549	0	0	0	0	0	0	0	0	0	0	0.301	0	0	0
hsa-mir-28	-2022	3q28	0	0	0	0	0	0.336	0.289	0	0	0	0	0.256	0	0	0	0	0	0	0	0	0	0	0	0	0	0.444	0	0	0	0	0	0	0	0	0	0	0	0	0	0	0	0	0	0	0	0.58	0
hsa-mir-1248	-2007	3q27.3	0	0	0	0	0	0.336	0.289	0	0	0	0	0.256	0	0	0	0	0	0	0	0	0	0	0	0	0	0.444	0	0	0	0	0	0	0	0	0	0	0	0	0	0	0	0	0	0	0	0.58	0
hsa-mir-1224	-1988	3q27.1	0	0	0	0	0	0.336	0.289	0	0	0	0	0.256	0	0	0	0	0	0	0	0	0	0	0	0	0	0.444	0	0	0	0	0	0	0	0	0	0	0	0	0	0	0	0	0	0	0	0.58	0
hsa-mir-1305	-1981	4q34.3	0	0	0	0	-0.736	0	0	0	0	0	0	0	0	-0.591	0	0	0	0	0	0	0	0	0	0	-0.205	0	0	-0.315	0	0	0	0	0	-0.381	-0.407	0	0	0	0	0	0	0	0	0	0.266	0	0
hsa-mir-1258	-1963	2q31.3	0	0	0	0	0	0	0	0	0	0	0	0	0	0	0	0	0	0	0	0	0	0	0	0	0	0.417	0	0	0	0	0	0	0.549	0	0	0	0	0	0	0	0	0	0	0.301	0	0	0
hsa-mir-3121	-1961	1q25.3	0	0.258	0	0.413	1.521	0.53	0	0	0	0.307	0	0.249	0	0.256	0.296	0	0	0.204	0.258	0	0.457	0	0.298	0.435	0	0.461	0.442	0	0	0	0	0	0.556	0	0	0	0	0	0.341	0	0	0	0.378	0	0	0	0.282
hsa-mir-340	-1954	5q35.3	0	0	-0.484	0	0	0.282	0	0	0	0	0	0	0	0	0	0	0	0	0	0	0	-0.425	0	-0.397	0	0	0	0	-0.375	0	0	0	0	0	0	0	0	0	0	-0.378	0	0	-0.543	0	0	0	0
hsa-mir-1229	-1952	5q35.3	0	0	-0.484	0	0	0.282	0	0	0	0	0	0	0	0	0	0	0	0	0	0	0	-0.425	0	-0.397	0	0	0	0	-0.375	0	0	0	0	0	0	0	0	0	0	-0.378	0	0	-0.543	0	0	0	0
hsa-mir-3128	-1943	2q31.2	0	0	0	0	0	0	0	0	0	0	0	0	0	0	0	0	0	0	0	0	0	0	0	0	0	0.417	0	0	0	0	0	0	0.549	0	0	0	0	0	0	0	0	0	0	0.301	0	0	0
hsa-mir-1246	-1938	2q31.1	0	0	0	0	0	0	0	0	0	0	0	0	0	0	0	0	0	0	0	0	0	0	0	0	0	0.417	0	0	0	0	0	0	0.549	0	0	0	0	0	0	0	0	0	0	0.301	0	0	0
hsa-mir-488	-1935	1q25.2	0	0.258	0	0.413	1.521	0.53	0	0	0	0.307	0	0.249	0	0.256	0.296	0	0	0.204	0.258	0	0.457	0	0.298	0.435	0	0.461	0.442	0	0	0	0	0	0.556	0	0	0	0	0	0.341	0	0	0	0.378	0	0	0	0.282
hsa-mir-10b	-1935	2q31.1	0	0	0	0	0	0	0	0	0	0	0	0	0	0	0	0	0	0	0	0	0	0	0	0	0	0.417	0	0	0	0	0	0	0.549	0	0	0	0	0	0	0	0	0	0	0.301	0	0	0
hsa-mir-933	-1928	2q31.1	0	0	0	0	0	0	0	0	0	0	0	0	0	0	0	0	0	0	0	0	0	0	0	0	0	0.417	0	0	0	0	0	0	0.549	0	0	0	0	0	0	0	0	0	0	0.301	0	0	0
hsa-mir-4281	-1928	5q35.2	0	0	-0.484	0	0	0.282	0	0	0	0	0	0	0	0	0	0	0	0	0	0	0	-0.425	0	-0.397	0	0	0	0	-0.375	0	0	0	0	0	0	0	0	0	0	-0.378	0	0	-0.543	0	0	0	0
hsa-mir-1271	-1926	5q35.2	0	0	-0.484	0	0	0.282	0	0	0	0	0	0	0	0	0	0	0	0	0	0	0	-0.425	0	-0.397	0	0	0	0	-0.375	0	0	0	0	0	0	0	0	0	0	-0.378	0	0	-0.543	0	0	0	0
hsa-mir-4276	-1922	4q34.1	0	0	0	0	-0.736	0	0	0	0	0	0	0	0	-0.591	0	0	-0.277	0	0	0	0	0	0	0	-0.205	0	0	-0.315	0	0	0	0	0	-0.381	-0.407	0	0	0	0	0	0	0	0	0	0.266	0	0
hsa-mir-548t	-1913	4q34.1	0	0	0	0	-0.736	0	0	0	0	0	0	0	0	-0.591	0	0	-0.277	0	0	0	0	0	0	0	-0.205	0	0	-0.315	0	0	0	0	0	-0.381	-0.407	0	0	0	0	0	0	0	0	0	0.266	0	0
hsa-mir-214	-1898	1q24.3	0	0.258	0	0.413	1.521	0.53	0	0	0	0.307	0	0.249	0	0.256	0.296	0	0	0.204	0.258	0	0.457	0	0.298	0.435	0	0.461	0.442	0	0	0	0	0	0.556	0	0	0	0	0	0.341	0	0	0	0.378	0	0	0	0.282
hsa-mir-3120	-1898	1q24.3	0	0.258	0	0.413	1.521	0.53	0	0	0	0.307	0	0.249	0	0.256	0.296	0	0	0.204	0.258	0	0.457	0	0.298	0.435	0	0.461	0.442	0	0	0	0	0	0.556	0	0	0	0	0	0.341	0	0	0	0.378	0	0	0	0.282
hsa-mir-199a-2	-1898	1q24.3	0	0.258	0	0.413	1.521	0.53	0	0	0	0.307	0	0.249	0	0.256	0.296	0	0	0.204	0.258	0	0.457	0	0.298	0.435	0	0.461	0.442	0	0	0	0	0	0.556	0	0	0	0	0	0.341	0	0	0	0.378	0	0	0	0.282
hsa-mir-1295	-1890	1q24.3	0	0.258	0	0.413	1.521	0.53	0	0	0	0.307	0	0.249	0	0.256	0.296	0	0	0.204	0.258	0	0.457	0	0.298	0.435	0	0.461	0.442	0	0	0	0	0	0.556	0	0	0	0	0	0.341	0	0	0	0.378	0	0	0	0.282
hsa-mir-569	-1888	3q26.2	0	0	0	0	0	0.336	0.289	0	0	0	0	0.256	0	0	0	0	0	0	0	0	0	0	0	0	0	0.444	0	0	0	0	0	0	0	0	0	0	0	0	0	0	0	0	0	0	0	0.58	0
hsa-mir-3119-1	-1882	1q24.2	0	0.258	0	0.413	1.521	0.53	0	0	0	0.307	0	0.249	0	0.256	0.296	0	0	0.204	0.258	0	0.457	0	0.298	0.435	0	0.461	0.442	0	0	0	0	0	0.556	0	0	0	0	0	0.341	0	0	0	0.378	0	0	0	0.282
hsa-mir-3119-2	-1882	1q24.2	0	0.258	0	0.413	1.521	0.53	0	0	0	0.307	0	0.249	0	0.256	0.296	0	0	0.204	0.258	0	0.457	0	0.298	0.435	0	0.461	0.442	0	0	0	0	0	0.556	0	0	0	0	0	0.341	0	0	0	0.378	0	0	0	0.282
hsa-mir-585	-1872	5q35.1	0	0	-0.484	0	0	0.282	0	0	0	0	0	0	0	0	0	0	0	0	0	0	0	-0.425	0	-0.397	0	0	0	0	-0.375	0	0	0	0	0	0	0	0	0	0	-0.378	0	0	-0.543	0	0	0	0
hsa-mir-557	-1869	1q24.2	0	0.258	0	0.413	1.521	0.53	0	0	0	0.307	0	0.249	0	0.256	0.296	0	0	0.204	0.258	0	0.457	0	0.298	0.435	0	0.461	0.442	0	0	0	0	0	0.556	0	0	0	0	0	0.341	0	0	0	0.378	0	0	0	0.282
hsa-mir-551b	-1868	3q26.2	0	0	0	0	0	0.336	0.289	0	0	0	0	0.256	0	0	0	0	0	0	0	0	0	0	0	0	0	0.444	0	0	0	0	0	0	0	0	0	0	0	0	0	0	0	0	0	0	0	0.58	0
hsa-mir-218-2	-1868	5q34	0	0	-0.484	0	0	0.282	0	0	0	0	0	0	0	0	0	0	0	0	0	0	0	-0.425	0	-0.397	0	0	0	0	-0.375	0	0	0	0	0	0	0	0	0	0	-0.378	0	0	-0.543	0	0	0	0
hsa-mir-1255b-2	-1866	1q24.2	0	0.258	0	0.413	1.521	0.53	0	0	0	0.307	0	0.249	0	0.256	0.296	0	0	0.204	0.258	0	0.457	0	0.298	0.435	0	0.461	0.442	0	0	0	0	0	0.556	0	0	0	0	0	0.341	0	0	0	0.378	0	0	0	0.282
hsa-mir-103-1-as	-1866	5q34	0	0	-0.484	0	0	0.282	0	0	0	0	0	0	0	0	0	0	0	0	0	0	0	-0.425	0	-0.397	0	0	0	0	-0.375	0	0	0	0	0	0	0	0	0	0	-0.378	0	0	-0.543	0	0	0	0
hsa-mir-103-1	-1866	5q34	0	0	-0.484	0	0	0.282	0	0	0	0	0	0	0	0	0	0	0	0	0	0	0	-0.425	0	-0.397	0	0	0	0	-0.375	0	0	0	0	0	0	0	0	0	0	-0.378	0	0	-0.543	0	0	0	0
hsa-mir-1913	-1858	6q27	0	0	-0.554	0	0	-0.346	-0.58	0	0	-0.219	0	0	0	0	0	-0.589	0	-0.519	0	0.221	0	0	0	0	-0.217	0	0	0	0	0	0	0	0	0	0	0	0	0	0	0	0	0	0	0.21	0	0	0
hsa-mir-578	-1853	4q32.3	0	0	0	0	-0.736	0	0	0	0	0	0	0	0	-0.591	0	0	-0.277	0	0	0	0	-0.432	0	0	-0.205	0	0	-0.315	0	0	0	0	0	-0.381	-0.407	0	0	0	0	0	0	0	0	0	0.266	0	0
hsa-mir-1979	-1853	4q32.3	0	0	0	0	-0.736	0	0	0	0	0	0	0	0	-0.591	0	0	-0.277	0	0	0	0	-0.432	0	0	-0.205	0	0	-0.315	0	0	0	0	0	-0.381	-0.407	0	0	0	0	0	0	0	0	0	0.266	0	0
hsa-mir-921	-1852	1q24.1	0	0.258	0	0.413	1.521	0.53	0	0	0	0.307	0	0.249	0	0.256	0.296	0	0	0.204	0.258	0	0.457	0	0.298	0.435	0	0.461	0.442	0	0	0	0	0	0.556	0	0	0	0	0	0.341	0	0	0	0.378	0	0	0	0.282
hsa-mir-720	-1836	3q26.1	0	0	0	0	0	0.336	0.289	0	0	0	0	0.256	0	0	0	0	0	0	0	0	0	0	0	0	0	0.444	0	0	0	0	0	0	0	0	0	0	0	0	0	0	0	0	0	0	0	0.58	0
hsa-mir-1263	-1835	3q26.1	0	0	0	0	0	0.336	0.289	0	0	0	0	0.256	0	0	0	0	0	0	0	0	0	0	0	0	0	0.444	0	0	0	0	0	0	0	0	0	0	0	0	0	0	0	0	0	0	0	0.58	0
hsa-mir-556	-1823	1q23.3	0	0.258	0	0.413	1.521	0.53	0	0	0	0.307	0	0.249	0	0.256	0.296	0	0	0.204	0.258	0	0.457	0	0.298	0.435	0	0.461	0.442	0	0	0	0	0	0.556	0	0	0	0	0	0.341	0	0	0	0.378	0	0	0	0.282
hsa-mir-15b	-1806	3q25.33	0	0	0	0	0	0.336	0.289	0	0	0	0	0.256	0	0	0	0	0	0	0	0	0	0	0	0	0	0.444	0	0	0	0	0	0	0	0	0	0	0	0	0	0	0	0	0	0	0	0.58	0
hsa-mir-16-2	-1806	3q25.33	0	0	0	0	0	0.336	0.289	0	0	0	0	0.256	0	0	0	0	0	0	0	0	0	0	0	0	0	0.444	0	0	0	0	0	0	0	0	0	0	0	0	0	0	0	0	0	0	0	0.58	0
hsa-mir-146a	-1805	5q34	0	0	-0.484	0	0	0.282	0	0	0	0	0	0	0	0	0	0	0	0	0	0	0	-0.425	0	-0.397	0	0	0	0	-0.375	0	0	0	0	0	0	0	0	0	0	-0.378	0	0	-0.543	0	0	0	0
hsa-mir-4259	-1804	1q23.2	0	0.258	0	0.413	1.521	0.53	0	0	0	0.307	0	0.249	0	0.256	0.296	0	0	0.204	0.258	0	0.457	0	0.298	0.435	0	0.461	0.442	0	0	0	0	0	0.556	0	0	0	0	0	0.341	0	0	0	0.378	0	0	0	0.282
hsa-mir-3142	-1804	5q34	0	0	-0.484	0	0	0.282	0	0	0	0	0	0	0	0	0	0	0	0	0	0	0	-0.425	0	-0.397	0	0	0	0	-0.375	0	0	0	0	0	0	0	0	0	0	-0.378	0	0	-0.543	0	0	0	0
hsa-mir-595	-1792	7q36.3	0	0	0	0	0	-0.487	0	0	0	0	0	0	0	0	0	0	0	0	0	0	0	0	0	0	0	0.452	0	0	0	0	0.236	0	0.54	0	0	0	0	0	0.523	0	0.216	0	0	0	0	0	0
hsa-mir-153-2	-1785	7q36.3	0	0	0	0	0	-0.487	0	0	0	0	0	0	0	0	0	0	0	0	0	0	0	0	0	0	0	0.452	0	0	0	0	0.236	0	0.54	0	0	0	0	0	0.523	0	0.216	0	0	0	0	0	0
hsa-mir-765	-1782	1q23.1	0	0.258	0	0.413	1.521	0.53	0	0	0	0.307	0	0.249	0	0.256	0.296	0	0	0.204	0.258	0	0.457	0	0.298	0.435	0	0.461	0.442	0	0	0	0	0	0.556	0	0	0	0	0	0.341	0	0	0	0.378	0	0	0	0.282
hsa-mir-9-1	-1778	1q22	0	0.258	0	0.413	1.521	0.53	0	0	0	0.307	0	0.249	0	0.256	0.296	0	0	0.204	0.258	0	0.457	0	0.298	0.435	0	0.461	0.442	0	0	0	0	0	0.556	0	0	0	0	0	0.341	0	0	0	0.378	0	0	0	0.282
hsa-mir-1202	-1777	6q25.3	0	0	-0.554	0	0	-0.346	-0.58	0	0	-0.219	0	0	0	0	0	-0.589	0	-0.519	0	0.221	0	0	0	0	-0.217	0	0	0	0	0	0	0	0	0	0	0	0	0	0	0	0	0	0	0.21	0	0	0
hsa-mir-555	-1769	1q22	0	0.258	0	0.413	1.521	0.53	0	0	0	0.307	0	0.249	0	0.256	0.296	0	0	0.204	0.258	0	0.457	0	0.298	0.435	0	0.461	0.442	0	0	0	0	0	0.556	0	0	0	0	0	0.341	0	0	0	0.378	0	0	0	0.282
hsa-mir-92b	-1768	1q22	0	0.258	0	0.413	1.521	0.53	0	0	0	0.307	0	0.249	0	0.256	0.296	0	0	0.204	0.258	0	0.457	0	0.298	0.435	0	0.461	0.442	0	0	0	0	0	0.556	0	0	0	0	0	0.341	0	0	0	0.378	0	0	0	0.282
hsa-mir-1273c	-1768	6q25.2	0	0	-0.554	0	0	-0.346	-0.58	0	0	-0.219	0	0	0	0	0	-0.589	0	-0.519	0	0.221	0	0	0	0	-0.217	0	0	0	0	0	0	0	0	0	0	0	0	0	0	0	0	0	0	0.21	0	0	0
hsa-mir-4258	-1767	1q21.3	0	0.258	0	0.413	1.521	0.53	0	0	0	0.307	0	0.249	0	0.256	0.296	0	0	0.204	0.258	0	0.457	0	0.298	0.435	0	0.461	0.442	0	0	0	0	0	0.556	0	0	0	0	0	0.341	0	0	0	0.378	0	0	0	0.282
hsa-mir-190b	-1761	1q21.3	0	0.258	0	0.413	1.521	0.53	0	0	0	0.307	0	0.249	0	0.256	0.296	0	0	0.204	0.258	0	0.457	0	0.298	0.435	0	0.461	0.442	0	0	0	0	0	0.556	0	0	0	0	0	0.341	0	0	0	0.378	0	0	0	0.282
hsa-mir-1303	-1760	5q33.2	0	0	-0.484	0	0	0.282	0	0	0	0	0	0	0	0	0	0	0	0	0	0	0	-0.425	0	-0.397	0	0	0	0	-0.375	0	0	0	0	0	0	0	0	0	0	-0.378	0	0	-0.543	0	0	0	0
hsa-mir-3141	-1759	5q33.2	0	0	-0.484	0	0	0.282	0	0	0	0	0	0	0	0	0	0	0	0	0	0	0	-0.425	0	-0.397	0	0	0	0	-0.375	0	0	0	0	0	0	0	0	0	0	-0.378	0	0	-0.543	0	0	0	0
hsa-mir-1294	-1757	5q33.2	0	0	-0.484	0	0	0.282	0	0	0	0	0	0	0	0	0	0	0	0	0	0	0	-0.425	0	-0.397	0	0	0	0	-0.375	0	0	0	0	0	0	0	0	0	0	-0.378	0	0	-0.543	0	0	0	0
hsa-mir-3140	-1755	4q31.3	0	0	0	0	-0.736	0	0	0	0	0	0	0	0	-0.591	0	0	-0.277	0	0	0	0	-0.432	0	0	-0.205	0	0	-0.315	0	0	0	0	0	-0.381	-0.407	0	0	0	0	0	0	0	0	0	0.266	0	0
hsa-mir-554	-1740	1q21.3	0	0.258	0	0.413	1.521	0.53	0	0	0	0.307	0	0.249	0	0.256	0.296	0	0	0.204	0.258	0	0.457	0	0.298	0.435	0	0.461	0.442	0	0	0	0	0	0.556	0	0	0	0	0	0.341	0	0	0	0.378	0	0	0	0.282
hsa-mir-671	-1736	7q36.1	0	0	0	0	0	-0.487	0	0	0	0	0	0	0	0	0	0	0	0	0	0	0	0	0	0	0	0.452	0	0	0	0	0.236	0	0.54	0	0	0	0	0	0.523	0	0.216	0	0	0	0	0	0
hsa-mir-4257	-1733	1q21.3	0	0.258	0	0.413	1.521	0.53	0	0	0	0.307	0	0.249	0	0.256	0.296	0	0	0.204	0.258	0	0.457	0	0.298	0.435	0	0.461	0.442	0	0	0	0	0	0.556	0	0	0	0	0	0.341	0	0	0	0.378	0	0	0	0.282
hsa-mir-378	-1722	5q32	0	0	-0.484	0	0	0.282	0	0	0	0	0	0	0	0	0	0	0	0	0	0	0	-0.425	0	-0.397	0	0	0	0	-0.375	0	0	0	0	0	0	0	0	0	0	-0.378	0	0	-0.543	0	0	0	0
hsa-mir-143	-1720	5q32	0	0	-0.484	0	0	0.282	0	0	0	0	0	0	0	0	0	0	0	0	0	0	0	-0.425	0	-0.397	0	0	0	0	-0.375	0	0	0	0	0	0	0	0	0	0	-0.378	0	0	-0.543	0	0	0	0
hsa-mir-145	-1720	5q32	0	0	-0.484	0	0	0.282	0	0	0	0	0	0	0	0	0	0	0	0	0	0	0	-0.425	0	-0.397	0	0	0	0	-0.375	0	0	0	0	0	0	0	0	0	0	-0.378	0	0	-0.543	0	0	0	0
hsa-mir-1975	-1719	7q36.1	0	0	0	0	0	-0.487	0	0	0	0	0	0	0	0	0	0	0	0	0	0	0	0	0	0	0	0.452	0	0	0	0	0.236	0	0.54	0	0	0	0	0	0.523	0	0.216	0	0	0.304	0	0	0
hsa-mir-584	-1717	5q32	0	0	-0.484	0	0	0.282	0	0	0	0	0	0	0	0	0	0	0	0	0	0	0	-0.425	0	-0.397	0	0	0	0	-0.375	0	0	0	0	0	0	0	0	0	0	-0.378	0	0	-0.543	0	0	0	0
hsa-mir-548g	-1716	4q31.22	0	0	0	0	-0.736	0	0	0	0	0	0	0	0	-0.591	0	0	-0.277	0	0	0	0	-0.432	0	0	-0.205	0	0	-0.315	0	0	0	0	0	-0.381	-0.407	0	0	0	0	0	0	0	0	0	0.266	0	0
hsa-mir-548f-4	-1707	7q35	0	0	0	0	0	-0.487	0	0	0	0	0	0	0	0	0	0	0	0	0	0	0	0	0	0	0	0.452	0	0	0	0	0.236	0	0.54	0	0	0	0	0	0.523	0	0.216	0	0	0.304	0	0	0
hsa-mir-1234	-1696	8q24.3	0	0	0	0	0	0.231	0.4	0	0	0	0	0	0	0	0	0	0	0	0	0	0.216	0	0	0	0	0	0	0	0	0	0	0	0	0	0	0	0	0	0	0	0	0	0.373	0	0	0	0
hsa-mir-939	-1695	8q24.3	0	0	0	0	0	0.231	0.4	0	0	0	0	0	0	0	0	0	0	0	0	0	0.216	0	0	0	0	0	0	0	0	0	0	0	0	0	0	0	0	0	0	0	0	0	0.373	0	0	0	0
hsa-mir-661	-1691	8q24.3	0	0	0	0	0	0.231	0.4	0	0	0	0	0	0	0	0	0	0	0	0	0	0.216	0	0	0	0	0	0	0	0	0	0	0	0	0	0	0	0	0	0	0	0	0	0.373	0	0	0	0
hsa-mir-937	-1690	8q24.3	0	0	0	0	0	0.231	0.4	0	0	0	0	0	0	0	0	0	0	0	0	0	0.216	0	0	0	0	0	0	0	0	0	0	0	0	0	0	0	0	0	0	0	0	0	0.373	0	0	0	0
hsa-mir-3139	-1685	4q31.21	0	0	0	0	-0.736	0	0	0	0	0	0	0	0	-0.591	0	0	-0.277	0	0	0	0	-0.432	0	0	-0.205	0	0	-0.315	0	0	0	0	0	-0.381	-0.407	0	0	0	0	0	0	0	0	0	0.266	0	0
hsa-mir-3118-3	-1679	1q21.1	0	-0.264	0	0.413	0.402	0.53	0	0	0	0.307	0	0	0	0.256	0.296	0	0	0.204	0	0	0.457	0	0	0.435	0	0.461	0	0	0	0	0	0	0.556	0	0	0	0	0	0	0	0	0	0	0	0	0	0
hsa-mir-3118-2	-1677	1q21.1	0	-0.264	0	0.413	0.402	0.53	0	0	0	0.307	0	0	0	0.256	0.296	0	0	0.204	0	0	0.457	0	0	0.435	0	0.461	0	0	0	0	0	0	0.556	0	0	0	0	0	0	0	0	0	0	0	0	0	0
hsa-mir-1302-7	-1674	8q24.3	0	0	0	0	0	0.231	0.4	0	0	0	0	0	0	0	0	0	0	0	0	0	0.216	0	0	0	0	0	0	0	0	0	0	0	0	0	0	0	0	0	0	0	0	0	0.373	0	0	0	0
hsa-mir-3118-1	-1673	1q21.1	0	-0.264	0	0.413	0.402	0.53	0	0	0	0.307	0	0	0	0.256	0.296	0	0	0.204	0	0	0.457	0	0	0.435	0	0.461	0	0	0	0	0	0	0.556	0	0	0	0	0	0	0	0	0	0	0	0	0	0
hsa-mir-151	-1666	8q24.3	0	0	0	0	0	0.231	0.4	0	0	0	0	0	0	0	0	0	0	0	0	0	0.216	0	0	0	0	0	0	0	0	0	0	0	0	0	0	0	0	0	0	0	0	0	0.373	0	0	0	0
hsa-mir-602	-1658	9q34.3	0	0	0	0	0.433	0	0	0	0.235	0	0	0	0	0	0	0	0	0	0	0	0	0	0	0	0	0.413	0	0.418	0	0	0	0	0.532	0	0	0	0	0.336	0	0	0	0	0	0	0	0	0
hsa-mir-4292	-1651	9q34.3	0	0	0	0	0.433	0	0	0	0.235	0	0	0	0	0	0	0	0	0	0	0	0	0	0	0	0	0.413	0	0.418	0	0	0	0	0.532	0	0	0	0	0.336	0	0	0	0	0	0	0	0	0
hsa-mir-126	-1649	9q34.3	0	0	0	0	0.433	0	0	0	0.235	0	0	0	0	0	0	0	0	0	0	0	0	0	0	0	0	0.413	0	0.418	0	0	0	0	0.532	0	0	0	0	0.336	0	0	0	0	0	0	0	0	0
hsa-mir-3145	-1643	6q23.3	0	0	-0.554	0	0	-0.346	-0.58	0	0	-0.219	0	0	0	0	0	-0.589	0	-0.519	0	0.221	0	0	0	0	-0.217	0	0	0	0	0	0	0	0	0	0	0	0	0	0	0	0	0	0	0.21	0	0	0
hsa-mir-874	-1630	5q31.2	0	0	-0.484	0	0	0.282	0	0	0	0	0	0	-0.387	0	0	0	0	0	0	0	0	-0.425	0	-0.397	0	0	0	0	-0.375	0	0	0	0	0	0	0	0	0	0	-0.378	0	0	-0.543	0	0	0	0
hsa-mir-490	-1627	7q33	0	0	0	0	0	-0.487	0	0	0	0	0	0	0	0	0	0	0	0	0	0	0	0	0	0	0	0.452	0	0	0	0	0.236	0	0.54	0	0	0	0	0	0.523	0	0.216	0	0	0.304	0	0	0
hsa-mir-128-1	-1625	2q21.3	0	0	0	0	0	0	0	0	0	0	0	0	0	0	0	0	0	0	0	0	0	0	0	0	0	0.417	0	0	0	0	0	0	0.549	0	0	0	0	0	0	0	0	0	0	0.301	0	0	0
hsa-mir-30b	-1621	8q24.22	0	0	0	0	0	0.231	0.4	0	0	0	0	0	0	0	0	0	0	0	0	0	0.216	0	0	0	0	0	0	0	0	0	0	0	0	0	0	0	0	0	0	0	0	0	0.373	0	0	0	0
hsa-mir-30d	-1621	8q24.22	0	0	0	0	0	0.231	0.4	0	0	0	0	0	0	0	0	0	0	0	0	0	0.216	0	0	0	0	0	0	0	0	0	0	0	0	0	0	0	0	0	0	0	0	0	0.373	0	0	0	0
hsa-mir-548a-2	-1619	6q23.3	0	0	-0.554	0	0	-0.346	-0.58	0	0	-0.219	0	0	0	0	0	-0.589	0	-0.519	0	0.221	0	0	0	0	-0.217	0	0	0	0	0	0	0	0	0	0	0	0	0	0	0	0	0	0	0.21	0	0	0
hsa-mir-886	-1618	5q31.1	0	0	-0.484	0	0	0.282	0	0	0	0	0	0	-0.387	0	0	0	0	0	0	0	0	-0.425	0	-0.397	0	0	0	0	-0.375	0	0	0	0	0	0	0	0	0	0	-0.378	0	0	-0.543	0	0	0	0
hsa-mir-202	-1615	10q26.3	0	0	-0.301	0	0	-0.49	-0.232	0	0	0	0	0	0	-0.431	-0.423	0	-0.399	0	-0.365	0	0	0	0	-0.269	-0.261	0	0	0	0	0	0	0	0	0	0	0	0	0	-0.328	0	0	0	0	0	0	0	0
hsa-mir-663b	-1599	2q21.2	0	0	0	0	0	0	0	0	0	0	0	0	0	0	0	0	0	0	0	0	0	0	0	0	0	0.417	0	0	0	0	0	0	0.549	0	0	0	0	0	0	0	0	0	0	0.301	0	0	0
hsa-mir-1289-2	-1597	5q31.1	0	0	-0.484	0	0	0.282	0	0	0	0	0	0	-0.387	0	0	0	0	0	0	0	0	-0.425	0	-0.397	0	0	0	0	-0.375	0	0	0	0	0	0	0	0	0	0	-0.378	0	0	-0.543	0	0	0	0
hsa-mir-378c	-1597	10q26.3	0	0	-0.301	0	0	-0.49	-0.232	0	0	0	0	0	0	-0.431	-0.423	0	-0.399	0	-0.365	0	0	0	0	-0.269	-0.261	0	0	0	0	0	0	0	0	0	0	0	0	0	-0.328	0	0	0	0	0	0	0	0
hsa-mir-4297	-1589	10q26.3	0	0	-0.301	0	0	-0.49	-0.232	0	0	0	0	0	0	-0.431	-0.423	0	-0.399	0	-0.365	0	0	0	0	-0.269	-0.261	0	0	0	0	0	0	0	0	0	0	0	0	0	-0.328	0	0	0	0	0	0	0	0
hsa-mir-219-2	-1585	9q34.11	0	0	0	0	0.433	0	0	0	0.235	0	0	0	0	0	0	0	0	0	0	0	0	0	0	0	0	0.413	0	0.418	0	0	0	0	0.532	0	0	0	0	0.336	0	0	0	0	0	0	0	0	0
hsa-mir-199b	-1584	9q34.11	0	0	0	0	0.433	0	0	0	0.235	0	0	0	0	0	0	0	0	0	0	0	0	0	0	0	0	0.413	0	0.418	0	0	0	0	0.532	0	0	0	0	0.336	0	0	0	0	0	0	0	0	0
hsa-mir-3154	-1584	9q34.11	0	0	0	0	0.433	0	0	0	0.235	0	0	0	0	0	0	0	0	0	0	0	0	0	0	0	0	0.413	0	0.418	0	0	0	0	0.532	0	0	0	0	0.336	0	0	0	0	0	0	0	0	0
hsa-mir-29a	-1581	7q32.3	0	0	0	0	0	-0.487	0	0	0	0	0	0	0	0	0	0	0	0	0	0	0	0	0	0	0	0.452	0	0	0	0	0.236	0	0.54	0	0	0	0	0	0.523	0	0.216	0	0	0.304	0	0	0
hsa-mir-29b-1	-1581	7q32.3	0	0	0	0	0	-0.487	0	0	0	0	0	0	0	0	0	0	0	0	0	0	0	0	0	0	0	0.452	0	0	0	0	0.236	0	0.54	0	0	0	0	0	0.523	0	0.216	0	0	0.304	0	0	0
hsa-mir-2861	-1581	9q34.11	0	0	0	0	0.433	0	0	0	0.235	0	0	0	0	0	0	0	0	0	0	0	0	0	0	0	0	0.413	0	0.418	0	0	0	0	0.532	0	0	0	0	0.336	0	0	0	0	0	0	0	0	0
hsa-mir-335	-1577	7q32.2	0	0	0	0	0	-0.487	0	0	0	0	0	0	0	0	0	0	0	0	0	0	0	0	0	0	0	0.452	0	0	0	0	0.236	0	0.54	0	0	0	0	0	0.523	0	0.216	0	0	0.304	0	0	0
hsa-mir-182	-1572	7q32.2	0	0	0	0	0	-0.487	0	0	0	0	0	0	0	0	0	0	0	0	0	0	0	0	0	0	0	0.452	0	0	0	0	0.236	0	0.54	0	0	0	0	0	0.523	0	0.216	0	0	0.304	0	0	0
hsa-mir-183	-1572	7q32.2	0	0	0	0	0	-0.487	0	0	0	0	0	0	0	0	0	0	0	0	0	0	0	0	0	0	0	0.452	0	0	0	0	0.236	0	0.54	0	0	0	0	0	0.523	0	0.216	0	0	0.304	0	0	0
hsa-mir-96	-1572	7q32.2	0	0	0	0	0	-0.487	0	0	0	0	0	0	0	0	0	0	0	0	0	0	0	0	0	0	0	0.452	0	0	0	0	0.236	0	0.54	0	0	0	0	0	0.523	0	0.216	0	0	0.304	0	0	0
hsa-mir-1208	-1570	8q24.21	0	0	0	0	0	0.231	0.4	0	0	0	0	0	0	0	-0.456	0	0	0	0	0	0.216	0	0	0	0	0	0	0	0	0	0	0	0	0	0	0	0	0	0	0	0	0	0.373	0	0	0	0
hsa-mir-1206	-1569	8q24.21	0	0	0	0	0	0.231	0.4	0	0	0	0	0	0	0	-0.456	0	0	0	0	0	0.216	0	0	0	0	0	0	0	0	0	0	0	0	0	0	0	0	0	0	0	0	0	0.373	0	0	0	0
hsa-mir-1207	-1569	8q24.21	0	0	0	0	0	0.231	0.4	0	0	0	0	0	0	0	-0.456	0	0	0	0	0	0.216	0	0	0	0	0	0	0	0	0	0	0	0	0	0	0	0	0	0	0	0	0	0.373	0	0	0	0
hsa-mir-1205	-1568	8q24.21	0	0	0	0	0	0.231	0.4	0	0	0	0	0	0	0	-0.456	0	0	0	0	0	0.216	0	0	0	0	0	0	0	0	0	0	0	0	0	0	0	0	0	0	0	0	0	0.373	0	0	0	0
hsa-mir-1204	-1567	8q24.21	0	0	0	0	0	0.231	0.4	0	0	0	0	0	0	0	-0.456	0	0	0	0	0	0.216	0	0	0	0	0	0	0	0	0	0	0	0	0	0	0	0	0	0	0	0	0	0.373	0	0	0	0
hsa-mir-1280	-1562	3q21.3	0	0	0	0	0	0.336	0.289	0	0	0	0	0.256	0	0	0	0	0	0	0	0	0	0	0	0	0	0.444	0	0	0	0	0	0	0	0	0	0	0	0	0	0	0	0	0	0	0	0.58	0
hsa-mir-129-1	-1560	7q32.1	0	0	0	0	0	-0.487	0	0	0	0	0	0	0	0	0	0	0	0	0	0	0	0	0	0	0	0.452	0	0	0	0	0.236	0	0.54	0	0	0	0	0	0.523	0	0.216	0	0	0.304	0	0	0
hsa-mir-593	-1559	7q32.1	0	0	0	0	0	-0.487	0	0	0	0	0	0	0	0	0	0	0	0	0	0	0	0	0	0	0	0.452	0	0	0	0	0.236	0	0.54	0	0	0	0	0	0.523	0	0.216	0	0	0.304	0	0	0
hsa-mir-181a-2	-1557	9q33.3	0	0	0	0	0.433	0	0	0	0.235	0	0	0	0	0	0	0	0	0	0	0	0	0	0	0	0	0.413	0	0.418	0	0	0	0	0.532	0	0	0	0	0.336	0	0	0	0	0	0	0	0	0
hsa-mir-181b-2	-1557	9q33.3	0	0	0	0	0.433	0	0	0	0.235	0	0	0	0	0	0	0	0	0	0	0	0	0	0	0	0	0.413	0	0.418	0	0	0	0	0.532	0	0	0	0	0.336	0	0	0	0	0	0	0	0	0
hsa-mir-588	-1552	6q22.32	0	0	-0.554	0	0	-0.346	-0.58	0	0	-0.219	0	-0.523	0	0	0	-0.589	0	-0.519	0	0	0	0	0	0	-0.217	0	0	0	0	0	0	0	0	0	0	0	0	0	0	0	0	0	0	0.21	0	0	0
hsa-mir-3167	-1552	11q24.2	0	-0.326	0	0	0	0	0	0	-0.301	0	0	0	0	0	0	0	0	0	-0.305	0	0	-0.317	0	-0.45	0	0	0	0	0	0	0	0	0.551	0	0	0	0	0	0	0	0	0	0	0	0	0	0
hsa-mir-592	-1551	7q31.33	0	0	0	0	0	-0.487	0	0	0	0	0	0	0	0	0	0	0	0	0	0	0	0	0	0	0	0.452	0	0	0	0	0.236	0	0.54	0	0	0	0	0	0.523	0	0.216	0	0	0.304	0	0	0
hsa-mir-4296	-1551	10q26.13	0	0	-0.301	0	0	-0.49	-0.232	0	0	0	0	0	0	-0.431	-0.423	0	-0.399	0	-0.365	0	0	0	0	-0.269	-0.261	0	0	0	0	0	0	0	0	0	0	0	0	0	-0.328	0	0	0	0	0	0	0	0
hsa-mir-2054	-1549	4q28.1	0	0	0	0	-0.736	0	0	0	0	0	0	0	0	-0.591	0	0	-0.277	0	0	0	0	-0.432	0	0	-0.205	0	0	-0.315	0	0	0	0	0	-0.381	-0.407	0	0	0	0	0	0	0	0	0	0.266	0	0
hsa-mir-601	-1547	9q33.3	0	0	0	0	0.433	0	0	0	0.235	0	0	0	0	0	0	0	0	0	0	0	0	0	0	0	0	0.413	0	0.418	0	0	0	0	0.532	0	0	0	0	0.336	0	0	0	0	0	0	0	0	0
hsa-mir-600	-1545	9q33.3	0	0	0	0	0.433	0	0	0	0.235	0	0	0	0	0	0	0	0	0	0	0	0	0	0	0	0	0.413	0	0.418	0	0	0	0	0.532	0	0	0	0	0.336	0	0	0	0	0	0	0	0	0
hsa-mir-548i-1	-1542	3q21.2	0	0	0	0	0	0.336	0.289	0	0	0	0	0.256	0	0	0	0	0	0	0	0	0	0	0	0	0	0.444	0	0	0	0	0	0	0	0	0	0	0	0	0	0	0	0	0	0	0	0.58	0
hsa-mir-544b	-1534	3q21.2	0	0	0	0	0	0.336	0.289	0	0	0	0	0.256	0	0	0	0	0	0	0	0	0	0	0	0	0	0.444	0	0	0	0	0	0	0	0	0	0	0	0	0	0	0	0	0	0	0	0.58	0
hsa-mir-548d-1	-1533	8q24.13	0	0	0	0	0	0.231	0.4	0	0	0	0	0	0	0	-0.456	0	0	0	0	0	0.216	-0.256	0	0	0	0	0	0	0	0	0	0	0	0	0	0	0	0	0	0	0	0	0.373	0	0	0	0
hsa-mir-4304	-1527	12q24.31	0	0	0	0	0	0.383	0	0	0	0	0	0.294	-0.259	0	0	0	0	-0.226	0	0	0	-0.37	0	-0.507	0	0	0	0	0	0	0	0	0	0	0	0	0	0	0	0	0	0	0	0	0	0.28	0
hsa-mir-147	-1523	9q33.2	0	0	0	0	0.433	0	0	0	0.235	0	0	0	0	0	0	0	0	0	0	0	0	0	0	0	0	0.413	0	0.418	0	0	0	0	0.532	0	0	0	0	0.336	0	0	0	0	0	0	0	0	0
hsa-mir-125b-1	-1515	11q24.1	0	-0.326	0	0	0	0	0	0	-0.301	0	0	0	0	0	0	0	0	0	-0.305	0	0	-0.317	0	-0.45	0	0	0	0	0	0	0	0	0.551	0	0	0	0	0	0	0	0	0	0	0	0	0	0
hsa-let-7a-2	-1515	11q24.1	0	-0.326	0	0	0	0	0	0	-0.301	0	0	0	0	0	0	0	0	0	-0.305	0	0	-0.317	0	-0.45	0	0	0	0	0	0	0	0	0.551	0	0	0	0	0	0	0	0	0	0	0	0	0	0
hsa-mir-100	-1515	11q24.1	0	-0.326	0	0	0	0	0	0	-0.301	0	0	0	0	0	0	0	0	0	-0.305	0	0	-0.317	0	-0.45	0	0	0	0	0	0	0	0	0.551	0	0	0	0	0	0	0	0	0	0	0	0	0	0
hsa-mir-3144	-1503	6q22.31	0	0	-0.554	0	0	-0.346	-0.58	0	0	-0.219	0	-0.523	0	0	0	-0.589	0	-0.519	0	0	0	0	0	0	-0.217	0	0	0	0	0	0	0	0	0	0	0	0	0	0	0	0	0	0	0.21	0	0	0
hsa-mir-198	-1501	3q13.33	0	0	0	0	0	0.336	0.289	0	0	0	0	0.256	0	0	0	0	0	0	0	0	0	0	0	0	0	0.444	0	0	0	0	0	0	0	0	0	0	0	0	0	0	0	0	0	0	0	0.58	0
hsa-mir-1178	-1501	12q24.23	0	0	0	0	0	0.383	0	0	0	0	0	0.294	-0.259	0	0	0	0	-0.226	0	0	0	-0.37	0	-0.507	0	0	0	0	0	0	0	0	0	0	0	0	0	0	0	0	0	0	0	0	0	0.28	0
hsa-mir-548b	-1495	6q22.31	0	0	-0.554	0	0	-0.346	-0.58	0	0	-0.219	0	-0.523	0	0	0	-0.589	0	-0.519	0	0	0	0	0	0	-0.217	0	0	0	0	0	0	0	0	0	0	0	0	0	0	0	0	0	0	0.21	0	0	0
hsa-mir-1244-2	-1487	5q23.1	0	0	-0.484	0	0	0.282	0	0	0	0	0	0	-0.387	0	0	0	0	0	0	0	0	-0.425	0	-0.397	0	0	0	0	-0.375	0	0	0	0	0	0	0	0	0	0	-0.378	0	0	-0.543	0	0	0	0
hsa-mir-942	-1482	1p13.1	0	-0.264	0	-0.41	-0.771	-0.432	-0.343	0	-0.353	-0.303	0	0	0	0.256	-0.395	0	0	0.204	-0.331	0	-0.298	0	0	-0.491	0	0.461	0	0	0	0	0	0	0.556	0	0	0	0	0	0	0	0	0	0	0	0	0	0
hsa-mir-320b-1	-1479	1p13.1	0	-0.264	0	-0.41	-0.771	-0.432	-0.343	0	-0.353	-0.303	0	0	0	0.256	-0.395	0	0	0.204	-0.331	0	-0.298	0	0	-0.491	0	0.461	0	0	0	0	0	0	0.556	0	0	0	0	0	0	0	0	0	0	0	0	0	0
hsa-mir-1973	-1479	4q26	0	0	0	0	-0.736	-0.404	0	0	0	-0.569	0	0	0	-0.591	0	0	-0.277	0	0	0	0	-0.432	0	0	-0.205	0	0	-0.315	0	0	0	0	0	-0.381	-0.407	0	0	0	0	0	0	0	0	0	0.266	0	0
hsa-mir-455	-1477	9q32	0	0	0	0	0.433	0	0	0	0.235	0	0	0	0	0	0	0	0	0	0	0	0	0	0	0	0	0.413	0	0.418	0	0	0	0	0.532	0	0	0	0	0.336	0	0	0	0	0	0	0	0	0
hsa-mir-620	-1474	12q24.21	0	0	0	0	0	0.383	0	0	0	0	0	0.294	-0.259	0	0	0	0	-0.226	0	0	0	-0.37	0	-0.507	0	0	0	0	0	0	0	0	0	0	0	0	0	0	0	0	0	0	0	0	0	0.28	0
hsa-mir-2110	-1469	10q25.3	0	0	-0.301	0	0	-0.49	-0.232	0	0	0	0	0	0	-0.431	-0.423	0	-0.399	0	-0.365	0	0	0	0	-0.269	-0.261	0	0	0	0	0	0	0	0	0	0	0	0	0	-0.328	0	0	0	0	0	0	0	0
hsa-mir-577	-1466	4q26	0	0	0	0	-0.736	-0.404	0	0	0	-0.569	0	0	0	-0.591	0	0	-0.277	0	0	0	0	-0.432	0	0	-0.205	0	0	-0.315	0	0	0	0	0	-0.381	-0.407	0	0	0	0	0	0	0	0	0	0.266	0	0
hsa-mir-1302-3	-1457	2q13	0	0	0	0	0	0	0	0	0	0	0	0	0	0	0	0	0	0	0	0	0	0	0	0	0	0.417	0	0	0	0	0	0	0.549	0	0	0	0	0	0	0	0	0	0	0.301	0	0	0
hsa-mir-4295	-1457	10q25.2	0	0	-0.301	0	0	-0.49	-0.232	0	0	0	0	0	0	-0.431	-0.423	0	-0.399	0	-0.365	0	0	0	0	-0.269	-0.261	0	0	0	0	0	0	0	0	0	0	0	0	0	-0.328	0	0	0	0	0	0	0	0
hsa-mir-568	-1455	3q13.31	0	0	0	0	0	0.336	0.289	0	0	0	0	0.256	0	0	0	0	0	0	0	0	0	0	0	0	0	0.444	0	0	0	0	0	0	0	0	0	0	0	0	0	0	0	0	0	0	0	0	0
hsa-mir-1243	-1454	4q25	0	0	0	0	-0.736	-0.404	0	0	0	-0.569	0	0	0	-0.591	0	0	-0.277	0	0	0	0	-0.432	0	0	-0.205	0	0	-0.315	0	0	0	0	0	-0.381	-0.407	0	0	0	0	0	0	0	0	0	0.266	0	0
hsa-mir-2053	-1452	8q23.3	0	0	0	0	0	0.231	0.4	0	0	0	0	0	0	0	-0.456	0	0	0	0	0	0	-0.256	0	0	0	0	0	0	0	0	0	0	0	0	0	0	0	0	0	0	0	0	0.373	0	0	0	0
hsa-mir-302a	-1451	4q25	0	0	0	0	-0.736	-0.404	0	0	0	-0.569	0	0	0	-0.591	0	0	-0.277	0	0	0	0	-0.432	0	0	-0.205	0	0	-0.315	0	0	0	0	0	-0.381	-0.407	0	0	0	0	0	0	0	0	0	0.266	0	0
hsa-mir-302b	-1451	4q25	0	0	0	0	-0.736	-0.404	0	0	0	-0.569	0	0	0	-0.591	0	0	-0.277	0	0	0	0	-0.432	0	0	-0.205	0	0	-0.315	0	0	0	0	0	-0.381	-0.407	0	0	0	0	0	0	0	0	0	0.266	0	0
hsa-mir-302c	-1451	4q25	0	0	0	0	-0.736	-0.404	0	0	0	-0.569	0	0	0	-0.591	0	0	-0.277	0	0	0	0	-0.432	0	0	-0.205	0	0	-0.315	0	0	0	0	0	-0.381	-0.407	0	0	0	0	0	0	0	0	0	0.266	0	0
hsa-mir-302d	-1451	4q25	0	0	0	0	-0.736	-0.404	0	0	0	-0.569	0	0	0	-0.591	0	0	-0.277	0	0	0	0	-0.432	0	0	-0.205	0	0	-0.315	0	0	0	0	0	-0.381	-0.407	0	0	0	0	0	0	0	0	0	0.266	0	0
hsa-mir-367	-1451	4q25	0	0	0	0	-0.736	-0.404	0	0	0	-0.569	0	0	0	-0.591	0	0	-0.277	0	0	0	0	-0.432	0	0	-0.205	0	0	-0.315	0	0	0	0	0	-0.381	-0.407	0	0	0	0	0	0	0	0	0	0.266	0	0
hsa-mir-4301	-1449	11q23.2	0	-0.326	0	0	0	0	0	0	-0.301	0	0	0	0	0	0	0	0	0	-0.305	0	0	-0.317	0	-0.45	0	0	0	0	0	0	0	0	0.551	0	0	0	0	0	0	0	0	0	0	0	0	0	0
hsa-mir-1302-1	-1448	12q24.13	0	0	0	0	0	0.383	0	0	0	0	0	0.294	-0.259	0	0	0	0	-0.226	0	0	0	-0.37	0	-0.507	0	0	0	0	0	0	0	0	0	0	0	0	0	0	0	0	0	0	0	-0.267	0	0.28	0
hsa-mir-4256	-1447	1p13.2	0	-0.264	0	-0.41	-0.771	-0.432	-0.343	0	-0.353	-0.303	0	0	0	-0.42	-0.395	0	0	0.204	-0.331	0	-0.298	0	0	-0.491	0	0.461	0	0	0	0	0	0	0.556	0	0	0	0	0	0	0	0	0	0	0	0	0	0
hsa-mir-548e	-1445	10q25.2	0	0	-0.301	0	0	-0.49	-0.232	0	0	0	0	0	0	-0.431	-0.423	0	-0.399	0	-0.365	0	0	0	0	-0.269	-0.261	0	0	0	0	0	0	0	0	0	0	0	0	0	-0.328	0	0	0	0	0	0	0	0
hsa-mir-567	-1438	3q13.2	0	0	0	0	0	0.336	0.289	0	0	0	0	0.256	0	0	0	0	0	0	0	0	0	0	0	0	0	0.444	0	0	0	0	0	0	0	0	0	0	0	0	0	0	0	0	0	0	0	0	0
hsa-mir-32	-1438	9q31.3	0	0	0	0	0.433	0	0	0	0.235	0	0	0	0	0	0	0	0	0	0	0	0	0	0	0	0	0.413	0	0.418	0	0	0	0	0.532	0	0	0	0	0.336	0	0	0	0	0	0	0	0	0
hsa-mir-297	-1437	4q25	0	0	0	0	-0.736	-0.404	0	0	-0.39	-0.569	0	0	0	-0.591	0	0	-0.277	0	0	0	0	-0.432	0	0	-0.205	0	0	-0.315	0	0	0	0	0	-0.381	-0.407	0	0	0	0	0	0	0	0	0	0.266	0	0
hsa-mir-34b	-1434	11q23.1	0	-0.326	0	0	0	0	0	0	-0.301	0	0	0	0	0	0	0	0	0	-0.305	0	0	-0.317	0	-0.45	0	0	0	0	0	0	0	0	0.551	0	0	0	0	0	0	0	0	0	0	0	0	0	0
hsa-mir-34c	-1434	11q23.1	0	-0.326	0	0	0	0	0	0	-0.301	0	0	0	0	0	0	0	0	0	-0.305	0	0	-0.317	0	-0.45	0	0	0	0	0	0	0	0	0.551	0	0	0	0	0	0	0	0	0	0	0	0	0	0
hsa-mir-4267	-1430	2q13	0	0	0	0	0	0	0	0	0	0	0	0	0	0	0	0	0	0	0	0	0	0	0	0	0	0.417	0	0	0	0	0	0	0.549	0	0	0	0	0	0	0	0	0	0	0.301	0	0	0
hsa-mir-576	-1427	4q25	0	0	0	0	-0.736	-0.404	0	0	-0.39	-0.569	0	0	0	-0.591	0	0	-0.277	0	0	0	0	-0.432	0	0	-0.205	0	0	-0.315	0	0	0	0	0	-0.381	-0.407	0	0	0	0	0	0	0	0	0	0.266	0	0
hsa-mir-197	-1425	1p13.3	0	-0.264	0	-0.41	-0.771	-0.432	-0.343	0	-0.353	-0.303	0	0	0	-0.42	-0.395	0	0	0.204	-0.331	0	-0.298	0	0	-0.491	0	0.461	0	0	0	0	0	0	0.556	0	0	0	0	0	0	0	0	0	0	0	0	0	0
hsa-mir-4266	-1423	2q12.3	0	0	0	0	0	0	0	0	0	0	0	0	0	0	0	0	0	0	0	0	0	0	0	0	0	0.417	0	0	0	0	0	0	0.549	0	0	0	0	0	0	0	0	0	0	0.301	0	0	0
hsa-mir-548f-3	-1423	5q22.1	0	0	-0.484	0	0	0.282	0	0	0	0	0	0	-0.387	0	0	0	0	0	0	0	0	-0.425	0	-0.397	0	0	0	0	-0.375	0	0	0	0	0	0	0	0	0	0	-0.378	0	0	-0.543	0	0	0	0
hsa-mir-4265	-1422	2q12.3	0	0	0	0	0	0	0	0	0	0	0	0	0	0	0	0	0	0	0	0	0	0	0	0	0	0.417	0	0	0	0	0	0	0.549	0	0	0	0	0	0	0	0	0	0	0.301	0	0	0
hsa-mir-619	-1418	12q24.11	0	0	0	0	0	0.383	0	0	0	0	0	0.294	-0.259	0	0	0	0	-0.226	0	0	0	-0.37	0	-0.507	0	0	0	0	0	0	0	0	0	0	0	0	0	0	0	0	0	0	0	-0.267	0	0.28	0
hsa-mir-1267	-1410	13q33.3	0	-0.372	-0.415	-0.472	-0.7	-0.329	0	0	-0.349	0	0	0	0	0	-0.443	0	0	0	-0.347	0	-0.44	0.313	0	-0.52	0	0	0	0	0	0	0	-0.294	0	0	-0.235	0	-0.585	0	-0.411	-0.617	-0.316	0	-0.526	-0.267	0	0	0
hsa-mir-587	-1403	6q21	0	0	-0.554	0	0	-0.346	-0.58	0	0	-0.219	0	-0.523	0	0	0	-0.589	0	-0.519	0	0	0	0	0	0	-0.217	0	0	0	0	0	0	0	0	0	0	0	0	0	0	0	0	0	0	0.21	0	0	0
hsa-mir-609	-1393	10q25.1	0	0	-0.301	0	0	-0.49	-0.232	0	0	0	0	0	0	-0.431	-0.423	0	-0.399	0	-0.365	0	0	0	0	-0.269	-0.261	0	0	0	0	0	0	0	0	0	0	0	0	0	-0.328	0	0	0	0	0	0	0	0
hsa-mir-936	-1392	10q25.1	0	0	-0.301	0	0	-0.49	-0.232	0	0	0	0	0	0	-0.431	-0.423	0	-0.399	0	-0.365	0	0	0	0	-0.269	-0.261	0	0	0	0	0	0	0	0	0	0	0	0	0	-0.328	0	0	0	0	0	0	0	0
hsa-mir-548a-3	-1389	8q22.3	0	0	0	0	0	0.231	0.4	0	0	0	0	0	0	0	-0.456	0	0	0	0	0	0	-0.256	0	0	0	0	0	0	0	0	0	0	0	0	0	0	0	0	0	0	0	0	0.373	0	0	0	0
hsa-mir-1307	-1387	10q24.33	0	0	-0.301	0	0	-0.49	-0.232	0	0	0	0	0	0	-0.431	-0.423	0	-0.399	0	-0.365	0	0	0	0	-0.269	-0.261	0	0	0	0	0	0	0	0	0	0	0	0	0	-0.328	0	0	0	0	0	0	0	0
hsa-mir-203	-1382	14q32.33	0	0	-0.411	0	-0.404	-0.366	0	0	-0.301	0	0	0	0	0	0	0	0	0	-0.222	-0.369	-0.34	0	0	-0.515	0	0	0	-0.316	-0.36	0	0	0	0	0	0	0	0	0	0	-0.344	0	0	-0.212	0	0	0	0
hsa-mir-3151	-1379	8q22.3	0	0	0	0	0	0.231	0.4	0	0	0	0	0	0	0	-0.456	0	0	0	0	0	0	-0.256	0	0	0	0	0	0	0	0	0	0	0	0	0	0	0	0	0	0	0	0	0.373	0	0	0	0
hsa-mir-146b	-1379	10q24.32	0	0	-0.301	0	0	-0.49	-0.232	0	0	0	0	0	0	-0.431	-0.423	0	-0.399	0	-0.365	0	0	0	0	-0.269	-0.261	0	0	0	0	0	0	0	0	0	0	0	0	0	-0.328	0	0	0	0	0	0	0	0
hsa-mir-3158-1	-1373	10q24.32	0	0	-0.301	0	0	-0.49	-0.232	0	0	0	0	0	0	-0.431	-0.423	0	-0.399	0	-0.365	0	0	0	0	-0.269	-0.261	0	0	0	0	0	0	0	0	0	0	0	0	0	-0.328	0	0	0	0	0	0	0	0
hsa-mir-3158-2	-1373	10q24.32	0	0	-0.301	0	0	-0.49	-0.232	0	0	0	0	0	0	-0.431	-0.423	0	-0.399	0	-0.365	0	0	0	0	-0.269	-0.261	0	0	0	0	0	0	0	0	0	0	0	0	0	-0.328	0	0	0	0	0	0	0	0
hsa-mir-4309	-1370	14q32.31	0	0	-0.411	0	-0.404	-0.366	0	0	-0.301	0	0	0	0	0	0	0	0	0	-0.222	-0.369	-0.34	0	0	-0.515	0	0	0	-0.316	-0.36	0	0	0	0	0	0	0	0	0	0	-0.344	0	0	-0.212	0	0	0	0
hsa-mir-608	-1368	10q24.31	0	0	-0.301	0	0	-0.49	-0.232	0	0	0	0	0	0	-0.431	-0.423	0	-0.399	0	-0.365	0	0	0	0	-0.269	-0.261	0	0	0	0	0	0	0	0	0	0	0	0	0	-0.328	0	0	0	0	0	0	0	0
hsa-mir-1302-10	-1367	15q26.3	0	0	0	0	0	-0.355	0	0	0	-0.381	0	0	0.215	-0.382	0	0	0	0	0	0	-0.338	0	0	0	0	0	0	0	0	0	0	0	0	0	0	0	0	0	0	-0.5	-0.312	0	0	0	0	0	0
hsa-mir-1255a	-1365	4q24	0	0	0	0	-0.736	-0.404	0	0	-0.39	-0.569	0	0	0	-0.591	0	0	-0.277	0	0	0	-0.462	-0.432	0	0	-0.205	0	0	-0.315	0	0	0	0	0	-0.381	-0.407	0	0	0	0	0	0	0	0	0	0.266	0	0
hsa-mir-548o	-1363	7q22.1	0	0	0	0	0	-0.487	0	0	0	0	0	0	0	0	0	0	0	0	0	0	0	0	0	0	0	0.452	0	0	0	0	0.236	0	0.54	0	0	0	0	0	0.523	0	0.216	0	0	0.304	0	0	0
hsa-mir-1247	-1363	14q32.31	0	0	-0.411	0	-0.404	-0.366	0	0	-0.301	0	0	0	0	0	0	0	0	0	-0.222	-0.369	-0.34	0	0	-0.515	0	0	0	-0.316	-0.36	0	0	0	0	0	0	0	0	0	0	-0.344	0	0	-0.212	0	0	0	0
hsa-mir-4285	-1362	7q22.1	0	0	0	0	0	-0.487	0	0	0	0	0	0	0	0	0	0	0	0	0	0	0	0	0	0	0	0.452	0	0	0	0	0.236	0	0.54	0	0	0	0	0	0.523	0	0.216	0	0	0.304	0	0	0
hsa-mir-1197	-1359	14q32.31	0	0	-0.411	0	-0.404	-0.366	0	0	-0.301	0	0	0	0	0	0	0	0	0	-0.222	-0.369	-0.34	0	0	-0.515	0	0	0	-0.316	-0.36	0	0	0	0	0	0	0	0	0	0	-0.344	0	0	-0.212	0	0	0	0
hsa-mir-299	-1359	14q32.31	0	0	-0.411	0	-0.404	-0.366	0	0	-0.301	0	0	0	0	0	0	0	0	0	-0.222	-0.369	-0.34	0	0	-0.515	0	0	0	-0.316	-0.36	0	0	0	0	0	0	0	0	0	0	-0.344	0	0	-0.212	0	0	0	0
hsa-mir-323	-1359	14q32.31	0	0	-0.411	0	-0.404	-0.366	0	0	-0.301	0	0	0	0	0	0	0	0	0	-0.222	-0.369	-0.34	0	0	-0.515	0	0	0	-0.316	-0.36	0	0	0	0	0	0	0	0	0	0	-0.344	0	0	-0.212	0	0	0	0
hsa-mir-329-1	-1359	14q32.31	0	0	-0.411	0	-0.404	-0.366	0	0	-0.301	0	0	0	0	0	0	0	0	0	-0.222	-0.369	-0.34	0	0	-0.515	0	0	0	-0.316	-0.36	0	0	0	0	0	0	0	0	0	0	-0.344	0	0	-0.212	0	0	0	0
hsa-mir-329-2	-1359	14q32.31	0	0	-0.411	0	-0.404	-0.366	0	0	-0.301	0	0	0	0	0	0	0	0	0	-0.222	-0.369	-0.34	0	0	-0.515	0	0	0	-0.316	-0.36	0	0	0	0	0	0	0	0	0	0	-0.344	0	0	-0.212	0	0	0	0
hsa-mir-379	-1359	14q32.31	0	0	-0.411	0	-0.404	-0.366	0	0	-0.301	0	0	0	0	0	0	0	0	0	-0.222	-0.369	-0.34	0	0	-0.515	0	0	0	-0.316	-0.36	0	0	0	0	0	0	0	0	0	0	-0.344	0	0	-0.212	0	0	0	0
hsa-mir-380	-1359	14q32.31	0	0	-0.411	0	-0.404	-0.366	0	0	-0.301	0	0	0	0	0	0	0	0	0	-0.222	-0.369	-0.34	0	0	-0.515	0	0	0	-0.316	-0.36	0	0	0	0	0	0	0	0	0	0	-0.344	0	0	-0.212	0	0	0	0
hsa-mir-411	-1359	14q32.31	0	0	-0.411	0	-0.404	-0.366	0	0	-0.301	0	0	0	0	0	0	0	0	0	-0.222	-0.369	-0.34	0	0	-0.515	0	0	0	-0.316	-0.36	0	0	0	0	0	0	0	0	0	0	-0.344	0	0	-0.212	0	0	0	0
hsa-mir-758	-1359	14q32.31	0	0	-0.411	0	-0.404	-0.366	0	0	-0.301	0	0	0	0	0	0	0	0	0	-0.222	-0.369	-0.34	0	0	-0.515	0	0	0	-0.316	-0.36	0	0	0	0	0	0	0	0	0	0	-0.344	0	0	-0.212	0	0	0	0
hsa-mir-1193	-1359	14q32.31	0	0	-0.411	0	-0.404	-0.366	0	0	-0.301	0	0	0	0	0	0	0	0	0	-0.222	-0.369	-0.34	0	0	-0.515	0	0	0	-0.316	-0.36	0	0	0	0	0	0	0	0	0	0	-0.344	0	0	-0.212	0	0	0	0
hsa-mir-494	-1359	14q32.31	0	0	-0.411	0	-0.404	-0.366	0	0	-0.301	0	0	0	0	0	0	0	0	0	-0.222	-0.369	-0.34	0	0	-0.515	0	0	0	-0.316	-0.36	0	0	0	0	0	0	0	0	0	0	-0.344	0	0	-0.212	0	0	0	0
hsa-mir-495	-1359	14q32.31	0	0	-0.411	0	-0.404	-0.366	0	0	-0.301	0	0	0	0	0	0	0	0	0	-0.222	-0.369	-0.34	0	0	-0.515	0	0	0	-0.316	-0.36	0	0	0	0	0	0	0	0	0	0	-0.344	0	0	-0.212	0	0	0	0
hsa-mir-543	-1359	14q32.31	0	0	-0.411	0	-0.404	-0.366	0	0	-0.301	0	0	0	0	0	0	0	0	0	-0.222	-0.369	-0.34	0	0	-0.515	0	0	0	-0.316	-0.36	0	0	0	0	0	0	0	0	0	0	-0.344	0	0	-0.212	0	0	0	0
hsa-mir-1185-1	-1359	14q32.31	0	0	-0.411	0	-0.404	-0.366	0	0	-0.301	0	0	0	0	0	0	0	0	0	-0.222	-0.369	-0.34	0	0	-0.515	0	0	0	-0.316	-0.36	0	0	0	0	0	0	0	0	0	0	-0.344	0	0	-0.212	0	0	0	0
hsa-mir-1185-2	-1359	14q32.31	0	0	-0.411	0	-0.404	-0.366	0	0	-0.301	0	0	0	0	0	0	0	0	0	-0.222	-0.369	-0.34	0	0	-0.515	0	0	0	-0.316	-0.36	0	0	0	0	0	0	0	0	0	0	-0.344	0	0	-0.212	0	0	0	0
hsa-mir-300	-1359	14q32.31	0	0	-0.411	0	-0.404	-0.366	0	0	-0.301	0	0	0	0	0	0	0	0	0	-0.222	-0.369	-0.34	0	0	-0.515	0	0	0	-0.316	-0.36	0	0	0	0	0	0	0	0	0	0	-0.344	0	0	-0.212	0	0	0	0
hsa-mir-376a-1	-1359	14q32.31	0	0	-0.411	0	-0.404	-0.366	0	0	-0.301	0	0	0	0	0	0	0	0	0	-0.222	-0.369	-0.34	0	0	-0.515	0	0	0	-0.316	-0.36	0	0	0	0	0	0	0	0	0	0	-0.344	0	0	-0.212	0	0	0	0
hsa-mir-376a-2	-1359	14q32.31	0	0	-0.411	0	-0.404	-0.366	0	0	-0.301	0	0	0	0	0	0	0	0	0	-0.222	-0.369	-0.34	0	0	-0.515	0	0	0	-0.316	-0.36	0	0	0	0	0	0	0	0	0	0	-0.344	0	0	-0.212	0	0	0	0
hsa-mir-376b	-1359	14q32.31	0	0	-0.411	0	-0.404	-0.366	0	0	-0.301	0	0	0	0	0	0	0	0	0	-0.222	-0.369	-0.34	0	0	-0.515	0	0	0	-0.316	-0.36	0	0	0	0	0	0	0	0	0	0	-0.344	0	0	-0.212	0	0	0	0
hsa-mir-376c	-1359	14q32.31	0	0	-0.411	0	-0.404	-0.366	0	0	-0.301	0	0	0	0	0	0	0	0	0	-0.222	-0.369	-0.34	0	0	-0.515	0	0	0	-0.316	-0.36	0	0	0	0	0	0	0	0	0	0	-0.344	0	0	-0.212	0	0	0	0
hsa-mir-381	-1359	14q32.31	0	0	-0.411	0	-0.404	-0.366	0	0	-0.301	0	0	0	0	0	0	0	0	0	-0.222	-0.369	-0.34	0	0	-0.515	0	0	0	-0.316	-0.36	0	0	0	0	0	0	0	0	0	0	-0.344	0	0	-0.212	0	0	0	0
hsa-mir-487b	-1359	14q32.31	0	0	-0.411	0	-0.404	-0.366	0	0	-0.301	0	0	0	0	0	0	0	0	0	-0.222	-0.369	-0.34	0	0	-0.515	0	0	0	-0.316	-0.36	0	0	0	0	0	0	0	0	0	0	-0.344	0	0	-0.212	0	0	0	0
hsa-mir-539	-1359	14q32.31	0	0	-0.411	0	-0.404	-0.366	0	0	-0.301	0	0	0	0	0	0	0	0	0	-0.222	-0.369	-0.34	0	0	-0.515	0	0	0	-0.316	-0.36	0	0	0	0	0	0	0	0	0	0	-0.344	0	0	-0.212	0	0	0	0
hsa-mir-544	-1359	14q32.31	0	0	-0.411	0	-0.404	-0.366	0	0	-0.301	0	0	0	0	0	0	0	0	0	-0.222	-0.369	-0.34	0	0	-0.515	0	0	0	-0.316	-0.36	0	0	0	0	0	0	0	0	0	0	-0.344	0	0	-0.212	0	0	0	0
hsa-mir-654	-1359	14q32.31	0	0	-0.411	0	-0.404	-0.366	0	0	-0.301	0	0	0	0	0	0	0	0	0	-0.222	-0.369	-0.34	0	0	-0.515	0	0	0	-0.316	-0.36	0	0	0	0	0	0	0	0	0	0	-0.344	0	0	-0.212	0	0	0	0
hsa-mir-889	-1359	14q32.31	0	0	-0.411	0	-0.404	-0.366	0	0	-0.301	0	0	0	0	0	0	0	0	0	-0.222	-0.369	-0.34	0	0	-0.515	0	0	0	-0.316	-0.36	0	0	0	0	0	0	0	0	0	0	-0.344	0	0	-0.212	0	0	0	0
hsa-mir-134	-1359	14q32.31	0	0	-0.411	0	-0.404	-0.366	0	0	-0.301	0	0	0	0	0	0	0	0	0	-0.222	-0.369	-0.34	0	0	-0.515	0	0	0	-0.316	-0.36	0	0	0	0	0	0	0	0	0	0	-0.344	0	0	-0.212	0	0	0	0
hsa-mir-323b	-1359	14q32.31	0	0	-0.411	0	-0.404	-0.366	0	0	-0.301	0	0	0	0	0	0	0	0	0	-0.222	-0.369	-0.34	0	0	-0.515	0	0	0	-0.316	-0.36	0	0	0	0	0	0	0	0	0	0	-0.344	0	0	-0.212	0	0	0	0
hsa-mir-382	-1359	14q32.31	0	0	-0.411	0	-0.404	-0.366	0	0	-0.301	0	0	0	0	0	0	0	0	0	-0.222	-0.369	-0.34	0	0	-0.515	0	0	0	-0.316	-0.36	0	0	0	0	0	0	0	0	0	0	-0.344	0	0	-0.212	0	0	0	0
hsa-mir-485	-1359	14q32.31	0	0	-0.411	0	-0.404	-0.366	0	0	-0.301	0	0	0	0	0	0	0	0	0	-0.222	-0.369	-0.34	0	0	-0.515	0	0	0	-0.316	-0.36	0	0	0	0	0	0	0	0	0	0	-0.344	0	0	-0.212	0	0	0	0
hsa-mir-487a	-1359	14q32.31	0	0	-0.411	0	-0.404	-0.366	0	0	-0.301	0	0	0	0	0	0	0	0	0	-0.222	-0.369	-0.34	0	0	-0.515	0	0	0	-0.316	-0.36	0	0	0	0	0	0	0	0	0	0	-0.344	0	0	-0.212	0	0	0	0
hsa-mir-655	-1359	14q32.31	0	0	-0.411	0	-0.404	-0.366	0	0	-0.301	0	0	0	0	0	0	0	0	0	-0.222	-0.369	-0.34	0	0	-0.515	0	0	0	-0.316	-0.36	0	0	0	0	0	0	0	0	0	0	-0.344	0	0	-0.212	0	0	0	0
hsa-mir-668	-1359	14q32.31	0	0	-0.411	0	-0.404	-0.366	0	0	-0.301	0	0	0	0	0	0	0	0	0	-0.222	-0.369	-0.34	0	0	-0.515	0	0	0	-0.316	-0.36	0	0	0	0	0	0	0	0	0	0	-0.344	0	0	-0.212	0	0	0	0
hsa-mir-154	-1359	14q32.31	0	0	-0.411	0	-0.404	-0.366	0	0	-0.301	0	0	0	0	0	0	0	0	0	-0.222	-0.369	-0.34	0	0	-0.515	0	0	0	-0.316	-0.36	0	0	0	0	0	0	0	0	0	0	-0.344	0	0	-0.212	0	0	0	0
hsa-mir-369	-1359	14q32.31	0	0	-0.411	0	-0.404	-0.366	0	0	-0.301	0	0	0	0	0	0	0	0	0	-0.222	-0.369	-0.34	0	0	-0.515	0	0	0	-0.316	-0.36	0	0	0	0	0	0	0	0	0	0	-0.344	0	0	-0.212	0	0	0	0
hsa-mir-377	-1359	14q32.31	0	0	-0.411	0	-0.404	-0.366	0	0	-0.301	0	0	0	0	0	0	0	0	0	-0.222	-0.369	-0.34	0	0	-0.515	0	0	0	-0.316	-0.36	0	0	0	0	0	0	0	0	0	0	-0.344	0	0	-0.212	0	0	0	0
hsa-mir-409	-1359	14q32.31	0	0	-0.411	0	-0.404	-0.366	0	0	-0.301	0	0	0	0	0	0	0	0	0	-0.222	-0.369	-0.34	0	0	-0.515	0	0	0	-0.316	-0.36	0	0	0	0	0	0	0	0	0	0	-0.344	0	0	-0.212	0	0	0	0
hsa-mir-410	-1359	14q32.31	0	0	-0.411	0	-0.404	-0.366	0	0	-0.301	0	0	0	0	0	0	0	0	0	-0.222	-0.369	-0.34	0	0	-0.515	0	0	0	-0.316	-0.36	0	0	0	0	0	0	0	0	0	0	-0.344	0	0	-0.212	0	0	0	0
hsa-mir-412	-1359	14q32.31	0	0	-0.411	0	-0.404	-0.366	0	0	-0.301	0	0	0	0	0	0	0	0	0	-0.222	-0.369	-0.34	0	0	-0.515	0	0	0	-0.316	-0.36	0	0	0	0	0	0	0	0	0	0	-0.344	0	0	-0.212	0	0	0	0
hsa-mir-496	-1359	14q32.31	0	0	-0.411	0	-0.404	-0.366	0	0	-0.301	0	0	0	0	0	0	0	0	0	-0.222	-0.369	-0.34	0	0	-0.515	0	0	0	-0.316	-0.36	0	0	0	0	0	0	0	0	0	0	-0.344	0	0	-0.212	0	0	0	0
hsa-mir-541	-1359	14q32.31	0	0	-0.411	0	-0.404	-0.366	0	0	-0.301	0	0	0	0	0	0	0	0	0	-0.222	-0.369	-0.34	0	0	-0.515	0	0	0	-0.316	-0.36	0	0	0	0	0	0	0	0	0	0	-0.344	0	0	-0.212	0	0	0	0
hsa-mir-656	-1359	14q32.31	0	0	-0.411	0	-0.404	-0.366	0	0	-0.301	0	0	0	0	0	0	0	0	0	-0.222	-0.369	-0.34	0	0	-0.515	0	0	0	-0.316	-0.36	0	0	0	0	0	0	0	0	0	0	-0.344	0	0	-0.212	0	0	0	0
hsa-mir-770	-1358	14q32.2	0	0	-0.411	0	-0.404	-0.366	0	0	-0.301	0	0	0	0	0	0	0	0	0	-0.222	-0.369	-0.34	0	0	-0.515	0	0	0	-0.316	-0.36	0	0	0	0	0	0	0	0	0	0	-0.344	0	0	-0.212	0	0	0	0
hsa-mir-337	-1358	14q32.2	0	0	-0.411	0	-0.404	-0.366	0	0	-0.301	0	0	0	0	0	0	0	0	0	-0.222	-0.369	-0.34	0	0	-0.515	0	0	0	-0.316	-0.36	0	0	0	0	0	0	0	0	0	0	-0.344	0	0	-0.212	0	0	0	0
hsa-mir-493	-1358	14q32.2	0	0	-0.411	0	-0.404	-0.366	0	0	-0.301	0	0	0	0	0	0	0	0	0	-0.222	-0.369	-0.34	0	0	-0.515	0	0	0	-0.316	-0.36	0	0	0	0	0	0	0	0	0	0	-0.344	0	0	-0.212	0	0	0	0
hsa-mir-665	-1358	14q32.2	0	0	-0.411	0	-0.404	-0.366	0	0	-0.301	0	0	0	0	0	0	0	0	0	-0.222	-0.369	-0.34	0	0	-0.515	0	0	0	-0.316	-0.36	0	0	0	0	0	0	0	0	0	0	-0.344	0	0	-0.212	0	0	0	0
hsa-mir-127	-1358	14q32.2	0	0	-0.411	0	-0.404	-0.366	0	0	-0.301	0	0	0	0	0	0	0	0	0	-0.222	-0.369	-0.34	0	0	-0.515	0	0	0	-0.316	-0.36	0	0	0	0	0	0	0	0	0	0	-0.344	0	0	-0.212	0	0	0	0
hsa-mir-136	-1358	14q32.2	0	0	-0.411	0	-0.404	-0.366	0	0	-0.301	0	0	0	0	0	0	0	0	0	-0.222	-0.369	-0.34	0	0	-0.515	0	0	0	-0.316	-0.36	0	0	0	0	0	0	0	0	0	0	-0.344	0	0	-0.212	0	0	0	0
hsa-mir-431	-1358	14q32.2	0	0	-0.411	0	-0.404	-0.366	0	0	-0.301	0	0	0	0	0	0	0	0	0	-0.222	-0.369	-0.34	0	0	-0.515	0	0	0	-0.316	-0.36	0	0	0	0	0	0	0	0	0	0	-0.344	0	0	-0.212	0	0	0	0
hsa-mir-432	-1358	14q32.2	0	0	-0.411	0	-0.404	-0.366	0	0	-0.301	0	0	0	0	0	0	0	0	0	-0.222	-0.369	-0.34	0	0	-0.515	0	0	0	-0.316	-0.36	0	0	0	0	0	0	0	0	0	0	-0.344	0	0	-0.212	0	0	0	0
hsa-mir-433	-1358	14q32.2	0	0	-0.411	0	-0.404	-0.366	0	0	-0.301	0	0	0	0	0	0	0	0	0	-0.222	-0.369	-0.34	0	0	-0.515	0	0	0	-0.316	-0.36	0	0	0	0	0	0	0	0	0	0	-0.344	0	0	-0.212	0	0	0	0
hsa-mir-370	-1358	14q32.2	0	0	-0.411	0	-0.404	-0.366	0	0	-0.301	0	0	0	0	0	0	0	0	0	-0.222	-0.369	-0.34	0	0	-0.515	0	0	0	-0.316	-0.36	0	0	0	0	0	0	0	0	0	0	-0.344	0	0	-0.212	0	0	0	0
hsa-mir-1273	-1355	8q22.2	0	0	0	0	0	0.231	0.4	0	0	0	0	0	0	0	-0.456	0	0	0	0	0	0	-0.256	0	0	0	0	0	0	0	0	0	0	0	0	0	0	0	0	0	0	0	0	0.373	0	0	0	0
hsa-mir-553	-1353	1p21.2	0	-0.264	0	-0.41	-0.771	-0.432	-0.343	0	-0.353	-0.303	0	0	0	-0.42	-0.395	0	0	0.204	-0.331	0	-0.298	0	0	-0.491	0	0.461	0	0	0	0	0	0	0.556	0	0	0	0	0	0	0	0	0	0	0	0	0	0
hsa-mir-345	-1353	14q32.2	0	0	-0.411	0	-0.404	-0.366	0	0	-0.301	0	0	0	0	0	0	0	0	0	-0.222	-0.369	-0.34	0	0	-0.515	0	0	0	-0.316	-0.36	0	0	0	0	0	0	0	0	0	0	-0.344	0	0	-0.212	0	0	0	0
hsa-mir-599	-1352	8q22.2	0	0	0	0	0	0.231	0.4	0	0	0	0	0	0	0	-0.456	0	0	0	0	0	0	-0.256	0	0	0	0	0	0	0	0	0	0	0	0	0	0	0	0	0	0	0	0	0.373	0	0	0	0
hsa-mir-875	-1352	8q22.2	0	0	0	0	0	0.231	0.4	0	0	0	0	0	0	0	-0.456	0	0	0	0	0	0	-0.256	0	0	0	0	0	0	0	0	0	0	0	0	0	0	0	0	0	0	0	0	0.373	0	0	0	0
hsa-mir-1827	-1352	12q23.1	0	0	0	0	0	0.383	0	0	0	0	0	0.294	-0.259	0	0	0	0	-0.226	0	0	0	-0.37	0	-0.507	0	0	0	0	0	0	0	0	0	0	0	0	0	0	0	0	0	0	0	-0.267	0	0.28	0
hsa-mir-342	-1352	14q32.2	0	0	-0.411	0	-0.404	-0.366	0	0	-0.301	0	0	0	0	0	0	0	0	0	-0.222	-0.369	-0.34	0	0	-0.515	0	0	0	-0.316	-0.36	0	0	0	0	0	0	0	0	0	0	-0.344	0	0	-0.212	0	0	0	0
hsa-mir-4306	-1350	13q32.3	0	-0.372	-0.415	-0.472	-0.7	-0.329	0	0	-0.349	0	0	0	0	0	-0.443	0	0	0	-0.347	0	-0.44	0.313	0	-0.52	0	0	0	0	0	0	0	-0.294	0	0	-0.235	0	-0.585	0	-0.411	-0.617	-0.316	0	-0.526	-0.267	0	0	0
hsa-mir-548p	-1349	5q21.1	0	0	-0.484	0	0	0.282	0	0	0	0	0	0	-0.387	0	0	0	0	0	0	0	0	-0.425	0	0	0	0	0	0	-0.375	0	0	0	0	0	0	0	0	0	0	-0.378	0	0	-0.543	0	0	0	0
hsa-mir-1287	-1349	10q24.2	0	0	-0.301	0	0	-0.49	-0.232	0	0	0	0	0	0	-0.431	-0.423	0	-0.399	0	-0.365	0	0	0	0	-0.269	-0.261	0	0	0	0	0	0	0	0	0	0	0	0	0	-0.328	0	0	0	0	0	0	0	0
hsa-mir-1302-8	-1348	9q22.33	0	0	0	0	0.433	0	0	0	0.235	0	0	0	0	0	0	0	0	0	0	0	0	0	0	0	0	0.413	0	0.418	0	0	0	0	0.532	0	0	0	0	0.336	0	0	0	0	0	0	0	0	0
hsa-mir-623	-1348	13q32.3	0	-0.372	-0.415	-0.472	-0.7	-0.329	0	0	-0.349	0	0	0	0	0	-0.443	0	0	0	-0.347	0	-0.44	0.313	0	-0.52	0	0	0	0	0	0	0	-0.294	0	0	-0.235	0	-0.585	0	-0.411	-0.617	-0.316	0	-0.526	-0.267	0	0	0
hsa-mir-106b	-1345	7q22.1	0	0	0	0	0	-0.487	0	0	0	0	0	0	0	0	0	0	0	0	0	0	0	0	0	0	0	0.452	0	0	0	0	0.236	0	0.54	0	0	0	0	0	0.523	0	0.216	0	0	0.304	0	0	0
hsa-mir-25	-1345	7q22.1	0	0	0	0	0	-0.487	0	0	0	0	0	0	0	0	0	0	0	0	0	0	0	0	0	0	0	0.452	0	0	0	0	0.236	0	0.54	0	0	0	0	0	0.523	0	0.216	0	0	0.304	0	0	0
hsa-mir-93	-1345	7q22.1	0	0	0	0	0	-0.487	0	0	0	0	0	0	0	0	0	0	0	0	0	0	0	0	0	0	0	0.452	0	0	0	0	0.236	0	0.54	0	0	0	0	0	0.523	0	0.216	0	0	0.304	0	0	0
hsa-mir-3170	-1339	13q32.2	0	-0.372	-0.415	-0.472	-0.7	-0.329	0	0	-0.349	0	0	0	0	0	-0.443	0	0	0	-0.347	0	-0.44	0.313	0	-0.52	0	0	0	0	0	0	0	-0.294	0	0	-0.235	0	-0.585	0	-0.411	-0.617	-0.316	0	-0.526	-0.267	0	0	0
hsa-mir-607	-1337	10q24.1	0	0	-0.301	0	0	-0.49	-0.232	0	0	0	0	0	0	-0.431	-0.423	0	-0.399	0	-0.365	0	0	0	0	-0.269	-0.261	0	0	0	0	0	0	0	0	0	0	0	0	0	-0.328	0	0	0	0	0	0	0	0
hsa-mir-137	-1336	1p21.3	0	-0.264	0	-0.41	-0.771	-0.432	-0.343	0	-0.353	-0.303	0	0	0	-0.42	-0.395	0	0	0.204	-0.331	0	-0.298	0	0	-0.491	0	0.461	0	0	0	0	0	0	0.556	0	0	0	0	0	0	0	0	0	0	0	0	0	0
hsa-mir-2113	-1336	6q16.1	0	0	-0.554	0	0	-0.346	-0.479	0	0	-0.219	0	-0.523	0	0	0	-0.589	0	-0.519	0	0	0	0	0	0	-0.217	0	0	0	0	0	0	0	0	0	0	0	0	0	0	0	0	0	0	0.21	0	0	0
hsa-mir-4303	-1335	12q23.1	0	0	0	0	0	0.383	0	0	0	0	0	0.294	-0.259	0	0	0	0	-0.226	0	0	0	0	0	-0.507	0	0	0	0	0	0	0	0	0	0	0	0	0	0	0	0	0	0	0	-0.267	0	0.28	0
hsa-mir-135a-2	-1332	12q23.1	0	0	0	0	0	0.383	0	0	0	0	0	0.294	-0.259	0	0	0	0	-0.226	0	0	0	0	0	-0.507	0	0	0	0	0	0	0	0	0	0	0	0	0	0	0	0	0	0	0	-0.267	0	0.28	0
hsa-mir-23b	-1331	9q22.32	0	0	0	0	0.433	0	0	0	0.235	0	0	0	0	0	0	0	0	0	0	0	0	0	0	0	0	0.413	0	0.418	0	0	0	0	0.532	0	0	0	0	0.336	0	0	0	0	0	0	0	0	0
hsa-mir-24-1	-1331	9q22.32	0	0	0	0	0.433	0	0	0	0.235	0	0	0	0	0	0	0	0	0	0	0	0	0	0	0	0	0.413	0	0.418	0	0	0	0	0.532	0	0	0	0	0.336	0	0	0	0	0	0	0	0	0
hsa-mir-27b	-1331	9q22.32	0	0	0	0	0.433	0	0	0	0.235	0	0	0	0	0	0	0	0	0	0	0	0	0	0	0	0	0.413	0	0.418	0	0	0	0	0.532	0	0	0	0	0.336	0	0	0	0	0	0	0	0	0
hsa-mir-3074	-1331	9q22.32	0	0	0	0	0.433	0	0	0	0.235	0	0	0	0	0	0	0	0	0	0	0	0	0	0	0	0	0.413	0	0.418	0	0	0	0	0.532	0	0	0	0	0.336	0	0	0	0	0	0	0	0	0
hsa-mir-3157	-1331	10q24.1	0	0	-0.301	0	0	-0.49	-0.232	0	0	0	0	0	0	-0.431	-0.423	0	-0.399	0	-0.365	0	0	0	0	-0.269	-0.261	0	0	0	0	0	0	0	0	0	0	0	0	0	-0.328	0	0	0	0	0	0	0	0
hsa-mir-1251	-1331	12q23.1	0	0	0	0	0	0.383	0	0	0	0	0	0.294	-0.259	0	0	0	0	-0.226	0	0	0	0	0	-0.507	0	0	0	0	0	0	0	0	0	0	0	0	0	0	0	0	0	0	0	-0.267	0	0.28	0
hsa-mir-2278	-1329	9q22.32	0	0	0	0	0.433	0	0	0	0.235	0	0	0	0	0	0	0	0	0	0	0	0	0	0	0	0	0.413	0	0.418	0	0	0	0	0.532	0	0	0	0	0.336	0	0	0	0	0	0	0	0	0
hsa-mir-3127	-1328	2q11.2	0	0	0	0	0	0	0	0	0	0	0	0	0	0	0	0	0	0	0	0	0	0	0	0	0	0.417	0	0	0	0	0	0	0.549	0	0	0	0	0	0	0	0	0	0	0.301	0	0	0
hsa-let-7a-1	-1324	9q22.32	0	0	0	0	0.433	0	0	0	0.235	0	0	0	0	0	0	0	0	0	0	0	0	0	0	0	0	0.413	0	0.418	0	0	0	0	0.532	0	0	0	0	0.336	0	0	0	0	0	0	0	0	0
hsa-let-7d	-1324	9q22.32	0	0	0	0	0.433	0	0	0	0.235	0	0	0	0	0	0	0	0	0	0	0	0	0	0	0	0	0.413	0	0.418	0	0	0	0	0.532	0	0	0	0	0.336	0	0	0	0	0	0	0	0	0
hsa-let-7f-1	-1324	9q22.32	0	0	0	0	0.433	0	0	0	0.235	0	0	0	0	0	0	0	0	0	0	0	0	0	0	0	0	0.413	0	0.418	0	0	0	0	0.532	0	0	0	0	0.336	0	0	0	0	0	0	0	0	0
hsa-mir-1469	-1324	15q26.2	0	0	0	0	0	-0.355	0	0	0	-0.381	0	0	0.215	-0.382	0	0	0	0	0	0	-0.338	0	0	0	0	0	0	0	0	0	0	0	0	0	0	0	0	0	0	-0.5	-0.312	0	0	0	0	0	0
hsa-mir-4291	-1321	9q22.31	0	0	0	0	0.433	0	0	0	0.235	0	0	0	0	0	0	0	0	0	0	0	0	0	0	0	0	0.413	0	0.418	0	0	0	0	0.532	0	0	0	0	0.336	0	0	0	0	0	0	0	0	0
hsa-mir-3150	-1318	8q22.1	0	0	0	0	-0.678	0.231	0.4	0	0	0	0	0	0	0	0	0	0	0	0	0	0	-0.256	0	0	0	0	0	0	0	0	0	0	0	0	0	0	0	0	0	0	0	0	0.373	0	0	0	0
hsa-mir-1260b	-1317	11q21	0	-0.326	0	0	0	0	0	0	-0.301	0	0	0	0	0	0	0	0	0	-0.305	0	0	-0.317	0	-0.45	0	0	0	0	0	0	0	0	0.551	0	0	0	0	0	0	0	0	0	0	0	0	0	0
hsa-mir-591	-1316	7q21.3	0	0	0	0	0	-0.487	0	0	0	0	0	0	0	0	0	0	0	0	0	0	0	0	0	0	0	0.452	0	0	0	0	0.236	0	0.54	0	0	0	0	0	0.523	0	0.216	0	0	0.304	0	0	0
hsa-mir-331	-1315	12q22	0	0	0	0	0	0.383	0	0	0	0	0	0.294	-0.259	0	0	0	0	-0.226	0	0	0	0	0	-0.507	0	0	0	0	0	0	0	0	0	0	0	0	0	0	0	0	0	0	0	-0.267	0	0.28	0
hsa-mir-3173	-1314	14q32.13	0	0	-0.411	0	-0.404	-0.366	0	0	-0.301	0	0	0	0	0	0	0	0	0	-0.222	-0.369	-0.34	0	0	-0.515	0	0	0	-0.316	-0.36	0	0	0	0	0	0	0	0	0	0	-0.344	0	0	-0.212	0	0	0	0
hsa-mir-583	-1312	5q15	0	0	-0.484	0	0	0.282	0	0	0	0	0	0	-0.387	0	0	0	0	0	0	0	0	-0.425	0	0	0	0	0	0	-0.375	0	0	0	0	0	0	0	0	0	0	-0.378	0	0	-0.543	0	0	0	0
hsa-mir-492	-1311	12q22	0	0	0	0	0	0.383	0	0	0	0	0	0.294	-0.259	0	0	0	0	-0.226	0	0	0	0	0	-0.507	0	0	0	0	0	0	0	0	0	0	0	0	0	0	0	0	0	0	0	-0.267	0	0.28	0
hsa-mir-760	-1304	1p22.1	0	-0.264	0	-0.41	-0.771	-0.432	-0.343	0	-0.353	-0.303	0	0	0	-0.42	-0.395	0	0	0.204	-0.331	0	-0.298	0	0	-0.491	0	0.461	0	0	0	0	0	0	0.556	0	0	0	0	0	0	0	0	0	0	0	0	0	0
hsa-mir-548l	-1303	11q21	0	-0.326	0	0	0	0	0	0	-0.301	0	0	0	0	0	0	0	0	0	-0.305	0	0	-0.317	0	-0.45	0	0	0	0	0	0	0	0	0.551	0	0	0	0	0	0	0	0	0	0	0	0	0	0
hsa-mir-1304	-1298	11q21	0	-0.326	0	0	0	0	0	0	-0.301	0	0	0	0	0	0	0	0	0	-0.305	0	0	-0.317	0	-0.45	0	0	0	0	0	0	0	0	0.551	0	0	0	0	0	0	0	0	0	0	0	0	0	0
hsa-mir-3175	-1297	15q26.1	0	0	0	0	0	-0.355	0	0	0	-0.381	0	0	0.215	-0.382	0	0	0	0	0	0	-0.338	0	0	0	0	0	0	0	0	0	0	0	0	0	0	0	0	0	0	-0.5	-0.312	0	0	0	0	0	0
hsa-mir-489	-1295	7q21.3	0	0	0	0	0	-0.487	0	0	0	0	0	0	0	0	0	0	0	0	0	0	0	0	0	0	0	0.452	0	0	0	0	0.236	0	0.54	0	0	0	0	0	0.523	0	0.216	0	0	0.304	0	0	0
hsa-mir-653	-1295	7q21.3	0	0	0	0	0	-0.487	0	0	0	0	0	0	0	0	0	0	0	0	0	0	0	0	0	0	0	0.452	0	0	0	0	0.236	0	0.54	0	0	0	0	0	0.523	0	0.216	0	0	0.304	0	0	0
hsa-mir-2277	-1294	5q15	0	0	-0.484	0	0	0.282	0	0	0	0	0	0	-0.387	0	0	0	0	0	0	0	0	-0.425	0	0	0	0	0	0	-0.375	0	0	0	0	0	0	0	0	0	0	-0.378	0	0	-0.543	0	0	0	0
hsa-mir-4290	-1292	9q22.2	0	0	0	0	0.433	0	0	0	0.235	0	0	0	0	0	0	0	0	0	0	0	0	0	0	0	0	0.413	0	0.418	0	0	0	0	0.532	0	0	0	0	0.336	0	0	0	0	0	0	0	0	0
hsa-mir-3153	-1286	9q22.2	0	0	0	0	0.433	0	0	0	0.235	0	0	0	0	0	0	0	0	0	0	0	0	0	0	0	0	0.413	0	0.418	0	0	0	0	0.532	0	0	0	0	0.336	0	0	0	0	0	0	0	0	0
hsa-mir-17	-1286	13q31.3	0	-0.372	-0.415	-0.472	-0.7	-0.329	0	0	-0.349	0	0	0	0	0	-0.443	-0.318	0	-0.207	-0.347	0	-0.44	0.313	0	-0.52	0	0	0	0	0	0	0	-0.294	0	0	-0.235	0	-0.585	0	-0.411	-0.617	-0.316	0	-0.526	-0.267	0	0	0
hsa-mir-18a	-1286	13q31.3	0	-0.372	-0.415	-0.472	-0.7	-0.329	0	0	-0.349	0	0	0	0	0	-0.443	-0.318	0	-0.207	-0.347	0	-0.44	0.313	0	-0.52	0	0	0	0	0	0	0	-0.294	0	0	-0.235	0	-0.585	0	-0.411	-0.617	-0.316	0	-0.526	-0.267	0	0	0
hsa-mir-19a	-1286	13q31.3	0	-0.372	-0.415	-0.472	-0.7	-0.329	0	0	-0.349	0	0	0	0	0	-0.443	-0.318	0	-0.207	-0.347	0	-0.44	0.313	0	-0.52	0	0	0	0	0	0	0	-0.294	0	0	-0.235	0	-0.585	0	-0.411	-0.617	-0.316	0	-0.526	-0.267	0	0	0
hsa-mir-19b-1	-1286	13q31.3	0	-0.372	-0.415	-0.472	-0.7	-0.329	0	0	-0.349	0	0	0	0	0	-0.443	-0.318	0	-0.207	-0.347	0	-0.44	0.313	0	-0.52	0	0	0	0	0	0	0	-0.294	0	0	-0.235	0	-0.585	0	-0.411	-0.617	-0.316	0	-0.526	-0.267	0	0	0
hsa-mir-20a	-1286	13q31.3	0	-0.372	-0.415	-0.472	-0.7	-0.329	0	0	-0.349	0	0	0	0	0	-0.443	-0.318	0	-0.207	-0.347	0	-0.44	0.313	0	-0.52	0	0	0	0	0	0	0	-0.294	0	0	-0.235	0	-0.585	0	-0.411	-0.617	-0.316	0	-0.526	-0.267	0	0	0
hsa-mir-92a-1	-1286	13q31.3	0	-0.372	-0.415	-0.472	-0.7	-0.329	0	0	-0.349	0	0	0	0	0	-0.443	-0.318	0	-0.207	-0.347	0	-0.44	0.313	0	-0.52	0	0	0	0	0	0	0	-0.294	0	0	-0.235	0	-0.585	0	-0.411	-0.617	-0.316	0	-0.526	-0.267	0	0	0
hsa-mir-1285-1	-1285	7q21.2	0	0	0	0	0	-0.487	0	0	0	0	0	0	0	0	0	0	0	0	0	0	0	0	0	0	0	0.452	0	0	0	0	0.236	0	0.54	0	0	0	0	0	0.523	0	0.216	0	0	0.304	0	0	0
hsa-mir-4289	-1282	9q22.1	0	0	0	0	0.433	0	0	0	0.235	0	0	0	0	0	0	0	0	0	0	0	0	0	0	0	0	0.413	0	0.418	0	0	0	0	0.532	0	0	0	0	0.336	0	0	0	0	0	0	0	0	0
hsa-mir-107	-1281	10q23.31	0	0	-0.301	0	0	0	-0.232	0	0	0	0	0	0	-0.431	-0.423	0	-0.399	0	-0.365	0	0	0	0	-0.269	-0.261	0	0	0	0	0	0	0	0	0	0	0	0	0	-0.328	0	0	0	0	0	0	0	0
hsa-mir-622	-1278	13q31.3	0	-0.372	-0.415	-0.472	-0.7	-0.329	0	0	-0.349	0	0	0	0	0	-0.443	-0.318	0	-0.207	-0.347	0	-0.44	0.313	0	-0.52	0	0	0	0	0	0	0	-0.294	0	0	-0.235	0	-0.585	0	-0.411	-0.617	-0.316	0	-0.526	-0.267	0	0	0
hsa-mir-1261	-1276	11q14.3	0	-0.326	0	0	0	0	0	0	-0.301	0	0	0	0	0	0	0	0	0	-0.305	0	0	-0.317	0	-0.45	0	0	0	0	0	0	0	0	0.551	0	0	0	0	0	0	0	0	0	0	0	0	0	0
hsa-mir-3174	-1275	15q26.1	0	0	0	0	0	-0.355	0	0	0	-0.381	0	0	0.215	-0.382	0	0	0	0	0	0	-0.338	0	0	0	0	0	0	0	0	0	0	0	0	0	0	0	0	0	0	-0.5	-0.312	0	0	0	0	0	0
hsa-mir-9-3	-1270	15q26.1	0	0	0	0	0	-0.355	0	0	0	-0.381	0	0	0.215	-0.382	0	0	0	0	0	0	-0.338	0	0	0	0	0	0	0	0	0	0	0	0	0	0	0	0	0	0	-0.5	-0.312	0	0	0	0	0	0
hsa-mir-1179	-1265	15q26.1	0	0	0	0	0	-0.355	0	0	0	-0.381	0	0	0.215	-0.382	0	0	0	0	0	0	-0.338	0	0	0	0	0	0	0	0	0	0	0	0	0	0	0	0	0	0	-0.5	-0.312	0	0	0	0	0	0
hsa-mir-7-2	-1265	15q26.1	0	0	0	0	0	-0.355	0	0	0	-0.381	0	0	0.215	-0.382	0	0	0	0	0	0	-0.338	0	0	0	0	0	0	0	0	0	0	0	0	0	0	0	0	0	0	-0.5	-0.312	0	0	0	0	0	0
hsa-mir-9-2	-1256	5q14.3	0	0	-0.484	0	0	0.282	0	0	0	0	0	0	-0.387	0	0	0	0	0	0	0	0	-0.425	0	0	0	0	0	0	-0.375	0	0	0	0	0	0	0	0	0	0	-0.378	0	0	-0.543	0	0	0	0
hsa-mir-346	-1256	10q23.2	0	0	-0.301	0	0	0	-0.232	0	0	0	0	0	0	-0.431	-0.423	0	-0.399	0	-0.365	0	0	0	0	-0.269	-0.261	0	0	0	0	0	0	0	0	0	0	0	0	0	-0.328	0	0	0	0	0	0	0	0
hsa-mir-3166	-1255	11q14.2	0	-0.326	0	0	0	0	0	0	-0.301	0	0	0	0	0	0	0	0	0	-0.305	0	0	-0.317	0	-0.45	0	0	0	0	0	0	0	0	0.551	0	0	0	0	0	0	0	0	0	0	0	0	0	0
hsa-mir-7-1	-1245	9q21.32	0	0	0	0	0.433	0	0	0	0.235	0	0	0	0	0	0	0	0	0	0	0	0	0	0	0	0	0.413	0	0.418	0	0	0	0	0.532	0	0	0	0	0.336	0	0	0	0	0	0	0	0	0
hsa-mir-4280	-1244	5q14.3	0	0	-0.484	0	0	0.282	0	0	0	0	0	0	-0.387	0	0	0	0	0	0	0	0	-0.425	0	0	0	0	0	0	-0.375	0	0	0	0	0	0	0	0	0	0	-0.378	0	0	-0.543	0	0	0	0
hsa-mir-1276	-1243	15q25.3	0	0	0	0	0	-0.355	0	0	0	-0.381	0	0	0.215	-0.382	0	0	0	0	0	0	-0.338	0	0	0	0	0	0	0	0	0	0	0	0	0	0	0	0	0	0	-0.5	-0.312	0	0	0	0	0	0
hsa-mir-1910	-1239	16q24.1	0	0	0	0	0	0	-0.544	0	0	0	0	0	0	0	0	0	0	0	0	0	0	0	0	0	-0.225	0	0	0	0	0	0	0	0	0	0	0	0	0	0	0	-0.249	0	-0.552	0	0	-0.412	0
hsa-mir-575	-1223	4q21.22	0	0	0	0	-0.736	-0.404	0	0	-0.39	-0.569	0	0	0	-0.591	0	0	0	0	0	0	-0.462	-0.432	0	0	-0.205	0	0	-0.315	0	0	0	0	0	-0.381	-0.407	0	0	0	0	0	0	0	0	0	0.266	0	0
hsa-mir-3182	-1222	16q23.3	0	0	0	0	0	0	-0.544	0	0	0	0	0	-0.247	0	0	0	0	0	0	0	0	0	0	0	-0.225	0	0	0	0	0	0	0	0	0	0	0	0	0	0	0	-0.249	0	-0.552	0	0	-0.412	0
hsa-mir-4300	-1207	11q14.1	0	-0.326	0	0	0	0	0	0	-0.301	0	0	0	0	0	0	0	0	0	-0.305	0	0	-0.317	0	-0.45	0	0	0	0	0	0	0	0	0.551	0	0	0	0	0	0	0	0	0	0	0	0	0	0
hsa-mir-618	-1205	12q21.31	0	0	0	0	0	0.383	0	0	0	0	0	0.294	0	0	0	0	0	-0.226	0	0.329	0	0	0	0	0	0	0	0	0	0	0	0	0	0	0	0	0	0	0	0	0	0	0	-0.267	0	0.28	0
hsa-mir-617	-1204	12q21.31	0	0	0	0	0	0.383	0	0	0	0	0	0.294	0	0	0	0	0	-0.226	0	0.329	0	0	0	0	0	0	0	0	0	0	0	0	0	0	0	0	0	0	0	0	0	0	0	-0.267	0	0.28	0
hsa-mir-549	-1204	15q25.1	0	0	0	0	0	-0.355	0	0	0	-0.381	0	0	0	-0.382	0	-0.345	0	0	0	0	-0.338	0	0	0	0	0	0	0	0	0	0	0	0	0	0	0	0	0	0	-0.5	-0.312	0	0	0	0	0	0
hsa-mir-4264	-1194	2p12	0	0	0	0	0	0	0	0	0	0	0	0	0	0	0	0	0	0	0.255	0	0	0	0	0	0	0.417	0	0	0	0	0	0	0.549	0	0	0	0	0	0	0	0	0	0	-0.27	0	0.293	0
hsa-mir-1252	-1193	12q21.2	0	0	0	0	0	0.383	0	0	0	0	0	0.294	0	0	0	0	0	-0.226	0	0.329	0	0	0	0	0	0	0	0	0	0	0	0	0	0	0	0	0	0	0	0	0	0	0	-0.267	0	0.28	0
hsa-mir-184	-1191	15q25.1	0	0	0	0	0	-0.355	0	0	0	-0.381	0	0	0	-0.382	0	-0.345	0	0	0	0	-0.338	0	0	0	0	0	0	0	0	0	0	0	0	0	0	0	0	0	0	-0.5	-0.312	0	0	0	0	0	0
hsa-mir-3186	-1190	17q25.3	0	0	0	0	0	0	0	0	0	0	0	0	0	0	0	0	0	0	0	0	0	0	0	0	0	0	0	0	0	0	0	0	0	0	0	0.234	0	0	0	0	0	0	0	0	0	0	0.23
hsa-mir-708	-1188	11q14.1	0	-0.326	0	0	0	0	0	0	-0.301	0	0	0	0	0	0	0	0	0	-0.305	0	0	-0.317	0	0	0	0	0	0	0	0	0	0	0.551	0	0	0	0	0	0	0	0	0	0	0	0	0	0
hsa-mir-3065	-1188	17q25.3	0	0	0	0	0	0	0	0	0	0	0	0	0	0	0	0	0	0	0	0	0	0	0	0	0	0	0	0	0	0	0	0	0	0	0	0.234	0	0	0	0	0	0	0	0	0	0	0.23
hsa-mir-338	-1188	17q25.3	0	0	0	0	0	0	0	0	0	0	0	0	0	0	0	0	0	0	0	0	0	0	0	0	0	0	0	0	0	0	0	0	0	0	0	0.234	0	0	0	0	0	0	0	0	0	0	0.23
hsa-mir-657	-1188	17q25.3	0	0	0	0	0	0	0	0	0	0	0	0	0	0	0	0	0	0	0	0	0	0	0	0	0	0	0	0	0	0	0	0	0	0	0	0.234	0	0	0	0	0	0	0	0	0	0	0.23
hsa-mir-1250	-1188	17q25.3	0	0	0	0	0	0	0	0	0	0	0	0	0	0	0	0	0	0	0	0	0	0	0	0	0	0	0	0	0	0	0	0	0	0	0	0.234	0	0	0	0	0	0	0	0	0	0	0.23
hsa-mir-3149	-1179	8q21.11	0	0	0	0	-0.678	0.231	0.4	0	0	0	0	0	0	0	0	0	0	0	0	0	0	-0.256	0	0	0	0	0	0	0	0	0	0	0	0	0	0	0	0	0	0	0	0	0.373	0	0	0	0
hsa-mir-1260	-1178	14q24.3	0	0	-0.411	0	-0.404	-0.366	0	0	-0.301	-0.45	0	0	0	0	0	0	0	0	-0.222	-0.369	-0.34	0	0	-0.515	0	0	0	-0.316	-0.36	0	0	0	0	0	0	0	0	0	0	-0.344	0	0	-0.212	0	0	0	0
hsa-mir-606	-1174	10q22.2	0	0	0	0	0	0	-0.232	0	0	0	0	0	0	-0.431	-0.423	0	0	0	-0.365	0	0	0	0	-0.269	-0.261	0	0	0	0	0	0	0	0	0	0	0	0	0	-0.328	0	0	0	0	0	0	0	0
hsa-mir-4313	-1165	15q24.2	0	0	0	0	0	-0.355	0	0	0	-0.381	0	0	0	-0.382	0	-0.345	0	0	0	0	-0.338	0	0	0	0	0	0	0	0	0	0	0	0	0	0	0	0	0	0	-0.5	-0.312	0	0	0	0	0	0
hsa-mir-4273	-1163	3p12.3	0	0	0	0	0	0.336	0.289	0	0	0	0	0	0	-0.338	0	0	0	0	0	0	0	0	0	0	0	0.444	0	0	0	0	0	0	0	0	0	0	0	0	0	0	0	0	0	0	0	0	0
hsa-mir-1324	-1162	3p12.3	0	0	0	0	0	0.336	0.289	0	0	0	0	0	0	-0.338	0	0	0	0	0	0	0	0	0	0	0	0.444	0	0	0	0	0	0	0	0	0	0	0	0	0	0	0	0	0	0	0	0	0
hsa-mir-631	-1162	15q24.2	0	0	0	0	0	-0.355	0	0	0	-0.381	0	0	0	-0.382	0	-0.345	0	0	0	0	-0.338	0	0	0	0	0	0	0	0	0	0	0	0	0	0	0	0	0	0	-0.5	-0.312	0	0	0	0	0	0
hsa-mir-2052	-1161	8q21.11	0	0	0	0	-0.678	0.231	0.4	0	0	0	0	0	0	0	0	0	0	0	0	0	0	-0.256	0	0	0	0	0	0	0	0	0	0	0	0	0	0	0	0	0	0	0	0	0.373	0	0	0	0
hsa-mir-4316	-1160	17q25.3	0	0	0	0	0	0	0	0	0	0	0	0	0	0	0	0	0	0	0	0	0	0	0	0	0	0	0	0	0	0	0	0	0	0	0	0.234	0	0	0	0	0	0	0	0	0	0	0.23
hsa-mir-326	-1157	11q13.4	0	-0.326	0	0	0	0	0	0	-0.301	0	0	0	0	0	0	0	0	0	-0.305	0	0	-0.317	0	0	0	0	0	0	0	0	0	0	0.551	0	0	0	0	0	0	0	0	0	0	0	0	0	0
hsa-mir-636	-1155	17q25.1	0	0	0	0	0	0	0	0	0	0	0	0	0	0	0	0	0	0	0	0	0	0	0	0	0	0	0	0	0	0	0	0	0	0	0	0.234	0	0	0	0	0	0	0	0	0	0	0.23
hsa-mir-4282	-1147	6q13	0	0	-0.554	0	0	-0.346	-0.479	0	0	-0.219	0	-0.523	0	0	0	0	0	-0.519	0	0	0	0	0	0	-0.217	0	0	0	0	0	0	0	0	0	0	0	0	0	0	0	0	0	0	0.21	0	0	0
hsa-mir-590	-1146	7q11.23	0	0	0	0	0	0	0	0	0	0	0	0	0	0	0	0	0	0	0	0	0	0	0	0	0	0.452	0	0	0	0	0.236	0	0.54	0	0	0	0	0	0.523	0	0	0	0	0.304	0	0	0
hsa-mir-204	-1145	9q21.12	0	0	0	0	0.433	0	0	0	0.235	0	0	0	0	0	0	0	0	0	0	0	0	0	0	0	0	0.413	0	0.418	0	0	0	0	0.532	0	0	0	0	0.336	0	0	0	0	0	0	0	0	0
hsa-mir-4284	-1142	7q11.23	0	0	0	0	0	0	0	0	0	0	0	0	0	0	0	0	0	0	0	0	0	0	0	0	0	0.452	0	0	0	0	0.236	0	0.54	0	0	0	0	0	0.523	0	0	0	0	0.304	0	0	0
hsa-mir-630	-1141	15q24.1	0	0	0	0	0	-0.355	0	0	0	-0.381	0	0	0	-0.382	0	-0.345	0	0	0	0	-0.338	0	0	0	0	0	0	0	0	0	0	0	0	0	0	0	0	0	0	-0.5	-0.312	0	0	0	0	0	0
hsa-mir-139	-1136	11q13.4	0	-0.326	0	0	0	0	0	0	-0.301	0	0	0	0	0	0	0	0	0	-0.305	0	0	-0.317	0	0	0	0	0	0	0	0	0	0	0.551	0	0	0	0	0	0	0	0	0	0	0	0	0	0
hsa-mir-30a	-1135	6q13	0	0	-0.554	0	0	-0.346	-0.479	0	0	-0.219	0	-0.523	0	0	0	0	0	-0.519	0	0	0	0	0	0	-0.217	0	0	0	0	0	0	0	0	0	0	0	0	0	0	0	0	0	0	0.21	0	0	0
hsa-mir-30c-2	-1134	6q13	0	0	-0.554	0	0	-0.346	-0.479	0	0	-0.219	0	-0.523	0	0	0	0	0	-0.519	0	0	0	0	0	0	-0.217	0	0	0	0	0	0	0	0	0	0	0	0	0	0	0	0	0	0	0.21	0	0	0
hsa-mir-3165	-1132	11q13.4	0	-0.326	0	0	0	0	0	0	-0.301	0	0	0	0	0	0	0	0	0	-0.305	0	0	-0.317	0	0	0	0	0	0	0	0	0	0	0.551	0	0	0	0	0	0	0	0	0	0	0	0	0	0
hsa-mir-1284	-1131	3p13	0	0	0	0	0	0.336	0.289	0	0	0	0	0	0	-0.338	0	0	0	0	0	0	0	0	0	0	0	0.444	0	0	0	0	0	0	0	0	0	0	0	0	0	0	0	0	0	0	0	0	0
hsa-mir-186	-1130	1p31.1	0	-0.264	0	-0.41	-0.771	-0.432	-0.343	0	-0.353	-0.303	0	0	0	-0.42	-0.395	0	0	0.204	-0.331	-0.495	-0.298	0	0	-0.491	0	0.461	0	0	0	0	0	0	0.556	0	0	0	0	0	0	0	0	0	0	0	0	0	0
hsa-mir-1254	-1123	10q21.3	0	0	0	0	0	0	-0.232	0	0	0	0	0	0	-0.431	-0.423	0	0	0	-0.365	0	0	0	0	-0.269	-0.261	0	0	0	0	0	0	0	0	0	0	0	0	0	-0.328	0	0	0	0	0	0	0	0
hsa-mir-1285-2	-1122	2p13.3	0	0	0	0	0	0	0	0	0	0	0	0	0	0	0	0	0	0	0.255	0	0	0	0	0	0	0.417	0	0	0	0	0	0	0.549	0	0	0	0	0	0	0	0	0	0	-0.27	0	0.293	0
hsa-mir-629	-1121	15q23	0	0	0	0	0	-0.355	0	0	0	-0.381	0	0	0	-0.382	0	-0.345	0	0	0	0	-0.338	0	0	0	0	0	0	0	0	0	0	0	0	0	0	0	0	0	0	-0.5	-0.312	0	0	0	0	0	0
hsa-mir-548k	-1120	11q13.3	0	-0.326	0	0	0	0	0	0	-0.301	0	0	0	0	0	0	0	0	0	-0.305	0	0	-0.317	0	0	0	0	0	0	0	0	0	0	0.551	0	0	0	0	0	0	0	0	0	0	0	0	0	0
hsa-mir-1972-2	-1119	16q22.1	0	0	0	0	0	0	-0.351	0	0	0	0	0	0	0	0	0	0	0	0	0	0	0	0	0	-0.225	0	0	0	0	0	0	0	0	0	0	0	0	0	0	0	-0.249	0	-0.552	0	0	-0.412	0
hsa-mir-140	-1118	16q22.1	0	0	0	0	0	0	-0.351	0	0	0	0	0	0	0	0	0	0	0	0	0	0	0	0	0	-0.225	0	0	0	0	0	0	0	0	0	0	0	0	0	0	0	-0.249	0	-0.552	0	0	-0.412	0
hsa-mir-1279	-1116	12q15	0	0	0	0	0	0.383	0	0	0	0	0	0.294	0.597	0	0	0	0	-0.226	0	0.329	0	0	0	0	0	0	0	0	0	0	0.364	0	0	0	0	0	0	0	0	0	0	0	0	-0.267	0	0.28	0
hsa-mir-1538	-1116	16q22.1	0	0	0	0	0	0	-0.351	0	0	0	0	0	0	0	0	0	0	0	0	0	0	0	0	0	-0.225	0	0	0	0	0	0	0	0	0	0	0	0	0	0	0	-0.249	0	-0.552	0	0	-0.412	0
hsa-mir-3126	-1113	2p13.3	0	0	0	0	0	0	0	0	0	0	0	0	0	0	0	0	0	0	0.255	0	0	0	0	0	0	0.417	0	0	0	0	0	0	0.549	0	0	0	0	0	0	0	0	0	0	-0.27	0	0.293	0
hsa-mir-3136	-1112	3p14.1	0	0	0	0	0	0.336	0.289	0	0	0	0	0	0	-0.338	0	0	0	0	0	0	0	0	0	0	0	0.444	0	0	0	0	0	0	0	0	0	0	0	0.362	0	0	0	0	0	0	0	0	0
hsa-mir-4312	-1112	15q23	0	0	0	0	0	-0.355	0	0	-0.336	-0.381	0	0	0	-0.382	0	-0.345	0	0	0	0	-0.338	0	0	0	0	0	0	0	0	0	0	0	0	0	0	0	0	0	0	-0.5	-0.312	0	0	0	0	0	0
hsa-mir-1299	-1111	9q21.11	0	0	0	0	0	0	0	0	0.235	0	0	-0.294	0	0	0	0	0	0	0	0	0	0	0	0	0	0.413	0	0	0	0	0	0	0.532	0	0	0	0	0	0	0	0	0	0	0	0	0	0
hsa-mir-3164	-1110	11q13.3	0	-0.326	0	0	0	0	0	0	-0.301	0	0	0	0	0	0	0	0	0	-0.305	0	0	-0.317	0	0	0	0	0	0	0	0	0	0	0.551	0	0	0	0	0	0	0	0	0	0	0	0	0	0
hsa-mir-1262	-1108	1p31.3	0	-0.264	0	-0.41	-0.771	-0.432	-0.343	0	-0.353	-0.303	0	0	0	-0.42	-0.395	0	0	0.204	-0.331	-0.495	-0.298	0	0	-0.491	0	0.461	0	0	0	0	0	0	0.556	0	0	0	0	0	0	0	0	0	0	0	0	0	0
hsa-mir-4272	-1098	3p14.1	0	0	0	0	0	0.336	0.289	0	0	0	0	0	0	-0.338	0	0	0	0	0	0	0	0	0	0	0	0.444	0	0	0	0	0	0	0	0	0	0	0	0.362	0	0	0	0	0	0	0	0	0
hsa-mir-1269	-1097	4q13.2	0	0	0	0	-0.736	-0.404	0	0	0	0	0	0	0	-0.591	0	0	0	0	0	0	0	-0.432	0	0	-0.205	0	0	-0.315	0	0	0	0	0	-0.381	0	0	0	0	0	0	0	0	0	0	0.266	0	0
hsa-mir-328	-1097	16q22.1	0	0	0	0	0	0	-0.351	0	0	0	0	0	0	0	0	0	-0.334	0	0	0	0	0	0	0	-0.225	0	0	0	0	0	0	0	0	0	0	0	0	0	0	0	-0.249	0	-0.552	0	0	-0.412	0
hsa-mir-3117	-1096	1p31.3	0	-0.264	0	-0.41	-0.771	-0.432	-0.343	0	-0.353	-0.303	0	0	0	-0.42	-0.395	0	0	0.204	-0.331	-0.495	-0.298	0	0	-0.491	0	0.461	0	0	0	0	0	0	0.556	0	0	0	0	0	0	0	0	0	0	0	0	0	0
hsa-mir-3163	-1093	11q13.2	0	-0.326	0	0	0	0	0	0	-0.301	0	0	0	0	0	0	0	0	0	-0.305	0	0	-0.317	0	0	0	0	0	0	0	0	0	0	0.551	0	0	0	0	0	0	0	0	0	0	0	0	0	0
hsa-mir-4311	-1091	15q22.31	0	0	0	0	0	-0.355	0	0	-0.336	-0.381	0	0	0	0	0	-0.345	0	0	0	0	-0.338	-0.41	0	0	0	0	0	0	0	0	0	0	0	0	0	0	0	0	0	-0.5	-0.312	0	0	0	0	0	0
hsa-mir-635	-1091	17q24.2	0	0	0	0	0	0	0	0	0	0	0	0	0	0	0	0	0	0	0	0	0	0	0	0	0	0	0	0	0	0	0	0	0	0	0	0.234	0	0	0	0	0	0	0	0	0	0	0.23
hsa-mir-625	-1088	14q23.3	0	0	-0.411	0	-0.404	-0.366	0	0	-0.301	-0.45	0	0	0	0	0	0	0	0	-0.222	-0.369	-0.34	-0.417	0	-0.515	0	0	0	-0.316	-0.36	0	0	0	0	0	0	0	0	0	0	-0.344	0	0	-0.212	0	0	0	0
hsa-mir-101-1	-1084	1p31.3	0	-0.264	0	-0.41	-0.771	-0.432	-0.343	0	-0.353	-0.303	0	0	0	-0.42	-0.395	0	0	0.204	-0.331	-0.495	-0.298	0	0	-0.491	0	0.461	0	0	0	0	0	0	0.556	0	0	0	0	0	0	0	0	0	0	0	0	0	0
hsa-mir-548d-2	-1084	17q24.2	0	0	0	0	0	0	0	0	0	0	0	0	0	0	0	0	0	0	0	0	0	0	0	0	0	0	0	0	0	0	0	0	0	0	0	0.234	0	0	0	0	0	0	0	0	0	0	0.23
hsa-mir-124-2	-1083	8q12.3	0	0	0	0	-0.678	0.231	0.4	0	0	0	0	0	0	0	0	0	0	0	0	0	0	-0.256	0	0	0	0	0	0	0	0	0	0	0	0	0	0	0	0	0	0	0	0	0.373	0	0	0	0
hsa-mir-612	-1082	11q13.1	0	-0.326	0	0	0	0	0	0	-0.301	0	0	0	0	0	0	0	0	0	-0.305	0	0	-0.317	0	0	0	0	0	0	0	0	0	0	0.551	0	0	0	0	0	0	0	0	0	0	0	0	0	0
hsa-mir-1296	-1081	10q21.3	0	0	0	0	0	0	-0.232	0	0	0	0	0	-0.215	-0.431	-0.423	0	0	0	-0.365	0	0	0	0	-0.269	-0.261	0	0	0	0	0	0	0	0	0	0	0	0	0	-0.328	0	0	0	0	0	0	0	0
hsa-mir-548c	-1081	12q14.2	0	0	0	0	0	0.383	0	0	0	0	0	0.294	0.597	0	0	0	0	-0.226	0	0.329	0	0	0	0	0	0	0	0	0	0	0.364	0	0	0	0	0	0	0	0	0	0	0	0	-0.267	0	0.28	0
hsa-mir-1272	-1081	15q22.31	0	0	0	0	0	-0.355	0	0	-0.336	-0.381	0	0	0	0	0	-0.345	0	0	0	0	-0.338	-0.41	0	0	0	0	0	0	0	0	0	0	0	0	0	0	0	0	0	-0.5	-0.312	0	0	0	0	0	0
hsa-mir-634	-1079	17q24.2	0	0	0	0	0	0	0	0	0	0	0	0	0	0	0	0	0	0	0	0	0	0	0	0	0	0	0	0	0	0	0	0	0	0	0	0.234	0	0	0	0	0	0	0	0	0	0	0.23
hsa-mir-192	-1078	11q13.1	0	-0.326	0	0	0	0	0	0	-0.301	0	0	0	0	0	0	0	0	0	-0.305	0	0	-0.317	0	0	0	0	0	0	0	0	0	0	0.551	0	0	0	0	0	0	0	0	0	0	0	0	0	0
hsa-mir-194-2	-1078	11q13.1	0	-0.326	0	0	0	0	0	0	-0.301	0	0	0	0	0	0	0	0	0	-0.305	0	0	-0.317	0	0	0	0	0	0	0	0	0	0	0.551	0	0	0	0	0	0	0	0	0	0	0	0	0	0
hsa-mir-548h-1	-1077	14q23.2	0	0	-0.411	0	-0.404	-0.366	0	0	-0.301	-0.45	0	0	0	0	0	0	0	0	-0.222	-0.369	0	-0.417	0	-0.515	0	0	0	-0.316	-0.36	0	0	0	0	0	0	0	0	0	0	-0.344	0	0	-0.212	0	0	0	0
hsa-mir-1237	-1074	11q13.1	0	-0.326	0	0	0	0	0	0	-0.301	0	0	0	0	0	0	0	0	0	-0.305	0	0	-0.317	0	0	0	0	0	0	0	0	0	0	0.551	0	0	0	0	0	0	0	0	0	0	0	0	0	0
hsa-mir-422a	-1074	15q22.31	0	0	0	0	0	-0.355	0	0	-0.336	-0.381	0	0	0	0	0	-0.345	0	0	0	0	-0.338	-0.41	0	0	0	0	0	0	0	0	0	0	0	0	0	0	0	0	0	-0.5	-0.312	0	0	0	0	0	0
hsa-mir-4283-2	-1066	7q11.21	0	0	0	0	0	0	0	0	0	0	0	0	0	0	0	0	0	0	0	0	0	0	0	0	0	0.452	0	0	0	0	0.236	0	0.54	0	0	0	0	0	0.523	0	0	0	0	0.304	0	0	0
hsa-mir-190	-1066	15q22.2	0	0	0	0	0	-0.355	0	0	-0.336	-0.381	0	0	0	0	0	-0.345	0	0	0	0	-0.338	-0.41	0	0	0	0	0	0	0	0	0	0	0	0	0	0	0	0	0	-0.5	-0.312	0	0	0	0	0	0
hsa-let-7i	-1065	12q14.1	0	0	0	0	0	0.383	0	0	0	0	0	0.294	0.597	0	0	0	0	-0.226	0	0.329	0	0	0	0	0	0	0	0	0	0	0.364	0	0	0	0	0	0	0	0	0	0	0	0	-0.267	0	0.28	0
hsa-mir-4315-2	-1064	17q24.1	0	0	0	0	0	0	0	0	0	0	0	0	0	0	0	0	0	0	0	0	0	0	0	0	0	0	0	0	0	0	0	0	0	0	0	0.234	0	0	0	0	0	0	0	0	0	0	0.23
hsa-mir-3116-1	-1062	1p31.3	0	-0.264	0	-0.41	-0.771	-0.432	-0.343	0	-0.353	-0.303	0	0	0	-0.42	-0.395	0	0	0.204	-0.331	-0.495	-0.298	0	0	0	0	0.461	0	0	0	0	0	0	0.556	0	0	0	0	0	0	0	0	0	0	0	0	0	0
hsa-mir-3116-2	-1062	1p31.3	0	-0.264	0	-0.41	-0.771	-0.432	-0.343	0	-0.353	-0.303	0	0	0	-0.42	-0.395	0	0	0.204	-0.331	-0.495	-0.298	0	0	0	0	0.461	0	0	0	0	0	0	0.556	0	0	0	0	0	0	0	0	0	0	0	0	0	0
hsa-mir-941-1	-1062	20q13.33	0	0	0	0	0	0.398	0	0	-0.272	0	0	0	0	0.23	0	0	0	0	0	0	0	0	0	0	0.286	0.44	0	0	0.215	0	0	0	0.535	0	0	0	0	0	0.202	0	0	0.241	0	0	0	0	0
hsa-mir-941-2	-1062	20q13.33	0	0	0	0	0	0.398	0	0	-0.272	0	0	0	0	0.23	0	0	0	0	0	0	0	0	0	0	0.286	0.44	0	0	0.215	0	0	0	0.535	0	0	0	0	0	0.202	0	0	0.241	0	0	0	0	0
hsa-mir-941-3	-1062	20q13.33	0	0	0	0	0	0.398	0	0	-0.272	0	0	0	0	0.23	0	0	0	0	0	0	0	0	0	0	0.286	0.44	0	0	0.215	0	0	0	0.535	0	0	0	0	0	0.202	0	0	0.241	0	0	0	0	0
hsa-mir-1914	-1062	20q13.33	0	0	0	0	0	0.398	0	0	-0.272	0	0	0	0	0.23	0	0	0	0	0	0	0	0	0	0	0.286	0.44	0	0	0.215	0	0	0	0.535	0	0	0	0	0	0.202	0	0	0.241	0	0	0	0	0
hsa-mir-647	-1062	20q13.33	0	0	0	0	0	0.398	0	0	-0.272	0	0	0	0	0.23	0	0	0	0	0	0	0	0	0	0	0.286	0.44	0	0	0.215	0	0	0	0.535	0	0	0	0	0	0.202	0	0	0.241	0	0	0	0	0
hsa-mir-3196	-1057	20q13.33	0	0	0	0	0	0.398	0	0	-0.272	0	0	0	0	0.23	0	0	0	0	0	0	0	0	0	0	0.286	0.44	0	0	0.215	0	0	0	0.535	0	0	0	0	0	0.202	0	0	0.241	0	0	0	0	0
hsa-mir-4326	-1057	20q13.33	0	0	0	0	0	0.398	0	0	-0.272	0	0	0	0	0.23	0	0	0	0	0	0	0	0	0	0	0.286	0.44	0	0	0.215	0	0	0	0.535	0	0	0	0	0	0.202	0	0	0.241	0	0	0	0	0
hsa-mir-3169	-1056	13q21.2	0	-0.372	-0.415	-0.472	-0.7	-0.329	0	0	-0.349	0	0	0	0	0	-0.443	-0.318	0	-0.207	-0.347	0	-0.44	-0.428	0	-0.52	0	0	0	0	0	0	0	-0.294	0	0	-0.235	0	-0.585	0	-0.411	-0.617	-0.316	0	-0.526	-0.267	0	0	0
hsa-mir-124-3	-1056	20q13.33	0	0	0	0	0	0.398	0	0	-0.272	0	0	0	0	0.23	0	0	0	0	0	0	0	0	0	0	0.286	0.44	0	0	0.215	0	0	0	0.535	0	0	0	0	0	0.202	0	0	0.241	0	0	0	0	0
hsa-mir-611	-1054	11q12.2	0	-0.326	0	0	0	0	0	0	-0.301	0	0	0	0	0	0	0	0	0	-0.305	0	0	-0.317	0	0	0	0	0	0	0	0	0	0	0.551	0	0	0	0	0	0	0	0	0	0	0	0	0	0
hsa-mir-1908	-1054	11q12.2	0	-0.326	0	0	0	0	0	0	-0.301	0	0	0	0	0	0	0	0	0	-0.305	0	0	-0.317	0	0	0	0	0	0	0	0	0	0	0.551	0	0	0	0	0	0	0	0	0	0	0	0	0	0
hsa-mir-1-1	-1051	20q13.33	0	0	0	0	0	0.398	0	0	-0.272	0	0	0	0	0.23	0	0	0	0	0	0	0	0	0	0	0.286	0.44	0	0	0.215	0	0	0	0.535	0	0	0	0	0	0.202	0	0	0.241	0	0	0	0	0
hsa-mir-133a-2	-1051	20q13.33	0	0	0	0	0	0.398	0	0	-0.272	0	0	0	0	0.23	0	0	0	0	0	0	0	0	0	0	0.286	0.44	0	0	0.215	0	0	0	0.535	0	0	0	0	0	0.202	0	0	0.241	0	0	0	0	0
hsa-mir-633	-1050	17q23.2	0	0	0	0	0	0	0	0	0	0	0	0	0	0	0	0	0	0	0	0	0	0	0	0	0	0	0	0	0	0	0	0	0	0	0	0.234	0	0	0	0	0	0	0	0	0	0	0.23
hsa-mir-3195	-1047	20q13.33	0	0	0	0	0	0.398	0	0	-0.272	0	0	0	0	0.23	0	0	0	0	0	0	0	0	0	0	0.286	0.44	0	0	0.215	0	0	0	0.535	0	0	0	0	0	0.202	0	0	0.241	0	0	0	0	0
hsa-mir-1257	-1046	20q13.33	0	0	0	0	0	0.398	0	0	-0.272	0	0	0	0	0.23	0	0	0	0	0	0	0	0	0	0	0.286	0.44	0	0	0.215	0	0	0	0.535	0	0	0	0	0	0.202	0	0	0.241	0	0	0	0	0
hsa-mir-2116	-1038	15q22.2	0	0	0	0	0	-0.355	0	0	-0.336	-0.381	0	0	0	0	0	-0.345	0	0	0	0	-0.338	-0.41	0	0	0	0	0	0	0	0	0	0	0	0	0	0	0	0	0	-0.5	-0.312	0	0	0	0	0	0
hsa-mir-3162	-1037	11q12.1	0	-0.326	0	0	0	0	0	0	-0.301	0	0	0	0	0	0	0	0	0	-0.305	0	0	-0.317	0	0	0	0	0	0	0	0	0	0	0.551	0	0	0	0	0	0	0	0	0	0	0	0	0	0
hsa-mir-582	-1035	5q12.1	0	0	-0.484	0	0	0.282	0	0	0	0	0	0	-0.387	0	0	0	0	0	0	0	0	-0.425	0	0	0	0	0	0	-0.375	0	0	0	0	0	0	0	0	0	0	-0.378	0	0	-0.543	0	0	0	0
hsa-mir-646	-1034	20q13.33	0	0	0	0	0	0.398	0	0	-0.272	0	0	0	0	0.23	0	0	0	0	0	0	0	0	0	0	0.286	0.44	0	0	0.215	0	0	0	0.535	0	0	0	0	0	0.202	0	0	0.241	0	0	0	0	0
hsa-mir-26a-2	-1029	12q14.1	0	0	0	0	0	0.383	0	0	0	0	0	0.294	0.597	0	0	0	0	-0.226	0	0.329	0	0	0	0	0	0	0	0	0	0	0.364	0	0	0	0	0	0	0	0	0	0	0	0	-0.267	0	0.28	0
hsa-mir-1274b	-1027	19q13.43	0	0	0	0	0	0	0	0	0	0	0.277	0	0	0	0	0	0	0	0	0	0	0	0.288	0	0	0	0	-0.282	0	0	0	0	0.373	0	0	0	0	0	0	0	0	0	0	-0.338	0	-0.403	0.304
hsa-mir-616	-1026	12q13.3	0	0	0	0	0	0.383	0	0	0	0	0	0.294	0.597	0	0	0	0	-0.455	0	0.329	0	0	0	0	0	0	0	0	0	0	0.364	0	0	0	0	0	0	0	0	0	0	0	0	-0.267	0	0.28	0
hsa-mir-21	-1026	17q23.1	0	0	0	0	0	0	0	0	0	0	0	0	0	0	0	0	0	0	0	0	0	0	0	0	0	0	0	0	0	0	0	0	0	0	0	0.234	0	0	0	0	0	0	0	0	0	0	0.23
hsa-mir-1228	-1024	12q13.3	0	0	0	0	0	0.383	0	0	0	0	0	0.294	0.597	0	0	0	0	-0.455	0	0.329	0	0	0	0	0	0	0	0	0	0	0.364	0	0	0	0	0	0	0	0	0	0	0	0	-0.267	0	0.28	0
hsa-mir-3147	-1023	7p11.2	0	0	0	0	0	0	0	0	0	0	0	0	0	-0.255	0	0	0	0	0	0	0	0	0	0	0	0.452	0	0	0	0	0.236	0	0.54	0	0	0	0	0	0.523	0	0	0	0	0.304	0	0	0
hsa-mir-130a	-1022	11q12.1	0	-0.326	0	0	0	0	0	0	0	0	0	0	0	0	0	0	0	0	-0.305	0	0	-0.317	0	0	0	0	0	0	0	0	0	0	0.551	0	0	0	0	0	0	0	0	0	0	0	0	0	0
hsa-mir-296	-1022	20q13.32	0	0	0	0	0	0.398	0	0	-0.272	0	0	0	0	0.23	0	0	0	0	0	0	0	0	0	0	0.286	0.44	0	0	0.215	0	0	0	0.535	0	0	0	0	0	0.202	0	0	0.241	0	0	0	0	0
hsa-mir-298	-1022	20q13.32	0	0	0	0	0	0.398	0	0	-0.272	0	0	0	0	0.23	0	0	0	0	0	0	0	0	0	0	0.286	0.44	0	0	0.215	0	0	0	0.535	0	0	0	0	0	0.202	0	0	0.241	0	0	0	0	0
hsa-mir-548u	-1021	6p11.2	0	0	-0.554	0	0	-0.346	0	0	0	-0.219	0	0	0	0	0	0	0	0	0	0.221	0	0	0	0	-0.217	0	0	0	0	0	0	0	0	0	0	0	0	0	0	0	0	0	0	0.21	0	0	0
hsa-mir-454	-1021	17q22	0	0	0	0	0	0	0	0	0	0	0	0	0	0	0	0	0	0	0	0	0	0	0	0	0	0	0	0	0	0	0	0	0	0	0	0.234	0	0	0	0	0	0	0	0	0	0	0.23
hsa-mir-301a	-1021	17q22	0	0	0	0	0	0	0	0	0	0	0	0	0	0	0	0	0	0	0	0	0	0	0	0	0	0	0	0	0	0	0	0	0	0	0	0.234	0	0	0	0	0	0	0	0	0	0	0.23
hsa-mir-4283-1	-1020	7p11.2	0	0	0	0	0	0	0	0	0	0	0	0	0	-0.255	0	0	0	0	0	0	0	0	0	0	0	0.452	0	0	0	0	0.236	0	0.54	0	0	0	0	0	0.523	0	0	0	0	0.304	0	0	0
hsa-mir-138-2	-1019	16q13	0	0	0	0	0	0	-0.351	0	0	0	0	0	0	0	0	0	-0.334	0	0	0	0	0	0	0	0	0	0	0	0	0	0	0	0	0	0	0	0	0	0	0	-0.249	0	-0.552	0	0	-0.412	0
hsa-mir-548f-1	-1015	10q21.1	0	0	0	0	0	0	-0.232	0	0	0	0	0	-0.215	-0.431	-0.423	0	0	0	-0.365	0	0	0	0	-0.269	-0.261	0	0	0	0	0	0	0	0	0	0	0	0	0	-0.328	0	0	0	0	0	0	0	0
hsa-mir-142	-1015	17q22	0	0	0	0	0	0	0	0	0	0	0	0	0	0	0	0	0	0	0	0	0	0	0	0	0	0	0	0	0	0	0	0	0	0	0	0.234	0	0	0	0	0	0	0	0	0	0	0.23
hsa-mir-217	-1013	2p16.1	0	0	0	0	0	0	0	0	0	0	0	0	0	0	0	0	0	0	0.255	0	0	0	0	0	0	0.417	0	0	0	0	0	0	0.549	0	0	0	0	0	0	0	0	0	0	-0.27	0	0.293	0
hsa-mir-216a	-1013	2p16.1	0	0	0	0	0	0	0	0	0	0	0	0	0	0	0	0	0	0	0.255	0	0	0	0	0	0	0.417	0	0	0	0	0	0	0.549	0	0	0	0	0	0	0	0	0	0	-0.27	0	0.293	0
hsa-mir-216b	-1013	2p16.1	0	0	0	0	0	0	0	0	0	0	0	0	0	0	0	0	0	0	0.255	0	0	0	0	0	0	0.417	0	0	0	0	0	0	0.549	0	0	0	0	0	0	0	0	0	0	-0.27	0	0.293	0
hsa-mir-122	-1013	18q21.31	0	0	0	0	0	0.41	0	0	0	0	0	0	0	-0.27	0	0	0	0	-0.283	0	0	0	0	0	-0.507	0.378	0	0	-0.278	0	0	0	0	0	-0.226	0	0	-0.457	-0.381	-0.505	0	0	-0.392	-0.295	0	0	0
hsa-mir-4325	-1011	20q13.31	0	0	0	0	0	0.398	0	0	-0.272	0	0	0	0	0.23	0	0	0	0	0	0	0	0	0	0	0.286	0.44	0	0	0.215	0	0	0	0.535	0	0	0	0	0	0.202	0	0	0.241	0	0	0	0	0
hsa-mir-628	-1009	15q21.3	0	0	0	0	0	-0.355	0	0	-0.336	-0.381	0	0	0	0	0	-0.345	0	0	0	0	-0.338	-0.41	0	-0.406	0	0	0	0	0	0	0	0	0	0	0	0	0	0	0	-0.5	-0.312	0	0	0	0	0	0
hsa-mir-4308	-1007	14q22.2	0	0	-0.411	0	-0.404	-0.366	0	0	-0.301	-0.45	0	0	0	0	0	0	0	0	-0.222	0	0	-0.417	0	-0.515	0	0	0	-0.316	-0.36	0	0	0	0	0	0	0	0	0	0	-0.344	0	0	-0.212	0	0	0	0
hsa-mir-1297	-1003	13q14.3	0	-0.372	-0.415	-0.472	-0.7	-0.329	0	0	-0.349	0	0	0	0	0	-0.443	-0.318	0	-0.207	-0.347	0	-0.44	-0.428	0	-0.52	0	0	0	0	0	0	0	-0.294	0	0	-0.235	0	-0.585	0	-0.411	-0.617	-0.316	0	-0.526	-0.267	0	0	0
hsa-mir-148b	-1002	12q13.13	0	0	0	0	0	0.383	0	0	0	0	0	0.294	0.597	0	0	0	0	-0.455	0	0.329	0	0	0	0	0	0	0	0	0	0	0.364	0	0	0	0	0	0	0	0	0	0	0	0	-0.267	0	0.28	0
hsa-mir-449a	-1000	5q11.2	0	0	-0.484	0	0	0.282	0	0	0	0	0	0	-0.387	0	0	0	0	0	0	0	0	-0.425	0	0	0	0	0	0	-0.375	0	0	0	0	0	0	0	0	0	0	-0.378	0	0	-0.543	0	0	0	0
hsa-mir-449b	-1000	5q11.2	0	0	-0.484	0	0	0.282	0	0	0	0	0	0	-0.387	0	0	0	0	0	0	0	0	-0.425	0	0	0	0	0	0	-0.375	0	0	0	0	0	0	0	0	0	0	-0.378	0	0	-0.543	0	0	0	0
hsa-mir-449c	-1000	5q11.2	0	0	-0.484	0	0	0.282	0	0	0	0	0	0	-0.387	0	0	0	0	0	0	0	0	-0.425	0	0	0	0	0	0	-0.375	0	0	0	0	0	0	0	0	0	0	-0.378	0	0	-0.543	0	0	0	0
hsa-mir-615	-1000	12q13.13	0	0	0	0	0	0.383	0	0	0	0	0	0.294	0.597	0	0	0	0	-0.455	0	0.329	0	0	0	0	0	0	0	0	0	0	0.364	0	0	0	0	0	0	0	0	0	0	0	0	-0.267	0	0.28	0
hsa-mir-935	-1000	19q13.42	0	0	0	0	0	0	0	0	0	0	0.277	0	0	0	0	0	0	0	0	0	0	0	0.288	0	0	0	0	-0.282	0	0	0	0	0.373	0	0	0	0	0	0	0	0	0	0	-0.338	0	-0.403	0.304
hsa-mir-196a-2	-999	12q13.13	0	0	0	0	0	0.383	0	0	0	0	0	0.294	0.597	0	0	0	0	-0.455	0	0.329	0	0	0	0	0	0	0	0	0	0	0.364	0	0	0	0	0	0	0	0	0	0	0	0	-0.267	0	0.28	0
hsa-mir-516a-2	-999	19q13.42	0	0	0	0	0	0	0	0	0	0	0.277	0	0	0	0	0	0	0	0	0	0	0	0.288	0	0	0	0	-0.282	0	0	0	0	0.373	0	0	0	0	0	0	0	0	0	0	-0.338	0	-0.403	0.304
hsa-mir-519a-2	-999	19q13.42	0	0	0	0	0	0	0	0	0	0	0.277	0	0	0	0	0	0	0	0	0	0	0	0.288	0	0	0	0	-0.282	0	0	0	0	0.373	0	0	0	0	0	0	0	0	0	0	-0.338	0	-0.403	0.304
hsa-mir-371	-999	19q13.42	0	0	0	0	0	0	0	0	0	0	0.277	0	0	0	0	0	0	0	0	0	0	0	0.288	0	0	0	0	-0.282	0	0	0	0	0.373	0	0	0	0	0	0	0	0	0	0	-0.338	0	-0.403	0.304
hsa-mir-372	-999	19q13.42	0	0	0	0	0	0	0	0	0	0	0.277	0	0	0	0	0	0	0	0	0	0	0	0.288	0	0	0	0	-0.282	0	0	0	0	0.373	0	0	0	0	0	0	0	0	0	0	-0.338	0	-0.403	0.304
hsa-mir-373	-999	19q13.42	0	0	0	0	0	0	0	0	0	0	0.277	0	0	0	0	0	0	0	0	0	0	0	0.288	0	0	0	0	-0.282	0	0	0	0	0.373	0	0	0	0	0	0	0	0	0	0	-0.338	0	-0.403	0.304
hsa-mir-512-1	-998	19q13.42	0	0	0	0	0	0	0	0	0	0	0.277	0	0	0	0	0	0	0	0	0	0	0	0.288	0	0	0	0	-0.282	0	0	0	0	0.373	0	0	0	0	0	0	0	0	0	0	-0.338	0	-0.403	0.304
hsa-mir-512-2	-998	19q13.42	0	0	0	0	0	0	0	0	0	0	0.277	0	0	0	0	0	0	0	0	0	0	0	0.288	0	0	0	0	-0.282	0	0	0	0	0.373	0	0	0	0	0	0	0	0	0	0	-0.338	0	-0.403	0.304
hsa-mir-1283-1	-998	19q13.42	0	0	0	0	0	0	0	0	0	0	0.277	0	0	0	0	0	0	0	0	0	0	0	0.288	0	0	0	0	-0.282	0	0	0	0	0.373	0	0	0	0	0	0	0	0	0	0	-0.338	0	-0.403	0.304
hsa-mir-1323	-998	19q13.42	0	0	0	0	0	0	0	0	0	0	0.277	0	0	0	0	0	0	0	0	0	0	0	0.288	0	0	0	0	-0.282	0	0	0	0	0.373	0	0	0	0	0	0	0	0	0	0	-0.338	0	-0.403	0.304
hsa-mir-498	-998	19q13.42	0	0	0	0	0	0	0	0	0	0	0.277	0	0	0	0	0	0	0	0	0	0	0	0.288	0	0	0	0	-0.282	0	0	0	0	0.373	0	0	0	0	0	0	0	0	0	0	-0.338	0	-0.403	0.304
hsa-mir-515-1	-998	19q13.42	0	0	0	0	0	0	0	0	0	0	0.277	0	0	0	0	0	0	0	0	0	0	0	0.288	0	0	0	0	-0.282	0	0	0	0	0.373	0	0	0	0	0	0	0	0	0	0	-0.338	0	-0.403	0.304
hsa-mir-515-2	-998	19q13.42	0	0	0	0	0	0	0	0	0	0	0.277	0	0	0	0	0	0	0	0	0	0	0	0.288	0	0	0	0	-0.282	0	0	0	0	0.373	0	0	0	0	0	0	0	0	0	0	-0.338	0	-0.403	0.304
hsa-mir-517a	-998	19q13.42	0	0	0	0	0	0	0	0	0	0	0.277	0	0	0	0	0	0	0	0	0	0	0	0.288	0	0	0	0	-0.282	0	0	0	0	0.373	0	0	0	0	0	0	0	0	0	0	-0.338	0	-0.403	0.304
hsa-mir-517b	-998	19q13.42	0	0	0	0	0	0	0	0	0	0	0.277	0	0	0	0	0	0	0	0	0	0	0	0.288	0	0	0	0	-0.282	0	0	0	0	0.373	0	0	0	0	0	0	0	0	0	0	-0.338	0	-0.403	0.304
hsa-mir-518b	-998	19q13.42	0	0	0	0	0	0	0	0	0	0	0.277	0	0	0	0	0	0	0	0	0	0	0	0.288	0	0	0	0	-0.282	0	0	0	0	0.373	0	0	0	0	0	0	0	0	0	0	-0.338	0	-0.403	0.304
hsa-mir-518c	-998	19q13.42	0	0	0	0	0	0	0	0	0	0	0.277	0	0	0	0	0	0	0	0	0	0	0	0.288	0	0	0	0	-0.282	0	0	0	0	0.373	0	0	0	0	0	0	0	0	0	0	-0.338	0	-0.403	0.304
hsa-mir-518f	-998	19q13.42	0	0	0	0	0	0	0	0	0	0	0.277	0	0	0	0	0	0	0	0	0	0	0	0.288	0	0	0	0	-0.282	0	0	0	0	0.373	0	0	0	0	0	0	0	0	0	0	-0.338	0	-0.403	0.304
hsa-mir-519b	-998	19q13.42	0	0	0	0	0	0	0	0	0	0	0.277	0	0	0	0	0	0	0	0	0	0	0	0.288	0	0	0	0	-0.282	0	0	0	0	0.373	0	0	0	0	0	0	0	0	0	0	-0.338	0	-0.403	0.304
hsa-mir-519c	-998	19q13.42	0	0	0	0	0	0	0	0	0	0	0.277	0	0	0	0	0	0	0	0	0	0	0	0.288	0	0	0	0	-0.282	0	0	0	0	0.373	0	0	0	0	0	0	0	0	0	0	-0.338	0	-0.403	0.304
hsa-mir-519d	-998	19q13.42	0	0	0	0	0	0	0	0	0	0	0.277	0	0	0	0	0	0	0	0	0	0	0	0.288	0	0	0	0	-0.282	0	0	0	0	0.373	0	0	0	0	0	0	0	0	0	0	-0.338	0	-0.403	0.304
hsa-mir-519e	-998	19q13.42	0	0	0	0	0	0	0	0	0	0	0.277	0	0	0	0	0	0	0	0	0	0	0	0.288	0	0	0	0	-0.282	0	0	0	0	0.373	0	0	0	0	0	0	0	0	0	0	-0.338	0	-0.403	0.304
hsa-mir-520a	-998	19q13.42	0	0	0	0	0	0	0	0	0	0	0.277	0	0	0	0	0	0	0	0	0	0	0	0.288	0	0	0	0	-0.282	0	0	0	0	0.373	0	0	0	0	0	0	0	0	0	0	-0.338	0	-0.403	0.304
hsa-mir-520b	-998	19q13.42	0	0	0	0	0	0	0	0	0	0	0.277	0	0	0	0	0	0	0	0	0	0	0	0.288	0	0	0	0	-0.282	0	0	0	0	0.373	0	0	0	0	0	0	0	0	0	0	-0.338	0	-0.403	0.304
hsa-mir-520c	-998	19q13.42	0	0	0	0	0	0	0	0	0	0	0.277	0	0	0	0	0	0	0	0	0	0	0	0.288	0	0	0	0	-0.282	0	0	0	0	0.373	0	0	0	0	0	0	0	0	0	0	-0.338	0	-0.403	0.304
hsa-mir-520d	-998	19q13.42	0	0	0	0	0	0	0	0	0	0	0.277	0	0	0	0	0	0	0	0	0	0	0	0.288	0	0	0	0	-0.282	0	0	0	0	0.373	0	0	0	0	0	0	0	0	0	0	-0.338	0	-0.403	0.304
hsa-mir-520e	-998	19q13.42	0	0	0	0	0	0	0	0	0	0	0.277	0	0	0	0	0	0	0	0	0	0	0	0.288	0	0	0	0	-0.282	0	0	0	0	0.373	0	0	0	0	0	0	0	0	0	0	-0.338	0	-0.403	0.304
hsa-mir-520f	-998	19q13.42	0	0	0	0	0	0	0	0	0	0	0.277	0	0	0	0	0	0	0	0	0	0	0	0.288	0	0	0	0	-0.282	0	0	0	0	0.373	0	0	0	0	0	0	0	0	0	0	-0.338	0	-0.403	0.304
hsa-mir-521-2	-998	19q13.42	0	0	0	0	0	0	0	0	0	0	0.277	0	0	0	0	0	0	0	0	0	0	0	0.288	0	0	0	0	-0.282	0	0	0	0	0.373	0	0	0	0	0	0	0	0	0	0	-0.338	0	-0.403	0.304
hsa-mir-523	-998	19q13.42	0	0	0	0	0	0	0	0	0	0	0.277	0	0	0	0	0	0	0	0	0	0	0	0.288	0	0	0	0	-0.282	0	0	0	0	0.373	0	0	0	0	0	0	0	0	0	0	-0.338	0	-0.403	0.304
hsa-mir-524	-998	19q13.42	0	0	0	0	0	0	0	0	0	0	0.277	0	0	0	0	0	0	0	0	0	0	0	0.288	0	0	0	0	-0.282	0	0	0	0	0.373	0	0	0	0	0	0	0	0	0	0	-0.338	0	-0.403	0.304
hsa-mir-525	-998	19q13.42	0	0	0	0	0	0	0	0	0	0	0.277	0	0	0	0	0	0	0	0	0	0	0	0.288	0	0	0	0	-0.282	0	0	0	0	0.373	0	0	0	0	0	0	0	0	0	0	-0.338	0	-0.403	0.304
hsa-mir-526a-1	-998	19q13.42	0	0	0	0	0	0	0	0	0	0	0.277	0	0	0	0	0	0	0	0	0	0	0	0.288	0	0	0	0	-0.282	0	0	0	0	0.373	0	0	0	0	0	0	0	0	0	0	-0.338	0	-0.403	0.304
hsa-mir-526b	-998	19q13.42	0	0	0	0	0	0	0	0	0	0	0.277	0	0	0	0	0	0	0	0	0	0	0	0.288	0	0	0	0	-0.282	0	0	0	0	0.373	0	0	0	0	0	0	0	0	0	0	-0.338	0	-0.403	0.304
hsa-mir-516b-2	-998	19q13.42	0	0	0	0	0	0	0	0	0	0	0.277	0	0	0	0	0	0	0	0	0	0	0	0.288	0	0	0	0	-0.282	0	0	0	0	0.373	0	0	0	0	0	0	0	0	0	0	-0.338	0	-0.403	0.304
hsa-mir-518a-1	-998	19q13.42	0	0	0	0	0	0	0	0	0	0	0.277	0	0	0	0	0	0	0	0	0	0	0	0.288	0	0	0	0	-0.282	0	0	0	0	0.373	0	0	0	0	0	0	0	0	0	0	-0.338	0	-0.403	0.304
hsa-mir-518e	-998	19q13.42	0	0	0	0	0	0	0	0	0	0	0.277	0	0	0	0	0	0	0	0	0	0	0	0.288	0	0	0	0	-0.282	0	0	0	0	0.373	0	0	0	0	0	0	0	0	0	0	-0.338	0	-0.403	0.304
hsa-mir-520g	-998	19q13.42	0	0	0	0	0	0	0	0	0	0	0.277	0	0	0	0	0	0	0	0	0	0	0	0.288	0	0	0	0	-0.282	0	0	0	0	0.373	0	0	0	0	0	0	0	0	0	0	-0.338	0	-0.403	0.304
hsa-mir-526a-2	-998	19q13.42	0	0	0	0	0	0	0	0	0	0	0.277	0	0	0	0	0	0	0	0	0	0	0	0.288	0	0	0	0	-0.282	0	0	0	0	0.373	0	0	0	0	0	0	0	0	0	0	-0.338	0	-0.403	0.304
hsa-mir-516b-1	-998	19q13.42	0	0	0	0	0	0	0	0	0	0	0.277	0	0	0	0	0	0	0	0	0	0	0	0.288	0	0	0	0	-0.282	0	0	0	0	0.373	0	0	0	0	0	0	0	0	0	0	-0.338	0	-0.403	0.304
hsa-mir-517c	-998	19q13.42	0	0	0	0	0	0	0	0	0	0	0.277	0	0	0	0	0	0	0	0	0	0	0	0.288	0	0	0	0	-0.282	0	0	0	0	0.373	0	0	0	0	0	0	0	0	0	0	-0.338	0	-0.403	0.304
hsa-mir-518a-2	-998	19q13.42	0	0	0	0	0	0	0	0	0	0	0.277	0	0	0	0	0	0	0	0	0	0	0	0.288	0	0	0	0	-0.282	0	0	0	0	0.373	0	0	0	0	0	0	0	0	0	0	-0.338	0	-0.403	0.304
hsa-mir-518d	-998	19q13.42	0	0	0	0	0	0	0	0	0	0	0.277	0	0	0	0	0	0	0	0	0	0	0	0.288	0	0	0	0	-0.282	0	0	0	0	0.373	0	0	0	0	0	0	0	0	0	0	-0.338	0	-0.403	0.304
hsa-mir-520h	-998	19q13.42	0	0	0	0	0	0	0	0	0	0	0.277	0	0	0	0	0	0	0	0	0	0	0	0.288	0	0	0	0	-0.282	0	0	0	0	0.373	0	0	0	0	0	0	0	0	0	0	-0.338	0	-0.403	0.304
hsa-mir-521-1	-998	19q13.42	0	0	0	0	0	0	0	0	0	0	0.277	0	0	0	0	0	0	0	0	0	0	0	0.288	0	0	0	0	-0.282	0	0	0	0	0.373	0	0	0	0	0	0	0	0	0	0	-0.338	0	-0.403	0.304
hsa-mir-522	-998	19q13.42	0	0	0	0	0	0	0	0	0	0	0.277	0	0	0	0	0	0	0	0	0	0	0	0.288	0	0	0	0	-0.282	0	0	0	0	0.373	0	0	0	0	0	0	0	0	0	0	-0.338	0	-0.403	0.304
hsa-mir-1283-2	-998	19q13.42	0	0	0	0	0	0	0	0	0	0	0.277	0	0	0	0	0	0	0	0	0	0	0	0.288	0	0	0	0	-0.282	0	0	0	0	0.373	0	0	0	0	0	0	0	0	0	0	-0.338	0	-0.403	0.304
hsa-mir-516a-1	-998	19q13.42	0	0	0	0	0	0	0	0	0	0	0.277	0	0	0	0	0	0	0	0	0	0	0	0.288	0	0	0	0	-0.282	0	0	0	0	0.373	0	0	0	0	0	0	0	0	0	0	-0.338	0	-0.403	0.304
hsa-mir-519a-1	-998	19q13.42	0	0	0	0	0	0	0	0	0	0	0.277	0	0	0	0	0	0	0	0	0	0	0	0.288	0	0	0	0	-0.282	0	0	0	0	0.373	0	0	0	0	0	0	0	0	0	0	-0.338	0	-0.403	0.304
hsa-mir-527	-998	19q13.42	0	0	0	0	0	0	0	0	0	0	0.277	0	0	0	0	0	0	0	0	0	0	0	0.288	0	0	0	0	-0.282	0	0	0	0	0.373	0	0	0	0	0	0	0	0	0	0	-0.338	0	-0.403	0.304
hsa-mir-759	-992	13q14.3	0	-0.372	-0.415	-0.472	-0.7	-0.329	0	0	-0.349	0	0	0	0	0	-0.443	-0.318	0	-0.207	-0.347	0	-0.44	-0.428	0	-0.52	0	0	0	0	0	0	0	-0.294	0	0	-0.235	0	-0.585	0	-0.411	-0.617	-0.316	0	-0.526	-0.267	0	0	0
hsa-mir-581	-991	5q11.2	0	0	-0.484	0	0	0.282	0	0	0	0	0	0	-0.387	0	0	0	0	0	0	0	0	-0.425	0	0	0	0	0	0	-0.375	0	0	0	0	0	0	0	0	0	0	-0.378	0	0	-0.543	0	0	0	0
hsa-mir-605	-989	10q21.1	0	0	0	0	0	0	-0.232	0	0	0	0	0	-0.215	-0.431	-0.423	0	0	0	-0.365	0	0	0	0	-0.269	-0.261	0	0	0	0	0	0	0	0	0	0	0	0	0	-0.328	0	0	0	0	0	0	0	0
hsa-mir-643	-987	19q13.41	0	0	0	0	0	0	0	0	0	0	0.277	0	0	0	0	0	0	0	0	0	0	0	0.288	0	0	0	0	-0.282	0	0	0	0	0.373	0	0	0	0	0	0	0	0	0	0	-0.338	0	-0.403	0.304
hsa-mir-1266	-986	15q21.2	0	0	0	0	0	-0.355	0	0	-0.336	-0.381	0	0	0	0	0	-0.345	0	0	0	0	-0.338	-0.41	0	-0.406	0	0	0	0	0	0	0	0	0	0	0	0	0	0	0	-0.5	-0.312	0	0	0	0	0	0
hsa-mir-761	-984	1p32.3	0	-0.264	0	-0.41	-0.771	-0.432	-0.343	0	-0.353	-0.303	0	0	0	-0.42	-0.395	0	0	0.204	-0.331	-0.495	-0.298	0	0	-0.436	0	0.461	0	0	0	0	0	0	0.556	0	0	0	0	0	0	0	0	0	0	0	0	0	0
hsa-let-7g	-984	3p21.1	0	0	0	0	0	0.336	0.289	0	-0.319	0	0	0	0	0	0	0	0	0	0	0	0	0	0	0	0	0.444	0	0	0	0	0	0	0	0	0	0	0	0.362	0	0	0	0	0	0	0	0	0
hsa-mir-135a-1	-984	3p21.1	0	0	0	0	0	0.336	0.289	0	-0.319	0	0	0	0	0	0	0	0	0	0	0	0	0	0	0	0	0.444	0	0	0	0	0	0	0	0	0	0	0	0.362	0	0	0	0	0	0	0	0	0
hsa-let-7e	-983	19q13.41	0	0	0	0	0	0	0	0	0	0	0.277	0	0	0	0	0	0	0	0	0	0	0	0.288	0	0	0	0	-0.282	0	0	0	0	0.373	0	0	0	0	0	0	0	0	0	0	-0.338	0	-0.403	0.304
hsa-mir-125a	-983	19q13.41	0	0	0	0	0	0	0	0	0	0	0.277	0	0	0	0	0	0	0	0	0	0	0	0.288	0	0	0	0	-0.282	0	0	0	0	0.373	0	0	0	0	0	0	0	0	0	0	-0.338	0	-0.403	0.304
hsa-mir-99b	-983	19q13.41	0	0	0	0	0	0	0	0	0	0	0.277	0	0	0	0	0	0	0	0	0	0	0	0.288	0	0	0	0	-0.282	0	0	0	0	0.373	0	0	0	0	0	0	0	0	0	0	-0.338	0	-0.403	0.304
hsa-mir-133b	-981	6p12.2	0	0	-0.554	0	0	-0.346	0	0	0	-0.219	0	0	0	0	0	0	0	0	0	0.221	0	0	0	0	-0.217	0	0	0	0	0	0	0	0	0	0	0	0	0	0	0	0	0	0	0.21	0	0	0
hsa-mir-206	-981	6p12.2	0	0	-0.554	0	0	-0.346	0	0	0	-0.219	0	0	0	0	0	0	0	0	0	0.221	0	0	0	0	-0.217	0	0	0	0	0	0	0	0	0	0	0	0	0	0	0	0	0	0	0.21	0	0	0
hsa-mir-3181	-972	16q12.1	0	0	0	0	0	0	-0.351	0	0	0	0	0	0	0	0	0	-0.334	0	0	0	0	0	0	0	0	0	0	0	0	0	0	0	0	0	0	0	0	0	0	0	-0.249	0	-0.552	0	0	-0.412	0
hsa-mir-1293	-971	12q13.12	0	0	0	0	0	0.383	0	0	0	0	0	0.294	0.597	0	0	0	0	-0.455	0	0.329	0	0	0	0	0	0	0	0	0	0	0.364	0	0	0	0	0	0	0	0	0	0	0	0	-0.267	0	0.28	0
hsa-mir-15a	-971	13q14.2	0	-0.372	-0.415	-0.472	-0.7	-0.329	0	0	-0.349	0	0	0	0	0	-0.443	-0.318	0	0	-0.347	0	-0.44	-0.428	0	-0.52	0.346	0	0	0	0	0	0	-0.294	0	0	-0.235	0	-0.585	0	-0.411	-0.617	-0.316	0	-0.526	-0.267	0	0	0
hsa-mir-16-1	-971	13q14.2	0	-0.372	-0.415	-0.472	-0.7	-0.329	0	0	-0.349	0	0	0	0	0	-0.443	-0.318	0	0	-0.347	0	-0.44	-0.428	0	-0.52	0.346	0	0	0	0	0	0	-0.294	0	0	-0.235	0	-0.585	0	-0.411	-0.617	-0.316	0	-0.526	-0.267	0	0	0
hsa-mir-566	-968	3p21.31	0	0	0	0	0	0.336	0.289	0	-0.319	0	0	0	0	0	0	0	0	0	0	0	0	0	0	0	0	0.444	0	0	0	0	0	0	0	0	0	0	0	0.362	0	0	0	0	0	0	0	0	0
hsa-mir-4294	-967	10q11.23	0	0	0	0	0	0	-0.232	0	0	0	0	0	-0.215	-0.431	-0.423	0	0	0	-0.365	0	0	0	0	-0.269	-0.261	0	0	0	0	0	0	0	0	0	0	0	0	0	-0.328	0	0	0	0	0	0	0	0
hsa-mir-150	-966	19q13.33	0	0	0	0	0	0	0	0	0	0	0.277	0	0	0	0	0	0	0	0	0	0	0	0.288	-0.31	0	0	0	-0.282	0	0	0	0	0.373	0	0	0	0	0	0	0	0	0	0	-0.338	0	-0.403	0.304
hsa-mir-4324	-965	19q13.33	0	0	0	0	0	0	0	0	0	0	0.277	0	0	0	0	0	0	0	0	0	0	0	0.288	-0.31	0	0	0	-0.282	0	0	0	0	0.373	0	0	0	0	0	0	0	0	0	0	-0.338	0	-0.403	0.304
hsa-mir-4271	-961	3p21.31	0	0	0	0	0	0.336	0.289	0	-0.319	0	0	0	0	0	0	0	0	0	0	0	0	0	0	0	0	0.444	0	0	0	0	0	0	0	0	0	0	0	0.362	0	0	0	0	0	0	0	0	0
hsa-mir-645	-960	20q13.13	0	0	0	0	0	0.398	0	0	-0.272	0	0	0	0	0.23	0	0	0	0	0	0	0	0	0	0	0.286	0.44	0	0	0.215	0	0	0	0.535	0	0	0	0	0	0.202	0	0	0.241	0	0	0	0	0
hsa-mir-1302-5	-960	20q13.13	0	0	0	0	0	0.398	0	0	-0.272	0	0	0	0	0.23	0	0	0	0	0	0	0	0	0	0	0.286	0.44	0	0	0.215	0	0	0	0.535	0	0	0	0	0	0.202	0	0	0.241	0	0	0	0	0
hsa-mir-191	-959	3p21.31	0	0	0	0	0	0.336	0.289	0	-0.319	0	0	0	0	0	0	0	0	0	0	0	0	0	0	0	0	0.444	0	0	0	0	0	0	0	0	0	0	0	0.362	0	0	0	0	0	0	0	0	0
hsa-mir-425	-959	3p21.31	0	0	0	0	0	0.336	0.289	0	-0.319	0	0	0	0	0	0	0	0	0	0	0	0	0	0	0	0	0.444	0	0	0	0	0	0	0	0	0	0	0	0.362	0	0	0	0	0	0	0	0	0
hsa-mir-1291	-959	12q13.11	0	0	0	0	0	0.383	0	0	0	0	0	0.294	0	0	0	0	0	-0.455	0	0.329	0	0	0	0	0	0	0	0	0	0	0.364	0	0	0	0	0	0	0	0	0	0	0	0	-0.267	0	0.28	0
hsa-mir-220c	-959	19q13.33	0	0	0	0	0	0	0	0	0	0	0.277	0	0	0	0	0	0	0	0	0	0	0	0.288	-0.31	0	0	0	-0.282	0	0	0	0	0.373	0	0	0	0	0	0	0	0	0	0	-0.338	0	-0.403	0.304
hsa-mir-3201	-956	22q13.32	0	0	-0.338	0	0	0.339	0	0	0	0	0	0.263	0	0	0	0	0	0	0	0	0	0	0	0	0	0	0	0	0	0	0	0	0	0	0	0	0	0	0.227	0	0	0	0	0	0	0	0
hsa-mir-711	-955	3p21.31	0	0	0	0	0	0.336	0.289	0	-0.319	0	0	0	0	0	0	0	0	0	0	0	0	0	0	0	0	0.444	0	0	0	0	0	0	0	0	0	0	0	0.362	0	0	0	0	0	0	0	0	0
hsa-mir-2115	-953	3p21.31	0	0	0	0	0	0.336	0.289	0	-0.319	0	0	0	0	0	0	0	0	0	0	0	0	0	0	0	0	0.444	0	0	0	0	0	0	0	0	0	0	0	0.362	0	0	0	0	0	0	0	0	0
hsa-mir-3161	-952	11p11.2	0	-0.326	-0.364	0	0	0	0	0	0	0	0	0	0	0	0	0	0	0	-0.305	0	0	-0.317	0	0	0	0	0	0	0	0	0	0	0.551	0	0	0	0	0	0	0	0	0	0	0	0	0	0
hsa-mir-1226	-950	3p21.31	0	0	0	0	0	0.336	0.289	0	-0.319	0	0	0	0	0	0	0	0	0	0	0	0	0	0	0	0	0.444	0	0	0	0	0	0	0	0	0	0	0	0.362	0	0	0	0	0	0	0	0	0
hsa-mir-1259	-950	20q13.13	0	0	0	0	0	0.398	0	0	-0.272	0	0	0	0	0.23	0	0	0	0	0	0	0	0	0	0	0.286	0.44	0	0	0.215	0	0	0	0.535	0	0	0	0	0	0.202	0	0	0.241	0	0	0	0	0
hsa-mir-3190	-949	19q13.32	0	0	0	0	0	0	0	0	0	0	0.277	0	0	0	0	0	0	0	0	0	0	0	0.288	-0.31	0	0	0	-0.282	0	0	0	0	0.373	0	0	0	0	0	0	0	0	0	0	-0.338	0	-0.403	0.304
hsa-mir-3191	-949	19q13.32	0	0	0	0	0	0	0	0	0	0	0.277	0	0	0	0	0	0	0	0	0	0	0	0.288	-0.31	0	0	0	-0.282	0	0	0	0	0.373	0	0	0	0	0	0	0	0	0	0	-0.338	0	-0.403	0.304
hsa-mir-559	-948	2p21	0	0	0	0	0	0	0	0	0	0	0	0	0	0	0	0	0	0	0.255	0	0	0	0	0	0	0.417	0	0	0	0	0	0	0.549	0	0	0	0	0	0	0	0	0	0	-0.27	0	0.293	0
hsa-mir-4320	-948	18q21.1	0	0	0	0	0	0.41	0	0	0	0	0	0	0	-0.27	0	0	0	0	-0.283	0	0	0	0	0	-0.507	0.378	0	0	-0.278	0	0	0	0	0	-0.226	0	0	-0.457	-0.381	-0.505	0	0	-0.392	-0.295	0	0	0
hsa-mir-320e	-945	19q13.32	0	0	0	0	0	0	0	0	0	0	0.277	0	0	0	0	0	0	0	0	0	0	0	0.288	-0.31	0	0	0	-0.282	0	0	0	0	0.373	0	0	0	0	0	0	0	0	0	0	-0.338	0	-0.403	0.304
hsa-mir-1539	-943	18q21.1	0	0	0	0	0	0.41	0	0	0	0	0	0	0	-0.27	0	0	0	0	-0.283	0	0	0	0	0	-0.507	0.378	0	0	-0.278	0	0	0	0	0	-0.226	0	0	-0.457	-0.381	-0.505	0	0	-0.392	-0.295	0	0	0
hsa-mir-3185	-942	17q21.32	0	0	0	0	0	0	0	0	0	0	0	0	0	0	0	0	0	0	0	0	0	0	0	0	0	0	0	0	0	0	0	0	0	0	0	0.234	0	0	0	0	0	0	0	0	0	0	0.23
hsa-mir-196a-1	-941	17q21.32	0	0	0	0	0	0	0	0	0	0	0	0	0	0	0	0	0	0	0	0	0	0	0	0	0	0	0	0	0	0	0	0	0	0	0	0.234	0	0	0	0	0	0	0	0	0	0	0.23
hsa-mir-10a	-940	17q21.32	0	0	0	0	0	0	0	0	0	0	0	0	0	0	0	0	0	0	0	0	0	0	0	0	0	0	0	0	0	0	0	0	0	0	0	0.234	0	0	0	0	0	0	0	0	0	0	0.23
hsa-mir-3160-1	-939	11p11.2	0	-0.326	-0.364	0	0	0	0	0	0	0	0	0	0	0	0	0	0	0	-0.305	0	0	-0.317	0	0	0	0	0	0	0	0	0	0	0.551	0	0	0	-0.321	0	0	0	0	0	0	0	0	0	0
hsa-mir-3160-2	-939	11p11.2	0	-0.326	-0.364	0	0	0	0	0	0	0	0	0	0	0	0	0	0	0	-0.305	0	0	-0.317	0	0	0	0	0	0	0	0	0	0	0.551	0	0	0	-0.321	0	0	0	0	0	0	0	0	0	0
hsa-mir-769	-939	19q13.32	0	0	0	0	0	0	0	0	0	0	0.277	0	0	0	0	0	0	0	0	0	0	0	0.288	-0.31	0	0	0	-0.282	0	0	0	0	0.373	0	0	0	0	0	0	0	0	0	0	-0.338	0	-0.403	0.304
hsa-let-7a-3	-939	22q13.31	0	0	-0.338	0	0	0.339	0	0	0	0	0	0.263	0	0	0	0	0	0	0	0	0	0	0	0	0	0	0	0	0	0	0	0	0	0	0	0	0	0	0.227	0	0	0	0	0	0	0	0
hsa-let-7b	-939	22q13.31	0	0	-0.338	0	0	0.339	0	0	0	0	0	0.263	0	0	0	0	0	0	0	0	0	0	0	0	0	0	0	0	0	0	0	0	0	0	0	0	0	0	0.227	0	0	0	0	0	0	0	0
hsa-mir-1203	-937	17q21.32	0	0	0	0	0	0	0	0	0	0	0	0	0	0	0	0	0	0	0	0	0	0	0	0	0	0	0	0	0	0	0	0	0	0	0	0.234	0	0	0	0	0	0	0	0	0	0	0.23
hsa-mir-330	-937	19q13.32	0	0	0	0	0	0	0	0	0	0	0.277	0	0	0	0	0	0	0	0	0	0	0	0.288	-0.31	0	0	0	-0.282	0	0	0	0	0.373	0	0	0	0	0	0	0	0	0	0	-0.338	0	-0.403	0.304
hsa-mir-642	-937	19q13.32	0	0	0	0	0	0	0	0	0	0	0.277	0	0	0	0	0	0	0	0	0	0	0	0.288	-0.31	0	0	0	-0.282	0	0	0	0	0.373	0	0	0	0	0	0	0	0	0	0	-0.338	0	-0.403	0.304
hsa-mir-152	-936	17q21.32	0	0	0	0	0	0	0	0	0	0	0	0	0	0	0	0	0	0	0	0	0	0	0	0	0	0	0	0	0	0	0	0	0	0	0	0.234	0	0	0	0	0	0	0	0	0	0	0.23
hsa-mir-3156-1	-933	10q11.21	0	0	0	0	0	0	-0.232	0	0	0	0	0	-0.215	-0.431	-0.423	0	0	0	0	0	0	0	0	-0.269	-0.261	0	0	0	0	0	0	0	0	0	0	0	0	0	-0.328	0	0	0	0	0	0	0	0
hsa-mir-147b	-933	15q21.1	0	0	0	0	0	-0.355	0	0	-0.336	-0.381	0	0	0	0	0	-0.345	0	0	0	0	-0.338	-0.41	0	-0.406	0	0	0	0	0	0	0	0	0	0	0	0	0	0	0	-0.5	-0.312	0	0	0	0	0	0
hsa-mir-1249	-932	22q13.31	0	0	-0.338	0	0	0.339	0	0	0	0	0	0.263	0	0	0	0	0	0	0	0	0	0	0	0	0	0	0	0	0	0	0	0	0	0	0	0	0	0	0.227	0	0	0	0	0	0	0	0
hsa-mir-586	-929	6p21.1	0	0	-0.554	0	0	-0.346	0	0	0	-0.219	0	0	0	0	0	0	0	0	0	0.221	0	0	0	0	-0.217	0	0	0	0	0	0	0	0	0	0	0	0	0	0	0	0	0	0	0.21	0	0	0
hsa-mir-564	-927	3p21.31	0	0	0	0	0	0.336	0.289	0	-0.319	0	0	0	0	0	0	0	0	0	0	0	0	0	0	0	0	0.444	0	0	0	0	0	0	0	0	0	0	0	0.362	0	0	0	0	0	0	0	0	0
hsa-mir-138-1	-921	3p21.32	0	0	0	0	0	0.336	0.289	0	-0.319	0	0	0	0	0	0	0	0	0	0	0	0	0	0	0	0	0.444	0	0	0	0	0	0	0	0	0	0	0	0.362	0	0	0	0	0	0	0	0	0
hsa-mir-1282	-921	15q15.3	0	0	0	0	0	-0.355	0	0	-0.336	-0.381	0	0	0	0	0	-0.345	0	0	0	0	-0.338	-0.41	0	-0.406	0	0	0	0	0	0	0	0	0	0	0	0	0	0	0	-0.5	-0.312	0	0	0	0	0	0
hsa-mir-670	-917	11p11.2	0	-0.326	-0.364	0	0	0	0	0	-0.319	0	0	0	0	0	0	0	0	0	-0.305	0	0	-0.317	0	0	0	0	0	0	0	0	0	0	0.551	0	0	0	-0.321	0	0	0	0	0	0	0	0	0	0
hsa-mir-129-2	-917	11p11.2	0	-0.326	-0.364	0	0	0	0	0	-0.319	0	0	0	0	0	0	0	0	0	-0.305	0	0	-0.317	0	0	0	0	0	0	0	0	0	0	0.551	0	0	0	-0.321	0	0	0	0	0	0	0	0	0	0
hsa-mir-4315-1	-917	17q21.31	0	0	0	0	0	0	0	0	0	0	0	0	0	0	0	0	0	-0.406	0	0	0	0	0	0	0	0	0	0	0	0	0	0	0	0	0	0.234	0	0	0	0	0	0	0	0	0	0	0.23
hsa-mir-4323	-910	19q13.2	0	0	0	0	0	0	0	0	0	0	0.277	0	0	0	0	0	0	0	0	0	0	0	0.288	-0.31	0	0	0	-0.282	0	0	0	0	0.373	0	0	0	0	0	0	0	0	0	0	-0.338	0	-0.403	0.304
hsa-mir-627	-909	15q15.1	0	0	0	0	0	-0.355	0	0	-0.336	-0.381	0	0	0	0	0	-0.345	0	0	0	0	-0.338	-0.41	0	-0.406	0	0	0	0	0	0	0	0	0	0	0	0	0	0	0	-0.5	-0.312	0	0	0	0	0	0
hsa-mir-4319	-909	18q12.3	0	0	0	0	0	0.41	0	0	0	0	0	0	0	-0.27	0	0	0	0	-0.283	0	0	0	0	0	-0.507	0.378	0	0	-0.278	0	0.224	0	0	0	-0.226	0	0	-0.457	-0.381	-0.505	0	0	-0.392	-0.295	0	0	0
hsa-mir-3197	-909	21q22.2	0	0	0	0	0	0	0	0	0	0	0	0	0	0	0	0	0	0	0	0	0	0	0.236	0	-0.288	0.73	0	0	0	0	0	0	0	0	0	0	0	0	0	-0.423	0	0	0	0	0	0	0.212
hsa-mir-33a	-907	22q13.2	0	0	-0.338	0	0	0.339	0	0	0	0	0	0.263	0	0	0	0	0	0	0	0	0	0	0	0	0	0	0	0	0	0	0	0	0	0	0	0	0	0	0.227	0	0	0	0	0	0	0	0
hsa-mir-4310	-906	15q15.1	0	0	0	0	0	-0.355	0	0	-0.336	-0.381	0	0	0	0	0	-0.345	0	0	0	0	-0.338	-0.41	0	-0.406	0	0	0	0	0	0	0	0	0	0	0	0	0	0	0	-0.5	-0.312	0	0	0	0	0	0
hsa-mir-626	-905	15q15.1	0	0	0	0	0	-0.355	0	0	-0.336	-0.381	0	0	0	0	0	-0.345	0	0	0	0	-0.338	-0.41	0	-0.406	0	0	0	0	0	0	0	0	0	0	0	0	0	0	0	-0.5	-0.312	0	0	0	0	0	0
hsa-mir-3168	-902	13q14.11	0	-0.372	0	-0.472	-0.7	-0.329	0	0	-0.349	0	0	0	0	0	-0.443	-0.318	0	0	-0.347	0	-0.44	-0.428	0	-0.52	0.346	0	0	0	0	0	0	-0.294	0	0	-0.235	0	-0.585	0	-0.411	-0.617	-0.316	0	-0.526	-0.267	0	0	0
hsa-mir-1274a	-901	5p13.1	0	0	0	0	0	0.282	0	0.218	0	0	0	0	0	0	0	0	0	0	0	0	0	0	0	0	0	0	0	0	-0.375	0	0	0	0	0	0	0	0	0	0	0	0	0	-0.543	0	0	0	0
hsa-mir-486	-901	8p11.21	0	0	0	0	-0.678	0.231	0.4	0	0	0	0	0	0	0	0	0	0	0	0	0	0	-0.256	0	0	0	0	0	-0.489	0	0	0	0	0	0	0	0	0	0	0	0	0	0	0	0	0	0	0
hsa-mir-2117	-901	17q21.31	0	0	0	0	0	0	0	0	0	0	0	0	0	0	0	0	0	-0.406	0	0	0	0	0	-0.355	0	0	0	0	0	0	0	0	0	0	0	0.234	0	0	0	0	0	0	0	0	0	0	0.23
hsa-mir-1281	-901	22q13.2	0	0	-0.338	0	0	0.339	0	0	0	0	0	0.263	0	0	0	0	0	0	0	0	0	0	0	0	0	0	0	0	0	0	0	0	0	0	0	0	0	0	0.227	0	0	0	0	0	0	0	0
hsa-mir-320d-1	-900	13q14.11	0	-0.372	0	-0.472	-0.7	-0.329	0	0	-0.349	0	0	0	0	0	-0.443	-0.318	0	0	-0.347	0	-0.44	-0.428	0	-0.52	0.346	0	0	0	0	0	0	-0.294	0	0	-0.235	0	-0.585	0	-0.411	-0.617	-0.316	0	-0.526	-0.267	0	0	0
hsa-mir-621	-900	13q14.11	0	-0.372	0	-0.472	-0.7	-0.329	0	0	-0.349	0	0	0	0	0	-0.443	-0.318	0	0	-0.347	0	-0.44	-0.428	0	-0.52	0.346	0	0	0	0	0	0	-0.294	0	0	-0.235	0	-0.585	0	-0.411	-0.617	-0.316	0	-0.526	-0.267	0	0	0
hsa-mir-30c-1	-899	1p34.2	0	-0.264	0	-0.41	-0.771	-0.432	0	0	-0.353	-0.303	0	0	0	-0.42	-0.395	0	0	0.204	-0.331	0	-0.298	0	0	-0.436	0	0.461	0	0	0	0	0	0	0.556	0	0	0	0	0	0	0	0	0	0	0	0	0	0
hsa-mir-30e	-899	1p34.2	0	-0.264	0	-0.41	-0.771	-0.432	0	0	-0.353	-0.303	0	0	0	-0.42	-0.395	0	0	0.204	-0.331	0	-0.298	0	0	-0.436	0	0.461	0	0	0	0	0	0	0.556	0	0	0	0	0	0	0	0	0	0	0	0	0	0
hsa-mir-641	-896	19q13.2	0	0	0	0	0	0	0	0	0	0	0.277	0	0	0	0	0	0	0	0	0	0	0	0.288	-0.31	0	0	0	-0.282	0	0	0	0	0.373	0	0	0	0	0	0	0	0	0	0	-0.338	0	-0.403	0.304
hsa-mir-4305	-891	13q14.11	0	-0.372	0	-0.472	-0.7	-0.329	0	0	-0.349	0	0	0	0	0	-0.443	-0.318	0	0	-0.347	0	-0.44	-0.428	0	-0.52	0.346	0	0	0	0	0	0	-0.294	0	0	-0.235	0	-0.585	0	-0.411	-0.617	-0.316	0	-0.526	-0.267	0	0	0
hsa-mir-574	-881	4p14	0	0	0	0	1.449	-0.357	0	0	0	0	0	0	0	-0.425	0	0.202	0	0	0	0	0	0	0	0	-0.205	0	0	0	0	0	0	0	0	0	0	0	0	0	0	0	0	0	0	0	0.266	0	0
hsa-mir-658	-876	22q13.1	0	0	-0.338	0	0	0.339	0	0	0	0	0	0.263	0	0	0	0	0	0	0	0	0	0	0	0	0	0	0	0	0	0	0	0	0	0	0	0	0	0	0.227	0	0	0	0	0	0	0	0
hsa-mir-659	-876	22q13.1	0	0	-0.338	0	0	0.339	0	0	0	0	0	0.263	0	0	0	0	0	0	0	0	0	0	0	0	0	0	0	0	0	0	0	0	0	0	0	0	0	0	0.227	0	0	0	0	0	0	0	0
hsa-mir-26a-1	-875	3p22.2	0	0	0	0	0	0.336	0.289	0	-0.319	0	0	0	0	0	0	0	0	0	0	0	0	0	0	0	0	0.444	0	0	0	0	0	0	0	0	0	0	0	0.362	0	0	0	0	0	0	0	0	0
hsa-mir-4255	-872	1p34.3	0	-0.264	0	-0.41	-0.771	-0.432	0	0	-0.353	-0.303	0	0	0	-0.42	-0.395	0	0	0.204	-0.331	0	-0.298	0	0	-0.436	0	0.461	0	0	0	0	0	0	0.556	0	0	0	0	0	0	0	0	0	0	0	0	0	0
hsa-mir-924	-868	18q12.3	0	0	0	0	0	0.41	0	0	0	0	0	0	0	-0.27	0	0	0	0	-0.283	0	0	0	0	0	-0.507	0.378	0	0	-0.278	0	0.224	0	0	0	-0.226	0	0	-0.457	-0.381	-0.505	0	0	-0.392	-0.295	0	0	0
hsa-mir-802	-867	21q22.12	0	0	0	0	0	0	0.612	0	0	0	0	0	0	0	0	0	0	0	0	0	0	0	0.236	0	-0.288	0.73	0	0	0	0	0	0	0	0	0	0	0	0	0	-0.423	0	0	0	0	0	0	0.212
hsa-mir-1200	-866	7p14.2	0	0	0	0	0	0	0	0	0	0	0	0	0	-0.255	0	0	0	0	0	0	0	0	0	0	0	0.452	0	0	0	0	0.236	-0.229	0.54	0	0	0.282	0	0	0.523	0	0	0	0	0.683	0	0	0
hsa-mir-1255b-1	-862	4p14	0	0	0	0	1.449	-0.357	0	0	0	0	0	0	0	-0.425	0	0.202	0	0	0	0	0	0	0	0	-0.205	0	0	0	0	0	0	0	0	0	0	0	0	0	0	0	0	0	0	0	0.266	0	0
hsa-mir-580	-860	5p13.2	0	0	0	0	0	0.282	0	0.218	0	0	0	0	0	0	0	0	0	0	0	0	0	0	0	0	0	0	0	0	-0.375	0	0	0	0	0	0	0	0	0	0	0	0	0	-0.543	0	0	0	0
hsa-mir-128-2	-858	3p22.3	0	0	0	0	0	0.336	0.289	0	-0.319	0	0	0	0	0	0	0	0	0	0	0	0	0	0	0	0	0.444	0	0	0	0	0	0	0	0	0	0	0	0.362	0	0	0	0	0	0	0	0	0
hsa-mir-2909	-855	17q12	0	0	-0.379	0	0	0	0	0	0	0	0	0	0	0	0	0	0	-0.406	0	0	0	0	0	-0.355	-0.298	0	0	0	0	0	0	0	0	0	0	0	0	0	0	0	0	0	0	0	0	0	0.23
hsa-mir-552	-853	1p34.3	0	-0.264	0	-0.41	-0.771	-0.432	0	0	-0.353	-0.303	0	0	0	-0.42	-0.395	0	0	0.204	-0.331	0	-0.298	0	0	-0.436	0	0.461	0	0	0	0	0	0	0.556	0	0	0	0	0	0	0	0	0	0	0	0	0	0
hsa-mir-4318	-853	18q12.2	0	0	0	0	0	0.41	0	0	0	0	0	0	0	-0.27	0	0	0	0	-0.283	0	0	0	0	0	-0.507	0.378	0	0	-0.278	0	0.224	0	0	0	-0.226	0	0	-0.457	-0.381	-0.505	0	0	-0.392	-0.295	0	0	0
hsa-mir-548n	-851	7p14.3	0	0	0	0	0	0	0	0	0	0	0	0	0	-0.255	0	0	0	0	0	0	0	0	0	0	0	0.452	0	0	0	0	0.236	-0.229	0.54	0	0	0.282	0	0	0.523	0	0	0	0	0.683	0	0	0
hsa-mir-1233-2	-850	15q14	0	0	0	0	0	-0.355	0	0	-0.336	-0.381	0	0	0	0	0	-0.345	0	0	0	0	-0.338	-0.41	0	-0.406	0	0	0	0	0	0	0	0	0	0	0	0	0	0	0	-0.5	-0.312	0	0	0	0	0	0
hsa-mir-1233-1	-849	15q14	0	0	0	0	0	-0.355	0	0	-0.336	-0.381	0	0	0	0	0	-0.345	0	0	0	0	-0.338	-0.41	0	-0.406	0	0	0	0	0	0	0	0	0	0	0	0	0	0	0	-0.5	-0.312	0	0	0	0	0	0
hsa-mir-1275	-844	6p21.31	0	0	-0.554	0	0	-0.346	0	0	0	-0.219	0	0	0	0	0	0	0	0	0	0.221	0	0	0	0	-0.217	0	0	0	0	0	0	0	0	0	0	0	0	0	0	0	0	0	0	0.21	0	0	0
hsa-mir-1826	-844	16p11.2	0	0	0	0	0	0	0	0	0	0	0	0	0	0	0	0	0	0	0	0	0	0	0	0	0	0	0	0	0	0	0	0	0.485	0	0	0	0	0	0	0	-0.249	0	-0.552	0	0	-0.412	0
hsa-mir-1289-1	-844	20q11.22	0	0	0	0	0	0.398	0	0	0	0	0	0	0	0.23	0	0	0	0	0	0	0	0	0	0	0.286	0.44	0	0	0.215	0	0	0	0.535	0	0	0	0	0	0.202	0	0	0.241	0	0	0	0	0
hsa-mir-499	-841	20q11.22	0	0	0	0	0	0.398	0	0	0	0	0	0	0	0.23	0	0	0	0	0	0	0	0	0	0	0.286	0.44	0	0	0.215	0	0	0	0.535	0	0	0	0	0	0.202	0	0	0.241	0	0	0	0	0
hsa-mir-187	-840	18q12.2	0	0	0	0	0	0.41	0	0	0	0	0	0	0	-0.27	0	0	0	0	-0.283	0	0	0	0	0	-0.507	0.378	0	0	-0.278	0	0.224	0	0	0	-0.226	0	0	-0.457	-0.381	-0.505	0	0	-0.392	-0.295	0	0	0
hsa-mir-219-1	-838	6p21.32	0	0	-0.554	0	0	-0.346	0	0	0	-0.219	0	0	0	0	0	0	0	0	0	0.221	0	0	0	0	-0.217	0	0	0	0	0	0	0	0	0	0	0	0	0	0	0	0	0	0	0.21	0	0	0
hsa-mir-644	-837	20q11.22	0	0	0	0	0	0.398	0	0	0	0	0	0	0	0.23	0	0	0	0	0	0	0	0	0	0	0.286	0.44	0	0	0.215	0	0	0	0.535	0	0	0	0	0	0.202	0	0	0.241	0	0	0	0	0
hsa-mir-3172	-836	14q12	0	0	0	0	0	-0.366	0	0	-0.301	-0.45	0	0	0	0	0	0	0	0	-0.222	0	0	0	0	-0.515	0	0	0	-0.316	-0.36	0	0	0	0	0	0	0	0	0	0	-0.344	0	0	-0.212	0	0	0	0
hsa-mir-550-2	-835	7p14.3	0	0	0	0	0	0	0	0	0	0	0	0	0	-0.255	0	0	0	0	0	0	0	0	0	0	0	0.452	0	0	0	0	0.236	-0.229	0.54	0	0	0.282	0	0	0.523	0	0	0	0	0.683	0	0	0
hsa-mir-558	-834	2p22.3	0	0	0	0	0	0	0	0	0	0	0	0	0	0	0	0	0	0	0.255	0	0	0	0	0	0	0.417	0	0	0	0	0	0	0.549	0	0	0	0	0	0	0	0	0	0	-0.27	0	0.293	0
hsa-mir-579	-832	5p13.3	0	0	0	0	0	0.282	0	0.218	0	0	0	0	0	0	0	0	0	0	0	0	0	0	0	0	0	0	0	0	-0.375	0	0	0	0	0	0	0	0	0	0	0	0	0	-0.543	0	0	0.29	0
hsa-mir-4254	-830	1p35.2	0	-0.264	0	-0.41	-0.771	-0.432	0	0	-0.353	-0.303	0	0	0	-0.42	-0.395	0	0	0.204	-0.331	0	-0.298	0	0	-0.436	0	0.461	0	0	0	0	0	0	0.556	0	0	0	0	0	0	0	0	0	0	0	0	0	0
hsa-mir-4279	-828	5p13.3	0	0	0	0	0	0.282	0	0.218	0	0	0	0	0	0	0	0	0	0	0	0	0	0	0	0	0	0	0	0	-0.375	0	0	0	0	0	0	0	0	0	0	0	0	0	-0.543	0	0	0.29	0
hsa-mir-1236	-828	6p21.33	0	0	-0.554	0	0	-0.346	0	0	0	-0.219	0	0	0	0	0	0	0	0	0	0.221	0	0	0	0	-0.217	0	0	0	0	0	0	0	0	0	0	0	0	0	0	0	0	0	0	0.21	0	0	0
hsa-mir-4327	-827	21q22.11	0	0	0	0	0	0	0.612	0	0	0	0	0	0	0	0	0	0	0	0	0	0	0	0.236	0	-0.288	0.73	0	0	0	0	0	0	0	0	0	0	0	0	0	-0.423	0	0	0	0	0	0	0.212
hsa-mir-624	-825	14q12	0	0	0	0	0	-0.366	0	0	-0.301	-0.45	0	0	0	0	0	0	0	0	-0.222	0	0	0	0	-0.515	0	0	0	-0.316	-0.36	0	0	0	0	0	0	0	0	0	0	-0.344	0	0	-0.212	0	0	0	0
hsa-mir-211	-824	15q13.3	0	0	0	0	0	-0.355	0	0	-0.336	-0.381	0	0	0	0	0	-0.345	0	0	0	0	-0.338	-0.41	0	-0.406	0	0	0	0	0	0	0	0	0	0	0	0	0	0	0	-0.5	-0.312	0	0	0	0	0	0
hsa-mir-466	-823	3p23	0	0	0	0	0	0.336	0.289	0	-0.319	0	0	0	0	0	0	0	0	0	0	0	0	0	0	0	0	0.444	0	0	0	0	0	0	0	0	0	0	0	0.362	0	0	0	0	0	0	0	0	0
hsa-mir-3200	-822	22q12.2	0	0	-0.338	0	0	0.339	0	0	0	0	0	0.263	0	0	0	0	0	0	0	0	0	0	0	0	0	0	0	0	0	0	0	0	0	0	0	0	0	0	0.227	0	0	0	0	0	0	0	0
hsa-mir-762	-820	16p11.2	0	0	0	0	0	0	0	0	0	0	0	0	0	0	0	0	0	0	0	0	0	0	0	0	0	0	0	0	0	0	0	0	0.485	0	0	0	0	0	0	0	-0.273	0	-0.552	0	0	-0.412	0
hsa-mir-1825	-820	20q11.21	0	0	0	0	0	0.398	0	0	0	0	0	0	0	0.23	0	0	0	0	0	0	0	0	0	0	0.286	0.44	0	0	0.215	0	0	0	0.535	0	0	0	0	0	0.202	0	0	0.241	0	0	0	0	0
hsa-mir-632	-819	17q11.2	0	0	-0.379	0	0	0	0	0	0	0	0	0	0	0	0	0	0	-0.406	0	0	0	0	0	-0.355	-0.298	0	0	0	0	0	0	0	0	0	0	0	0	0	0	0	0	0	0	0	0	0	0.23
hsa-mir-877	-818	6p21.33	0	0	-0.554	0	0	-0.346	0	0	0	-0.219	0	0	0	0	0	0	0	0	0	0.221	0	0	0	0	-0.217	0	0	0	0	0	0	0	0	0	0	0	0	0	0	0	0	0	0	0.21	0	0	0
hsa-mir-550-1	-816	7p14.3	0	0	0	0	0	0	0	0	0	0	0	0	0	-0.255	0	0	0	0	0	0	0	0	0	0	0	0.452	0	0	0	0	0.236	-0.229	0.54	0	0	0.282	0	0	0.523	0	0	0	0	0.683	0	0	0
hsa-mir-3193	-815	20q11.21	0	0	0	0	0	0.398	0	0	0	0	0	0	0	0.23	0	0	0	0	0	0	0	0	0	0	0.286	0.44	0	0	0.215	0	0	0	0.535	0	0	0	0	0	0.202	0	0	0.241	0	0	0	0	0
hsa-mir-938	-813	10p11.23	0	0	0	0	0	0	-0.232	0.216	0	0	0	0	-0.215	0	-0.423	0	0	0	0	0	0	0	0	0	0	0	0	0	0	0	0	0	0	0	0	0	0	0	-0.328	0	0	0	0	0	0	0.457	0
hsa-mir-193a	-813	17q11.2	0	0	-0.379	0	0	0	0	0	0	0	0	0	0	0	0	0	0	-0.406	0	0	0	0	0	-0.355	-0.298	0	0	0	0	0	0	0	0	0	0	0	0	0	0	0	0	0	0	0	0	0	0.23
hsa-mir-365-2	-813	17q11.2	0	0	-0.379	0	0	0	0	0	0	0	0	0	0	0	0	0	0	-0.406	0	0	0	0	0	-0.355	-0.298	0	0	0	0	0	0	0	0	0	0	0	0	0	0	0	0	0	0	0	0	0	0.23
hsa-mir-3148	-812	8p12	0	0	0	0	-0.678	0.231	0.4	0	0	0	0	0	0	0	0	0	0	0	0	0	0	-0.256	0	0	0	0	0	-0.489	0	0	0	0	0	0	0	0	0	0	0	0	0	0	-0.466	0	0	0	0
hsa-mir-604	-812	10p11.23	0	0	0	0	0	0	-0.232	0.216	0	0	0	0	-0.215	0	-0.423	0	0	0	0	0	0	0	0	0	0	0	0	0	0	0	0	0	0	0	0	0	0	0	-0.328	0	0	0	0	0	0	0.457	0
hsa-mir-873	-805	9p21.1	0	0	0	0	-0.507	0	0	0	0.235	0	0	0	-0.335	0	0	-0.445	0	0	0	0	0	0	0	0	0	0.413	0	-0.539	0	0	0	0	0	0	-0.583	0	0	0	0	0	0	0	0	0	0	0	0
hsa-mir-876	-805	9p21.1	0	0	0	0	-0.507	0	0	0	0.235	0	0	0	-0.335	0	0	-0.445	0	0	0	0	0	0	0	0	0	0.413	0	-0.539	0	0	0	0	0	0	-0.583	0	0	0	0	0	0	0	0	0	0	0	0
hsa-mir-4275	-804	4p15.1	0	0	0	0	1.449	-0.357	0	0	0	0	0	0	0	-0.425	0	0.202	0	0	0	0	0	0	0	0	-0.205	0	0	0	0	0	0	0	0	0	0	0	0	0	0	0	0	0	0	0	0.266	0	0
hsa-mir-3184	-802	17q11.2	0	0	-0.379	0	0	0	0	0	0	0	0	0	0	0	0	0	0	-0.406	0	0	0	0	0	-0.355	-0.298	0	0	0	0	0	0	0	0	0	0	0	0	0	0	0	0	0	0	0	0	0	0.23
hsa-mir-423	-802	17q11.2	0	0	-0.379	0	0	0	0	0	0	0	0	0	0	0	0	0	0	-0.406	0	0	0	0	0	-0.355	-0.298	0	0	0	0	0	0	0	0	0	0	0	0	0	0	0	0	0	0	0	0	0	0.23
hsa-mir-4288	-801	8p21.1	0	0	0	0	-0.678	0.231	0.4	0	0	0	0	0	0	0	0	0	0	0	0	0	0	-0.256	0	0	0	0	0	-0.489	0	0	0	0	0	0	0	0	0	0	0	0	0	0	-0.466	0	0	0	0
hsa-mir-3199-1	-801	22q12.1	0	0	0	0	0	0.339	0	0	0	0	0	0.263	0	0	0	0	0	0	0	0	0	0	0	0	0	0	0	0	0	0	0	0	0	0	0	0	0	0	0.227	0	0	0	0	0	0	0	0
hsa-mir-3199-2	-801	22q12.1	0	0	0	0	0	0.339	0	0	0	0	0	0.263	0	0	0	0	0	0	0	0	0	0	0	0	0	0	0	0	0	0	0	0	0	0	0	0	0	0	0.227	0	0	0	0	0	0	0	0
hsa-mir-4263	-800	2p23.2	0	0	0	0	0	0	0	0	0	0	0	0	0	0	0	0	0	0	0.255	0	0	0	0	0	0	0.417	0	0	0	0	0	0	0.549	0	0	0	0	0	0	0	0	0	0	-0.27	0	0.293	0
hsa-mir-610	-799	11p14.1	0	-0.326	-0.364	0	0	0	0	0	-0.319	0	0	0	0	0	0	-0.297	0	0	-0.305	0	0	-0.317	0	0	0	0	0	0	0	0	0	0	0.551	0	0	0	-0.321	0	0	0	0	0	0	0	0	0	0
hsa-mir-3171	-799	14q12	0	0	0	0	0	-0.366	0	0	-0.301	-0.45	0	0	0	0	0	0	0	0	-0.222	0	0	0	0	-0.515	0	0	0	-0.316	-0.36	0	0	0	0	0	0	0	0	0	0	-0.344	0	0	-0.212	0	0	0	0
hsa-mir-302f	-797	18q12.1	0	0	0	0	0	0.41	0	0	0	0	0	0	0	-0.27	0	0	0	0	-0.283	0	0	0	0	0	-0.248	0.378	0	0	-0.278	0	0.224	0	0	0	-0.226	0	0	-0.457	-0.381	-0.505	0	0	0	-0.295	0	0	0
hsa-mir-4287	-796	8p21.1	0	0	0	0	-0.678	0.231	0.4	0	0	0	0	0	0	0	0	0	0	0	0	0	0	-0.256	0	0	0	0	0	-0.489	0	0	0	0	0	0	0	0	0	0	0	0	0	0	-0.466	0	0	0	0
hsa-mir-4307	-793	14q12	0	0	0	0	0	-0.366	0	0	-0.301	-0.45	0	0	0	0	0	0	0	0	-0.222	0	0	0	0	-0.515	0	0	0	-0.316	-0.36	0	0	0	0	0	0	0	0	0	0	-0.344	0	0	-0.212	0	0	0	0
hsa-mir-196b	-792	7p15.2	0	0	0	0	0	0	0	0	0	0	0	0	0	-0.255	0	0	0	0	0	0	0	0	0	0	0	0.452	0	0	0	0	0.236	-0.229	0.54	0	0	0.282	0	0	0.523	0	0	0	0	0.683	0	0	0
hsa-mir-144	-792	17q11.2	0	0	-0.379	0	0	0	0	0	0	0	0	0	0	0	0	0	0	-0.406	0	0	0	0	0	-0.355	-0.298	0	0	0	0	0	0	0	0	0	0	0	0	0	0	0	0	0	0	0	0	0	0.23
hsa-mir-451	-792	17q11.2	0	0	-0.379	0	0	0	0	0	0	0	0	0	0	0	0	0	0	-0.406	0	0	0	0	0	-0.355	-0.298	0	0	0	0	0	0	0	0	0	0	0	0	0	0	0	0	0	0	0	0	0	0.23
hsa-mir-3143	-791	6p22.1	0	0	-0.554	0	0	-0.346	0	0	0	-0.219	0	0	0	0	0	0	0	0	0	0.221	0	0	0	0	-0.217	0	0	0	0	0	0	0	0	0	0	0	0	0	0	0	0	0	0	0.21	0	0	0
hsa-mir-1976	-790	1p36.11	0	-0.264	0	-0.41	-0.771	-0.432	0	0	-0.353	-0.303	0	0	0	-0.42	-0.395	0	0	0.204	-0.331	0	-0.298	0	0	-0.436	0	0.461	0	0	0	0	0	0	0.556	0	0	0	0	0	0	0	0	0	0	0	0	0	0
hsa-mir-548h-4	-790	8p21.2	0	0	0	0	-0.678	0.231	0.4	0	0	0	0	0	0	0	0	0	0	0	0	0	0	-0.256	0	0	0	0	0	-0.489	0	0	0	0	0	0	0	0	0	0	0	0	0	0	-0.466	0	0	0	0
hsa-mir-155	-790	21q21.3	0	0	0	0	0	0	0.612	0	0	0	0	0	0	0	0	0	0	0	0	0	0	0	0.236	0	-0.288	0.73	0	0	0	0	0	0	0	0	0	0	0	0	0	-0.423	0	0	0	0	0	0	0.212
hsa-mir-548j	-790	22q12.1	0	0	0	0	0	0.339	0	0	0	0	0	0.263	0	0	0	0	0	0	0	0	0	0	0	0	0	0	0	0	0	0	0	0	0	0	0	0	0	0	0.227	0	0	0	0	0	0	0	0
hsa-mir-663	-784	20p11.1	0	0	0	0	0	0.398	0	0	0	0	0	0	0	0.23	0	0	0	0	0	0	0	0	0	0	0.286	0.44	0	0	0.215	0	0	0	0.535	0	0	0	0	-0.407	0.202	0	0	0.241	0	0	0	0	0
hsa-mir-148a	-783	7p15.2	0	0	0	0	0	0	0	0	0	0	0	0	0	-0.255	0	0	0	0	0	0	0	0	0	0	0	0.452	0	0	0	0	0.236	-0.229	0.54	0	0	0.282	0	0	0.523	0	0	0	0	0.683	0	0	0
hsa-mir-4302	-783	12p12.1	0	0	0	0	0	0.383	0	0	0	0	0	0.294	0	0	0	0	0	-0.455	0	0.329	0	0.74	0	0	0	0	0	0	0	0	0.364	0	0	0.403	0	0	0	0	0	0	0	0	0	0	0	0	0
hsa-mir-548w	-783	16p12.1	0	0	0	0	0	0	0	0	0	0	0	0	0	0	0	0	0	0	0	0	0	0	0	0	0	0	0	0	0	0	0	0	0.485	0	0	0	0	0	0	0	-0.273	0	-0.552	0	0	-0.412	0
hsa-mir-1301	-779	2p23.3	0	0	0	0	0	0	0	0	0	0	0	0	0	0	0	0	0	0	0.255	0	0	0	0	0	0	0.417	0	0	0	0	0	0	0.549	0	0	0	0	0	0	0	0	0	0	-0.27	0	0.293	0
hsa-mir-2276	-773	13q12.12	0	-0.372	0	-0.472	-0.7	-0.329	0	0	0	0	0	0	0	0	-0.443	-0.318	0	0	-0.347	0	-0.44	-0.428	0	-0.52	0.346	0	0	0	0	0	0	-0.294	0	0	-0.235	0	-0.585	0	-0.411	-0.617	-0.316	0	-0.526	-0.267	0	0	0
hsa-mir-573	-772	4p15.2	0	0	0	0	-0.736	-0.357	0	0	0	0	0	0	0	-0.425	0	0.202	0	0	0	0	0	0	0	0	-0.205	0	0	0	0	0	0	0	0	0	0	0	0	0	0	0	0	0	0	0	0.266	0	0
hsa-mir-603	-772	10p12.2	0	0	0	0	0	0	-0.232	0.216	0	0	0	0	-0.215	0	-0.423	0	0	0	0	0	0	0	0	0	0	0	0	0	0	0	0	0	0	0	0	0	0	0	-0.328	0	0	0	0	0	0	0.457	0
hsa-mir-920	-770	12p12.1	0	0	0	0	0	0.383	0	0	0	0	0	0.294	0	0	0	0	0	-0.455	0	0.329	0	0.74	0	0	0	0	0	0	0	0	0.364	0	0	0.403	0	0	0	0	0	0	0	0	0	0	0	0	0
hsa-mir-208a	-767	14q11.2	0	0	0	0	0	-0.366	0	0	-0.301	0	0	0	0	0	0	0	0	0	0	0	0	0	0	-0.515	0	0	0	-0.316	-0.36	0	0	0	0	0	0	0	0	0	0	-0.344	0	0	-0.212	0	0	0	0
hsa-mir-208b	-767	14q11.2	0	0	0	0	0	-0.366	0	0	-0.301	0	0	0	0	0	0	0	0	0	0	0	0	0	0	-0.515	0	0	0	-0.316	-0.36	0	0	0	0	0	0	0	0	0	0	-0.344	0	0	-0.212	0	0	0	0
hsa-mir-3115	-763	1p36.12	0	-0.264	0	-0.41	-0.771	-0.432	0	0	-0.353	-0.303	0	0	0	-0.42	-0.395	0	0	0.204	-0.331	0	-0.298	0	0	0	0	0.461	0	0	0	0	0	0	0.556	0	0	0	0	0	0	0	0	0	0	0	0	0	0
hsa-mir-4253	-761	1p36.12	0	-0.264	0	-0.41	-0.771	-0.432	0	0	-0.353	-0.303	0	0	0	-0.42	-0.395	0	0	0.204	-0.331	0	-0.298	0	0	0	0	0.461	0	0	0	0	0	0	0.556	0	0	0	0	0	0	0	0	0	0	0	0	0	0
hsa-mir-650	-761	22q11.22	0	0	0	0	0	0.339	0	0	0	0	0	0.263	0	0	0	0	0	0	0	0	0	0	0	0	0	0	0	0	0	0	0	0	0	0	0	0	0	0	0.227	0	0	0	0	0	0	0	0
hsa-mir-1268	-756	15q11.2	0	0	0	0	0	-0.355	0	0	-0.336	-0.381	0	0	0	0	0	-0.345	0	0	0	0	-0.338	-0.41	0	-0.406	0	0	0	0	0	0	0	0	0	0	0	0	0	0	0	-0.5	-0.312	0	0	0	0	0	0
hsa-mir-320a	-753	8p21.3	0	0	0	0	-0.678	0.231	0.4	0	0	0	0	0	0	0	0	0	0	0	0	0	0	-0.256	0	0	0	0	0	-0.489	0	0	0	0	0	0	0	0	0	0	0	0	0	0	-0.466	0	0	0	0
hsa-mir-3118-6	-753	15q11.2	0	0	0	0	0	-0.355	0	0	-0.336	-0.381	0	0	0	0	0	-0.345	0	0	0	0	-0.338	-0.41	0	-0.406	0	0	0	0	0	0	0	0	0	0	0	0	0	0	0	-0.5	-0.312	0	0	0	0	0	0
hsa-mir-320c-2	-752	18q11.2	0	0	0	0	0	0.41	0	0	0	0	0	0	0	-0.27	0	0	0	0	-0.283	0	0	0	0	0	-0.248	0.378	0	0	-0.278	0	0.224	0	0	0	-0.226	0	0	-0.457	-0.381	-0.505	0	0	0	-0.295	0	0	0
hsa-mir-130b	-752	22q11.21	0	0	0	0	0	0.339	0	0	0	0	0	0.263	0	0	0	0	0	0	0	0	0	0	0	0	0	0	0	0	0	0	0	0	0	0	0	0	0	0	0.227	0	0	0	0	0	0	0	0
hsa-mir-301b	-752	22q11.21	0	0	0	0	0	0.339	0	0	0	0	0	0.263	0	0	0	0	0	0	0	0	0	0	0	0	0	0	0	0	0	0	0	0	0	0	0	0	0	0	0.227	0	0	0	0	0	0	0	0
hsa-mir-1915	-751	10p12.31	0	0	0	0	0	0	-0.232	0.216	0	0	0	0	-0.215	0	-0.423	0	0	0	0	0	0	0	0	0	0	0	0	0	0	0	0	0	0	0	0	0	0	0	-0.328	0	0	0	0	0	0	0.457	0
hsa-mir-1183	-749	7p15.3	0	0	0	0	0	0	0	0	0	0	0	0	0	-0.255	0	0	0	0	0	0	0	0	0	0	0	0.452	0	0	0	0	0.236	-0.229	0.54	0	0	0.282	0	0	0.523	0	0	0	0	0.683	0	0	0
hsa-mir-31	-749	9p21.3	0	0	-0.363	0	-0.507	0	0	0	0.235	0	0	0	-0.335	0	0	-0.445	0	0	0	0	0	0	0	0	0	0.413	0	-0.539	0	0	0	0	0	0	-0.583	0	0	0	0	0	0	0	0	0	0	0	0
hsa-mir-649	-748	22q11.21	0	0	0	0	0	0.339	0	0	0	0	0	0.263	0	0	0	0	0	0	0	0	0	0	0	0	0	0	0	0	0	0	0	0	0	0	0	0	0	0	0.227	0	0	0	0	0	0	0	0
hsa-mir-1256	-747	1p36.12	0	-0.264	0	-0.41	-0.771	-0.432	0	0	-0.353	-0.303	0	0	0	-0.42	-0.395	0	0	0.204	-0.331	0	-0.298	0	0	0	0	0.461	0	0	0	0	0	0	0.556	0	0	0	0	0	0	0	0	0	0	0	0	0	0
hsa-mir-3118-4	-745	15q11.2	0	0	0	0	0	-0.355	0	0	-0.336	-0.381	0	0	0	0	0	-0.345	0	0	0	0	-0.338	-0.41	0	-0.406	0	0	0	0	0	0	0	0	0	0	0	0	0	0	0	-0.5	-0.312	0	0	0	0	0	0
hsa-mir-491	-743	9p21.3	0	0	-0.363	0	-0.507	0	0	0	0.235	0	0	0	-0.335	0	0	-0.445	0	0	0	0	0	0	0	0	0	0.413	0	-0.539	0	0	0	0	0	0	-0.583	0	0	0	0	0	0	0	0	0	0	0	0
hsa-mir-1201	-743	14q11.2	0	0	0	0	0	-0.366	0	0	-0.301	0	0	0	0	0	0	0	0	0	0	0	0	0	0	-0.515	0	0	0	-0.316	-0.36	0	0	0	0	0	0	0	0	0	0	-0.344	0	0	-0.212	0	0	0	0
hsa-mir-1270-2	-742	19p12	0	0	0	0	0	0	0	0	0	0	0.277	0	0	0	0	-0.302	0	0	0	0	0	0	0.288	0	0	0	0	-0.282	0	0	0	0	0.373	0	0	0	0	0	0	0	0	0	0	-0.338	0	0	0.304
hsa-mir-218-1	-741	4p15.31	0	0	0	0	-0.736	0	0	0	0	0	0	0	0	-0.425	0	0.202	0	0	0	0	0	0	0	0	-0.205	0	0	0	0	0	0	0	0	0	0	0	0	0	0	0	0	0	0	0	0.266	0	0
hsa-mir-1270-1	-741	19p12	0	0	0	0	0	0	0	0	0	0	0.277	0	0	0	0	-0.302	0	0	0	0	0	0	0.288	0	0	0	0	-0.282	0	0	0	0	0.373	0	0	0	0	0	0	0	0	0	0	-0.338	0	0	0.304
hsa-mir-1286	-739	22q11.21	0	0	0	0	0	0.339	0	0	0	0	0	0.263	0	0	0	0	0	0	0	0	0	0	0	0	0	0	0	0	0	0	0	0	0	0	0	0	0	0	0.227	0	0	0	0	0	0	0	0
hsa-mir-3135	-738	3p24.3	0	0	0	0	0	0.336	0.289	0	-0.319	0	0	0	0	0	0	0	0	0	0	0	0	0	0	0	0	0.444	0	0	0	0	0	0	0	0	0	0	0	0.362	0	0	0	0	0	0	0	0	0
hsa-mir-548x	-738	21q21.1	0	0	0	0	0	0	0.612	0	0	0	0	0	0	0	0	-0.216	0	0	0	0	0	0	0.236	0	-0.288	0.73	0	0	0	0	0	0	0	0	0	0	0	0	0	-0.423	0	0	0	0	0	0	0.212
hsa-mir-1306	-738	22q11.21	0	0	0	0	0	0.339	0	0	0	0	0	0.263	0	0	0	0	0	0	0	0	0	0	0	0	0	0	0	0	0	0	0	0	0	0	0	0	0	0	0.227	0	0	0	0	0	0	0	0
hsa-mir-185	-737	22q11.21	0	0	0	0	0	0.339	0	0	0	0	0	0.263	0	0	0	0	0	0	0	0	0	0	0	0	0	0	0	0	0	0	0	0	0	0	0	0	0	0	0.227	0	0	0	0	0	0	0	0
hsa-mir-3146	-735	7p21.1	0	0	0	0	0	0	0	0	0	0	0	0	0	-0.255	0	0	0	0	0	0	0	0	0	0	0	0.452	0	0	0	0	0.236	-0.229	0.54	0	0	0.282	0	0	0.523	0	0	0	0	0.683	0	0	0
hsa-mir-640	-734	19p13.11	0	0	0	0	0	0	0	0	0	0	0.277	0	0	0	0	-0.302	0	0	0	0	0	0	0.288	0.289	0	0	0	0.219	0	0	0	0	0.373	0	0	0	0	0	0	0	0	0	0	-0.338	0	0	0.304
hsa-mir-1-2	-733	18q11.2	0	0	0	0	0	0.41	0	0	0	0	0	0	0	-0.27	0	0	0	0	-0.283	0	0	0	0	0	-0.248	0.378	0	0	-0.278	0	0.224	0	0	0	-0.226	0	0	-0.457	-0.381	-0.505	0	0	0	-0.295	0	0	0
hsa-mir-133a-1	-733	18q11.2	0	0	0	0	0	0.41	0	0	0	0	0	0	0	-0.27	0	0	0	0	-0.283	0	0	0	0	0	-0.248	0.378	0	0	-0.278	0	0.224	0	0	0	-0.226	0	0	-0.457	-0.381	-0.505	0	0	0	-0.295	0	0	0
hsa-mir-1290	-731	1p36.13	0	-0.264	0	-0.41	-0.771	-0.432	0	0	-0.353	-0.303	0	0	0	-0.42	-0.395	0	0	0.204	-0.331	0	-0.298	0	0	0	0	0.461	0	0	0	0	0	0	0.556	0	0	0	0	0	0	0	0	0	0	0	0	0	0
hsa-mir-1180	-731	17p11.2	0	0	-0.379	0	0	0	0	0	0	0	0	0	0	0	0	0	0	-0.406	0	0	0	0	0	-0.433	-0.298	0	0	0	0	0	0	0	0	0	0	0	0	0	0	0	0	0	0	0	0	0	0.23
hsa-mir-320c-1	-731	18q11.2	0	0	0	0	0	0.41	0	0	0	0	0	0	0	-0.27	0	0	0	0	-0.283	0	0	0	0	0	-0.248	0.378	0	0	-0.278	0	0.224	0	0	0	-0.226	0	0	-0.457	-0.381	-0.505	0	0	0	-0.295	0	0	0
hsa-mir-548a-1	-726	6p22.3	0	0	-0.554	0	0	-0.346	0	0	0	-0.219	0	0	0	0	0	0	0	0	0	0.221	0	0	0	0	-0.217	0	0	0	0	0	0	0	0	0	0	0	0	0	0	0	0	0	0	0.21	0	0	0
hsa-mir-3152	-726	9p22.1	0	0	-0.363	0	-0.507	0.328	0	0	0.235	0	0	0	-0.335	0	0	-0.445	0	0	0	0	0	0	0	0	0	0.413	0	-0.539	0	0	0	0	0	0	-0.583	0	0	0	0	0	0	0	0	0	0	0	0
hsa-mir-3180-3	-726	16p12.3	0	0	0	0	0	0	0	0	0	0	0	0	0	0	0	0	0	0	0	0	0	0	0	0	0	0	0	0	0	0	0	0	0.485	0	0	0	0	0	0	0	-0.273	0	-0.552	0	0	0	0
hsa-mir-3179-3	-726	16p12.3	0	0	0	0	0	0	0	0	0	0	0	0	0	0	0	0	0	0	0	0	0	0	0	0	0	0	0	0	0	0	0	0	0.485	0	0	0	0	0	0	0	-0.273	0	-0.552	0	0	0	0
hsa-mir-3189	-726	19p13.11	0	0	0	0	0	0	0	0	0	0	0.277	0	0	0	0	-0.302	0	0	0	0	0	0	0.288	0.289	0	0	0	0.219	0	0	0	0	0.373	0	0	0	0	0	0	0	0	0	0	-0.338	0	0	0.304
hsa-mir-3159	-725	11p15.1	0	-0.326	-0.364	0	0	0	0	0	-0.319	0	0	0	0	0	0	-0.297	0	0	-0.305	0	0	-0.317	0	0	0	0	0	0	0	0	0	0	0.551	0	0	0	-0.321	0	0	0	0	0	0	0	0	0	0
hsa-mir-3188	-725	19p13.11	0	0	0	0	0	0	0	0	0	0	0.277	0	0	0	0	-0.302	0	0	0	0	0	0	0.288	0.289	0	0	0	0.219	0	0	0	0	0.373	0	0	0	0	0	0	0	0	0	0	-0.338	0	0	0.304
hsa-mir-3192	-725	20p11.23	0	0	0	0	0	0.398	0	0	0	0	0	0	0	0.23	0	0	0	0	0	0	0	0	0	0	0.286	0.44	0	0	0.215	0	0	0	0.535	0	0	0	0	-0.407	0.202	0	0	0.241	0	0	0	0	0
hsa-mir-648	-725	22q11.21	0	0	0	0	0	0.339	0	0	0	0	0	0.263	0	0	0	0	0	0	0	0	0	0	0	0	0	0	0	0	0	0	0	0	0	0	0	0	0	0	0.227	0	0	0	0	0	0	0	0
hsa-mir-3198	-724	22q11.21	0	0	0	0	0	0.339	0	0	0	0	0	0.263	0	0	0	0	0	0	0	0	0	0	0	0	0	0	0	0	0	0	0	0	0	0	0	0	0	0	0.227	0	0	0	0	0	0	0	0
hsa-mir-1302-6	-723	7p21.1	0	0	0	0	0	0	0	0	0	0	0	0	0	-0.255	0	0	0	0	0	0	0	0	0	0	0	0.452	0	0	0	0	0.236	-0.229	0.54	0	0	0.282	0	0	0.523	0	0	0	0	0.683	0	0	0
hsa-mir-511-2	-723	10p12.33	0	0	0	0	0	0	-0.232	0.216	0	0	0	0	-0.215	0	-0.423	0	0	0	0	0	0	0	0	0	0	0	0	0	0	0	0	0	0	0	0	0	0	0	-0.328	0	0	0	0	0	0	0.457	0
hsa-mir-125b-2	-722	21q21.1	0	0	0	0	0	0	0.612	0	0	0	0	0	0	0	0	-0.216	0	0	0	0	0	0	0.236	0	-0.288	0.73	0	0	0	0	0	0	0	0	0	0	0	0	0	-0.423	0	0	0	0	0	-0.402	0.212
hsa-mir-511-1	-721	10p12.33	0	0	0	0	0	0	-0.232	0.216	0	0	0	0	-0.215	0	-0.423	0	0	0	0	0	0	0	0	0	0	0	0	0	0	0	0	0	0	0	0	0	0	0	-0.328	0	0	0	0	0	0	0.457	0
hsa-let-7c	-721	21q21.1	0	0	0	0	0	0	0.612	0	0	0	0	0	0	0	0	-0.216	0	0	0	0	0	0	0.236	0	-0.288	0.73	0	0	0	0	0	0	0	0	0	0	0	0	0	-0.423	0	0	0	0	0	-0.402	0.212
hsa-mir-99a	-721	21q21.1	0	0	0	0	0	0	0.612	0	0	0	0	0	0	0	0	-0.216	0	0	0	0	0	0	0.236	0	-0.288	0.73	0	0	0	0	0	0	0	0	0	0	0	0	0	-0.423	0	0	0	0	0	-0.402	0.212
hsa-mir-33b	-720	17p11.2	0	0	-0.379	0	0	0	0	0	0	0	0	0	0	0	0	0	0	-0.406	0	0	0	0	0	-0.433	-0.298	0	0	0	0	0	0	0	0	0	0	0	0	0	0	0	0	0	0	0	0	0	0.23
hsa-mir-548v	-718	8p22	0	0	0	0	-0.678	0.231	0.4	0	0	0	0	0	0	0	0	0	0	0	0	0	0	-0.256	0	0	0	0	0	-0.489	0	0	0	0	0	0	0	0	0	0	0	0	0	0	-0.466	0	0	0	0
hsa-mir-3179-2	-710	16p13.11	0	0	0	0	0	0	0	0	0	0	0	0	0	0	0	0	0	0	0	0	0	0	0	0	0	0	0	0	0	0	0	0	0.485	0	0	0	0	0	0	0	-0.273	0	-0.552	0	0	0	0
hsa-mir-3180-2	-710	16p13.11	0	0	0	0	0	0	0	0	0	0	0	0	0	0	0	0	0	0	0	0	0	0	0	0	0	0	0	0	0	0	0	0	0.485	0	0	0	0	0	0	0	-0.273	0	-0.552	0	0	0	0
hsa-mir-1288	-708	17p11.2	0	0	-0.379	0	0	0	0	0	0	0	0	0	0	0	0	0	0	-0.406	0	0	0	0	0	-0.433	-0.298	0	0	0	0	0	0	0	0	0	0	0	0	0	0	0	0	0	0	0	0	0	0.23
hsa-mir-563	-706	3p25.1	0	0	0	0	0	0.336	0.289	0	-0.319	0	0	0	0	0	0	0	0	0	0	0	0	0	0	0	0	0.444	0	0	0	0	0	0	0	0	0	0	0	0.362	0	0	0	0	0	0	0	0	0
hsa-mir-887	-706	5p15.1	0	0	0	0	0	0.282	0	0.218	0	0	0	0	0	0	0	0	0	0	0	0	0	0	0	0	0	0	0	0	-0.375	0	0	0	0	0	0	0	0	0	0	0	0	0	-0.543	0	0	0.29	0
hsa-mir-3134	-705	3p25.1	0	0	0	0	0	0.336	0.289	0	-0.319	0	0	0	0	0	0	0	0	0	0	0	0	0	0	0	0	0.444	0	0	0	0	0	0	0	0	0	0	0	0.362	0	0	0	0	0	0	0	0	0
hsa-mir-484	-705	16p13.11	0	0	0	0	0	0	0	0	0	0	0	0	0	0	0	0	0	0	0	0	0	0	0	0	0	0	0	0	0	0	0	0	0.485	0	0	0	0	0	0	0	-0.273	0	-0.552	0	0	0	0
hsa-mir-4270	-703	3p25.1	0	0	0	0	0	0.336	0.289	0	-0.319	0	0	0	0	0	0	0	0	0	0	0	0	0	0	0	0	0.444	0	0	0	0	0	0	0	0	0	0	0	0.362	0	0	0	0	0	0	0	0	0
hsa-mir-1470	-703	19p13.12	0	0	0	0	0	0	0	0	0	0	0.277	0	0	0	0	0.364	0	0	0	0	0	0	0.288	0.289	0	0	0	0.219	0	0	0	0	0.373	0	0	0	0	0	0	0	0	0	0	-0.338	0	0	0.304
hsa-mir-1972-1	-700	16p13.11	0	0	0	0	0	0	0	0	0	0	0	0	0	0	0	0	0	0	0	0	0	0	0	0	0	0	0	0	0	0	0	0	0.485	0	0	0	0	0	0	0	-0.273	0	-0.552	0	0	0	0
hsa-mir-3179-1	-699	16p13.11	0	0	0	0	0	0	0	0	0	0	0	0	0	0	0	0	0	0	0	0	0	0	0	0	0	0	0	0	0	0	0	0	0.485	0	0	0	0	0	0	0	-0.273	0	-0.552	0	0	0	0
hsa-mir-3180-1	-699	16p13.11	0	0	0	0	0	0	0	0	0	0	0	0	0	0	0	0	0	0	0	0	0	0	0	0	0	0	0	0	0	0	0	0	0.485	0	0	0	0	0	0	0	-0.273	0	-0.552	0	0	0	0
hsa-mir-3118-5	-699	21q11.2	0	0	0	0	0	0	0	0	0	0	0	0	0	0	0	-0.216	0	0	0	0	0	0	0.236	0	-0.288	0.36	0	0	0	0	0	0	0	0	0	0	0	0	0	-0.423	0	0	0	0	0	-0.402	0
hsa-mir-3156-2	-698	18p11.21	0	0	0	0	0	0.41	0	0	0	0	0	0	0	-0.27	0	0	0	0	-0.283	0	0	0	0	0	-0.248	0.378	0	0	-0.278	0	0.224	0	0	0	-0.226	0	0	-0.457	-0.381	-0.505	0	0	-0.397	-0.295	0	0	0
hsa-mir-383	-697	8p22	0	0	0	0	-0.678	0.231	0.4	0	0	0	0	0	0	0	0	0	0	0	0	0	0	-0.256	0	0	0	0	0	-0.489	0	0	0	0	0	0	0	0	0	0	0	0	0	0	-0.466	0	0	0	0
hsa-mir-3156-3	-697	21q11.2	0	0	0	0	0	0	0	0	0	0	0	0	0	0	0	-0.216	0	0	0	0	0	0	0.236	0	-0.288	0.36	0	0	0	0	0	0	0	0	0	0	0	0	0	-0.423	0	0	0	0	0	-0.402	0
hsa-mir-639	-696	19p13.12	0	0	0	0	0	0	0	0	0	0	0.277	0	0	0	0	0.364	0	0	0	0	0	0	0.288	0.289	0	0	0	0.219	0	0	0	0	0.373	0	0	0	0	0	0	0	0	0	0	-0.338	0	0	0.304
hsa-mir-4293	-695	10p13	0	0	0	0	0	0	-0.232	0.216	0	0	0	0	-0.215	0	-0.423	0	0	0	0	0	0	0	0	0	0	0	0	0	0	0	0	0	0	0	0	0	0	0	-0.328	0	0	0	0	0	0	0.457	0
hsa-mir-1265	-695	10p13	0	0	0	0	0	0	-0.232	0.216	0	0	0	0	-0.215	0	-0.423	0	0	0	0	0	0	0	0	0	0	0	0	0	0	0	0	0	0	0	0	0	0	0	-0.328	0	0	0	0	0	0	0.457	0
hsa-mir-193b	-694	16p13.12	0	0	0	0	0	0	0	0	0	0	0	0	0	0	0	0	0	0	0	0	0	0	0	0	0	0	0	0	0	0	0	0	0.485	0	0	0	0	0	0	0	-0.273	0	-0.552	0	0	0	0
hsa-mir-365-1	-694	16p13.12	0	0	0	0	0	0	0	0	0	0	0	0	0	0	0	0	0	0	0	0	0	0	0	0	0	0	0	0	0	0	0	0	0.485	0	0	0	0	0	0	0	-0.273	0	-0.552	0	0	0	0
hsa-mir-23a	-691	19p13.13	0	0	0	0	0	0	0	0	0	0	0.277	0	0	0	0	0.364	0	0	0	0	0	0	0.288	0.289	0	0	0	0.219	0	0	0	0	0.373	0	0	0	0	0	0	0	0	0	0	-0.338	0	0	0.304
hsa-mir-24-2	-691	19p13.13	0	0	0	0	0	0	0	0	0	0	0.277	0	0	0	0	0.364	0	0	0	0	0	0	0.288	0.289	0	0	0	0.219	0	0	0	0	0.373	0	0	0	0	0	0	0	0	0	0	-0.338	0	0	0.304
hsa-mir-27a	-691	19p13.13	0	0	0	0	0	0	0	0	0	0	0.277	0	0	0	0	0.364	0	0	0	0	0	0	0.288	0.289	0	0	0	0.219	0	0	0	0	0.373	0	0	0	0	0	0	0	0	0	0	-0.338	0	0	0.304
hsa-mir-181c	-691	19p13.13	0	0	0	0	0	0	0	0	0	0	0.277	0	0	0	0	0.364	0	0	0	0	0	0	0.288	0.289	0	0	0	0.219	0	0	0	0	0.373	0	0	0	0	0	0	0	0	0	0	-0.338	0	0	0.304
hsa-mir-181d	-691	19p13.13	0	0	0	0	0	0	0	0	0	0	0.277	0	0	0	0	0.364	0	0	0	0	0	0	0.288	0.289	0	0	0	0.219	0	0	0	0	0.373	0	0	0	0	0	0	0	0	0	0	-0.338	0	0	0.304
hsa-mir-548h-3	-687	17p12	0	0	-0.379	0	0	0	0	0	0	0	0	0	0	0	0	0	0	-0.406	0	0	0	0	0	-0.433	-0.298	0	0	0	0	0	0	0	0	0	0	0	0	0	0	0	0	0	0	0	0	0	0.23
hsa-mir-614	-684	12p13.1	0	0	0	0	0	0.383	0	0	0	0	0	0.294	0	0	0	0	-0.317	-0.455	0	0.329	0	0.74	0	0	0	0	0	0	0	0	0.364	0	0	0.403	0	0	0	0	0	0	0	0	0	0	0	0	0
hsa-mir-3125	-683	2p24.3	0	0	0	0	0	0	0	0	0	0	0	0	0	0	0	0	0	0	0.255	0	0	0	0	0	0	0.417	0	0	0	0	0	0	0.549	0	0	0	0	0	0	0	0	0	0	-0.27	0	0.293	0
hsa-mir-613	-683	12p13.1	0	0	0	0	0	0.383	0	0	0	0	0	0.294	0	0	0	0	-0.317	-0.455	0	0.329	0	0.74	0	0	0	0	0	0	0	0	0.364	0	0	0.403	0	0	0	0	0	0	0	0	0	0	0	0	0
hsa-mir-548q	-682	10p13	0	0	0	0	0	0	-0.232	0.216	0	0	0	0	-0.215	0	-0.423	0	0	0	0	0	0	0	0	0	0	0	0	0	0	0	0	0	0	0	0	0	0	0	-0.328	0	0	0	0	0	0	0.457	0
hsa-mir-4262	-676	2p25.1	0	0	0	0	0	0	0	0	0	0	0	0	0	0	0	0	0	0	0.255	0	0	0	0	0	0	0.417	0	0	0	0	0	0	0.549	0	0	0	0	0	0	0	0	0	0	-0.27	0	0.293	0
hsa-mir-744	-676	17p12	0	0	-0.379	0	0	0	0	0	0	0	0	0	0	0	0	0	0	-0.406	0	0	0	0	0	-0.433	-0.298	0	0	0	0	0	0	0	0	0	0	0	0	0	0	0	0	0	0	0	0	0	0.23
hsa-mir-548s	-675	2p25.1	0	0	0	0	0	0	0	0	0	0	0	0	0	0	0	0	0	0	0.255	0	0	0	0	0	0	0.417	0	0	0	0	0	0	0.549	0	0	0	0	0	0	0	0	0	0	-0.27	0	0.293	0
hsa-mir-4299	-674	11p15.3	0	-0.326	-0.364	0	0	0	0	0	0	0	0	0	0	0	0	-0.297	0	0	-0.305	0	0	-0.317	0	0	0	0	0	0	0	0	0	0	0.551	0	0	0	-0.321	0	0	0	0	0	0	0	0	0	0
hsa-mir-572	-671	4p15.33	0	0	0	0	-0.736	-0.356	0	0	0	0	0	0	0	-0.425	0	0.202	0	0	0	0	0	0	0	0	-0.205	0	0	0	0	0	0	0	0	0	0	0	0	0	0	0	0	0	0	0	0.266	0	0
hsa-mir-548h-2	-671	16p13.13	0	0	0	0	0	0	0	0	0	0	0	0	0	0	0	0	0	0	0	0	0	0	0	0	0	0	0	0	0	0	0	0	0.485	0	0	0	0	0	0	0	-0.273	0	-0.552	0	0	0	0
hsa-mir-598	-668	8p23.1	0	0	0	0	-0.678	0.231	0.4	0	0	0	0	0	0	0	0	0	0	0	0	0	0	-0.256	0	0	0	0	0	-0.489	0	0	0	0	0	0	0	0	0	0	0	0	0	0	-0.466	0	0	0	0
hsa-mir-199a-1	-668	19p13.2	0	0	0	0	0	0	0	0	0	0	0.277	0	0	0	0	0.364	0	0	0	0	0	0	0.288	0.289	0	0	0	0.219	0	0	0	0	0.373	0	0	0	0	0	0	0	0	0	0	-0.338	0	0	0.304
hsa-mir-638	-667	19p13.2	0	0	0	0	0	0	0	0	0	0	0.277	0	0	0	0	0.364	0	0	0	0	0	0	0.288	0.289	0	0	0	0.219	0	0	0	0	0.373	0	0	0	0	0	0	0	0	0	0	-0.338	0	0	0.304
hsa-mir-1322	-666	8p23.1	0	0	0	0	-0.678	0.231	0.4	0	0	0	0	0	0	0	0	0	0	0	0	0	0	-0.256	0	0	0	0	0	-0.489	0	0	0	0	0	0	0	0	0	0	0	0	0	0	-0.466	0	0	0	0
hsa-mir-1238	-666	19p13.2	0	0	0	0	0	0	0	0	0	0	0.277	0	0	0	0	0.364	0	0	0	0	0	0	0.288	0.289	0	0	0	0.219	0	0	0	0	0.373	0	0	0	0	0	0	0	0	0	0	-0.338	0	0	0.304
hsa-mir-4286	-665	8p23.1	0	0	0	0	-0.678	0.231	0.4	0	0	0	0	0	0	0	0	0	0	0	0	0	0	-0.256	0	0	0	0	0	-0.489	0	0	0	0	0	0	0	0	0	0	0	0	0	0	-0.466	0	0	0	0
hsa-mir-1181	-665	19p13.2	0	0	0	0	0	0	0	0	0	0	0.277	0	0	0	0	0.364	0	0	0	0	0	0	0.288	0.289	0	0	0	0.219	0	0	0	0	0.373	0	0	0	0	0	0	0	0	0	0	-0.338	0	0	0.304
hsa-mir-378b	-664	3p25.3	0	0	0	0	0	0.336	0.289	0	-0.319	0	0	0	0	0	0	0	0	0	0	0	0	0	0	0	0	0.444	0	0	0	0	0	0	0	0	0	0	0	0.362	0	0	0	0	0	0	0	0	0
hsa-mir-885	-664	3p25.3	0	0	0	0	0	0.336	0.289	0	-0.319	0	0	0	0	0	0	0	0	0	0	0	0	0	0	0	0	0.444	0	0	0	0	0	0	0	0	0	0	0	0.362	0	0	0	0	0	0	0	0	0
hsa-mir-1273d	-663	1p36.22	0	0	0	0	-0.305	-0.432	0	0	-0.353	0	0	0	0	-0.42	-0.395	0	0	0.204	-0.331	0	0	0	0	0	0	0.461	0	0	0	0	0	0	0.556	0	0	0	0	0	0	0	0	0	0	0	0	0	0
hsa-mir-4261	-663	2p25.1	0	0	0	0	0	0	0	0	0	0	0	0	0	0	0	0	0	0	0.255	0	0	0	0	0	0	0.417	0	0	0	0	0	0	0.549	0	0	0	0	0	0	0	0	0	0	-0.27	0	0.293	0
hsa-mir-4322	-663	19p13.2	0	0	0	0	0	0	0	0	0	0	0.277	0	0	0	0	0.364	0	0	0	0	0	0	0.288	0.289	0	0	0	0.219	0	0	0	0	0.373	0	0	0	0	0	0	0	0	0	0	-0.338	0	0	0.304
hsa-mir-3138	-661	4p16.1	0	0	0	0	-0.736	-0.356	0	0	0	0	0	0	0	-0.425	0	0.202	0	0	0	0	0	0	0	0	-0.205	0	0	0	0	0	0	0	0	0	0	0	0	0	0	0	0	0	0	0	0.266	0	0
hsa-mir-124-1	-659	8p23.1	0	0	0	0	-0.678	0.231	0.4	0	0	0	0	0	0	0	0	0	0	0	0	0	0	-0.256	0	0	0	0	0	-0.489	0	0	0	0	0	0	0	0	0	0	0	0	0	0	-0.466	0	0	0	0
hsa-mir-597	-658	8p23.1	0	0	0	0	-0.678	0.231	0.4	0	0	0	0	0	0	0	0	0	0	0	0	0	0	-0.256	0	0	0	0	0	-0.489	0	0	0	0	0	0	0	0	0	0	0	0	0	0	-0.466	0	0	0	0
hsa-mir-548i-2	-657	4p16.1	0	0	0	0	-0.736	-0.356	0	0	0	0	0	0	0	-0.425	0	0.202	0	0	0	0	0	0	0	0	-0.205	0	0	0	0	0	0	0	0	0	0	0	0	0	0	0	0	0	0	0	0.266	0	0
hsa-mir-1244-3	-656	12p13.31	0	0	0	0	0	0.383	0	0	0	0	0	0.294	0	0	0	0	-0.317	-0.455	0	0.329	0	0.74	0	0	0	0	0	0	0	0	0.364	0	0	0.403	0	0	0	0	0	0	0	0	0	0	0	0	0
hsa-mir-34a	-655	1p36.22	0	0	0	0	-0.305	-0.432	0	0	-0.353	0	0	0	0	-0.42	-0.395	0	0	0.204	-0.331	0	0	0	0	0	0	0.461	0	0	0	0	0	0	0.556	0	0	0	0	0	0	0	0	0	0	0	0	0	0
hsa-mir-95	-646	4p16.1	0	0	0	0	-0.736	-0.356	0	0	0	0	0	0	0	-0.425	0	0.202	0	0	0	0	0	0	0	0	-0.205	0	0	0	0	0	0	0	0	0	0	0	0	0	0	0	0	0	0	0	0.266	0	0
hsa-mir-548i-3	-645	8p23.1	0	0	0	0	-0.678	0.231	0.4	0	0	0	0	0	0	0	0	0	0	0	0	0	0	0	0	0	0	0	0	0	0	0	0	0	0	0	0	0	0	0	0	0	0	0	-0.466	0	0	0	0
hsa-mir-4314	-645	17p13.1	0	0	-0.379	0	0	0	0	0	0	0	0	0	0	0	0	0	0	-0.406	0	0	0	-0.395	0	-0.433	-0.298	0	0	0	0	0	0	0	0	0	0	0	0	0	0	0	0	0	0	0	0	0	0.23
hsa-mir-4274	-641	4p16.1	0	0	0	0	-0.736	-0.356	0	0	0	0	0	0	0	-0.425	0	0.202	0	0	0	0	0	0	0	0	-0.205	0	0	0	0	0	0	0	0	0	0	0	0	0	0	0	0	0	0	0	0.266	0	0
hsa-mir-302e	-640	11p15.4	0	-0.326	-0.364	0	0	0	0	0	0	0	0	0	0	0	0	-0.297	0	0	-0.305	0	0	-0.317	0	0	0	0	0	0	0	0	0	0	0.551	0	0	0	-0.321	0	0	0	0	0	0	0	0	0	0
hsa-mir-324	-639	17p13.1	0	0	-0.379	0	0	0	0	0	0	0	0	0	0	0	0	0	0	-0.406	0	0	0	-0.395	0	-0.433	-0.298	0	0	0	0	0	0	0	0	0	0	0	0	0	0	0	0	0	0	0	0	0	0.23
hsa-mir-141	-638	12p13.31	0	0	0	0	0	0.383	0	0	0	0	0	0.294	0	0	0	0	-0.317	-0.455	0	0.329	0	0.74	0	0	0	0	0	0	0	0	0.364	0	0	0.403	0	0	0	0	0	0	0	0	0	0	0	0	0
hsa-mir-200c	-638	12p13.31	0	0	0	0	0	0.383	0	0	0	0	0	0.294	0	0	0	0	-0.317	-0.455	0	0.329	0	0.74	0	0	0	0	0	0	0	0	0.364	0	0	0.403	0	0	0	0	0	0	0	0	0	0	0	0	0
hsa-mir-4278	-637	5p15.31	0	0	0	0	0	0.282	0	0.218	0	0	0	0	0	0	0	0	0	0	0	0	0	0	0	0	0	0	0	0	-0.375	0	0	0	0	0	0	0	0	0	0	0	0	0	-0.543	0	0	0.29	0
hsa-mir-195	-637	17p13.1	0	0	-0.379	0	0	0	0	0	0	0	0	0	0	0	0	0	0	-0.406	0	0	0	-0.395	0	-0.433	-0.298	0	0	0	0	0	0	0	0	0	0	0	0	0	0	0	0	0	0	0	0	0	0.23
hsa-mir-497	-637	17p13.1	0	0	-0.379	0	0	0	0	0	0	0	0	0	0	0	0	0	0	-0.406	0	0	0	-0.395	0	-0.433	-0.298	0	0	0	0	0	0	0	0	0	0	0	0	0	0	0	0	0	0	0	0	0	0.23
hsa-mir-4252	-634	1p36.31	0	0	0	0	-0.305	-0.432	0	0	-0.353	0	0	0	0	-0.42	-0.395	0	0	0.204	-0.331	0	0	0	0	0	0	0.461	0	0	0	0	0	0	0.556	0	0	0	0	0	0	0	0	0	0	0	0	0	0
hsa-mir-220b	-634	19p13.3	0	0	0	0	0	0	0	0	0	0	0.277	0	0	0	0	0	0	0	0	0	0	0	0.288	0	0	0	0	0.219	0	0	0	0	0.373	0	0	0	0	0	0	0	0	0	0	-0.338	0	0	0.304
hsa-mir-4317	-633	18p11.31	0	0	0	0	0	0.41	0	0	0	0	0	0	0	-0.27	0	0	0	0	-0.283	0	0	0	0	0	-0.248	0.378	0	0	0	0	0.224	0	0	0	-0.226	0	0	-0.457	-0.381	-0.505	0	0	-0.397	-0.295	0	0.252	0
hsa-mir-3155	-632	10p15.1	0	0	0	0	0	0	-0.232	0.216	0	0	0	0	0	0	-0.423	0	0	0	0	0	0	0	0	0	0	0	0	0	0	0	0	0	0	0	0	0	0	0	-0.328	0	0	0	0	0	0	0.457	0
hsa-mir-589	-627	7p22.1	0	0	0	0	0	0	0	0	0	0	0	0	0	-0.255	0	0	0	0	0	0	0	0	0	0	0	0.452	0	0	0	0	0	-0.229	0.54	0	0	0.282	0	0	0.523	0	0	0	0	0.683	0	0	0
hsa-mir-101-2	-622	9p24.1	0	0	-0.363	0	-0.507	0	0	0	-0.364	0	0	0	-0.335	0	0	-0.445	0	0	0	0	0	0	0	0	0	0.413	0	-0.539	0	0	0	0	0	0	-0.583	0	0	0	0	0	0	0	0	0	0	0	0
hsa-mir-7-3	-621	19p13.3	0	0	0	0	0	0	0	0	0	0	0.277	0	0	0	0	0	0	0	0	0	0	0	0.288	0	0	0	0	0.219	0	0	0	0	0.373	0	0	0	0	0	0	0	0	0	0	-0.338	0	0	0.304
hsa-mir-637	-615	19p13.3	0	0	0	0	0	0	0	0	0	0	0.277	0	0	0	0	0	0	0	0	0	0	0	0.288	0	0	0	0	0.219	0	0	0	0	0.373	0	0	0	0	0	0	0	0	0	0	-0.338	0	0	0.304
hsa-mir-103-2-as	-614	20p13	0	0	-0.287	0	0	0.398	0	0	0	0	0	0	0	0.23	0	0	0	0	0	0	0	0	0	0	0.286	0.44	0	0	0.215	0	0	0	0.535	0	0	0	0	-0.407	0.202	0	0	0.241	0	0	0	0	0
hsa-mir-103-2	-614	20p13	0	0	-0.287	0	0	0.398	0	0	0	0	0	0	0	0.23	0	0	0	0	0	0	0	0	0	0	0.286	0.44	0	0	0.215	0	0	0	0.535	0	0	0	0	-0.407	0.202	0	0	0.241	0	0	0	0	0
hsa-mir-551a	-611	1p36.32	0	0	0	0	-0.305	-0.432	0	0	-0.353	0	0	0	0	-0.42	-0.395	0	0	0.204	-0.331	0	0	0	0	0	0	0.461	0	0	0	0	0	0	0.556	0	0	0	0	0	0	0	0	0	0	0	0	0	0
hsa-mir-4251	-608	1p36.32	0	0	0	0	-0.305	-0.432	0	0	-0.353	0	0	0	0	-0.42	-0.395	0	0	0.204	-0.331	0	0	0	0	0	0	0.461	0	0	0	0	0	0	0.556	0	0	0	0	0	0	0	0	0	0	0	0	0	0
hsa-mir-1253	-605	17p13.3	0	0	-0.379	0	0	0	0	0	0	0	0	0	0	0	0	0	0	-0.406	0	0	0	-0.395	0	-0.433	-0.298	0	0	0	0	0	0	0	0	0	0	0	0	0	0	0	0	0	0	0	0	0	0.23
hsa-mir-1292	-605	20p13	0	0	-0.287	0	0	0.398	0	0	0	0	0	0	0	0.23	0	0	0	0	0	0	0	0	0	0	0.286	0.44	0	0	0.215	0	0	0	0.535	0	0	0	0	-0.407	0.202	0	0	0.241	0	0	0	0	0
hsa-mir-3178	-604	16p13.3	0	0	0	0	0	0	0	0	0	0	0	0	0	0	0	0	0	0	0	0	0	0	0	0	0	0	0	0	0	0	0	0	0.485	0	0	0	0	0	0	0	-0.273	0	-0.552	0	0	0	0
hsa-mir-940	-602	16p13.3	0	0	0	0	0	0	0	0	0	0	0	0	0	0	0	0	0	0	0	0	0	0	0	0	0	0	0	0	0	0	0	0	0.485	0	0	0	0	0	0	0	-0.273	0	-0.552	0	0	0	0
hsa-mir-1227	-602	19p13.3	0	0	0	0	0	0	0	0	0	0	0.277	0	0	0	0	0	0	0	0	0	0	0	0.288	0	0	0	0	0.219	0	0	0	0	0.373	0	0	0	0	0	0	0	0	0	0	-0.338	0	0	0.304
hsa-mir-4321	-602	19p13.3	0	0	0	0	0	0	0	0	0	0	0.277	0	0	0	0	0	0	0	0	0	0	0	0.288	0	0	0	0	0.219	0	0	0	0	0.373	0	0	0	0	0	0	0	0	0	0	-0.338	0	0	0.304
hsa-mir-483	-601	11p15.5	0	-0.326	-0.364	0	0	0	0	0	0	0	0	0	0	0	0	-0.297	0	0	-0.305	0	0	-0.317	0	0	0	0	0	0	0	0	0	0	0.551	0	0	0	-0.321	0	0	0	0	0	0	0	0	0	0
hsa-mir-1225	-601	16p13.3	0	0	0	0	0	0	0	0	0	0	0	0	0	0	0	0	0	0	0	0	0	0	0	0	0	0	0	0	0	0	0	0	0.485	0	0	0	0	0	0	0	-0.273	0	-0.552	0	0	0	0
hsa-mir-943	-600	4p16.3	0	0	0	0	-0.736	-0.356	0	0	0	0	0	0	0	-0.425	0	0.202	0	0	0	0	0	0	0	0	-0.205	0	0	0	0	0	0	0	0	0	0	0	0	0	0	0	0	0	0	0	0.266	0	0
hsa-mir-675	-600	11p15.5	0	-0.326	-0.364	0	0	0	0	0	0	0	0	0	0	0	0	-0.297	0	0	-0.305	0	0	-0.317	0	0	0	0	0	0	0	0	0	0	0.551	0	0	0	-0.321	0	0	0	0	0	0	0	0	0	0
hsa-mir-4298	-599	11p15.5	0	-0.326	-0.364	0	0	0	0	0	0	0	0	0	0	0	0	-0.297	0	0	-0.305	0	0	-0.317	0	0	0	0	0	0	0	0	0	0	0.551	0	0	0	-0.321	0	0	0	0	0	0	0	0	0	0
hsa-mir-132	-599	17p13.3	0	0	-0.379	0	0	0	0	0	0	0	0	0	0	0	0	0	0	-0.406	0	0	0	-0.395	0	-0.433	-0.298	0	0	0	0	0	0	0	0	0	0	0	0	0	0	0	0	0	0	0	0	0	0.23
hsa-mir-212	-599	17p13.3	0	0	-0.379	0	0	0	0	0	0	0	0	0	0	0	0	0	0	-0.406	0	0	0	-0.395	0	-0.433	-0.298	0	0	0	0	0	0	0	0	0	0	0	0	0	0	0	0	0	0	0	0	0	0.23
hsa-mir-4277	-598	5p15.33	0	0	0	0	0	0.282	0	0.218	0	0	0	0	0	0	0	0	0	0	0	0	0	0	0	0	0	0	0	0	-0.375	0	0	0	0	0	0	0	0	0	0	0	0	0	-0.543	0	0	0.29	0
hsa-mir-596	-598	8p23.3	0	0	0	0	-0.678	0.231	0.4	0	0	0	0	0	0	0	0	0	0	0	0	0	0	0	0	0	0	0	0	0	0	0	0	0	0	0	0	0	0	0	0	0	0	0	-0.466	0	0	0	0
hsa-mir-3177	-598	16p13.3	0	0	0	0	0	0	0	0	0	0	0	0	0	0	0	0	0	0	0	0	0	0	0	0	0	0	0	0	0	0	0	0	0.485	0	0	0	0	0	0	0	-0.273	0	-0.552	0	0	0	0
hsa-mir-1909	-598	19p13.3	0	0	0	0	0	0	0	0	0	0	0.277	0	0	0	0	0	0	0	0	0	0	0	0.288	0	0	0	0	0.219	0	0	0	0	0.373	0	0	0	0	0	0	0	0	0	0	-0.338	0	0	0.304
hsa-mir-22	-597	17p13.3	0	0	-0.379	0	0	0	0	0	0	0	0	0	0	0	0	0	0	-0.406	0	0	0	-0.395	0	-0.433	-0.298	0	0	0	0	0	0	0	0	0	0	0	0	0	0	0	0	0	0	0	0	0	0.23
hsa-mir-200a	-593	1p36.33	0	0	0	0	-0.305	-0.432	0	0	-0.353	0	0	0	0	-0.42	-0.395	0	0	0.204	-0.331	0	0	0	0	0	0	0.461	0	0	0	0	0	0	0.556	0	0	0	0	0	0	0	0	0	0	0	0	0	0
hsa-mir-200b	-593	1p36.33	0	0	0	0	-0.305	-0.432	0	0	-0.353	0	0	0	0	-0.42	-0.395	0	0	0.204	-0.331	0	0	0	0	0	0	0.461	0	0	0	0	0	0	0.556	0	0	0	0	0	0	0	0	0	0	0	0	0	0
hsa-mir-429	-593	1p36.33	0	0	0	0	-0.305	-0.432	0	0	-0.353	0	0	0	0	-0.42	-0.395	0	0	0.204	-0.331	0	0	0	0	0	0	0.461	0	0	0	0	0	0	0.556	0	0	0	0	0	0	0	0	0	0	0	0	0	0
hsa-mir-339	-593	7p22.3	0	0	0	0	0	0	0	0	0	0	0	0	0	-0.255	0	0	0	0	0	0	0	0	0	0	0	0.452	0	0	0	0	0	-0.229	0.54	0	0	0.282	0	0	0.523	0	0	0	0	0.683	0	0	0
hsa-mir-3183	-592	17p13.3	0	0	-0.379	0	0	0	0	0	0	0	0	0	0	0	0	0	0	-0.406	0	0	0	-0.395	0	-0.433	-0.298	0	0	0	0	0	0	0	0	0	0	0	0	0	0	0	0	0	0	0	0	0	0.23
hsa-mir-662	-591	16p13.3	0	0	0	0	0	0	0	0	0	0	0	0	0	0	0	0	0	0	0	0	0	0	0	0	0	0	0	0	0	0	0	0	0.485	0	0	0	0	0	0	0	-0.273	0	-0.552	0	0	0	0
hsa-mir-3187	-591	19p13.3	0	0	0	0	0	0	0	0	0	0	0.277	0	0	0	0	0	0	0	0	0	0	0	0.288	0	0	0	0	0.219	0	0	0	0	0.373	0	0	0	0	0	0	0	0	0	0	-0.338	0	0	0.304
hsa-mir-210	-589	11p15.5	0	-0.326	-0.364	0	0	0	0	0	0	0	0	0	0	0	0	-0.297	0	0	-0.305	0	0	-0.317	0	0	0	0	0	0	0	0	0	0	0.551	0	0	0	-0.321	0	0	0	0	0	0	0	0	0	0
hsa-mir-3176	-589	16p13.3	0	0	0	0	0	0	0	0	0	0	0	0	0	0	0	0	0	0	0	0	0	0	0	0	0	0	0	0	0	0	0	0	0.485	0	0	0	0	0	0	0	-0.273	0	-0.552	0	0	0	0
hsa-mir-571	-587	4p16.3	0	0	0	0	-0.736	-0.356	0	0	0	0	0	0	0	-0.425	0	0.202	0	0	0	0	0	0	0	0	-0.205	0	0	0	0	0	0	0	0	0	0	0	0	0	0	0	0	0	0	0	0.266	0	0
hsa-mir-1302-2	-585	1p36.33	0	0	0	0	-0.305	-0.432	0	0	-0.353	0	0	0	0	-0.42	-0.395	0	0	0.204	-0.331	0	0	0	0	0	0	0.461	0	0	0	0	0	0	0.556	0	0	0	0	0	0	0	0	0	0	0	0	0	0
hsa-mir-1302-9	-585	9p24.3	0	0	-0.363	0	-0.507	0	0	0	-0.364	0	0	0	-0.335	0	0	-0.445	0	0	0	0	0	0	0	0	0	0.413	0	-0.539	0	0	0	0	0	0	-0.583	0	0	0	0	0	0	0	0	0	0	0	0
hsa-mir-1302-11	-585	19p13.3	0	0	0	0	0	0	0	0	0	0	0.277	0	0	0	0	0	0	0	0	0	0	0	0.288	0	0	0	0	0.219	0	0	0	0	0.373	0	0	0	0	0	0	0	0	0	0	-0.338	0	0	0.304
hsa-mir-3194	-120	20q13.2	0	0	0	0	0	0.398	0	0	-0.272	0	0	0	0	0.23	0	0	0	0	0	0	0	0	0	0	0.286	0.44	0	0	0.215	0	0	0	0.535	0	0	0	0	0	0.202	0	0	0.241	0	0	0	0	0
A1BG	1	19q13.43	0	0	0	0	0	0	0	0	0	0	0.277	0	0	0	0	0	0	0	0	0	0	0	0.288	0	0	0	0	-0.282	0	0	0	0	0.373	0	0	0	0	0	0	0	0	0	0	-0.338	0	-0.403	0.304
A2M	2	12p13.31	0	0	0	0	0	0.383	0	0	0	0	0	0.294	0	0	0	0	-0.317	-0.455	0	0.329	0	0.74	0	0	0	0	0	0	0	0	0.364	0	0	0.403	0	0	0	0	0	0	0	0	0	0	0	0	0
A2MP1	3	12p13.31	0	0	0	0	0	0.383	0	0	0	0	0	0.294	0	0	0	0	-0.317	-0.455	0	0.329	0	0.74	0	0	0	0	0	0	0	0	0.364	0	0	0.403	0	0	0	0	0	0	0	0	0	0	0	0	0
NAT1	9	8p22	0	0	0	0	-0.678	0.231	0.4	0	0	0	0	0	0	0	0	0	0	0	0	0	0	-0.256	0	0	0	0	0	-0.489	0	0	0	0	0	0	0	0	0	0	0	0	0	0	-0.466	0	0	0	0
NAT2	10	8p22	0	0	0	0	-0.678	0.231	0.4	0	0	0	0	0	0	0	0	0	0	0	0	0	0	-0.256	0	0	0	0	0	-0.489	0	0	0	0	0	0	0	0	0	0	0	0	0	0	-0.466	0	0	0	0
SERPINA3	12	14q32.13	0	0	-0.411	0	-0.404	-0.366	0	0	-0.301	0	0	0	0	0	0	0	0	0	-0.222	-0.369	-0.34	0	0	-0.515	0	0	0	-0.316	-0.36	0	0	0	0	0	0	0	0	0	0	-0.344	0	0	-0.212	0	0	0	0
AADAC	13	3q25.1	0	0	0	0	0	0.336	0.289	0	0	0	0	0.256	0	0	0	0	0	0	0	0	0	0	0	0	0	0.444	0	0	0	0	0	0	0	0	0	0	0	0	0	0	0	0	0	0	0	0.58	0
AAMP	14	2q35	0	0	0	0	0	0	0	0	0	0	0	0	0	0	0	0	0	0	0	0	0	0	0	0	0	0.417	0	0	0	0	0	0	0.549	0	0	0	0	0	0	0	0	0	0	0.301	0	0	0
AANAT	15	17q25.1	0	0	0	0	0	0	0	0	0	0	0	0	0	0	0	0	0	0	0	0	0	0	0	0	0	0	0	0	0	0	0	0	0	0	0	0.234	0	0	0	0	0	0	0	0	0	0	0.23
AARS	16	16q22.1	0	0	0	0	0	0	-0.351	0	0	0	0	0	0	0	0	0	0	0	0	0	0	0	0	0	-0.225	0	0	0	0	0	0	0	0	0	0	0	0	0	0	0	-0.249	0	-0.552	0	0	-0.412	0
ABAT	18	16p13.2	0	0	0	0	0	0	0	0	0	0	0	0	0	0	0	0	0	0	0	0	0	0	0	0	0	0	0	0	0	0	0	0	0.485	0	0	0	0	0	0	0	-0.273	0	-0.552	0	0	0	0
ABCA1	19	9q31.1	0	0	0	0	0.433	0	0	0	0.235	0	0	0	0	0	0	0	0	0	0	0	0	0	0	0	0	0.413	0	0.418	0	0	0	0	0.532	0	0	0	0	0.336	0	0	0	0	0	0	0	0	0
ABCA2	20	9q34.3	0	0	0	0	0.433	0	0	0	0.235	0	0	0	0	0	0	0	0	0	0	0	0	0	0	0	0	0.413	0	0.418	0	0	0	0	0.532	0	0	0	0	0.336	0	0	0	0	0	0	0	0	0
ABCA3	21	16p13.3	0	0	0	0	0	0	0	0	0	0	0	0	0	0	0	0	0	0	0	0	0	0	0	0	0	0	0	0	0	0	0	0	0.485	0	0	0	0	0	0	0	-0.273	0	-0.552	0	0	0	0
ABCF1	23	6p21.33	0	0	-0.554	0	0	-0.346	0	0	0	-0.219	0	0	0	0	0	0	0	0	0	0.221	0	0	0	0	-0.217	0	0	0	0	0	0	0	0	0	0	0	0	0	0	0	0	0	0	0.21	0	0	0
ABCA4	24	1p22.1	0	-0.264	0	-0.41	-0.771	-0.432	-0.343	0	-0.353	-0.303	0	0	0	-0.42	-0.395	0	0	0.204	-0.331	0	-0.298	0	0	-0.491	0	0.461	0	0	0	0	0	0	0.556	0	0	0	0	0	0	0	0	0	0	0	0	0	0
ABL1	25	9q34.12	0	0	0	0	0.433	0	0	0	0.235	0	0	0	0	0	0	0	0	0	0	0	0	0	0	0	0	0.413	0	0.418	0	0	0	0	0.532	0	0	0	0	0.336	0	0	0	0	0	0	0	0	0
ABP1	26	7q36.1	0	0	0	0	0	-0.487	0	0	0	0	0	0	0	0	0	0	0	0	0	0	0	0	0	0	0	0.452	0	0	0	0	0.236	0	0.54	0	0	0	0	0	0.523	0	0.216	0	0	0	0	0	0
ABL2	27	1q25.2	0	0.258	0	0.413	1.521	0.53	0	0	0	0.307	0	0.249	0	0.256	0.296	0	0	0.204	0.258	0	0.457	0	0.298	0.435	0	0.461	0.442	0	0	0	0	0	0.556	0	0	0	0	0	0.341	0	0	0	0.378	0	0	0	0.282
ABO	28	9q34.2	0	0	0	0	0.433	0	0	0	0.235	0	0	0	0	0	0	0	0	0	0	0	0	0	0	0	0	0.413	0	0.418	0	0	0	0	0.532	0	0	0	0	0.336	0	0	0	0	0	0	0	0	0
ABR	29	17p13.3	0	0	-0.379	0	0	0	0	0	0	0	0	0	0	0	0	0	0	-0.406	0	0	0	-0.395	0	-0.433	-0.298	0	0	0	0	0	0	0	0	0	0	0	0	0	0	0	0	0	0	0	0	0	0.23
ACAA1	30	3p22.2	0	0	0	0	0	0.336	0.289	0	-0.319	0	0	0	0	0	0	0	0	0	0	0	0	0	0	0	0	0.444	0	0	0	0	0	0	0	0	0	0	0	0.362	0	0	0	0	0	0	0	0	0
ACACA	31	17q12	0	0	-0.379	0	0	0	0	0	0	0	0	0	0	0	0	0	0	-0.406	0	0	0	0	0	-0.355	0	0	0	0	0	0	0	0	0	0	0	0	0	0	0	0	0	0	0	0	0	0	0.23
ACACB	32	12q24.11	0	0	0	0	0	0.383	0	0	0	0	0	0.294	-0.259	0	0	0	0	-0.226	0	0	0	-0.37	0	-0.507	0	0	0	0	0	0	0	0	0	0	0	0	0	0	0	0	0	0	0	-0.267	0	0.28	0
ACADL	33	2q34	0	0	0	0	0	0	0	0	0	0	0	0	0	0	0	0	0	0	0	0	0	0	0	0	0	0.417	0	0	0	0	0	0	0.549	0	0	0	0	0	0	0	0	0	0	0.301	0	0	0
ACADM	34	1p31.1	0	-0.264	0	-0.41	-0.771	-0.432	-0.343	0	-0.353	-0.303	0	0	0	-0.42	-0.395	0	0	0.204	-0.331	-0.495	-0.298	0	0	-0.491	0	0.461	0	0	0	0	0	0	0.556	0	0	0	0	0	0	0	0	0	0	0	0	0	0
ACADS	35	12q24.31	0	0	0	0	0	0.383	0	0	0	0	0	0.294	-0.259	0	0	0	0	-0.226	0	0	0	-0.37	0	-0.507	0	0	0	0	0	0	0	0	0	0	0	0	0	0	0	0	0	0	0	0	0	0.28	0
ACADSB	36	10q26.13	0	0	-0.301	0	0	-0.49	-0.232	0	0	0	0	0	0	-0.431	-0.423	0	-0.399	0	-0.365	0	0	0	0	-0.269	-0.261	0	0	0	0	0	0	0	0	0	0	0	0	0	-0.328	0	0	0	0	0	0	0	0
ACADVL	37	17p13.1	0	0	-0.379	0	0	0	0	0	0	0	0	0	0	0	0	0	0	-0.406	0	0	0	-0.395	0	-0.433	-0.298	0	0	0	0	0	0	0	0	0	0	0	0	0	0	0	0	0	0	0	0	0	0.23
ACAT1	38	11q22.3	0	-0.326	0	0	0	0	0	0	-0.301	0	0	0	0	0	0	0	0	0	-0.305	0	0	-0.317	0	-0.45	0	0	0	0	0	0	0	0	0.551	0	0	0	0	0	0	0	0	0	0	0	0	0	0
ACAT2	39	6q25.3	0	0	-0.554	0	0	-0.346	-0.58	0	0	-0.219	0	0	0	0	0	-0.589	0	-0.519	0	0.221	0	0	0	0	-0.217	0	0	0	0	0	0	0	0	0	0	0	0	0	0	0	0	0	0	0.21	0	0	0
ACCN1	40	17q11.2	0	0	-0.379	0	0	0	0	0	0	0	0	0	0	0	0	0	0	-0.406	0	0	0	0	0	-0.355	-0.298	0	0	0	0	0	0	0	0	0	0	0	0	0	0	0	0	0	0	0	0	0	0.23
ACCN2	41	12q13.12	0	0	0	0	0	0.383	0	0	0	0	0	0.294	0.597	0	0	0	0	-0.455	0	0.329	0	0	0	0	0	0	0	0	0	0	0.364	0	0	0	0	0	0	0	0	0	0	0	0	-0.267	0	0.28	0
ACHE	43	7q22.1	0	0	0	0	0	-0.487	0	0	0	0	0	0	0	0	0	0	0	0	0	0	0	0	0	0	0	0.452	0	0	0	0	0.236	0	0.54	0	0	0	0	0	0.523	0	0.216	0	0	0.304	0	0	0
ACLY	47	17q21.2	0	0	0	0	0	0	0	0	0	0	0	0	0	0	0	0	0	-0.406	0	0	0	0	0	-0.355	0	0	0	0	0	0	0	0	0	0	0	0.234	0	0	0	0	0	0	0	0	0	0	0.23
ACO1	48	9p21.1	0	0	0	0	-0.507	0	0	0	0.235	0	0	0	-0.335	0	0	-0.445	0	0	0	0	0	0	0	0	0	0.413	0	-0.539	0	0	0	0	0	0	-0.583	0	0	0	0	0	0	0	0	0	0	0	0
ACR	49	22q13.33	0	0	-0.338	0	0	0.339	0	0	0	0	0	0.263	0	0	0	0	0	0	0	0	0	0	0	0	0	0	0	0	0	0	0	0	0	0	0	0	0	0	0.227	0	0	0	0	0	0	0	0
ACO2	50	22q13.2	0	0	-0.338	0	0	0.339	0	0	0	0	0	0.263	0	0	0	0	0	0	0	0	0	0	0	0	0	0	0	0	0	0	0	0	0	0	0	0	0	0	0.227	0	0	0	0	0	0	0	0
ACOX1	51	17q25.1	0	0	0	0	0	0	0	0	0	0	0	0	0	0	0	0	0	0	0	0	0	0	0	0	0	0	0	0	0	0	0	0	0	0	0	0.234	0	0	0	0	0	0	0	0	0	0	0.23
ACP1	52	2p25.3	0	0	0	0	0	0	0	0	0	0	0	0	0	0	0	0	0	0	0.255	0	0	0	0	0	0	0.417	0	0	0	0	0	0	0.549	0	0	0	0	0	0	0	0	0	0	-0.27	0	0.293	0
ACP2	53	11p11.2	0	-0.326	-0.364	0	0	0	0	0	0	0	0	0	0	0	0	0	0	0	-0.305	0	0	-0.317	0	0	0	0	0	0	0	0	0	0	0.551	0	0	0	-0.321	0	0	0	0	0	0	0	0	0	0
ACP5	54	19p13.2	0	0	0	0	0	0	0	0	0	0	0.277	0	0	0	0	0.364	0	0	0	0	0	0	0.288	0.289	0	0	0	0.219	0	0	0	0	0.373	0	0	0	0	0	0	0	0	0	0	-0.338	0	0	0.304
ACPP	55	3q22.1	0	0	0	0	0	0.336	0.289	0	0	0	0	0.256	0	0	0	0	0	0	0	0	0	0	0	0	0	0.444	0	0	0	0	0	0	0	0	0	0	0	0	0	0	0	0	0	0	0	0.58	0
ACRV1	56	11q24.2	0	-0.326	0	0	0	0	0	0	-0.301	0	0	0	0	0	0	0	0	0	-0.305	0	0	-0.317	0	-0.45	0	0	0	0	0	0	0	0	0.551	0	0	0	0	0	0	0	0	0	0	0	0	0	0
ACTA1	58	1q42.13	0	0.258	0	0.413	1.521	0.53	0	0	0	0.307	0	0.249	0	0.256	0.296	0	0	0.204	0.258	0	0.457	0	0.298	0.435	0	0.461	0.442	0	0	0	0	0	0.556	0	0	0	0	0	0.341	0	0	0	0.378	0	0	0	0.282
ACTA2	59	10q23.31	0	0	-0.301	0	0	0	-0.232	0	0	0	0	0	0	-0.431	-0.423	0	-0.399	0	-0.365	0	0	0	0	-0.269	-0.261	0	0	0	0	0	0	0	0	0	0	0	0	0	-0.328	0	0	0	0	0	0	0	0
ACTB	60	7p22.1	0	0	0	0	0	0	0	0	0	0	0	0	0	-0.255	0	0	0	0	0	0	0	0	0	0	0	0.452	0	0	0	0	0	-0.229	0.54	0	0	0.282	0	0	0.523	0	0	0	0	0.683	0	0	0
ACTC1	70	15q14	0	0	0	0	0	-0.355	0	0	-0.336	-0.381	0	0	0	0	0	-0.345	0	0	0	0	-0.338	-0.41	0	-0.406	0	0	0	0	0	0	0	0	0	0	0	0	0	0	0	-0.5	-0.312	0	0	0	0	0	0
ACTG1	71	17q25.3	0	0	0	0	0	0	0	0	0	0	0	0	0	0	0	0	0	0	0	0	0	0	0	0	0	0	0	0	0	0	0	0	0	0	0	0.234	0	0	0	0	0	0	0	0	0	0	0.23
ACTG2	72	2p13.1	0	0	0	0	0	0	0	0	0	0	0	0	0	0	0	0	0	0	0.255	0	0	0	0	0	0	0.417	0	0	0	0	0	0	0.549	0	0	0	0	0	0	0	0	0	0	-0.27	0	0.293	0
ACTN4	81	19q13.2	0	0	0	0	0	0	0	0	0	0	0.277	0	0	0	0	0	0	0	0	0	0	0	0.288	-0.31	0	0	0	-0.282	0	0	0	0	0.373	0	0	0	0	0	0	0	0	0	0	-0.338	0	-0.403	0.304
ACTL6A	86	3q26.33	0	0	0	0	0	0.336	0.289	0	0	0	0	0.256	0	0	0	0	0	0	0	0	0	0	0	0	0	0.444	0	0	0	0	0	0	0	0	0	0	0	0	0	0	0	0	0	0	0	0.58	0
ACTN1	87	14q24.1	0	0	-0.411	0	-0.404	-0.366	0	0	-0.301	-0.45	0	0	0	0	0	0	0	0	-0.222	-0.369	-0.34	-0.417	0	-0.515	0	0	0	-0.316	-0.36	0	0	0	0	0	0	0	0	0	0	-0.344	0	0	-0.212	0	0	0	0
ACTN2	88	1q43	0	0.258	0	0.413	1.521	0.53	0	0	0	0.307	0	0.249	0	0.256	0.296	0	0	0.204	0.258	0	0.457	0	0.298	0.435	0	0.461	0.442	0	0	0	0	0	0.556	0	0	0	0	0	0.341	0	0	0	0.378	0	0	0	0.282
ACTN3	89	11q13.2	0	-0.326	0	0	0	0	0	0	-0.301	0	0	0	0	0	0	0	0	0	-0.305	0	0	-0.317	0	0	0	0	0	0	0	0	0	0	0.551	0	0	0	0	0	0	0	0	0	0	0	0	0	0
ACVR1	90	2q24.1	0	0	0	0	0	0	0	0	0	0	0	0	0	0	0	0	0	0	0	0	0	0	0	0	0	0.417	0	0	0	0	0	0	0.549	0	0	0	0	0	0	0	0	0	0	0.301	0	0	0
ACVR1B	91	12q13.13	0	0	0	0	0	0.383	0	0	0	0	0	0.294	0.597	0	0	0	0	-0.455	0	0.329	0	0	0	0	0	0	0	0	0	0	0.364	0	0	0	0	0	0	0	0	0	0	0	0	-0.267	0	0.28	0
ACVR2A	92	2q22.3	0	0	0	0	0	0	0	0	0	0	0	0	0	0	0	0	0	0	0	0	0	0	0	0	0	0.417	0	0	0	0	0	0	0.549	0	0	0	0	0	0	0	0	0	0	0.301	0	0	0
ACVR2B	93	3p22.2	0	0	0	0	0	0.336	0.289	0	-0.319	0	0	0	0	0	0	0	0	0	0	0	0	0	0	0	0	0.444	0	0	0	0	0	0	0	0	0	0	0	0.362	0	0	0	0	0	0	0	0	0
ACVRL1	94	12q13.13	0	0	0	0	0	0.383	0	0	0	0	0	0.294	0.597	0	0	0	0	-0.455	0	0.329	0	0	0	0	0	0	0	0	0	0	0.364	0	0	0	0	0	0	0	0	0	0	0	0	-0.267	0	0.28	0
ACY1	95	3p21.2	0	0	0	0	0	0.336	0.289	0	-0.319	0	0	0	0	0	0	0	0	0	0	0	0	0	0	0	0	0.444	0	0	0	0	0	0	0	0	0	0	0	0.362	0	0	0	0	0	0	0	0	0
ACYP1	97	14q24.3	0	0	-0.411	0	-0.404	-0.366	0	0	-0.301	-0.45	0	0	0	0	0	0	0	0	-0.222	-0.369	-0.34	0	0	-0.515	0	0	0	-0.316	-0.36	0	0	0	0	0	0	0	0	0	0	-0.344	0	0	-0.212	0	0	0	0
ACYP2	98	2p16.2	0	0	0	0	0	0	0	0	0	0	0	0	0	0	0	0	0	0	0.255	0	0	0	0	0	0	0.417	0	0	0	0	0	0	0.549	0	0	0	0	0	0	0	0	0	0	-0.27	0	0.293	0
ADA	100	20q13.12	0	0	0	0	0	0.398	0	0	-0.272	0	0	0	0	0.23	0	0	0	0	0	0	0	0	0	0	0.286	0.44	0	0	0.215	0	0	0	0.535	0	0	0	0	0	0.202	0	0	0.241	0	0	0	0	0
ADAM8	101	10q26.3	0	0	-0.301	0	0	-0.49	-0.232	0	0	0	0	0	0	-0.431	-0.423	0	-0.399	0	-0.365	0	0	0	0	-0.269	-0.261	0	0	0	0	0	0	0	0	0	0	0	0	0	-0.328	0	0	0	0	0	0	0	0
ADAM10	102	15q21.3	0	0	0	0	0	-0.355	0	0	-0.336	-0.381	0	0	0	0	0	-0.345	0	0	0	0	-0.338	-0.41	0	0	0	0	0	0	0	0	0	0	0	0	0	0	0	0	0	-0.5	-0.312	0	0	0	0	0	0
ADAR	103	1q21.3	0	0.258	0	0.413	1.521	0.53	0	0	0	0.307	0	0.249	0	0.256	0.296	0	0	0.204	0.258	0	0.457	0	0.298	0.435	0	0.461	0.442	0	0	0	0	0	0.556	0	0	0	0	0	0.341	0	0	0	0.378	0	0	0	0.282
ADARB1	104	21q22.3	0	0	0	0	0	0	0	0	0	0	0	0	0	0	0	0	0	0	0	0	0	0	0.236	0	-0.288	0.73	0	0	0	0	0	0	0	0	0	0	0	0	0	-0.423	0	0	0	0	0	0	0.212
ADARB2	105	10p15.3	0	0	0	0	0	0	-0.232	0	0	0	0	0	0	0	-0.423	0	0	0	0	0	0	0	0	0	0	0	0	0	0	0	0	0	0	0	0	0	0	0	-0.328	0	0	0	0	0	0	0.457	0
ADCY1	107	7p12.3	0	0	0	0	0	0	0	0	0	0	0	0	0	-0.255	0	0	0	0	0	0	0	0	0	0	0	0.452	0	0	0	0	0.236	-0.229	0.54	0	0	0	0	0	0.523	0	0	0	0	0.683	0	0	0
ADCY2	108	5p15.31	0	0	0	0	0	0.282	0	0.218	0	0	0	0	0	0	0	0	0	0	0	0	0	0	0	0	0	0	0	0	-0.375	0	0	0	0	0	0	0	0	0	0	0	0	0	-0.543	0	0	0.29	0
ADCY3	109	2p23.3	0	0	0	0	0	0	0	0	0	0	0	0	0	0	0	0	0	0	0.255	0	0	0	0	0	0	0.417	0	0	0	0	0	0	0.549	0	0	0	0	0	0	0	0	0	0	-0.27	0	0.293	0
ADCY5	111	3q21.1	0	0	0	0	0	0.336	0.289	0	0	0	0	0.256	0	0	0	0	0	0	0	0	0	0	0	0	0	0.444	0	0	0	0	0	0	0	0	0	0	0	0	0	0	0	0	0	0	0	0.58	0
ADCY6	112	12q13.12	0	0	0	0	0	0.383	0	0	0	0	0	0.294	0	0	0	0	0	-0.455	0	0.329	0	0	0	0	0	0	0	0	0	0	0.364	0	0	0	0	0	0	0	0	0	0	0	0	-0.267	0	0.28	0
ADCY7	113	16q12.1	0	0	0	0	0	0	-0.351	0	0	0	0	0	0	0	0	0	-0.334	0	0	0	0	0	0	0	0	0	0	0	0	0	0	0	0	0	0	0	0	0	0	0	-0.249	0	-0.552	0	0	-0.412	0
ADCY8	114	8q24.22	0	0	0	0	0	0.231	0.4	0	0	0	0	0	0	0	0	0	0	0	0	0	0.216	0	0	0	0	0	0	0	0	0	0	0	0	0	0	0	0	0	0	0	0	0	0.373	0	0	0	0
ADCY9	115	16p13.3	0	0	0	0	0	0	0	0	0	0	0	0	0	0	0	0	0	0	0	0	0	0	0	0	0	0	0	0	0	0	0	0	0.485	0	0	0	0	0	0	0	-0.273	0	-0.552	0	0	0	0
ADCYAP1	116	18p11.32	0	0	0	0	0	0.41	0	0	0	0	0	0	0	-0.27	0	0	0	0	-0.283	0	0	0	0	0	-0.248	0.378	0	0	0	0	0.224	0	0	0	-0.226	0	0	-0.457	-0.381	-0.505	0	0	-0.397	-0.295	0	0.252	0
ADCYAP1R1	117	7p14.3	0	0	0	0	0	0	0	0	0	0	0	0	0	-0.255	0	0	0	0	0	0	0	0	0	0	0	0.452	0	0	0	0	0.236	-0.229	0.54	0	0	0.282	0	0	0.523	0	0	0	0	0.683	0	0	0
ADD1	118	4p16.3	0	0	0	0	-0.736	-0.356	0	0	0	0	0	0	0	-0.425	0	0.202	0	0	0	0	0	0	0	0	-0.205	0	0	0	0	0	0	0	0	0	0	0	0	0	0	0	0	0	0	0	0.266	0	0
ADD2	119	2p13.3	0	0	0	0	0	0	0	0	0	0	0	0	0	0	0	0	0	0	0.255	0	0	0	0	0	0	0.417	0	0	0	0	0	0	0.549	0	0	0	0	0	0	0	0	0	0	-0.27	0	0.293	0
ADD3	120	10q25.1	0	0	-0.301	0	0	-0.49	-0.232	0	0	0	0	0	0	-0.431	-0.423	0	-0.399	0	-0.365	0	0	0	0	-0.269	-0.261	0	0	0	0	0	0	0	0	0	0	0	0	0	-0.328	0	0	0	0	0	0	0	0
PLIN2	123	9p22.1	0	0	-0.363	0	-0.507	0	0	0	0.235	0	0	0	-0.335	0	0	-0.445	0	0	0	0	0	0	0	0	0	0.413	0	-0.539	0	0	0	0	0	0	-0.583	0	0	0	0	0	0	0	0	0	0	0	0
ADH1A	124	4q23	0	0	0	0	-0.736	-0.404	0	0	-0.39	-0.569	0	0	0	-0.591	0	0	-0.277	0	0	0	-0.462	-0.432	0	0	-0.205	0	0	-0.315	0	0	0	0	0	-0.381	-0.407	0	0	0	0	0	0	0	0	0	0.266	0	0
ADH1B	125	4q23	0	0	0	0	-0.736	-0.404	0	0	-0.39	-0.569	0	0	0	-0.591	0	0	-0.277	0	0	0	-0.462	-0.432	0	0	-0.205	0	0	-0.315	0	0	0	0	0	-0.381	-0.407	0	0	0	0	0	0	0	0	0	0.266	0	0
ADH1C	126	4q23	0	0	0	0	-0.736	-0.404	0	0	-0.39	-0.569	0	0	0	-0.591	0	0	-0.277	0	0	0	-0.462	-0.432	0	0	-0.205	0	0	-0.315	0	0	0	0	0	-0.381	-0.407	0	0	0	0	0	0	0	0	0	0.266	0	0
ADH4	127	4q23	0	0	0	0	-0.736	-0.404	0	0	-0.39	-0.569	0	0	0	-0.591	0	0	-0.277	0	0	0	-0.462	-0.432	0	0	-0.205	0	0	-0.315	0	0	0	0	0	-0.381	-0.407	0	0	0	0	0	0	0	0	0	0.266	0	0
ADH5	128	4q23	0	0	0	0	-0.736	-0.404	0	0	-0.39	-0.569	0	0	0	-0.591	0	0	-0.277	0	0	0	-0.462	-0.432	0	0	-0.205	0	0	-0.315	0	0	0	0	0	-0.381	-0.407	0	0	0	0	0	0	0	0	0	0.266	0	0
ADH6	130	4q23	0	0	0	0	-0.736	-0.404	0	0	-0.39	-0.569	0	0	0	-0.591	0	0	-0.277	0	0	0	-0.462	-0.432	0	0	-0.205	0	0	-0.315	0	0	0	0	0	-0.381	-0.407	0	0	0	0	0	0	0	0	0	0.266	0	0
ADH7	131	4q23	0	0	0	0	-0.736	-0.404	0	0	-0.39	-0.569	0	0	0	-0.591	0	0	-0.277	0	0	0	-0.462	-0.432	0	0	-0.205	0	0	-0.315	0	0	0	0	0	-0.381	-0.407	0	0	0	0	0	0	0	0	0	0.266	0	0
ADK	132	10q22.2	0	0	0	0	0	0	-0.232	0	0	0	0	0	0	-0.431	-0.423	0	0	0	-0.365	0	0	0	0	-0.269	-0.261	0	0	0	0	0	0	0	0	0	0	0	0	0	-0.328	0	0	0	0	0	0	0	0
ADM	133	11p15.4	0	-0.326	-0.364	0	0	0	0	0	0	0	0	0	0	0	0	-0.297	0	0	-0.305	0	0	-0.317	0	0	0	0	0	0	0	0	0	0	0.551	0	0	0	-0.321	0	0	0	0	0	0	0	0	0	0
ADORA1	134	1q32.1	0	0.258	0	0.413	1.521	0.53	0	0	0	0.307	0	0.249	0	0.256	0.296	0	0	0.204	0.258	0	0.457	0	0.298	0.435	0	0.461	0.442	0	0	0	0	0	0.556	0	0	0	0	0	0.341	0	0	0	0.378	0	0	0	0.282
ADORA2A	135	22q11.23	0	0	0	0	0	0.339	0	0	0	0	0	0.263	0	0	0	0	0	0	0	0	0	0	0	0	0	0	0	0	0	0	0	0	0	0	0	0	0	0	0.227	0	0	0	0	0	0	0	0
ADORA2B	136	17p12	0	0	-0.379	0	0	0	0	0	0	0	0	0	0	0	0	0	0	-0.406	0	0	0	0	0	-0.433	-0.298	0	0	0	0	0	0	0	0	0	0	0	0	0	0	0	0	0	0	0	0	0	0.23
ADORA3	140	1p13.2	0	-0.264	0	-0.41	-0.771	-0.432	-0.343	0	-0.353	-0.303	0	0	0	-0.42	-0.395	0	0	0.204	-0.331	0	-0.298	0	0	-0.491	0	0.461	0	0	0	0	0	0	0.556	0	0	0	0	0	0	0	0	0	0	0	0	0	0
ADPRH	141	3q13.33	0	0	0	0	0	0.336	0.289	0	0	0	0	0.256	0	0	0	0	0	0	0	0	0	0	0	0	0	0.444	0	0	0	0	0	0	0	0	0	0	0	0	0	0	0	0	0	0	0	0.58	0
PARP1	142	1q42.12	0	0.258	0	0.413	1.521	0.53	0	0	0	0.307	0	0.249	0	0.256	0.296	0	0	0.204	0.258	0	0.457	0	0.298	0.435	0	0.461	0.442	0	0	0	0	0	0.556	0	0	0	0	0	0.341	0	0	0	0.378	0	0	0	0.282
PARP4	143	13q12.12	0	-0.372	0	-0.472	-0.7	-0.329	0	0	0	0	0	0	0	0	-0.443	-0.318	0	0	-0.347	0	-0.44	-0.428	0	-0.52	0.346	0	0	0	0	0	0	-0.294	0	0	-0.235	0	-0.585	0	-0.411	-0.617	-0.316	0	-0.526	-0.267	0	0	0
ADRA1D	146	20p13	0	0	-0.287	0	0	0.398	0	0	0	0	0	0	0	0.23	0	0	0	0	0	0	0	0	0	0	0.286	0.44	0	0	0.215	0	0	0	0.535	0	0	0	0	-0.407	0.202	0	0	0.241	0	0	0	0	0
ADRA1B	147	5q33.3	0	0	-0.484	0	0	0.282	0	0	0	0	0	0	0	0	0	0	0	0	0	0	0	-0.425	0	-0.397	0	0	0	0	-0.375	0	0	0	0	0	0	0	0	0	0	-0.378	0	0	-0.543	0	0	0	0
ADRA1A	148	8p21.2	0	0	0	0	-0.678	0.231	0.4	0	0	0	0	0	0	0	0	0	0	0	0	0	0	-0.256	0	0	0	0	0	-0.489	0	0	0	0	0	0	0	0	0	0	0	0	0	0	-0.466	0	0	0	0
ADRA2A	150	10q25.2	0	0	-0.301	0	0	-0.49	-0.232	0	0	0	0	0	0	-0.431	-0.423	0	-0.399	0	-0.365	0	0	0	0	-0.269	-0.261	0	0	0	0	0	0	0	0	0	0	0	0	0	-0.328	0	0	0	0	0	0	0	0
ADRA2B	151	2q11.1	0	0	0	0	0	0	0	0	0	0	0	0	0	0	0	0	0	0	0	0	0	0	0	0	0	0.417	0	0	0	0	0	0	0.549	0	0	0	0	0	0	0	0	0	0	0.301	0	0	0
ADRA2C	152	4p16.3	0	0	0	0	-0.736	-0.356	0	0	0	0	0	0	0	-0.425	0	0.202	0	0	0	0	0	0	0	0	-0.205	0	0	0	0	0	0	0	0	0	0	0	0	0	0	0	0	0	0	0	0.266	0	0
ADRB1	153	10q25.3	0	0	-0.301	0	0	-0.49	-0.232	0	0	0	0	0	0	-0.431	-0.423	0	-0.399	0	-0.365	0	0	0	0	-0.269	-0.261	0	0	0	0	0	0	0	0	0	0	0	0	0	-0.328	0	0	0	0	0	0	0	0
ADRB2	154	5q32	0	0	-0.484	0	0	0.282	0	0	0	0	0	0	0	0	0	0	0	0	0	0	0	-0.425	0	-0.397	0	0	0	0	-0.375	0	0	0	0	0	0	0	0	0	0	-0.378	0	0	-0.543	0	0	0	0
ADRB3	155	8p11.23	0	0	0	0	-0.678	0.231	0.4	0	0	0	0	0	0	0	0	0	0	0	0	0	0	-0.256	0	0	0	0	0	-0.489	0	0	0	0	0	0	0	0	0	0	0	0	0	0	0	0	0	0	0
ADRBK1	156	11q13.2	0	-0.326	0	0	0	0	0	0	-0.301	0	0	0	0	0	0	0	0	0	-0.305	0	0	-0.317	0	0	0	0	0	0	0	0	0	0	0.551	0	0	0	0	0	0	0	0	0	0	0	0	0	0
ADRBK2	157	22q12.1	0	0	0	0	0	0.339	0	0	0	0	0	0.263	0	0	0	0	0	0	0	0	0	0	0	0	0	0	0	0	0	0	0	0	0	0	0	0	0	0	0.227	0	0	0	0	0	0	0	0
ADSL	158	22q13.1	0	0	-0.338	0	0	0.339	0	0	0	0	0	0.263	0	0	0	0	0	0	0	0	0	0	0	0	0	0	0	0	0	0	0	0	0	0	0	0	0	0	0.227	0	0	0	0	0	0	0	0
ADSS	159	1q44	0	0.258	0	0.413	1.521	0.53	0	0	0	0.307	0	0.249	0	0.256	0.296	0	0	0.204	0.258	0	0.457	0	0.298	0.435	0	0.461	0.442	0	0	0	0	0	0.556	0	0	0	0	0	0.341	0	0	0	0.378	0	0	0	0.282
AP2A1	160	19q13.33	0	0	0	0	0	0	0	0	0	0	0.277	0	0	0	0	0	0	0	0	0	0	0	0.288	-0.31	0	0	0	-0.282	0	0	0	0	0.373	0	0	0	0	0	0	0	0	0	0	-0.338	0	-0.403	0.304
AP2A2	161	11p15.5	0	-0.326	-0.364	0	0	0	0	0	0	0	0	0	0	0	0	-0.297	0	0	-0.305	0	0	-0.317	0	0	0	0	0	0	0	0	0	0	0.551	0	0	0	-0.321	0	0	0	0	0	0	0	0	0	0
AP1B1	162	22q12.2	0	0	0	0	0	0.339	0	0	0	0	0	0.263	0	0	0	0	0	0	0	0	0	0	0	0	0	0	0	0	0	0	0	0	0	0	0	0	0	0	0.227	0	0	0	0	0	0	0	0
AP2B1	163	17q12	0	0	-0.379	0	0	0	0	0	0	0	0	0	0	0	0	0	0	-0.406	0	0	0	0	0	-0.355	-0.298	0	0	0	0	0	0	0	0	0	0	0	0	0	0	0	0	0	0	0	0	0	0.23
AP1G1	164	16q22.2	0	0	0	0	0	0	0	0	0	0	0	0	0	0	0	0	0	0	0	0	0	0	0	0	-0.225	0	0	0	0	0	0	0	0	0	0	0	0	0	0	0	-0.249	0	-0.552	0	0	-0.412	0
AEBP1	165	7p13	0	0	0	0	0	0	0	0	0	0	0	0	0	-0.255	0	0	0	0	0	0	0	0	0	0	0	0.452	0	0	0	0	0.236	-0.229	0.54	0	0	0	0	0	0.523	0	0	0	0	0.683	0	0	0
AES	166	19p13.3	0	0	0	0	0	0	0	0	0	0	0.277	0	0	0	0	0	0	0	0	0	0	0	0.288	0	0	0	0	0.219	0	0	0	0	0.373	0	0	0	0	0	0	0	0	0	0	-0.338	0	0	0.304
CRISP1	167	6p12.3	0	0	-0.554	0	0	-0.346	0	0	0	-0.219	0	0	0	0	0	0	0	0	0	0.221	0	0	0	0	-0.217	0	0	0	0	0	0	0	0	0	0	0	0	0	0	0	0	0	0	0.21	0	0	0
AFG3L1P	172	16q24.3	0	0	0	0	0	0	-0.544	0	0	0	0	0	0	0	0	0	0	0	0	0	0	0	0	0	-0.225	0	0	0	0	0	0	0	0	0	0	0	0	0	0	0	-0.249	0	-0.552	0	0	-0.412	0
AFM	173	4q13.3	0	0	0	0	-0.736	-0.404	0	0	-0.39	0	0	0	0	-0.591	0	0	0	0	0	0	-0.462	-0.432	0	0	-0.205	0	0	-0.315	0	0	0	0	0	-0.381	-0.407	0	0	0	0	0	0	0	0	0	0.266	0	0
AFP	174	4q13.3	0	0	0	0	-0.736	-0.404	0	0	-0.39	0	0	0	0	-0.591	0	0	0	0	0	0	-0.462	-0.432	0	0	-0.205	0	0	-0.315	0	0	0	0	0	-0.381	-0.407	0	0	0	0	0	0	0	0	0	0.266	0	0
AGA	175	4q34.3	0	0	0	0	-0.736	0	0	0	0	0	0	0	0	-0.591	0	0	0	0	0	0	0	0	0	0	-0.205	0	0	-0.315	0	0	0	0	0	-0.381	-0.407	0	0	0	0	0	0	0	0	0	0.266	0	0
ACAN	176	15q26.1	0	0	0	0	0	-0.355	0	0	0	-0.381	0	0	0.215	-0.382	0	0	0	0	0	0	-0.338	0	0	0	0	0	0	0	0	0	0	0	0	0	0	0	0	0	0	-0.5	-0.312	0	0	0	0	0	0
AGER	177	6p21.32	0	0	-0.554	0	0	-0.346	0	0	0	-0.219	0	0	0	0	0	0	0	0	0	0.221	0	0	0	0	-0.217	0	0	0	0	0	0	0	0	0	0	0	0	0	0	0	0	0	0	0.21	0	0	0
AGL	178	1p21.2	0	-0.264	0	-0.41	-0.771	-0.432	-0.343	0	-0.353	-0.303	0	0	0	-0.42	-0.395	0	0	0.204	-0.331	0	-0.298	0	0	-0.491	0	0.461	0	0	0	0	0	0	0.556	0	0	0	0	0	0	0	0	0	0	0	0	0	0
AGRP	181	16q22.1	0	0	0	0	0	0	-0.351	0	0	0	0	0	0	0	0	0	-0.334	0	0	0	0	0	0	0	-0.225	0	0	0	0	0	0	0	0	0	0	0	0	0	0	0	-0.249	0	-0.552	0	0	-0.412	0
JAG1	182	20p12.2	0	0	-0.287	0	0	0.398	0	0	0	0	0	0	0	0.23	0	0	0	0	0	0	0	0	0	0	0.286	0.44	0	0	0.215	0	0	0	0.535	0	0	0	0	-0.407	0.202	0	0	0.241	0	0	0	0	0
AGT	183	1q42.2	0	0.258	0	0.413	1.521	0.53	0	0	0	0.307	0	0.249	0	0.256	0.296	0	0	0.204	0.258	0	0.457	0	0.298	0.435	0	0.461	0.442	0	0	0	0	0	0.556	0	0	0	0	0	0.341	0	0	0	0.378	0	0	0	0.282
AGTR1	185	3q24	0	0	0	0	0	0.336	0.289	0	0	0	0	0.256	0	0	0	0	0	0	0	0	0	0	0	0	0	0.444	0	0	0	0	0	0	0	0	0	0	0	0	0	0	0	0	0	0	0	0.58	0
APLNR	187	11q12.1	0	-0.326	0	0	0	0	0	0	0	0	0	0	0	0	0	0	0	0	-0.305	0	0	-0.317	0	0	0	0	0	0	0	0	0	0	0.551	0	0	0	0	0	0	0	0	0	0	0	0	0	0
AGXT	189	2q37.3	0	0	0	0	0	0	0	0	0	0	0	0	0	0	0	0	0	0	0	0	0	0	0	0	0	0.417	0	0	0	0	0	0	0.549	0	0	0	0	0	0	0	0	0	0	0.301	0	0	0
AHCY	191	20q11.22	0	0	0	0	0	0.398	0	0	0	0	0	0	0	0.23	0	0	0	0	0	0	0	0	0	0	0.286	0.44	0	0	0.215	0	0	0	0.535	0	0	0	0	0	0.202	0	0	0.241	0	0	0	0	0
AHR	196	7p21.1	0	0	0	0	0	0	0	0	0	0	0	0	0	-0.255	0	0	0	0	0	0	0	0	0	0	0	0.452	0	0	0	0	0.236	-0.229	0.54	0	0	0.282	0	0	0.523	0	0	0	0	0.683	0	0	0
AHSG	197	3q27.3	0	0	0	0	0	0.336	0.289	0	0	0	0	0.256	0	0	0	0	0	0	0	0	0	0	0	0	0	0.444	0	0	0	0	0	0	0	0	0	0	0	0	0	0	0	0	0	0	0	0.58	0
AIF1	199	6p21.33	0	0	-0.554	0	0	-0.346	0	0	0	-0.219	0	0	0	0	0	0	0	0	0	0.221	0	0	0	0	-0.217	0	0	0	0	0	0	0	0	0	0	0	0	0	0	0	0	0	0	0.21	0	0	0
AIM1	202	6q21	0	0	-0.554	0	0	-0.346	-0.58	0	0	-0.219	0	-0.523	0	0	0	-0.589	0	-0.519	0	0	0	0	0	0	-0.217	0	0	0	0	0	0	0	0	0	0	0	0	0	0	0	0	0	0	0.21	0	0	0
AK1	203	9q34.11	0	0	0	0	0.433	0	0	0	0.235	0	0	0	0	0	0	0	0	0	0	0	0	0	0	0	0	0.413	0	0.418	0	0	0	0	0.532	0	0	0	0	0.336	0	0	0	0	0	0	0	0	0
AK2	204	1p35.1	0	-0.264	0	-0.41	-0.771	-0.432	0	0	-0.353	-0.303	0	0	0	-0.42	-0.395	0	0	0.204	-0.331	0	-0.298	0	0	-0.436	0	0.461	0	0	0	0	0	0	0.556	0	0	0	0	0	0	0	0	0	0	0	0	0	0
AK4	205	1p31.3	0	-0.264	0	-0.41	-0.771	-0.432	-0.343	0	-0.353	-0.303	0	0	0	-0.42	-0.395	0	0	0.204	-0.331	-0.495	-0.298	0	0	-0.491	0	0.461	0	0	0	0	0	0	0.556	0	0	0	0	0	0	0	0	0	0	0	0	0	0
AKT1	207	14q32.33	0	0	-0.411	0	-0.404	-0.366	0	0	-0.301	0	0	0	0	0	0	0	0	0	-0.222	-0.369	-0.34	0	0	-0.515	0	0	0	-0.316	-0.36	0	0	0	0	0	0	0	0	0	0	-0.344	0	0	-0.212	0	0	0	0
AKT2	208	19q13.2	0	0	0	0	0	0	0	0	0	0	0.277	0	0	0	0	0	0	0	0	0	0	0	0.288	-0.31	0	0	0	-0.282	0	0	0	0	0.373	0	0	0	0	0	0	0	0	0	0	-0.338	0	-0.403	0.304
ALAD	210	9q32	0	0	0	0	0.433	0	0	0	0.235	0	0	0	0	0	0	0	0	0	0	0	0	0	0	0	0	0.413	0	0.418	0	0	0	0	0.532	0	0	0	0	0.336	0	0	0	0	0	0	0	0	0
ALAS1	211	3p21.2	0	0	0	0	0	0.336	0.289	0	-0.319	0	0	0	0	0	0	0	0	0	0	0	0	0	0	0	0	0.444	0	0	0	0	0	0	0	0	0	0	0	0.362	0	0	0	0	0	0	0	0	0
ALB	213	4q13.3	0	0	0	0	-0.736	-0.404	0	0	-0.39	0	0	0	0	-0.591	0	0	0	0	0	0	-0.462	-0.432	0	0	-0.205	0	0	-0.315	0	0	0	0	0	-0.381	-0.407	0	0	0	0	0	0	0	0	0	0.266	0	0
ALCAM	214	3q13.11	0	0	0	0	0	0.336	0.289	0	0	0	0	0.256	0	0	0	0	0	0	0	0	0	0	0	0	0	0.444	0	0	0	0	0	0	0	0	0	0	0	0	0	0	0	0	0	0	0	0	0
ALDH1A1	216	9q21.13	0	0	0	0	0.433	0	0	0	0.235	0	0	0	0	0	0	0	0	0	0	0	0	0	0	0	0	0.413	0	0.418	0	0	0	0	0.532	0	0	0	0	0.336	0	0	0	0	0	0	0	0	0
ALDH2	217	12q24.12	0	0	0	0	0	0.383	0	0	0	0	0	0.294	-0.259	0	0	0	0	-0.226	0	0	0	-0.37	0	-0.507	0	0	0	0	0	0	0	0	0	0	0	0	0	0	0	0	0	0	0	-0.267	0	0.28	0
ALDH3A1	218	17p11.2	0	0	-0.379	0	0	0	0	0	0	0	0	0	0	0	0	0	0	-0.406	0	0	0	0	0	-0.433	-0.298	0	0	0	0	0	0	0	0	0	0	0	0	0	0	0	0	0	0	0	0	0	0.23
ALDH1B1	219	9p13.2	0	0	0	0	0	0	0	0	0.235	0	0	-0.294	0	0	0	0	0	0	0	0	0	0	0	0	0	0.413	0	0	0	0	0	0	0	0	0	0	0	0	0	0	0	0	0	0	0	0	0
ALDH1A3	220	15q26.3	0	0	0	0	0	-0.355	0	0	0	-0.381	0	0	0.215	-0.382	0	0	0	0	0	0	-0.338	0	0	0	0	0	0	0	0	0	0	0	0	0	0	0	0	0	0	-0.5	-0.312	0	0	0	0	0	0
ALDH3B1	221	11q13.2	0	-0.326	0	0	0	0	0	0	-0.301	0	0	0	0	0	0	0	0	0	-0.305	0	0	-0.317	0	0	0	0	0	0	0	0	0	0	0.551	0	0	0	0	0	0	0	0	0	0	0	0	0	0
ALDH3B2	222	11q13.2	0	-0.326	0	0	0	0	0	0	-0.301	0	0	0	0	0	0	0	0	0	-0.305	0	0	-0.317	0	0	0	0	0	0	0	0	0	0	0.551	0	0	0	0	0	0	0	0	0	0	0	0	0	0
ALDH9A1	223	1q24.1	0	0.258	0	0.413	1.521	0.53	0	0	0	0.307	0	0.249	0	0.256	0.296	0	0	0.204	0.258	0	0.457	0	0.298	0.435	0	0.461	0.442	0	0	0	0	0	0.556	0	0	0	0	0	0.341	0	0	0	0.378	0	0	0	0.282
ALDH3A2	224	17p11.2	0	0	-0.379	0	0	0	0	0	0	0	0	0	0	0	0	0	0	-0.406	0	0	0	0	0	-0.433	-0.298	0	0	0	0	0	0	0	0	0	0	0	0	0	0	0	0	0	0	0	0	0	0.23
ABCD2	225	12q12	0	0	0	0	0	0.383	0	0	0	0	0	0.294	0	0	0	0	0	-0.455	0	0.329	0	0	0	0	0	0	0	0	0	0	0.364	0	0	0	0	0	0	0	0	0	0	0	0	-0.267	0	0.28	0
ALDOA	226	16p11.2	0	0	0	0	0	0	0	0	0	0	0	0	0	0	0	0	0	0	0	0	0	0	0	0	0	0	0	0	0	0	0	0	0.485	0	0	0	0	0	0	0	-0.273	0	-0.552	0	0	-0.412	0
ALDOB	229	9q31.1	0	0	0	0	0.433	0	0	0	0.235	0	0	0	0	0	0	0	0	0	0	0	0	0	0	0	0	0.413	0	0.418	0	0	0	0	0.532	0	0	0	0	0.336	0	0	0	0	0	0	0	0	0
ALDOC	230	17q11.2	0	0	-0.379	0	0	0	0	0	0	0	0	0	0	0	0	0	0	-0.406	0	0	0	0	0	-0.355	-0.298	0	0	0	0	0	0	0	0	0	0	0	0	0	0	0	0	0	0	0	0	0	0.23
AKR1B1	231	7q33	0	0	0	0	0	-0.487	0	0	0	0	0	0	0	0	0	0	0	0	0	0	0	0	0	0	0	0.452	0	0	0	0	0.236	0	0.54	0	0	0	0	0	0.523	0	0.216	0	0	0.304	0	0	0
ALK	238	2p23.2	0	0	0	0	0	0	0	0	0	0	0	0	0	0	0	0	0	0	0.255	0	0	0	0	0	0	0.417	0	0	0	0	0	0	0.549	0	0	0	0	0	0	0	0	0	0	-0.27	0	0.293	0
ALOX12	239	17p13.1	0	0	-0.379	0	0	0	0	0	0	0	0	0	0	0	0	0	0	-0.406	0	0	0	-0.395	0	-0.433	-0.298	0	0	0	0	0	0	0	0	0	0	0	0	0	0	0	0	0	0	0	0	0	0.23
ALOX5	240	10q11.21	0	0	0	0	0	0	-0.232	0	0	0	0	0	-0.215	-0.431	-0.423	0	0	0	-0.365	0	0	0	0	-0.269	-0.261	0	0	0	0	0	0	0	0	0	0	0	0	0	-0.328	0	0	0	0	0	0	0	0
ALOX5AP	241	13q12.3	0	-0.372	0	-0.472	-0.7	-0.329	0	0	0	0	0	0	0	0	-0.443	-0.318	0	0	-0.347	0	-0.44	-0.428	0	-0.52	0.346	0	0	0	0	0	0	-0.294	0	0	-0.235	0	-0.585	0	-0.411	-0.617	-0.316	0	-0.526	-0.267	0	0	0
ALOX12B	242	17p13.1	0	0	-0.379	0	0	0	0	0	0	0	0	0	0	0	0	0	0	-0.406	0	0	0	-0.395	0	-0.433	-0.298	0	0	0	0	0	0	0	0	0	0	0	0	0	0	0	0	0	0	0	0	0	0.23
ANXA8L2	244	10q11.22	0	0	0	0	0	0	-0.232	0	0	0	0	0	-0.215	-0.431	-0.423	0	0	0	-0.365	0	0	0	0	-0.269	-0.261	0	0	0	0	0	0	0	0	0	0	0	0	0	-0.328	0	0	0	0	0	0	0	0
ALOX12P2	245	17p13.1	0	0	-0.379	0	0	0	0	0	0	0	0	0	0	0	0	0	0	-0.406	0	0	0	-0.395	0	-0.433	-0.298	0	0	0	0	0	0	0	0	0	0	0	0	0	0	0	0	0	0	0	0	0	0.23
ALOX15	246	17p13.2	0	0	-0.379	0	0	0	0	0	0	0	0	0	0	0	0	0	0	-0.406	0	0	0	-0.395	0	-0.433	-0.298	0	0	0	0	0	0	0	0	0	0	0	0	0	0	0	0	0	0	0	0	0	0.23
ALOX15B	247	17p13.1	0	0	-0.379	0	0	0	0	0	0	0	0	0	0	0	0	0	0	-0.406	0	0	0	-0.395	0	-0.433	-0.298	0	0	0	0	0	0	0	0	0	0	0	0	0	0	0	0	0	0	0	0	0	0.23
ALPI	248	2q37.1	0	0	0	0	0	0	0	0	0	0	0	0	0	0	0	0	0	0	0	0	0	0	0	0	0	0.417	0	0	0	0	0	0	0.549	0	0	0	0	0	0	0	0	0	0	0.301	0	0	0
ALPL	249	1p36.12	0	-0.264	0	-0.41	-0.771	-0.432	0	0	-0.353	-0.303	0	0	0	-0.42	-0.395	0	0	0.204	-0.331	0	-0.298	0	0	0	0	0.461	0	0	0	0	0	0	0.556	0	0	0	0	0	0	0	0	0	0	0	0	0	0
ALPP	250	2q37.1	0	0	0	0	0	0	0	0	0	0	0	0	0	0	0	0	0	0	0	0	0	0	0	0	0	0.417	0	0	0	0	0	0	0.549	0	0	0	0	0	0	0	0	0	0	0.301	0	0	0
ALPPL2	251	2q37.1	0	0	0	0	0	0	0	0	0	0	0	0	0	0	0	0	0	0	0	0	0	0	0	0	0	0.417	0	0	0	0	0	0	0.549	0	0	0	0	0	0	0	0	0	0	0.301	0	0	0
ALX3	257	1p13.3	0	-0.264	0	-0.41	-0.771	-0.432	-0.343	0	-0.353	-0.303	0	0	0	-0.42	-0.395	0	0	0.204	-0.331	0	-0.298	0	0	-0.491	0	0.461	0	0	0	0	0	0	0.556	0	0	0	0	0	0	0	0	0	0	0	0	0	0
AMBN	258	4q13.3	0	0	0	0	-0.736	-0.404	0	0	0	0	0	0	0	-0.591	0	0	0	0	0	0	0	-0.432	0	0	-0.205	0	0	-0.315	0	0	0	0	0	-0.381	-0.407	0	0	0	0	0	0	0	0	0	0.266	0	0
AMBP	259	9q32	0	0	0	0	0.433	0	0	0	0.235	0	0	0	0	0	0	0	0	0	0	0	0	0	0	0	0	0.413	0	0.418	0	0	0	0	0.532	0	0	0	0	0.336	0	0	0	0	0	0	0	0	0
AMD1	262	6q21	0	0	-0.554	0	0	-0.346	-0.58	0	0	-0.219	0	-0.523	0	0	0	-0.589	0	-0.519	0	0	0	0	0	0	-0.217	0	0	0	0	0	0	0	0	0	0	0	0	0	0	0	0	0	0	0.21	0	0	0
AMFR	267	16q12.2	0	0	0	0	0	0	-0.351	0	0	0	0	0	0	0	0	0	-0.334	0	0	0	0	0	0	0	0	0	0	0	0	0	0	0	0	0	0	0	0	0	0	0	-0.249	0	-0.552	0	0	-0.412	0
AMH	268	19p13.3	0	0	0	0	0	0	0	0	0	0	0.277	0	0	0	0	0	0	0	0	0	0	0	0.288	0	0	0	0	0.219	0	0	0	0	0.373	0	0	0	0	0	0	0	0	0	0	-0.338	0	0	0.304
AMHR2	269	12q13.13	0	0	0	0	0	0.383	0	0	0	0	0	0.294	0.597	0	0	0	0	-0.455	0	0.329	0	0	0	0	0	0	0	0	0	0	0.364	0	0	0	0	0	0	0	0	0	0	0	0	-0.267	0	0.28	0
AMPD1	270	1p13.2	0	-0.264	0	-0.41	-0.771	-0.432	-0.343	0	-0.353	-0.303	0	0	0	-0.42	-0.395	0	0	0.204	-0.331	0	-0.298	0	0	-0.491	0	0.461	0	0	0	0	0	0	0.556	0	0	0	0	0	0	0	0	0	0	0	0	0	0
AMPD2	271	1p13.3	0	-0.264	0	-0.41	-0.771	-0.432	-0.343	0	-0.353	-0.303	0	0	0	-0.42	-0.395	0	0	0.204	-0.331	0	-0.298	0	0	-0.491	0	0.461	0	0	0	0	0	0	0.556	0	0	0	0	0	0	0	0	0	0	0	0	0	0
AMPD3	272	11p15.4	0	-0.326	-0.364	0	0	0	0	0	0	0	0	0	0	0	0	-0.297	0	0	-0.305	0	0	-0.317	0	0	0	0	0	0	0	0	0	0	0.551	0	0	0	-0.321	0	0	0	0	0	0	0	0	0	0
AMPH	273	7p14.1	0	0	0	0	0	0	0	0	0	0	0	0	0	-0.255	0	0	0	0	0	0	0	0	0	0	0	0.452	0	0	0	0	0.236	-0.229	0.54	0	0	0.282	0	0	0.523	0	0	0	0	0.683	0	0	0
BIN1	274	2q14.3	0	0	0	0	0	0	0	0	0	0	0	0	0	0	0	0	0	0	0	0	0	0	0	0	0	0.417	0	0	0	0	0	0	0.549	0	0	0	0	0	0	0	0	0	0	0.301	0	0	0
AMT	275	3p21.31	0	0	0	0	0	0.336	0.289	0	-0.319	0	0	0	0	0	0	0	0	0	0	0	0	0	0	0	0	0.444	0	0	0	0	0	0	0	0	0	0	0	0.362	0	0	0	0	0	0	0	0	0
AMY1A	276	1p21.1	0	-0.264	0	-0.41	-0.771	-0.432	-0.343	0	-0.353	-0.303	0	0	0	-0.42	-0.395	0	0	0.204	-0.331	0	-0.298	0	0	-0.491	0	0.461	0	0	0	0	0	0	0.556	0	0	0	0	0	0	0	0	0	0	0	0	0	0
AMY1B	277	1p21.1	0	-0.264	0	-0.41	-0.771	-0.432	-0.343	0	-0.353	-0.303	0	0	0	-0.42	-0.395	0	0	0.204	-0.331	0	-0.298	0	0	-0.491	0	0.461	0	0	0	0	0	0	0.556	0	0	0	0	0	0	0	0	0	0	0	0	0	0
AMY1C	278	1p21.1	0	-0.264	0	-0.41	-0.771	-0.432	-0.343	0	-0.353	-0.303	0	0	0	-0.42	-0.395	0	0	0.204	-0.331	0	-0.298	0	0	-0.491	0	0.461	0	0	0	0	0	0	0.556	0	0	0	0	0	0	0	0	0	0	0	0	0	0
AMY2A	279	1p21.1	0	-0.264	0	-0.41	-0.771	-0.432	-0.343	0	-0.353	-0.303	0	0	0	-0.42	-0.395	0	0	0.204	-0.331	0	-0.298	0	0	-0.491	0	0.461	0	0	0	0	0	0	0.556	0	0	0	0	0	0	0	0	0	0	0	0	0	0
AMY2B	280	1p21.1	0	-0.264	0	-0.41	-0.771	-0.432	-0.343	0	-0.353	-0.303	0	0	0	-0.42	-0.395	0	0	0.204	-0.331	0	-0.298	0	0	-0.491	0	0.461	0	0	0	0	0	0	0.556	0	0	0	0	0	0	0	0	0	0	0	0	0	0
ANG	283	14q11.2	0	0	0	0	0	-0.366	0	0	-0.301	0	0	0	0	0	0	0	0	0	0	0	0	0	0	-0.515	0	0	0	-0.316	-0.36	0	0	0	0	0	0	0	0	0	0	-0.344	0	0	-0.212	0	0	0	0
ANGPT1	284	8q23.1	0	0	0	0	0	0.231	0.4	0	0	0	0	0	0	0	-0.456	0	0	0	0	0	0	-0.256	0	0	0	0	0	0	0	0	0	0	0	0	0	0	0	0	0	0	0	0	0.373	0	0	0	0
ANGPT2	285	8p23.1	0	0	0	0	-0.678	0.231	0.4	0	0	0	0	0	0	0	0	0	0	0	0	0	0	0	0	0	0	0	0	0	0	0	0	0	0	0	0	0	0	0	0	0	0	0	-0.466	0	0	0	0
ANK1	286	8p11.21	0	0	0	0	-0.678	0.231	0.4	0	0	0	0	0	0	0	0	0	0	0	0	0	0	-0.256	0	0	0	0	0	-0.489	0	0	0	0	0	0	0	0	0	0	0	0	0	0	0	0	0	0	0
ANK2	287	4q25	0	0	0	0	-0.736	-0.404	0	0	0	-0.569	0	0	0	-0.591	0	0	-0.277	0	0	0	0	-0.432	0	0	-0.205	0	0	-0.315	0	0	0	0	0	-0.381	-0.407	0	0	0	0	0	0	0	0	0	0.266	0	0
ANK3	288	10q21.2	0	0	0	0	0	0	-0.232	0	0	0	0	0	-0.215	-0.431	-0.423	0	0	0	-0.365	0	0	0	0	-0.269	-0.261	0	0	0	0	0	0	0	0	0	0	0	0	0	-0.328	0	0	0	0	0	0	0	0
ANPEP	290	15q26.1	0	0	0	0	0	-0.355	0	0	0	-0.381	0	0	0.215	-0.382	0	0	0	0	0	0	-0.338	0	0	0	0	0	0	0	0	0	0	0	0	0	0	0	0	0	0	-0.5	-0.312	0	0	0	0	0	0
SLC25A4	291	4q35.1	0	0	0	0	-0.736	0	0	0	0	0	0	0	0	-0.591	0	0	0	0	0	0	0	0	0	0	-0.205	0	0	-0.315	0	0	0	0	0	-0.381	-0.407	0	0	0	0	0	0	0	0	0	0.266	0	0
ANXA1	301	9q21.13	0	0	0	0	0.433	0	0	0	0.235	0	0	0	0	0	0	0	0	0	0	0	0	0	0	0	0	0.413	0	0.418	0	0	0	0	0.532	0	0	0	0	0.336	0	0	0	0	0	0	0	0	0
ANXA2	302	15q22.2	0	0	0	0	0	-0.355	0	0	-0.336	-0.381	0	0	0	0	0	-0.345	0	0	0	0	-0.338	-0.41	0	0	0	0	0	0	0	0	0	0	0	0	0	0	0	0	0	-0.5	-0.312	0	0	0	0	0	0
ANXA2P1	303	4q31.3	0	0	0	0	-0.736	0	0	0	0	0	0	0	0	-0.591	0	0	-0.277	0	0	0	0	-0.432	0	0	-0.205	0	0	-0.315	0	0	0	0	0	-0.381	-0.407	0	0	0	0	0	0	0	0	0	0.266	0	0
ANXA2P2	304	9p13.3	0	0	0	0	0	0	0	0	0.235	0	0	0	-0.335	0	0	-0.445	0	0	0	0	0	0	0	0	0	0.413	0	-0.539	0	0	0	0	0	0	-0.583	0	0	0	0	0	0	0	0	0	0	0	0
ANXA2P3	305	10q21.3	0	0	0	0	0	0	-0.232	0	0	0	0	0	-0.215	-0.431	-0.423	0	0	0	-0.365	0	0	0	0	-0.269	-0.261	0	0	0	0	0	0	0	0	0	0	0	0	0	-0.328	0	0	0	0	0	0	0	0
ANXA3	306	4q21.21	0	0	0	0	-0.736	-0.404	0	0	-0.39	-0.569	0	0	0	-0.591	0	0	0	0	0	0	-0.462	-0.432	0	0	-0.205	0	0	-0.315	0	0	0	0	0	-0.381	-0.407	0	0	0	0	0	0	0	0	0	0.266	0	0
ANXA4	307	2p13.3	0	0	0	0	0	0	0	0	0	0	0	0	0	0	0	0	0	0	0.255	0	0	0	0	0	0	0.417	0	0	0	0	0	0	0.549	0	0	0	0	0	0	0	0	0	0	-0.27	0	0.293	0
ANXA5	308	4q27	0	0	0	0	-0.736	0	0	0	0	0	0	0	0	-0.591	0	0	-0.277	0	0	0	0	-0.432	0	0	-0.205	0	0	-0.315	0	0	0	0	0	-0.381	-0.407	0	0	0	0	0	0	0	0	0	0.266	0	0
ANXA6	309	5q33.1	0	0	-0.484	0	0	0.282	0	0	0	0	0	0	0	0	0	0	0	0	0	0	0	-0.425	0	-0.397	0	0	0	0	-0.375	0	0	0	0	0	0	0	0	0	0	-0.378	0	0	-0.543	0	0	0	0
ANXA7	310	10q22.2	0	0	0	0	0	0	-0.232	0	0	0	0	0	0	-0.431	-0.423	0	0	0	-0.365	0	0	0	0	-0.269	-0.261	0	0	0	0	0	0	0	0	0	0	0	0	0	-0.328	0	0	0	0	0	0	0	0
ANXA11	311	10q22.3	0	0	-0.301	0	0	0	-0.232	0	0	0	0	0	0	-0.431	-0.423	0	-0.399	0	-0.365	0	0	0	0	-0.269	-0.261	0	0	0	0	0	0	0	0	0	0	0	0	0	-0.328	0	0	0	0	0	0	0	0
ANXA13	312	8q24.13	0	0	0	0	0	0.231	0.4	0	0	0	0	0	0	0	-0.456	0	0	0	0	0	0.216	-0.256	0	0	0	0	0	0	0	0	0	0	0	0	0	0	0	0	0	0	0	0	0.373	0	0	0	0
AOAH	313	7p14.2	0	0	0	0	0	0	0	0	0	0	0	0	0	-0.255	0	0	0	0	0	0	0	0	0	0	0	0.452	0	0	0	0	0.236	-0.229	0.54	0	0	0.282	0	0	0.523	0	0	0	0	0.683	0	0	0
AOC2	314	17q21.31	0	0	0	0	0	0	0	0	0	0	0	0	0	0	0	0	0	-0.406	0	0	0	0	0	-0.355	0	0	0	0	0	0	0	0	0	0	0	0.234	0	0	0	0	0	0	0	0	0	0	0.23
AOX1	316	2q33.1	0	0	0	0	0	0	0	0	0	0	0	0	0	0	0	0	0	0	0	0	0	0	0	0	0	0.417	0	0	0	0	0	0	0.549	0	0	0	0	0	0	0	0	0	0	0.301	0	0	0
APAF1	317	12q23.1	0	0	0	0	0	0.383	0	0	0	0	0	0.294	-0.259	0	0	0	0	-0.226	0	0	0	0	0	-0.507	0	0	0	0	0	0	0	0	0	0	0	0	0	0	0	0	0	0	0	-0.267	0	0.28	0
NUDT2	318	9p13.3	0	0	0	0	0	0	0	0	0.235	0	0	0	-0.335	0	0	-0.445	0	0	0	0	0	0	0	0	0	0.413	0	0	0	0	0	0	0	0	-0.583	0	0	0	0	0	0	0	0	0	0	0	0
APOF	319	12q13.3	0	0	0	0	0	0.383	0	0	0	0	0	0.294	0.597	0	0	0	0	-0.455	0	0.329	0	0	0	0	0	0	0	0	0	0	0.364	0	0	0	0	0	0	0	0	0	0	0	0	-0.267	0	0.28	0
APBA1	320	9q21.11	0	0	0	0	0.433	0	0	0	0.235	0	0	0	0	0	0	0	0	0	0	0	0	0	0	0	0	0.413	0	0.418	0	0	0	0	0.532	0	0	0	0	0.336	0	0	0	0	0	0	0	0	0
APBA2	321	15q13.1	0	0	0	0	0	-0.355	0	0	-0.336	-0.381	0	0	0	0	0	-0.345	0	0	0	0	-0.338	-0.41	0	-0.406	0	0	0	0	0	0	0	0	0	0	0	0	0	0	0	-0.5	-0.312	0	0	0	0	0	0
APBB1	322	11p15.4	0	-0.326	-0.364	0	0	0	0	0	0	0	0	0	0	0	0	-0.297	0	0	-0.305	0	0	-0.317	0	0	0	0	0	0	0	0	0	0	0.551	0	0	0	-0.321	0	0	0	0	0	0	0	0	0	0
APBB2	323	4p14	0	0	0	0	1.449	-0.357	0	0	0	0	0	0	0	-0.425	0	0.202	0	0	0	0	0	0	0	0	-0.205	0	0	0	0	0	0	0	0	0	0	0	0	0	0	0	0	0	0	0	0.266	0	0
APC	324	5q22.2	0	0	-0.484	0	0	0.282	0	0	0	0	0	0	-0.387	0	0	0	0	0	0	0	0	-0.425	0	-0.397	0	0	0	0	-0.375	0	0	0	0	0	0	0	0	0	0	-0.378	0	0	-0.543	0	0	0	0
APCS	325	1q23.2	0	0.258	0	0.413	1.521	0.53	0	0	0	0.307	0	0.249	0	0.256	0.296	0	0	0.204	0.258	0	0.457	0	0.298	0.435	0	0.461	0.442	0	0	0	0	0	0.556	0	0	0	0	0	0.341	0	0	0	0.378	0	0	0	0.282
AIRE	326	21q22.3	0	0	0	0	0	0	0	0	0	0	0	0	0	0	0	0	0	0	0	0	0	0	0.236	0	-0.288	0.73	0	0	0	0	0	0	0	0	0	0	0	0	0	-0.423	0	0	0	0	0	0	0.212
APEH	327	3p21.31	0	0	0	0	0	0.336	0.289	0	-0.319	0	0	0	0	0	0	0	0	0	0	0	0	0	0	0	0	0.444	0	0	0	0	0	0	0	0	0	0	0	0.362	0	0	0	0	0	0	0	0	0
APEX1	328	14q11.2	0	0	0	0	0	-0.366	0	0	-0.301	0	0	0	0	0	0	0	0	0	0	0	0	0	0	-0.515	0	0	0	-0.316	-0.36	0	0	0	0	0	0	0	0	0	0	-0.344	0	0	-0.212	0	0	0	0
BIRC2	329	11q22.2	0	-0.326	0	0	0	0	0	0	-0.301	0	0	0	0	0	0	0	0	0	-0.305	0	0	-0.317	0	-0.45	0	0	0	0	0	0	0	0	0.551	0	0	0	0	0	0	0	0	0	0	0	0	0	0
BIRC3	330	11q22.2	0	-0.326	0	0	0	0	0	0	-0.301	0	0	0	0	0	0	0	0	0	-0.305	0	0	-0.317	0	-0.45	0	0	0	0	0	0	0	0	0.551	0	0	0	0	0	0	0	0	0	0	0	0	0	0
BIRC5	332	17q25.3	0	0	0	0	0	0	0	0	0	0	0	0	0	0	0	0	0	0	0	0	0	0	0	0	0	0	0	0	0	0	0	0	0	0	0	0.234	0	0	0	0	0	0	0	0	0	0	0.23
APLP1	333	19q13.12	0	0	0	0	0	0	0	0	0	0	0.277	0	0	0	0	0	0	0	0	0	0	0	0.288	-0.31	0	0	0	-0.282	0	0	0	0	0.373	0	0	0	0	0	0	0	0	0	0	-0.338	0	-0.403	0.304
APLP2	334	11q24.3	0	-0.326	0	0	0	0	0	0	-0.301	0	0	0	0	0	0	0	0	0	-0.305	0	0	-0.317	0	-0.45	0	0	0	0	0	0	0	0	0.551	0	0	0	0	0	0	0	0	0	0	0	0	0	0
APOA1	335	11q23.3	0	-0.326	0	0	0	0	0	0	-0.301	0	0	0	0	0	0	0	0	0	-0.305	0	0	-0.317	0	-0.45	0	0	0	0	0	0	0	0	0.551	0	0	0	0	0	0	0	0	0	0	0	0	0	0
APOA2	336	1q23.3	0	0.258	0	0.413	1.521	0.53	0	0	0	0.307	0	0.249	0	0.256	0.296	0	0	0.204	0.258	0	0.457	0	0.298	0.435	0	0.461	0.442	0	0	0	0	0	0.556	0	0	0	0	0	0.341	0	0	0	0.378	0	0	0	0.282
APOA4	337	11q23.3	0	-0.326	0	0	0	0	0	0	-0.301	0	0	0	0	0	0	0	0	0	-0.305	0	0	-0.317	0	-0.45	0	0	0	0	0	0	0	0	0.551	0	0	0	0	0	0	0	0	0	0	0	0	0	0
APOB	338	2p24.1	0	0	0	0	0	0	0	0	0	0	0	0	0	0	0	0	0	0	0.255	0	0	0	0	0	0	0.417	0	0	0	0	0	0	0.549	0	0	0	0	0	0	0	0	0	0	-0.27	0	0.293	0
APOBEC1	339	12p13.31	0	0	0	0	0	0.383	0	0	0	0	0	0.294	0	0	0	0	-0.317	-0.455	0	0.329	0	0.74	0	0	0	0	0	0	0	0	0.364	0	0	0.403	0	0	0	0	0	0	0	0	0	0	0	0	0
APOC1	341	19q13.32	0	0	0	0	0	0	0	0	0	0	0.277	0	0	0	0	0	0	0	0	0	0	0	0.288	-0.31	0	0	0	-0.282	0	0	0	0	0.373	0	0	0	0	0	0	0	0	0	0	-0.338	0	-0.403	0.304
APOC1P1	342	19q13.32	0	0	0	0	0	0	0	0	0	0	0.277	0	0	0	0	0	0	0	0	0	0	0	0.288	-0.31	0	0	0	-0.282	0	0	0	0	0.373	0	0	0	0	0	0	0	0	0	0	-0.338	0	-0.403	0.304
AQP8	343	16p12.1	0	0	0	0	0	0	0	0	0	0	0	0	0	0	0	0	0	0	0	0	0	0	0	0	0	0	0	0	0	0	0	0	0.485	0	0	0	0	0	0	0	-0.273	0	-0.552	0	0	-0.412	0
APOC2	344	19q13.32	0	0	0	0	0	0	0	0	0	0	0.277	0	0	0	0	0	0	0	0	0	0	0	0.288	-0.31	0	0	0	-0.282	0	0	0	0	0.373	0	0	0	0	0	0	0	0	0	0	-0.338	0	-0.403	0.304
APOC3	345	11q23.3	0	-0.326	0	0	0	0	0	0	-0.301	0	0	0	0	0	0	0	0	0	-0.305	0	0	-0.317	0	-0.45	0	0	0	0	0	0	0	0	0.551	0	0	0	0	0	0	0	0	0	0	0	0	0	0
APOC4	346	19q13.32	0	0	0	0	0	0	0	0	0	0	0.277	0	0	0	0	0	0	0	0	0	0	0	0.288	-0.31	0	0	0	-0.282	0	0	0	0	0.373	0	0	0	0	0	0	0	0	0	0	-0.338	0	-0.403	0.304
APOD	347	3q29	0	0	0	0	0	0.336	0.289	0	0	0	0	0.256	0	0	0	0	0	0	0	0	0	0	0	0	0	0.444	0	0	0	0	0	0	0	0	0	0	0	0	0	0	0	0	0	0	0	0.58	0
APOE	348	19q13.32	0	0	0	0	0	0	0	0	0	0	0.277	0	0	0	0	0	0	0	0	0	0	0	0.288	-0.31	0	0	0	-0.282	0	0	0	0	0.373	0	0	0	0	0	0	0	0	0	0	-0.338	0	-0.403	0.304
APOH	350	17q24.2	0	0	0	0	0	0	0	0	0	0	0	0	0	0	0	0	0	0	0	0	0	0	0	0	0	0	0	0	0	0	0	0	0	0	0	0.234	0	0	0	0	0	0	0	0	0	0	0.23
APP	351	21q21.3	0	0	0	0	0	0	0.612	0	0	0	0	0	0	0	0	0	0	0	0	0	0	0	0.236	0	-0.288	0.73	0	0	0	0	0	0	0	0	0	0	0	0	0	-0.423	0	0	0	0	0	0	0.212
APRT	353	16q24.3	0	0	0	0	0	0	-0.544	0	0	0	0	0	0	0	0	0	0	0	0	0	0	0	0	0	-0.225	0	0	0	0	0	0	0	0	0	0	0	0	0	0	0	-0.249	0	-0.552	0	0	-0.412	0
KLK3	354	19q13.33	0	0	0	0	0	0	0	0	0	0	0.277	0	0	0	0	0	0	0	0	0	0	0	0.288	-0.31	0	0	0	-0.282	0	0	0	0	0.373	0	0	0	0	0	0	0	0	0	0	-0.338	0	-0.403	0.304
FAS	355	10q23.31	0	0	-0.301	0	0	0	-0.232	0	0	0	0	0	0	-0.431	-0.423	0	-0.399	0	-0.365	0	0	0	0	-0.269	-0.261	0	0	0	0	0	0	0	0	0	0	0	0	0	-0.328	0	0	0	0	0	0	0	0
FASLG	356	1q24.3	0	0.258	0	0.413	1.521	0.53	0	0	0	0.307	0	0.249	0	0.256	0.296	0	0	0.204	0.258	0	0.457	0	0.298	0.435	0	0.461	0.442	0	0	0	0	0	0.556	0	0	0	0	0	0.341	0	0	0	0.378	0	0	0	0.282
AQP1	358	7p14.3	0	0	0	0	0	0	0	0	0	0	0	0	0	-0.255	0	0	0	0	0	0	0	0	0	0	0	0.452	0	0	0	0	0.236	-0.229	0.54	0	0	0.282	0	0	0.523	0	0	0	0	0.683	0	0	0
AQP2	359	12q13.12	0	0	0	0	0	0.383	0	0	0	0	0	0.294	0.597	0	0	0	0	-0.455	0	0.329	0	0	0	0	0	0	0	0	0	0	0.364	0	0	0	0	0	0	0	0	0	0	0	0	-0.267	0	0.28	0
AQP3	360	9p13.3	0	0	0	0	0	0	0	0	0.235	0	0	0	-0.335	0	0	-0.445	0	0	0	0	0	0	0	0	0	0.413	0	-0.539	0	0	0	0	0	0	-0.583	0	0	0	0	0	0	0	0	0	0	0	0
AQP4	361	18q11.2	0	0	0	0	0	0.41	0	0	0	0	0	0	0	-0.27	0	0	0	0	-0.283	0	0	0	0	0	-0.248	0.378	0	0	-0.278	0	0.224	0	0	0	-0.226	0	0	-0.457	-0.381	-0.505	0	0	0	-0.295	0	0	0
AQP5	362	12q13.12	0	0	0	0	0	0.383	0	0	0	0	0	0.294	0.597	0	0	0	0	-0.455	0	0.329	0	0	0	0	0	0	0	0	0	0	0.364	0	0	0	0	0	0	0	0	0	0	0	0	-0.267	0	0.28	0
AQP6	363	12q13.12	0	0	0	0	0	0.383	0	0	0	0	0	0.294	0.597	0	0	0	0	-0.455	0	0.329	0	0	0	0	0	0	0	0	0	0	0.364	0	0	0	0	0	0	0	0	0	0	0	0	-0.267	0	0.28	0
AQP7	364	9p13.3	0	0	0	0	0	0	0	0	0.235	0	0	0	-0.335	0	0	-0.445	0	0	0	0	0	0	0	0	0	0.413	0	-0.539	0	0	0	0	0	0	-0.583	0	0	0	0	0	0	0	0	0	0	0	0
AQP9	366	15q21.3	0	0	0	0	0	-0.355	0	0	-0.336	-0.381	0	0	0	0	0	-0.345	0	0	0	0	-0.338	-0.41	0	-0.406	0	0	0	0	0	0	0	0	0	0	0	0	0	0	0	-0.5	-0.312	0	0	0	0	0	0
ABCC6	368	16p13.11	0	0	0	0	0	0	0	0	0	0	0	0	0	0	0	0	0	0	0	0	0	0	0	0	0	0	0	0	0	0	0	0	0.485	0	0	0	0	0	0	0	-0.273	0	-0.552	0	0	0	0
ARCN1	372	11q23.3	0	-0.326	0	0	0	0	0	0	-0.301	0	0	0	0	0	0	0	0	0	-0.305	0	0	-0.317	0	-0.45	0	0	0	0	0	0	0	0	0.551	0	0	0	0	0	0	0	0	0	0	0	0	0	0
TRIM23	373	5q12.3	0	0	-0.484	0	0	0.282	0	0	0	0	0	0	-0.387	0	0	0	0	0	0	0	0	-0.425	0	0	0	0	0	0	-0.375	0	0	0	0	0	0	0	0	0	0	-0.378	0	0	-0.543	0	0	0	0
AREG	374	4q13.3	0	0	0	0	-0.736	-0.404	0	0	-0.39	-0.569	0	0	0	-0.591	0	0	0	0	0	0	-0.462	-0.432	0	0	-0.205	0	0	-0.315	0	0	0	0	0	-0.381	-0.407	0	0	0	0	0	0	0	0	0	0.266	0	0
ARF1	375	1q42.13	0	0.258	0	0.413	1.521	0.53	0	0	0	0.307	0	0.249	0	0.256	0.296	0	0	0.204	0.258	0	0.457	0	0.298	0.435	0	0.461	0.442	0	0	0	0	0	0.556	0	0	0	0	0	0.341	0	0	0	0.378	0	0	0	0.282
ARF3	377	12q13.12	0	0	0	0	0	0.383	0	0	0	0	0	0.294	0	0	0	0	0	-0.455	0	0.329	0	0	0	0	0	0	0	0	0	0	0.364	0	0	0	0	0	0	0	0	0	0	0	0	-0.267	0	0.28	0
ARF4	378	3p14.3	0	0	0	0	0	0.336	0.289	0	0	0	0	0	0	0	0	0	0	0	0	0	0	0	0	0	0	0.444	0	0	0	0	0	0	0	0	0	0	0	0.362	0	0	0	0	0	0	0	0	0
ARL4D	379	17q21.31	0	0	0	0	0	0	0	0	0	0	0	0	0	0	0	0	0	-0.406	0	0	0	0	0	-0.355	0	0	0	0	0	0	0	0	0	0	0	0.234	0	0	0	0	0	0	0	0	0	0	0.23
ARF5	381	7q32.1	0	0	0	0	0	-0.487	0	0	0	0	0	0	0	0	0	0	0	0	0	0	0	0	0	0	0	0.452	0	0	0	0	0.236	0	0.54	0	0	0	0	0	0.523	0	0.216	0	0	0.304	0	0	0
ARF6	382	14q21.3	0	0	-0.411	0	-0.404	-0.366	0	0	-0.301	-0.45	0	0	0	0	0	0	0	0	-0.222	0	0	-0.417	0	-0.515	0	0	0	-0.316	-0.36	0	0	0	0	0	0	0	0	0	0	-0.344	0	0	-0.212	0	0	0	0
ARG1	383	6q23.2	0	0	-0.554	0	0	-0.346	-0.58	0	0	-0.219	0	0	0	0	0	-0.589	0	-0.519	0	0.221	0	0	0	0	-0.217	0	0	0	0	0	0	0	0	0	0	0	0	0	0	0	0	0	0	0.21	0	0	0
ARG2	384	14q24.1	0	0	-0.411	0	-0.404	-0.366	0	0	-0.301	-0.45	0	0	0	0	0	0	0	0	-0.222	-0.369	-0.34	-0.417	0	-0.515	0	0	0	-0.316	-0.36	0	0	0	0	0	0	0	0	0	0	-0.344	0	0	-0.212	0	0	0	0
RHOA	387	3p21.31	0	0	0	0	0	0.336	0.289	0	-0.319	0	0	0	0	0	0	0	0	0	0	0	0	0	0	0	0	0.444	0	0	0	0	0	0	0	0	0	0	0	0.362	0	0	0	0	0	0	0	0	0
RHOB	388	2p24.1	0	0	0	0	0	0	0	0	0	0	0	0	0	0	0	0	0	0	0.255	0	0	0	0	0	0	0.417	0	0	0	0	0	0	0.549	0	0	0	0	0	0	0	0	0	0	-0.27	0	0.293	0
RHOC	389	1p13.2	0	-0.264	0	-0.41	-0.771	-0.432	-0.343	0	-0.353	-0.303	0	0	0	-0.42	-0.395	0	0	0.204	-0.331	0	-0.298	0	0	-0.491	0	0.461	0	0	0	0	0	0	0.556	0	0	0	0	0	0	0	0	0	0	0	0	0	0
RND3	390	2q23.3	0	0	0	0	0	0	0	0	0	0	0	0	0	0	0	0	0	0	0	0	0	0	0	0	0	0.417	0	0	0	0	0	0	0.549	0	0	0	0	0	0	0	0	0	0	0.301	0	0	0
RHOG	391	11p15.4	0	-0.326	-0.364	0	0	0	0	0	0	0	0	0	0	0	0	-0.297	0	0	-0.305	0	0	-0.317	0	0	0	0	0	0	0	0	0	0	0.551	0	0	0	-0.321	0	0	0	0	0	0	0	0	0	0
ARHGAP1	392	11p11.2	0	-0.326	-0.364	0	0	0	0	0	0	0	0	0	0	0	0	0	0	0	-0.305	0	0	-0.317	0	0	0	0	0	0	0	0	0	0	0.551	0	0	0	-0.321	0	0	0	0	0	0	0	0	0	0
ARHGAP5	394	14q12	0	0	0	0	0	-0.366	0	0	-0.301	-0.45	0	0	0	0	0	0	0	0	-0.222	0	0	0	0	-0.515	0	0	0	-0.316	-0.36	0	0	0	0	0	0	0	0	0	0	-0.344	0	0	-0.212	0	0	0	0
ARHGDIA	396	17q25.3	0	0	0	0	0	0	0	0	0	0	0	0	0	0	0	0	0	0	0	0	0	0	0	0	0	0	0	0	0	0	0	0	0	0	0	0.234	0	0	0	0	0	0	0	0	0	0	0.23
ARHGDIB	397	12p12.3	0	0	0	0	0	0.383	0	0	0	0	0	0.294	0	0	0	0	-0.317	-0.455	0	0.329	0	0.74	0	0	0	0	0	0	0	0	0.364	0	0	0.403	0	0	0	0	0	0	0	0	0	0	0	0	0
ARHGDIG	398	16p13.3	0	0	0	0	0	0	0	0	0	0	0	0	0	0	0	0	0	0	0	0	0	0	0	0	0	0	0	0	0	0	0	0	0.485	0	0	0	0	0	0	0	-0.273	0	-0.552	0	0	0	0
RHOH	399	4p14	0	0	0	0	1.449	-0.357	0	0	0	0	0	0	0	-0.425	0	0.202	0	0	0	0	0	0	0	0	-0.205	0	0	0	0	0	0	0	0	0	0	0	0	0	0	0	0	0	0	0	0.266	0	0
ARL1	400	12q23.2	0	0	0	0	0	0.383	0	0	0	0	0	0.294	-0.259	0	0	0	0	-0.226	0	0	0	-0.37	0	-0.507	0	0	0	0	0	0	0	0	0	0	0	0	0	0	0	0	0	0	0	-0.267	0	0.28	0
PHOX2A	401	11q13.4	0	-0.326	0	0	0	0	0	0	-0.301	0	0	0	0	0	0	0	0	0	-0.305	0	0	-0.317	0	0	0	0	0	0	0	0	0	0	0.551	0	0	0	0	0	0	0	0	0	0	0	0	0	0
ARL2	402	11q13.1	0	-0.326	0	0	0	0	0	0	-0.301	0	0	0	0	0	0	0	0	0	-0.305	0	0	-0.317	0	0	0	0	0	0	0	0	0	0	0.551	0	0	0	0	0	0	0	0	0	0	0	0	0	0
ARL3	403	10q24.32	0	0	-0.301	0	0	-0.49	-0.232	0	0	0	0	0	0	-0.431	-0.423	0	-0.399	0	-0.365	0	0	0	0	-0.269	-0.261	0	0	0	0	0	0	0	0	0	0	0	0	0	-0.328	0	0	0	0	0	0	0	0
ARNT	405	1q21.3	0	0.258	0	0.413	1.521	0.53	0	0	0	0.307	0	0.249	0	0.256	0.296	0	0	0.204	0.258	0	0.457	0	0.298	0.435	0	0.461	0.442	0	0	0	0	0	0.556	0	0	0	0	0	0.341	0	0	0	0.378	0	0	0	0.282
ARNTL	406	11p15.2	0	-0.326	-0.364	0	0	0	0	0	0	0	0	0	0	0	0	-0.297	0	0	-0.305	0	0	-0.317	0	0	0	0	0	0	0	0	0	0	0.551	0	0	0	-0.321	0	0	0	0	0	0	0	0	0	0
ARRB1	408	11q13.4	0	-0.326	0	0	0	0	0	0	-0.301	0	0	0	0	0	0	0	0	0	-0.305	0	0	-0.317	0	0	0	0	0	0	0	0	0	0	0.551	0	0	0	0	0	0	0	0	0	0	0	0	0	0
ARRB2	409	17p13.2	0	0	-0.379	0	0	0	0	0	0	0	0	0	0	0	0	0	0	-0.406	0	0	0	-0.395	0	-0.433	-0.298	0	0	0	0	0	0	0	0	0	0	0	0	0	0	0	0	0	0	0	0	0	0.23
ARSA	410	22q13.33	0	0	-0.338	0	0	0.339	0	0	0	0	0	0.263	0	0	0	0	0	0	0	0	0	0	0	0	0	0	0	0	0	0	0	0	0	0	0	0	0	0	0.227	0	0	0	0	0	0	0	0
ARSB	411	5q14.1	0	0	-0.484	0	0	0.282	0	0	0	0	0	0	-0.387	0	0	0	0	0	0	0	0	-0.425	0	0	0	0	0	0	-0.375	0	0	0	0	0	0	0	0	0	0	-0.378	0	0	-0.543	0	0	0	0
ART1	417	11p15.4	0	-0.326	-0.364	0	0	0	0	0	0	0	0	0	0	0	0	-0.297	0	0	-0.305	0	0	-0.317	0	0	0	0	0	0	0	0	0	0	0.551	0	0	0	-0.321	0	0	0	0	0	0	0	0	0	0
ART3	419	4q21.1	0	0	0	0	-0.736	-0.404	0	0	-0.39	-0.569	0	0	0	-0.591	0	0	0	0	0	0	-0.462	-0.432	0	0	-0.205	0	0	-0.315	0	0	0	0	0	-0.381	-0.407	0	0	0	0	0	0	0	0	0	0.266	0	0
ART4	420	12p12.3	0	0	0	0	0	0.383	0	0	0	0	0	0.294	0	0	0	0	-0.317	-0.455	0	0.329	0	0.74	0	0	0	0	0	0	0	0	0.364	0	0	0.403	0	0	0	0	0	0	0	0	0	0	0	0	0
ARVCF	421	22q11.21	0	0	0	0	0	0.339	0	0	0	0	0	0.263	0	0	0	0	0	0	0	0	0	0	0	0	0	0	0	0	0	0	0	0	0	0	0	0	0	0	0.227	0	0	0	0	0	0	0	0
ASAH1	427	8p22	0	0	0	0	-0.678	0.231	0.4	0	0	0	0	0	0	0	0	0	0	0	0	0	0	-0.256	0	0	0	0	0	-0.489	0	0	0	0	0	0	0	0	0	0	0	0	0	0	-0.466	0	0	0	0
ASCL1	429	12q23.2	0	0	0	0	0	0.383	0	0	0	0	0	0.294	-0.259	0	0	0	0	-0.226	0	0	0	-0.37	0	-0.507	0	0	0	0	0	0	0	0	0	0	0	0	0	0	0	0	0	0	0	-0.267	0	0.28	0
ASCL2	430	11p15.5	0	-0.326	-0.364	0	0	0	0	0	0	0	0	0	0	0	0	-0.297	0	0	-0.305	0	0	-0.317	0	0	0	0	0	0	0	0	0	0	0.551	0	0	0	-0.321	0	0	0	0	0	0	0	0	0	0
ASGR1	432	17p13.1	0	0	-0.379	0	0	0	0	0	0	0	0	0	0	0	0	0	0	-0.406	0	0	0	-0.395	0	-0.433	-0.298	0	0	0	0	0	0	0	0	0	0	0	0	0	0	0	0	0	0	0	0	0	0.23
ASGR2	433	17p13.1	0	0	-0.379	0	0	0	0	0	0	0	0	0	0	0	0	0	0	-0.406	0	0	0	-0.395	0	-0.433	-0.298	0	0	0	0	0	0	0	0	0	0	0	0	0	0	0	0	0	0	0	0	0	0.23
ASIP	434	20q11.22	0	0	0	0	0	0.398	0	0	0	0	0	0	0	0.23	0	0	0	0	0	0	0	0	0	0	0.286	0.44	0	0	0.215	0	0	0	0.535	0	0	0	0	0	0.202	0	0	0.241	0	0	0	0	0
ASL	435	7q11.21	0	0	0	0	0	0	0	0	0	0	0	0	0	0	0	0	0	0	0	0	0	0	0	0	0	0.452	0	0	0	0	0.236	0	0.54	0	0	0	0	0	0.523	0	0	0	0	0.304	0	0	0
ASNA1	439	19p13.2	0	0	0	0	0	0	0	0	0	0	0.277	0	0	0	0	0.364	0	0	0	0	0	0	0.288	0.289	0	0	0	0.219	0	0	0	0	0.373	0	0	0	0	0	0	0	0	0	0	-0.338	0	0	0.304
ASNS	440	7q21.3	0	0	0	0	0	-0.487	0	0	0	0	0	0	0	0	0	0	0	0	0	0	0	0	0	0	0	0.452	0	0	0	0	0.236	0	0.54	0	0	0	0	0	0.523	0	0.216	0	0	0.304	0	0	0
ASPA	443	17p13.2	0	0	-0.379	0	0	0	0	0	0	0	0	0	0	0	0	0	0	-0.406	0	0	0	-0.395	0	-0.433	-0.298	0	0	0	0	0	0	0	0	0	0	0	0	0	0	0	0	0	0	0	0	0	0.23
ASPH	444	8q12.3	0	0	0	0	-0.678	0.231	0.4	0	0	0	0	0	0	0	0	0	0	0	0	0	0	-0.256	0	0	0	0	0	0	0	0	0	0	0	0	0	0	0	0	0	0	0	0	0.373	0	0	0	0
ASS1	445	9q34.11	0	0	0	0	0.433	0	0	0	0.235	0	0	0	0	0	0	0	0	0	0	0	0	0	0	0	0	0.413	0	0.418	0	0	0	0	0.532	0	0	0	0	0.336	0	0	0	0	0	0	0	0	0
ASTN1	460	1q25.2	0	0.258	0	0.413	1.521	0.53	0	0	0	0.307	0	0.249	0	0.256	0.296	0	0	0.204	0.258	0	0.457	0	0.298	0.435	0	0.461	0.442	0	0	0	0	0	0.556	0	0	0	0	0	0.341	0	0	0	0.378	0	0	0	0.282
SERPINC1	462	1q25.1	0	0.258	0	0.413	1.521	0.53	0	0	0	0.307	0	0.249	0	0.256	0.296	0	0	0.204	0.258	0	0.457	0	0.298	0.435	0	0.461	0.442	0	0	0	0	0	0.556	0	0	0	0	0	0.341	0	0	0	0.378	0	0	0	0.282
ZFHX3	463	16q22.2	0	0	0	0	0	0	0	0	0	0	0	0	-0.247	0	0	0	0	0	0	0	0	0	0	0	-0.225	0	0	0	0	0	0	0	0	0	0	0	0	0	0	0	-0.249	0	-0.552	0	0	-0.412	0
ATF1	466	12q13.12	0	0	0	0	0	0.383	0	0	0	0	0	0.294	0.597	0	0	0	0	-0.455	0	0.329	0	0	0	0	0	0	0	0	0	0	0.364	0	0	0	0	0	0	0	0	0	0	0	0	-0.267	0	0.28	0
ATF3	467	1q32.3	0	0.258	0	0.413	1.521	0.53	0	0	0	0.307	0	0.249	0	0.256	0.296	0	0	0.204	0.258	0	0.457	0	0.298	0.435	0	0.461	0.442	0	0	0	0	0	0.556	0	0	0	0	0	0.341	0	0	0	0.378	0	0	0	0.282
ATF4	468	22q13.1	0	0	-0.338	0	0	0.339	0	0	0	0	0	0.263	0	0	0	0	0	0	0	0	0	0	0	0	0	0	0	0	0	0	0	0	0	0	0	0	0	0	0.227	0	0	0	0	0	0	0	0
ATIC	471	2q35	0	0	0	0	0	0	0	0	0	0	0	0	0	0	0	0	0	0	0	0	0	0	0	0	0	0.417	0	0	0	0	0	0	0.549	0	0	0	0	0	0	0	0	0	0	0.301	0	0	0
ATM	472	11q22.3	0	-0.326	0	0	0	0	0	0	-0.301	0	0	0	0	0	0	0	0	0	-0.305	0	0	-0.317	0	-0.45	0	0	0	0	0	0	0	0	0.551	0	0	0	0	0	0	0	0	0	0	0	0	0	0
RERE	473	1p36.23	0	0	0	0	-0.305	-0.432	0	0	-0.353	0	0	0	0	-0.42	-0.395	0	0	0.204	-0.331	0	0	0	0	0	0	0.461	0	0	0	0	0	0	0.556	0	0	0	0	0	0	0	0	0	0	0	0	0	0
ATOH1	474	4q22.2	0	0	0	0	-0.736	-0.404	0	0	-0.39	-0.569	0	0	0	-0.591	0	0	-0.277	0	0	0	-0.462	-0.432	0	0	-0.205	0	0	-0.315	0	0	0	0	0	-0.381	-0.407	0	0	0	0	0	0	0	0	0	0.266	0	0
ATOX1	475	5q33.1	0	0	-0.484	0	0	0.282	0	0	0	0	0	0	0	0	0	0	0	0	0	0	0	-0.425	0	-0.397	0	0	0	0	-0.375	0	0	0	0	0	0	0	0	0	0	-0.378	0	0	-0.543	0	0	0	0
ATP1A1	476	1p13.1	0	-0.264	0	-0.41	-0.771	-0.432	-0.343	0	-0.353	-0.303	0	0	0	0.256	-0.395	0	0	0.204	-0.331	0	-0.298	0	0	-0.491	0	0.461	0	0	0	0	0	0	0.556	0	0	0	0	0	0	0	0	0	0	0	0	0	0
ATP1A2	477	1q23.2	0	0.258	0	0.413	1.521	0.53	0	0	0	0.307	0	0.249	0	0.256	0.296	0	0	0.204	0.258	0	0.457	0	0.298	0.435	0	0.461	0.442	0	0	0	0	0	0.556	0	0	0	0	0	0.341	0	0	0	0.378	0	0	0	0.282
ATP1A3	478	19q13.2	0	0	0	0	0	0	0	0	0	0	0.277	0	0	0	0	0	0	0	0	0	0	0	0.288	-0.31	0	0	0	-0.282	0	0	0	0	0.373	0	0	0	0	0	0	0	0	0	0	-0.338	0	-0.403	0.304
ATP12A	479	13q12.12	0	-0.372	0	-0.472	-0.7	-0.329	0	0	0	0	0	0	0	0	-0.443	-0.318	0	0	-0.347	0	-0.44	-0.428	0	-0.52	0.346	0	0	0	0	0	0	-0.294	0	0	-0.235	0	-0.585	0	-0.411	-0.617	-0.316	0	-0.526	-0.267	0	0	0
ATP1A4	480	1q23.2	0	0.258	0	0.413	1.521	0.53	0	0	0	0.307	0	0.249	0	0.256	0.296	0	0	0.204	0.258	0	0.457	0	0.298	0.435	0	0.461	0.442	0	0	0	0	0	0.556	0	0	0	0	0	0.341	0	0	0	0.378	0	0	0	0.282
ATP1B1	481	1q24.2	0	0.258	0	0.413	1.521	0.53	0	0	0	0.307	0	0.249	0	0.256	0.296	0	0	0.204	0.258	0	0.457	0	0.298	0.435	0	0.461	0.442	0	0	0	0	0	0.556	0	0	0	0	0	0.341	0	0	0	0.378	0	0	0	0.282
ATP1B2	482	17p13.1	0	0	-0.379	0	0	0	0	0	0	0	0	0	0	0	0	0	0	-0.406	0	0	0	-0.395	0	-0.433	-0.298	0	0	0	0	0	0	0	0	0	0	0	0	0	0	0	0	0	0	0	0	0	0.23
ATP1B3	483	3q23	0	0	0	0	0	0.336	0.289	0	0	0	0	0.256	0	0	0	0	0	0	0	0	0	0	0	0	0	0.444	0	0	0	0	0	0	0	0	0	0	0	0	0	0	0	0	0	0	0	0.58	0
FXYD2	486	11q23.3	0	-0.326	0	0	0	0	0	0	-0.301	0	0	0	0	0	0	0	0	0	-0.305	0	0	-0.317	0	-0.45	0	0	0	0	0	0	0	0	0.551	0	0	0	0	0	0	0	0	0	0	0	0	0	0
ATP2A1	487	16p11.2	0	0	0	0	0	0	0	0	0	0	0	0	0	0	0	0	0	0	0	0	0	0	0	0	0	0	0	0	0	0	0	0	0.485	0	0	0	0	0	0	0	-0.273	0	-0.552	0	0	-0.412	0
ATP2A2	488	12q24.11	0	0	0	0	0	0.383	0	0	0	0	0	0.294	-0.259	0	0	0	0	-0.226	0	0	0	-0.37	0	-0.507	0	0	0	0	0	0	0	0	0	0	0	0	0	0	0	0	0	0	0	-0.267	0	0.28	0
ATP2A3	489	17p13.2	0	0	-0.379	0	0	0	0	0	0	0	0	0	0	0	0	0	0	-0.406	0	0	0	-0.395	0	-0.433	-0.298	0	0	0	0	0	0	0	0	0	0	0	0	0	0	0	0	0	0	0	0	0	0.23
ATP2B1	490	12q21.33	0	0	0	0	0	0.383	0	0	0	0	0	0.294	0	0	0	0	0	-0.226	0	0.329	0	0	0	-0.507	0	0	0	0	0	0	0	0	0	0	0	0	0	0	0	0	0	0	0	-0.267	0	0.28	0
ATP2B2	491	3p25.3	0	0	0	0	0	0.336	0.289	0	-0.319	0	0	0	0	0	0	0	0	0	0	0	0	0	0	0	0	0.444	0	0	0	0	0	0	0	0	0	0	0	0.362	0	0	0	0	0	0	0	0	0
ATP2B4	493	1q32.1	0	0.258	0	0.413	1.521	0.53	0	0	0	0.307	0	0.249	0	0.256	0.296	0	0	0.204	0.258	0	0.457	0	0.298	0.435	0	0.461	0.442	0	0	0	0	0	0.556	0	0	0	0	0	0.341	0	0	0	0.378	0	0	0	0.282
ATP4A	495	19q13.12	0	0	0	0	0	0	0	0	0	0	0.277	0	0	0	0	0	0	0	0	0	0	0	0.288	-0.31	0	0	0	-0.282	0	0	0	0	0.373	0	0	0	0	0	0	0	0	0	0	-0.338	0	-0.403	0.304
ATP4B	496	13q34	0	-0.372	-0.415	-0.472	-0.7	-0.329	0	0	-0.349	0	0	0	0	0	-0.443	0	0	0	-0.347	0	-0.44	0.313	0	-0.52	0	0	0	0	0	0	0	-0.294	0	0	-0.235	0	-0.585	0	-0.411	-0.617	-0.316	0	-0.526	-0.267	0	0	0
ATP5A1	498	18q21.1	0	0	0	0	0	0.41	0	0	0	0	0	0	0	-0.27	0	0	0	0	-0.283	0	0	0	0	0	-0.507	0.378	0	0	-0.278	0	0.224	0	0	0	-0.226	0	0	-0.457	-0.381	-0.505	0	0	-0.392	-0.295	0	0	0
ALDH7A1	501	5q23.2	0	0	-0.484	0	0	0.282	0	0	0	0	0	0	-0.387	0	0	0	0	0	0	0	0	-0.425	0	-0.397	0	0	0	0	-0.375	0	0	0	0	0	0	0	0	0	0	-0.378	0	0	-0.543	0	0	0	0
ATP5B	506	12q13.3	0	0	0	0	0	0.383	0	0	0	0	0	0.294	0.597	0	0	0	0	-0.455	0	0.329	0	0	0	0	0	0	0	0	0	0	0.364	0	0	0	0	0	0	0	0	0	0	0	0	-0.267	0	0.28	0
ATP5C1	509	10p14	0	0	0	0	0	0	-0.232	0.216	0	0	0	0	0	0	-0.423	0	0	0	0	0	0	0	0	0	0	0	0	0	0	0	0	0	0	0	0	0	0	0	-0.328	0	0	0	0	0	0	0.457	0
ATP5D	513	19p13.3	0	0	0	0	0	0	0	0	0	0	0.277	0	0	0	0	0	0	0	0	0	0	0	0.288	0	0	0	0	0.219	0	0	0	0	0.373	0	0	0	0	0	0	0	0	0	0	-0.338	0	0	0.304
ATP5E	514	20q13.32	0	0	0	0	0	0.398	0	0	-0.272	0	0	0	0	0.23	0	0	0	0	0	0	0	0	0	0	0.286	0.44	0	0	0.215	0	0	0	0.535	0	0	0	0	0	0.202	0	0	0.241	0	0	0	0	0
ATP5F1	515	1p13.2	0	-0.264	0	-0.41	-0.771	-0.432	-0.343	0	-0.353	-0.303	0	0	0	-0.42	-0.395	0	0	0.204	-0.331	0	-0.298	0	0	-0.491	0	0.461	0	0	0	0	0	0	0.556	0	0	0	0	0	0	0	0	0	0	0	0	0	0
ATP5G1	516	17q21.32	0	0	0	0	0	0	0	0	0	0	0	0	0	0	0	0	0	0	0	0	0	0	0	0	0	0	0	0	0	0	0	0	0	0	0	0.234	0	0	0	0	0	0	0	0	0	0	0.23
ATP5G2	517	12q13.13	0	0	0	0	0	0.383	0	0	0	0	0	0.294	0.597	0	0	0	0	-0.455	0	0.329	0	0	0	0	0	0	0	0	0	0	0.364	0	0	0	0	0	0	0	0	0	0	0	0	-0.267	0	0.28	0
ATP5G3	518	2q31.1	0	0	0	0	0	0	0	0	0	0	0	0	0	0	0	0	0	0	0	0	0	0	0	0	0	0.417	0	0	0	0	0	0	0.549	0	0	0	0	0	0	0	0	0	0	0.301	0	0	0
ATP5I	521	4p16.3	0	0	0	0	-0.736	-0.356	0	0	0	0	0	0	0	-0.425	0	0.202	0	0	0	0	0	0	0	0	-0.205	0	0	0	0	0	0	0	0	0	0	0	0	0	0	0	0	0	0	0	0.266	0	0
ATP5J	522	21q21.3	0	0	0	0	0	0	0.612	0	0	0	0	0	0	0	0	0	0	0	0	0	0	0	0.236	0	-0.288	0.73	0	0	0	0	0	0	0	0	0	0	0	0	0	-0.423	0	0	0	0	0	0	0.212
ATP6V1A	523	3q13.2	0	0	0	0	0	0.336	0.289	0	0	0	0	0.256	0	0	0	0	0	0	0	0	0	0	0	0	0	0.444	0	0	0	0	0	0	0	0	0	0	0	0	0	0	0	0	0	0	0	0	0
ATP6V1B1	525	2p13.3	0	0	0	0	0	0	0	0	0	0	0	0	0	0	0	0	0	0	0.255	0	0	0	0	0	0	0.417	0	0	0	0	0	0	0.549	0	0	0	0	0	0	0	0	0	0	-0.27	0	0.293	0
ATP6V1B2	526	8p21.3	0	0	0	0	-0.678	0.231	0.4	0	0	0	0	0	0	0	0	0	0	0	0	0	0	-0.256	0	0	0	0	0	-0.489	0	0	0	0	0	0	0	0	0	0	0	0	0	0	-0.466	0	0	0	0
ATP6V0C	527	16p13.3	0	0	0	0	0	0	0	0	0	0	0	0	0	0	0	0	0	0	0	0	0	0	0	0	0	0	0	0	0	0	0	0	0.485	0	0	0	0	0	0	0	-0.273	0	-0.552	0	0	0	0
ATP6V1C1	528	8q22.3	0	0	0	0	0	0.231	0.4	0	0	0	0	0	0	0	-0.456	0	0	0	0	0	0	-0.256	0	0	0	0	0	0	0	0	0	0	0	0	0	0	0	0	0	0	0	0	0.373	0	0	0	0
ATP6V1E1	529	22q11.21	0	0	0	0	0	0.339	0	0	0	0	0	0.263	0	0	0	0	0	0	0	0	0	0	0	0	0	0	0	0	0	0	0	0	0	0	0	0	0	0	0.227	0	0	0	0	0	0	0	0
ATP6V0B	533	1p34.1	0	-0.264	0	-0.41	-0.771	-0.432	0	0	-0.353	-0.303	0	0	0	-0.42	-0.395	0	0	0.204	-0.331	0	-0.298	0	0	-0.436	0	0.461	0	0	0	0	0	0	0.556	0	0	0	0	0	0	0	0	0	0	0	0	0	0
ATP6V1G2	534	6p21.33	0	0	-0.554	0	0	-0.346	0	0	0	-0.219	0	0	0	0	0	0	0	0	0	0.221	0	0	0	0	-0.217	0	0	0	0	0	0	0	0	0	0	0	0	0	0	0	0	0	0	0.21	0	0	0
ATP6V0A1	535	17q21.2	0	0	0	0	0	0	0	0	0	0	0	0	0	0	0	0	0	-0.406	0	0	0	0	0	-0.355	0	0	0	0	0	0	0	0	0	0	0	0.234	0	0	0	0	0	0	0	0	0	0	0.23
ATP5O	539	21q22.11	0	0	0	0	0	0	0.612	0	0	0	0	0	0	0	0	0	0	0	0	0	0	0	0.236	0	-0.288	0.73	0	0	0	0	0	0	0	0	0	0	0	0	0	-0.423	0	0	0	0	0	0	0.212
ATP7B	540	13q14.3	0	-0.372	-0.415	-0.472	-0.7	-0.329	0	0	-0.349	0	0	0	0	0	-0.443	-0.318	0	-0.207	-0.347	0	-0.44	-0.428	0	-0.52	0.346	0	0	0	0	0	0	-0.294	0	0	-0.235	0	-0.585	0	-0.411	-0.617	-0.316	0	-0.526	-0.267	0	0	0
ATR	545	3q23	0	0	0	0	0	0.336	0.289	0	0	0	0	0.256	0	0	0	0	0	0	0	0	0	0	0	0	0	0.444	0	0	0	0	0	0	0	0	0	0	0	0	0	0	0	0	0	0	0	0.58	0
KIF1A	547	2q37.3	0	0	0	0	0	0	0	0	0	0	0	0	0	0	0	0	0	0	0	0	0	0	0	0	0	0.417	0	0	0	0	0	0	0.549	0	0	0	0	0	0	0	0	0	0	0.301	0	0	0
AUH	549	9q22.31	0	0	0	0	0.433	0	0	0	0.235	0	0	0	0	0	0	0	0	0	0	0	0	0	0	0	0	0.413	0	0.418	0	0	0	0	0.532	0	0	0	0	0.336	0	0	0	0	0	0	0	0	0
AUP1	550	2p13.1	0	0	0	0	0	0	0	0	0	0	0	0	0	0	0	0	0	0	0.255	0	0	0	0	0	0	0.417	0	0	0	0	0	0	0.549	0	0	0	0	0	0	0	0	0	0	-0.27	0	0.293	0
AVP	551	20p13	0	0	-0.287	0	0	0.398	0	0	0	0	0	0	0	0.23	0	0	0	0	0	0	0	0	0	0	0.286	0.44	0	0	0.215	0	0	0	0.535	0	0	0	0	-0.407	0.202	0	0	0.241	0	0	0	0	0
AVPR1A	552	12q14.2	0	0	0	0	0	0.383	0	0	0	0	0	0.294	0.597	0	0	0	0	-0.226	0	0.329	0	0	0	0	0	0	0	0	0	0	0.364	0	0	0	0	0	0	0	0	0	0	0	0	-0.267	0	0.28	0
AVPR1B	553	1q32.1	0	0.258	0	0.413	1.521	0.53	0	0	0	0.307	0	0.249	0	0.256	0.296	0	0	0.204	0.258	0	0.457	0	0.298	0.435	0	0.461	0.442	0	0	0	0	0	0.556	0	0	0	0	0	0.341	0	0	0	0.378	0	0	0	0.282
AXL	558	19q13.2	0	0	0	0	0	0	0	0	0	0	0.277	0	0	0	0	0	0	0	0	0	0	0	0.288	-0.31	0	0	0	-0.282	0	0	0	0	0.373	0	0	0	0	0	0	0	0	0	0	-0.338	0	-0.403	0.304
AZGP1	563	7q22.1	0	0	0	0	0	-0.487	0	0	0	0	0	0	0	0	0	0	0	0	0	0	0	0	0	0	0	0.452	0	0	0	0	0.236	0	0.54	0	0	0	0	0	0.523	0	0.216	0	0	0.304	0	0	0
AZU1	566	19p13.3	0	0	0	0	0	0	0	0	0	0	0.277	0	0	0	0	0	0	0	0	0	0	0	0.288	0	0	0	0	0.219	0	0	0	0	0.373	0	0	0	0	0	0	0	0	0	0	-0.338	0	0	0.304
B2M	567	15q21.1	0	0	0	0	0	-0.355	0	0	-0.336	-0.381	0	0	0	0	0	-0.345	0	0	0	0	-0.338	-0.41	0	-0.406	0	0	0	0	0	0	0	0	0	0	0	0	0	0	0	-0.5	-0.312	0	0	0	0	0	0
BAAT	570	9q31.1	0	0	0	0	0.433	0	0	0	0.235	0	0	0	0	0	0	0	0	0	0	0	0	0	0	0	0	0.413	0	0.418	0	0	0	0	0.532	0	0	0	0	0.336	0	0	0	0	0	0	0	0	0
BACH1	571	21q21.3	0	0	0	0	0	0	0.612	0	0	0	0	0	0	0	0	0	0	0	0	0	0	0	0.236	0	-0.288	0.73	0	0	0	0	0	0	0	0	0	0	0	0	0	-0.423	0	0	0	0	0	0	0.212
BAD	572	11q13.1	0	-0.326	0	0	0	0	0	0	-0.301	0	0	0	0	0	0	0	0	0	-0.305	0	0	-0.317	0	0	0	0	0	0	0	0	0	0	0.551	0	0	0	0	0	0	0	0	0	0	0	0	0	0
BAG1	573	9p13.3	0	0	0	0	0	0	0	0	0.235	0	0	0	-0.335	0	0	-0.445	0	0	0	0	0	0	0	0	0	0.413	0	-0.539	0	0	0	0	0	0	-0.583	0	0	0	0	0	0	0	0	0	0	0	0
BAGE	574	21p11.1	0	0	0	0	0	0	0	0	0	0	0	0	0	0	0	-0.216	0	0	0	0	0	0	0.236	0	-0.288	0.36	0	0	0	0	0	0	0	0	0	0	0	0	0	-0.423	0	0	0	0	0	-0.402	0
BAI1	575	8q24.3	0	0	0	0	0	0.231	0.4	0	0	0	0	0	0	0	0	0	0	0	0	0	0.216	0	0	0	0	0	0	0	0	0	0	0	0	0	0	0	0	0	0	0	0	0	0.373	0	0	0	0
BAI2	576	1p35.2	0	-0.264	0	-0.41	-0.771	-0.432	0	0	-0.353	-0.303	0	0	0	-0.42	-0.395	0	0	0.204	-0.331	0	-0.298	0	0	-0.436	0	0.461	0	0	0	0	0	0	0.556	0	0	0	0	0	0	0	0	0	0	0	0	0	0
BAI3	577	6q12	0	0	-0.554	0	0	-0.346	-0.479	0	0	-0.219	0	-0.523	0	0	0	0	0	-0.519	0	0	0	0	0	0	-0.217	0	0	0	0	0	0	0	0	0	0	0	0	0	0	0	0	0	0	0.21	0	0	0
BAK1	578	6p21.31	0	0	-0.554	0	0	-0.346	0	0	0	-0.219	0	0	0	0	0	0	0	0	0	0.221	0	0	0	0	-0.217	0	0	0	0	0	0	0	0	0	0	0	0	0	0	0	0	0	0	0.21	0	0	0
NKX3-2	579	4p15.33	0	0	0	0	-0.736	-0.356	0	0	0	0	0	0	0	-0.425	0	0.202	0	0	0	0	0	0	0	0	-0.205	0	0	0	0	0	0	0	0	0	0	0	0	0	0	0	0	0	0	0	0.266	0	0
BARD1	580	2q35	0	0	0	0	0	0	0	0	0	0	0	0	0	0	0	0	0	0	0	0	0	0	0	0	0	0.417	0	0	0	0	0	0	0.549	0	0	0	0	0	0	0	0	0	0	0.301	0	0	0
BAX	581	19q13.33	0	0	0	0	0	0	0	0	0	0	0.277	0	0	0	0	0	0	0	0	0	0	0	0.288	-0.31	0	0	0	-0.282	0	0	0	0	0.373	0	0	0	0	0	0	0	0	0	0	-0.338	0	-0.403	0.304
BBS1	582	11q13.2	0	-0.326	0	0	0	0	0	0	-0.301	0	0	0	0	0	0	0	0	0	-0.305	0	0	-0.317	0	0	0	0	0	0	0	0	0	0	0.551	0	0	0	0	0	0	0	0	0	0	0	0	0	0
BBS2	583	16q12.2	0	0	0	0	0	0	-0.351	0	0	0	0	0	0	0	0	0	-0.334	0	0	0	0	0	0	0	0	0	0	0	0	0	0	0	0	0	0	0	0	0	0	0	-0.249	0	-0.552	0	0	-0.412	0
BBS4	585	15q24.1	0	0	0	0	0	-0.355	0	0	0	-0.381	0	0	0	-0.382	0	-0.345	0	0	0	0	-0.338	0	0	0	0	0	0	0	0	0	0	0	0	0	0	0	0	0	0	-0.5	-0.312	0	0	0	0	0	0
BCAT1	586	12p12.1	0	0	0	0	0	0.383	0	0	0	0	0	0.294	0	0	0	0	0	-0.455	0	0.329	0	0.74	0	0	0	0	0	0	0	0	0.364	0	0	0.403	0	0	0	0	0	0	0	0	0	0	0	0	0
BCAT2	587	19q13.33	0	0	0	0	0	0	0	0	0	0	0.277	0	0	0	0	0	0	0	0	0	0	0	0.288	-0.31	0	0	0	-0.282	0	0	0	0	0.373	0	0	0	0	0	0	0	0	0	0	-0.338	0	-0.403	0.304
BCHE	590	3q26.1	0	0	0	0	0	0.336	0.289	0	0	0	0	0.256	0	0	0	0	0	0	0	0	0	0	0	0	0	0.444	0	0	0	0	0	0	0	0	0	0	0	0	0	0	0	0	0	0	0	0.58	0
BCKDHA	593	19q13.2	0	0	0	0	0	0	0	0	0	0	0.277	0	0	0	0	0	0	0	0	0	0	0	0.288	-0.31	0	0	0	-0.282	0	0	0	0	0.373	0	0	0	0	0	0	0	0	0	0	-0.338	0	-0.403	0.304
BCKDHB	594	6q14.1	0	0	-0.554	0	0	-0.346	-0.479	0	0	-0.219	0	-0.523	0	0	0	0	0	-0.519	0	0	0	0	0	0	-0.217	0	0	0	0	0	0	0	0	0	0	0	0	0	0	0	0	0	0	0.21	0	0	0
CCND1	595	11q13.3	0	-0.326	0	0	0	0	0	0	-0.301	0	0	0	0	0	0	0	0	0	-0.305	0	0	-0.317	0	0	0	0	0	0	0	0	0	0	0.551	0	0	0	0	0	0	0	0	0	0	0	0	0	0
BCL2	596	18q21.33	0	0	0	0	0	0.41	0	0	0	0	0	0	0	-0.27	0	0	0	0	-0.283	0	0	0	0	0	-0.507	0.378	0	0	-0.278	0	0	0	0	0	-0.226	0	0	-0.457	-0.381	-0.505	0	0	-0.392	-0.295	0	0	0
BCL2A1	597	15q25.1	0	0	0	0	0	-0.355	0	0	0	-0.381	0	0	0	-0.382	0	-0.345	0	0	0	0	-0.338	0	0	0	0	0	0	0	0	0	0	0	0	0	0	0	0	0	0	-0.5	-0.312	0	0	0	0	0	0
BCL2L1	598	20q11.21	0	0	0	0	0	0.398	0	0	0	0	0	0	0	0.23	0	0	0	0	0	0	0	0	0	0	0.286	0.44	0	0	0.215	0	0	0	0.535	0	0	0	0	0	0.202	0	0	0.241	0	0	0	0	0
BCL2L2	599	14q11.2	0	0	0	0	0	-0.366	0	0	-0.301	0	0	0	0	0	0	0	0	0	0	0	0	0	0	-0.515	0	0	0	-0.316	-0.36	0	0	0	0	0	0	0	0	0	0	-0.344	0	0	-0.212	0	0	0	0
BCL3	602	19q13.32	0	0	0	0	0	0	0	0	0	0	0.277	0	0	0	0	0	0	0	0	0	0	0	0.288	-0.31	0	0	0	-0.282	0	0	0	0	0.373	0	0	0	0	0	0	0	0	0	0	-0.338	0	-0.403	0.304
BCL6	604	3q27.3	0	0	0	0	0	0.336	0.289	0	0	0	0	0.256	0	0	0	0	0	0	0	0	0	0	0	0	0	0.444	0	0	0	0	0	0	0	0	0	0	0	0	0	0	0	0	0	0	0	0.58	0
BCL7A	605	12q24.31	0	0	0	0	0	0.383	0	0	0	0	0	0.294	-0.259	0	0	0	0	-0.226	0	0	0	-0.37	0	-0.507	0	0	0	0	0	0	0	0	0	0	0	0	0	0	0	0	0	0	0	0	0	0.28	0
NBEAP1	606	15q11.2	0	0	0	0	0	-0.355	0	0	-0.336	-0.381	0	0	0	0	0	-0.345	0	0	0	0	-0.338	-0.41	0	-0.406	0	0	0	0	0	0	0	0	0	0	0	0	0	0	0	-0.5	-0.312	0	0	0	0	0	0
BCL9	607	1q21.2	0	0.258	0	0.413	1.521	0.53	0	0	0	0.307	0	0.249	0	0.256	0.296	0	0	0.204	0.258	0	0.457	0	0	0.435	0	0.461	0.442	0	0	0	0	0	0.556	0	0	0	0	0	0.341	0	0	0	0.378	0	0	0	0
TNFRSF17	608	16p13.13	0	0	0	0	0	0	0	0	0	0	0	0	0	0	0	0	0	0	0	0	0	0	0	0	0	0	0	0	0	0	0	0	0.485	0	0	0	0	0	0	0	-0.273	0	-0.552	0	0	0	0
HCN2	610	19p13.3	0	0	0	0	0	0	0	0	0	0	0.277	0	0	0	0	0	0	0	0	0	0	0	0.288	0	0	0	0	0.219	0	0	0	0	0.373	0	0	0	0	0	0	0	0	0	0	-0.338	0	0	0.304
OPN1SW	611	7q32.1	0	0	0	0	0	-0.487	0	0	0	0	0	0	0	0	0	0	0	0	0	0	0	0	0	0	0	0.452	0	0	0	0	0.236	0	0.54	0	0	0	0	0	0.523	0	0.216	0	0	0.304	0	0	0
BCR	613	22q11.23	0	0	0	0	0	0.339	0	0	0	0	0	0.263	0	0	0	0	0	0	0	0	0	0	0	0	0	0	0	0	0	0	0	0	0	0	0	0	0	0	0.227	0	0	0	0	0	0	0	0
BCS1L	617	2q35	0	0	0	0	0	0	0	0	0	0	0	0	0	0	0	0	0	0	0	0	0	0	0	0	0	0.417	0	0	0	0	0	0	0.549	0	0	0	0	0	0	0	0	0	0	0.301	0	0	0
BDH1	622	3q29	0	0	0	0	0	0.336	0.289	0	0	0	0	0.256	0	0	0	0	0	0	0	0	0	0	0	0	0	0.444	0	0	0	0	0	0	0	0	0	0	0	0	0	0	0	0	0	0	0	0.58	0
BDKRB1	623	14q32.2	0	0	-0.411	0	-0.404	-0.366	0	0	-0.301	0	0	0	0	0	0	0	0	0	-0.222	-0.369	-0.34	0	0	-0.515	0	0	0	-0.316	-0.36	0	0	0	0	0	0	0	0	0	0	-0.344	0	0	-0.212	0	0	0	0
BDKRB2	624	14q32.2	0	0	-0.411	0	-0.404	-0.366	0	0	-0.301	0	0	0	0	0	0	0	0	0	-0.222	-0.369	-0.34	0	0	-0.515	0	0	0	-0.316	-0.36	0	0	0	0	0	0	0	0	0	0	-0.344	0	0	-0.212	0	0	0	0
BDNF	627	11p14.1	0	-0.326	-0.364	0	0	0	0	0	-0.319	0	0	0	0	0	0	-0.297	0	0	-0.305	0	0	-0.317	0	0	0	0	0	0	0	0	0	0	0.551	0	0	0	-0.321	0	0	0	0	0	0	0	0	0	0
CFB	629	6p21.33	0	0	-0.554	0	0	-0.346	0	0	0	-0.219	0	0	0	0	0	0	0	0	0	0.221	0	0	0	0	-0.217	0	0	0	0	0	0	0	0	0	0	0	0	0	0	0	0	0	0	0.21	0	0	0
BFSP1	631	20p12.1	0	0	0	0	0	0.398	0	0	0	0	0	0	0	0.23	0	0	0	0	0	0	0	0	0	0	0.286	0.44	0	0	0.215	0	0	0	0.535	0	0	0	0	-0.407	0.202	0	0	0.241	0	0	0	0	0
BGLAP	632	1q22	0	0.258	0	0.413	1.521	0.53	0	0	0	0.307	0	0.249	0	0.256	0.296	0	0	0.204	0.258	0	0.457	0	0.298	0.435	0	0.461	0.442	0	0	0	0	0	0.556	0	0	0	0	0	0.341	0	0	0	0.378	0	0	0	0.282
CEACAM1	634	19q13.2	0	0	0	0	0	0	0	0	0	0	0.277	0	0	0	0	0	0	0	0	0	0	0	0.288	-0.31	0	0	0	-0.282	0	0	0	0	0.373	0	0	0	0	0	0	0	0	0	0	-0.338	0	-0.403	0.304
BHMT	635	5q14.1	0	0	-0.484	0	0	0.282	0	0	0	0	0	0	-0.387	0	0	0	0	0	0	0	0	-0.425	0	0	0	0	0	0	-0.375	0	0	0	0	0	0	0	0	0	0	-0.378	0	0	-0.543	0	0	0	0
BICD1	636	12p11.21	0	0	0	0	0	0.383	0	0	0	0	0	0.294	0	0	0	0	0	-0.455	0	0.329	0	0.74	0	0	0	0	0	0	0	0	0.364	0	0	0.403	0	0	0	0	0	0	0	0	0	0	0	0	0
BID	637	22q11.21	0	0	0	0	0	0.339	0	0	0	0	0	0.263	0	0	0	0	0	0	0	0	0	0	0	0	0	0	0	0	0	0	0	0	0	0	0	0	0	0	0.227	0	0	0	0	0	0	0	0
BIK	638	22q13.2	0	0	-0.338	0	0	0.339	0	0	0	0	0	0.263	0	0	0	0	0	0	0	0	0	0	0	0	0	0	0	0	0	0	0	0	0	0	0	0	0	0	0.227	0	0	0	0	0	0	0	0
PRDM1	639	6q21	0	0	-0.554	0	0	-0.346	-0.58	0	0	-0.219	0	-0.523	0	0	0	-0.589	0	-0.519	0	0	0	0	0	0	-0.217	0	0	0	0	0	0	0	0	0	0	0	0	0	0	0	0	0	0	0.21	0	0	0
BLK	640	8p23.1	0	0	0	0	-0.678	0.231	0.4	0	0	0	0	0	0	0	0	0	0	0	0	0	0	-0.256	0	0	0	0	0	-0.489	0	0	0	0	0	0	0	0	0	0	0	0	0	0	-0.466	0	0	0	0
BLM	641	15q26.1	0	0	0	0	0	-0.355	0	0	0	-0.381	0	0	0.215	-0.382	0	0	0	0	0	0	-0.338	0	0	0	0	0	0	0	0	0	0	0	0	0	0	0	0	0	0	-0.5	-0.312	0	0	0	0	0	0
BLMH	642	17q11.2	0	0	-0.379	0	0	0	0	0	0	0	0	0	0	0	0	0	0	-0.406	0	0	0	0	0	-0.355	-0.298	0	0	0	0	0	0	0	0	0	0	0	0	0	0	0	0	0	0	0	0	0	0.23
CXCR5	643	11q23.3	0	-0.326	0	0	0	0	0	0	-0.301	0	0	0	0	0	0	0	0	0	-0.305	0	0	-0.317	0	-0.45	0	0	0	0	0	0	0	0	0.551	0	0	0	0	0	0	0	0	0	0	0	0	0	0
BLVRA	644	7p13	0	0	0	0	0	0	0	0	0	0	0	0	0	-0.255	0	0	0	0	0	0	0	0	0	0	0	0.452	0	0	0	0	0.236	-0.229	0.54	0	0	0	0	0	0.523	0	0	0	0	0.683	0	0	0
BLVRB	645	19q13.2	0	0	0	0	0	0	0	0	0	0	0.277	0	0	0	0	0	0	0	0	0	0	0	0.288	-0.31	0	0	0	-0.282	0	0	0	0	0.373	0	0	0	0	0	0	0	0	0	0	-0.338	0	-0.403	0.304
BNC1	646	15q25.2	0	0	0	0	0	-0.355	0	0	0	-0.381	0	0	0	-0.382	0	0	0	0	0	0	-0.338	0	0	0	0	0	0	0	0	0	0	0	0	0	0	0	0	0	0	-0.5	-0.312	0	0	0	0	0	0
BMI1	648	10p12.2	0	0	0	0	0	0	-0.232	0.216	0	0	0	0	-0.215	0	-0.423	0	0	0	0	0	0	0	0	0	0	0	0	0	0	0	0	0	0	0	0	0	0	0	-0.328	0	0	0	0	0	0	0.457	0
BMP1	649	8p21.3	0	0	0	0	-0.678	0.231	0.4	0	0	0	0	0	0	0	0	0	0	0	0	0	0	-0.256	0	0	0	0	0	-0.489	0	0	0	0	0	0	0	0	0	0	0	0	0	0	-0.466	0	0	0	0
BMP2	650	20p12.3	0	0	-0.287	0	0	0.398	0	0	0	0	0	0	0	0.23	0	0	0	0	0	0	0	0	0	0	0.286	0.44	0	0	0.215	0	0	0	0.535	0	0	0	0	-0.407	0.202	0	0	0.241	0	0	0	0	0
BMP3	651	4q21.21	0	0	0	0	-0.736	-0.404	0	0	-0.39	-0.569	0	0	0	-0.591	0	0	0	0	0	0	-0.462	-0.432	0	0	-0.205	0	0	-0.315	0	0	0	0	0	-0.381	-0.407	0	0	0	0	0	0	0	0	0	0.266	0	0
BMP4	652	14q22.2	0	0	-0.411	0	-0.404	-0.366	0	0	-0.301	-0.45	0	0	0	0	0	0	0	0	-0.222	0	0	-0.417	0	-0.515	0	0	0	-0.316	-0.36	0	0	0	0	0	0	0	0	0	0	-0.344	0	0	-0.212	0	0	0	0
BMP5	653	6p12.1	0	0	-0.554	0	0	-0.346	0	0	0	-0.219	0	0	0	0	0	0	0	0	0	0.221	0	0	0	0	-0.217	0	0	0	0	0	0	0	0	0	0	0	0	0	0	0	0	0	0	0.21	0	0	0
BMP6	654	6p24.3	0	0	-0.554	0	0	-0.346	0	0	0	-0.219	0	0	0	0	0	0	0	0	0	0.221	0	0	0	0	-0.217	0	0	0	0	0	0	0	0	0	0	0	0	0	0	0	0	0	0	0.21	0	0	0
BMP7	655	20q13.31	0	0	0	0	0	0.398	0	0	-0.272	0	0	0	0	0.23	0	0	0	0	0	0	0	0	0	0	0.286	0.44	0	0	0.215	0	0	0	0.535	0	0	0	0	0	0.202	0	0	0.241	0	0	0	0	0
BMP8B	656	1p34.2	0	-0.264	0	-0.41	-0.771	-0.432	0	0	-0.353	-0.303	0	0	0	-0.42	-0.395	0	0	0.204	-0.331	0	-0.298	0	0	-0.436	0	0.461	0	0	0	0	0	0	0.556	0	0	0	0	0	0	0	0	0	0	0	0	0	0
BMPR1A	657	10q23.2	0	0	-0.301	0	0	0	-0.232	0	0	0	0	0	0	-0.431	-0.423	0	-0.399	0	-0.365	0	0	0	0	-0.269	-0.261	0	0	0	0	0	0	0	0	0	0	0	0	0	-0.328	0	0	0	0	0	0	0	0
BMPR1B	658	4q22.3	0	0	0	0	-0.736	-0.404	0	0	-0.39	-0.569	0	0	0	-0.591	0	0	-0.277	0	0	0	-0.462	-0.432	0	0	-0.205	0	0	-0.315	0	0	0	0	0	-0.381	-0.407	0	0	0	0	0	0	0	0	0	0.266	0	0
BMPR2	659	2q33.1	0	0	0	0	0	0	0	0	0	0	0	0	0	0	0	0	0	0	0	0	0	0	0	0	0	0.417	0	0	0	0	0	0	0.549	0	0	0	0	0	0	0	0	0	0	0.301	0	0	0
POLR3D	661	8p21.3	0	0	0	0	-0.678	0.231	0.4	0	0	0	0	0	0	0	0	0	0	0	0	0	0	-0.256	0	0	0	0	0	-0.489	0	0	0	0	0	0	0	0	0	0	0	0	0	0	-0.466	0	0	0	0
BNIP1	662	5q35.1	0	0	-0.484	0	0	0.282	0	0	0	0	0	0	0	0	0	0	0	0	0	0	0	-0.425	0	-0.397	0	0	0	0	-0.375	0	0	0	0	0	0	0	0	0	0	-0.378	0	0	-0.543	0	0	0	0
BNIP2	663	15q22.2	0	0	0	0	0	-0.355	0	0	-0.336	-0.381	0	0	0	0	0	-0.345	0	0	0	0	-0.338	-0.41	0	0	0	0	0	0	0	0	0	0	0	0	0	0	0	0	0	-0.5	-0.312	0	0	0	0	0	0
BNIP3	664	10q26.3	0	0	-0.301	0	0	-0.49	-0.232	0	0	0	0	0	0	-0.431	-0.423	0	-0.399	0	-0.365	0	0	0	0	-0.269	-0.261	0	0	0	0	0	0	0	0	0	0	0	0	0	-0.328	0	0	0	0	0	0	0	0
BNIP3L	665	8p21.2	0	0	0	0	-0.678	0.231	0.4	0	0	0	0	0	0	0	0	0	0	0	0	0	0	-0.256	0	0	0	0	0	-0.489	0	0	0	0	0	0	0	0	0	0	0	0	0	0	-0.466	0	0	0	0
BOK	666	2q37.3	0	0	0	0	0	0	0	0	0	0	0	0	0	0	0	0	0	0	0	0	0	0	0	0	0	0.417	0	0	0	0	0	0	0.549	0	0	0	0	0	0	0	0	0	0	0.301	0	0	0
DST	667	6p12.1	0	0	-0.554	0	0	-0.346	0	0	0	-0.219	0	0	0	0	0	0	0	0	0	0.221	0	0	0	0	-0.217	0	0	0	0	0	0	0	0	0	0	0	0	0	0	0	0	0	0	0.21	0	0	0
FOXL2	668	3q22.3	0	0	0	0	0	0.336	0.289	0	0	0	0	0.256	0	0	0	0	0	0	0	0	0	0	0	0	0	0.444	0	0	0	0	0	0	0	0	0	0	0	0	0	0	0	0	0	0	0	0.58	0
BPGM	669	7q33	0	0	0	0	0	-0.487	0	0	0	0	0	0	0	0	0	0	0	0	0	0	0	0	0	0	0	0.452	0	0	0	0	0.236	0	0.54	0	0	0	0	0	0.523	0	0.216	0	0	0.304	0	0	0
BPHL	670	6p25.2	0	0	-0.554	0	0	-0.346	0	0	0	-0.219	0	0	0	0	0	0	0	0	0	0.221	0	0	0	0	-0.217	0	0	0	0	0	0	0	0	0	0	0	0	0	0	0	0	0	0	0.21	0	0	0
BPI	671	20q11.23	0	0	0	0	0	0.398	0	0	0	0	0	0	0	0.23	0	0	0	0	0	0	0	0	0	0	0.286	0.44	0	0	0.215	0	0	0	0.535	0	0	0	0	0	0.202	0	0	0.241	0	0	0	0	0
BRCA1	672	17q21.31	0	0	0	0	0	0	0	0	0	0	0	0	0	0	0	0	0	-0.406	0	0	0	0	0	-0.355	0	0	0	0	0	0	0	0	0	0	0	0.234	0	0	0	0	0	0	0	0	0	0	0.23
BRAF	673	7q34	0	0	0	0	0	-0.487	0	0	0	0	0	0	0	0	0	0	0	0	0	0	0	0	0	0	0	0.452	0	0	0	0	0.236	0	0.54	0	0	0	0	0	0.523	0	0.216	0	0	0.304	0	0	0
BRCA2	675	13q13.1	0	-0.372	0	-0.472	-0.7	-0.329	0	0	0	0	0	0	0	0	-0.443	-0.318	0	0	-0.347	0	-0.44	-0.428	0	-0.52	0.346	0	0	0	0	0	0	-0.294	0	0	-0.235	0	-0.585	0	-0.411	-0.617	-0.316	0	-0.526	-0.267	0	0	0
BRDT	676	1p22.1	0	-0.264	0	-0.41	-0.771	-0.432	-0.343	0	-0.353	-0.303	0	0	0	-0.42	-0.395	0	0	0.204	-0.331	0	-0.298	0	0	-0.491	0	0.461	0	0	0	0	0	0	0.556	0	0	0	0	0	0	0	0	0	0	0	0	0	0
ZFP36L1	677	14q24.1	0	0	-0.411	0	-0.404	-0.366	0	0	-0.301	-0.45	0	0	0	0	0	0	0	0	-0.222	-0.369	-0.34	-0.417	0	-0.515	0	0	0	-0.316	-0.36	0	0	0	0	0	0	0	0	0	0	-0.344	0	0	-0.212	0	0	0	0
ZFP36L2	678	2p21	0	0	0	0	0	0	0	0	0	0	0	0	0	0	0	0	0	0	0.255	0	0	0	0	0	0	0.417	0	0	0	0	0	0	0.549	0	0	0	0	0	0	0	0	0	0	-0.27	0	0.293	0
BSG	682	19p13.3	0	0	0	0	0	0	0	0	0	0	0.277	0	0	0	0	0	0	0	0	0	0	0	0.288	0	0	0	0	0.219	0	0	0	0	0.373	0	0	0	0	0	0	0	0	0	0	-0.338	0	0	0.304
BST1	683	4p15.32	0	0	0	0	-0.736	-0.356	0	0	0	0	0	0	0	-0.425	0	0.202	0	0	0	0	0	0	0	0	-0.205	0	0	0	0	0	0	0	0	0	0	0	0	0	0	0	0	0	0	0	0.266	0	0
BST2	684	19p13.11	0	0	0	0	0	0	0	0	0	0	0.277	0	0	0	0	0.364	0	0	0	0	0	0	0.288	0.289	0	0	0	0.219	0	0	0	0	0.373	0	0	0	0	0	0	0	0	0	0	-0.338	0	0	0.304
BTC	685	4q13.3	0	0	0	0	-0.736	-0.404	0	0	-0.39	-0.569	0	0	0	-0.591	0	0	0	0	0	0	-0.462	-0.432	0	0	-0.205	0	0	-0.315	0	0	0	0	0	-0.381	-0.407	0	0	0	0	0	0	0	0	0	0.266	0	0
BTD	686	3p25.1	0	0	0	0	0	0.336	0.289	0	-0.319	0	0	0	0	0	0	0	0	0	0	0	0	0	0	0	0	0.444	0	0	0	0	0	0	0	0	0	0	0	0.362	0	0	0	0	0	0	0	0	0
KLF9	687	9q21.12	0	0	0	0	0.433	0	0	0	0.235	0	0	0	0	0	0	0	0	0	0	0	0	0	0	0	0	0.413	0	0.418	0	0	0	0	0.532	0	0	0	0	0.336	0	0	0	0	0	0	0	0	0
KLF5	688	13q22.1	0	-0.372	-0.415	-0.472	-0.7	-0.329	0	0	-0.349	0	0	0	0	0	-0.443	-0.318	0	-0.207	-0.347	0	-0.44	-0.428	0	-0.52	0	0	0	0	0	0	0	-0.294	0	0	-0.235	0	-0.585	0	-0.411	-0.617	-0.316	0	-0.526	-0.267	0	0	0
BTF3	689	5q13.2	0	0	-0.484	0	0	0.282	0	0	0	0	0	0	-0.387	0	0	0	0	0	0	0	0	-0.425	0	0	0	0	0	0	-0.375	0	0	0	0	0	0	0	0	0	0	-0.378	0	0	-0.543	0	0	0	0
BTF3P11	690	13q22.3	0	-0.372	-0.415	-0.472	-0.7	-0.329	0	0	-0.349	0	0	0	0	0	-0.443	-0.318	0	-0.207	-0.347	0	-0.44	-0.428	0	-0.52	0	0	0	0	0	0	0	-0.294	0	0	-0.235	0	-0.585	0	-0.411	-0.617	-0.316	0	-0.526	-0.267	0	0	0
BTG1	694	12q21.33	0	0	0	0	0	0.383	0	0	0	0	0	0.294	0	0	0	0	0	-0.226	0	0	0	0	0	-0.507	0	0	0	0	0	0	0	0	0	0	0	0	0	0	0	0	0	0	0	-0.267	0	0.28	0
BTN1A1	696	6p22.2	0	0	-0.554	0	0	-0.346	0	0	0	-0.219	0	0	0	0	0	0	0	0	0	0.221	0	0	0	0	-0.217	0	0	0	0	0	0	0	0	0	0	0	0	0	0	0	0	0	0	0.21	0	0	0
BUB1	699	2q13	0	0	0	0	0	0	0	0	0	0	0	0	0	0	0	0	0	0	0	0	0	0	0	0	0	0.417	0	0	0	0	0	0	0.549	0	0	0	0	0	0	0	0	0	0	0.301	0	0	0
BUB1B	701	15q15.1	0	0	0	0	0	-0.355	0	0	-0.336	-0.381	0	0	0	0	0	-0.345	0	0	0	0	-0.338	-0.41	0	-0.406	0	0	0	0	0	0	0	0	0	0	0	0	0	0	0	-0.5	-0.312	0	0	0	0	0	0
BYSL	705	6p21.1	0	0	-0.554	0	0	-0.346	0	0	0	-0.219	0	0	0	0	0	0	0	0	0	0.221	0	0	0	0	-0.217	0	0	0	0	0	0	0	0	0	0	0	0	0	0	0	0	0	0	0.21	0	0	0
TSPO	706	22q13.2	0	0	-0.338	0	0	0.339	0	0	0	0	0	0.263	0	0	0	0	0	0	0	0	0	0	0	0	0	0	0	0	0	0	0	0	0	0	0	0	0	0	0.227	0	0	0	0	0	0	0	0
C1QBP	708	17p13.2	0	0	-0.379	0	0	0	0	0	0	0	0	0	0	0	0	0	0	-0.406	0	0	0	-0.395	0	-0.433	-0.298	0	0	0	0	0	0	0	0	0	0	0	0	0	0	0	0	0	0	0	0	0	0.23
SERPING1	710	11q12.1	0	-0.326	0	0	0	0	0	0	0	0	0	0	0	0	0	0	0	0	-0.305	0	0	-0.317	0	0	0	0	0	0	0	0	0	0	0.551	0	0	0	0	0	0	0	0	0	0	0	0	0	0
C3orf51	711	3p14.3	0	0	0	0	0	0.336	0.289	0	0	0	0	0	0	0	0	0	0	0	0	0	0	0	0	0	0	0.444	0	0	0	0	0	0	0	0	0	0	0	0.362	0	0	0	0	0	0	0	0	0
C1QA	712	1p36.12	0	-0.264	0	-0.41	-0.771	-0.432	0	0	-0.353	-0.303	0	0	0	-0.42	-0.395	0	0	0.204	-0.331	0	-0.298	0	0	0	0	0.461	0	0	0	0	0	0	0.556	0	0	0	0	0	0	0	0	0	0	0	0	0	0
C1QB	713	1p36.12	0	-0.264	0	-0.41	-0.771	-0.432	0	0	-0.353	-0.303	0	0	0	-0.42	-0.395	0	0	0.204	-0.331	0	-0.298	0	0	0	0	0.461	0	0	0	0	0	0	0.556	0	0	0	0	0	0	0	0	0	0	0	0	0	0
C1QC	714	1p36.12	0	-0.264	0	-0.41	-0.771	-0.432	0	0	-0.353	-0.303	0	0	0	-0.42	-0.395	0	0	0.204	-0.331	0	-0.298	0	0	0	0	0.461	0	0	0	0	0	0	0.556	0	0	0	0	0	0	0	0	0	0	0	0	0	0
C1R	715	12p13.31	0	0	0	0	0	0.383	0	0	0	0	0	0.294	0	0	0	0	-0.317	-0.455	0	0.329	0	0.74	0	0	0	0	0	0	0	0	0.364	0	0	0.403	0	0	0	0	0	0	0	0	0	0	0	0	0
C1S	716	12p13.31	0	0	0	0	0	0.383	0	0	0	0	0	0.294	0	0	0	0	-0.317	-0.455	0	0.329	0	0.74	0	0	0	0	0	0	0	0	0.364	0	0	0.403	0	0	0	0	0	0	0	0	0	0	0	0	0
C2	717	6p21.33	0	0	-0.554	0	0	-0.346	0	0	0	-0.219	0	0	0	0	0	0	0	0	0	0.221	0	0	0	0	-0.217	0	0	0	0	0	0	0	0	0	0	0	0	0	0	0	0	0	0	0.21	0	0	0
C3	718	19p13.3	0	0	0	0	0	0	0	0	0	0	0.277	0	0	0	0	0	0	0	0	0	0	0	0.288	0	0	0	0	0.219	0	0	0	0	0.373	0	0	0	0	0	0	0	0	0	0	-0.338	0	0	0.304
C3AR1	719	12p13.31	0	0	0	0	0	0.383	0	0	0	0	0	0.294	0	0	0	0	-0.317	-0.455	0	0.329	0	0.74	0	0	0	0	0	0	0	0	0.364	0	0	0.403	0	0	0	0	0	0	0	0	0	0	0	0	0
C4A	720	6p21.33	0	0	-0.554	0	0	-0.346	0	0	0	-0.219	0	0	0	0	0	0	0	0	0	0.221	0	0	0	0	-0.217	0	0	0	0	0	0	0	0	0	0	0	0	0	0	0	0	0	0	0.21	0	0	0
C4B	721	6p21.33	0	0	-0.554	0	0	-0.346	0	0	0	-0.219	0	0	0	0	0	0	0	0	0	0.221	0	0	0	0	-0.217	0	0	0	0	0	0	0	0	0	0	0	0	0	0	0	0	0	0	0.21	0	0	0
C4BPA	722	1q32.2	0	0.258	0	0.413	1.521	0.53	0	0	0	0.307	0	0.249	0	0.256	0.296	0	0	0.204	0.258	0	0.457	0	0.298	0.435	0	0.461	0.442	0	0	0	0	0	0.556	0	0	0	0	0	0.341	0	0	0	0.378	0	0	0	0.282
C4BPB	725	1q32.2	0	0.258	0	0.413	1.521	0.53	0	0	0	0.307	0	0.249	0	0.256	0.296	0	0	0.204	0.258	0	0.457	0	0.298	0.435	0	0.461	0.442	0	0	0	0	0	0.556	0	0	0	0	0	0.341	0	0	0	0.378	0	0	0	0.282
CAPN5	726	11q13.5	0	-0.326	0	0	0	0	0	0	-0.301	0	0	0	0	0	0	0	0	0	-0.305	0	0	-0.317	0	0	0	0	0	0	0	0	0	0	0.551	0	0	0	0	0	0	0	0	0	0	0	0	0	0
C5	727	9q33.2	0	0	0	0	0.433	0	0	0	0.235	0	0	0	0	0	0	0	0	0	0	0	0	0	0	0	0	0.413	0	0.418	0	0	0	0	0.532	0	0	0	0	0.336	0	0	0	0	0	0	0	0	0
C5AR1	728	19q13.32	0	0	0	0	0	0	0	0	0	0	0.277	0	0	0	0	0	0	0	0	0	0	0	0.288	-0.31	0	0	0	-0.282	0	0	0	0	0.373	0	0	0	0	0	0	0	0	0	0	-0.338	0	-0.403	0.304
C6	729	5p13.1	0	0	0	0	0	0.282	0	0.218	0	0	0	0	0	0	0	0	0	0	0	0	0	0	0	0	0	0	0	0	-0.375	0	0	0	0	0	0	0	0	0	0	0	0	0	-0.543	0	0	0	0
C7	730	5p13.1	0	0	0	0	0	0.282	0	0.218	0	0	0	0	0	0	0	0	0	0	0	0	0	0	0	0	0	0	0	0	-0.375	0	0	0	0	0	0	0	0	0	0	0	0	0	-0.543	0	0	0	0
C8A	731	1p32.2	0	-0.264	0	-0.41	-0.771	-0.432	-0.343	0	-0.353	-0.303	0	0	0	-0.42	-0.395	0	0	0.204	-0.331	-0.495	-0.298	0	0	-0.436	0	0.461	0	0	0	0	0	0	0.556	0	0	0	0	0	0	0	0	0	0	0	0	0	0
C8B	732	1p32.2	0	-0.264	0	-0.41	-0.771	-0.432	-0.343	0	-0.353	-0.303	0	0	0	-0.42	-0.395	0	0	0.204	-0.331	-0.495	-0.298	0	0	-0.436	0	0.461	0	0	0	0	0	0	0.556	0	0	0	0	0	0	0	0	0	0	0	0	0	0
C8G	733	9q34.3	0	0	0	0	0.433	0	0	0	0.235	0	0	0	0	0	0	0	0	0	0	0	0	0	0	0	0	0.413	0	0.418	0	0	0	0	0.532	0	0	0	0	0.336	0	0	0	0	0	0	0	0	0
OSGIN2	734	8q21.3	0	0	0	0	-0.678	0.231	0.4	0	0	0	0	0	0	0	0	0	0	0	0	0	0	-0.256	0	0	0	0	0	0	0	0	0	0	0	0	0	0	0	0	0	0	0	0	0.373	0	0	0	0
C9	735	5p13.1	0	0	0	0	0	0.282	0	0.218	0	0	0	0	0	0	0	0	0	0	0	0	0	0	0	0	0	0	0	0	-0.375	0	0	0	0	0	0	0	0	0	0	0	0	0	-0.543	0	0	0	0
C11orf2	738	11q13.1	0	-0.326	0	0	0	0	0	0	-0.301	0	0	0	0	0	0	0	0	0	-0.305	0	0	-0.317	0	0	0	0	0	0	0	0	0	0	0.551	0	0	0	0	0	0	0	0	0	0	0	0	0	0
MRPL49	740	11q13.1	0	-0.326	0	0	0	0	0	0	-0.301	0	0	0	0	0	0	0	0	0	-0.305	0	0	-0.317	0	0	0	0	0	0	0	0	0	0	0.551	0	0	0	0	0	0	0	0	0	0	0	0	0	0
ZNHIT2	741	11q13.1	0	-0.326	0	0	0	0	0	0	-0.301	0	0	0	0	0	0	0	0	0	-0.305	0	0	-0.317	0	0	0	0	0	0	0	0	0	0	0.551	0	0	0	0	0	0	0	0	0	0	0	0	0	0
MPPED2	744	11p14.1	0	-0.326	-0.364	0	0	0	0	0	-0.319	0	0	0	0	0	0	-0.297	0	0	-0.305	0	0	-0.317	0	0	0	0	0	0	0	0	0	0	0.551	0	0	0	-0.321	0	0	0	0	0	0	0	0	0	0
C11orf9	745	11q12.2	0	-0.326	0	0	0	0	0	0	-0.301	0	0	0	0	0	0	0	0	0	-0.305	0	0	-0.317	0	0	0	0	0	0	0	0	0	0	0.551	0	0	0	0	0	0	0	0	0	0	0	0	0	0
C11orf10	746	11q12.2	0	-0.326	0	0	0	0	0	0	-0.301	0	0	0	0	0	0	0	0	0	-0.305	0	0	-0.317	0	0	0	0	0	0	0	0	0	0	0.551	0	0	0	0	0	0	0	0	0	0	0	0	0	0
DAGLA	747	11q12.2	0	-0.326	0	0	0	0	0	0	-0.301	0	0	0	0	0	0	0	0	0	-0.305	0	0	-0.317	0	0	0	0	0	0	0	0	0	0	0.551	0	0	0	0	0	0	0	0	0	0	0	0	0	0
C16orf3	750	16q24.3	0	0	0	0	0	0	-0.544	0	0	0	0	0	0	0	0	0	0	0	0	0	0	0	0	0	-0.225	0	0	0	0	0	0	0	0	0	0	0	0	0	0	0	-0.249	0	-0.552	0	0	-0.412	0
FMNL1	752	17q21.31	0	0	0	0	0	0	0	0	0	0	0	0	0	0	0	0	0	-0.406	0	0	0	0	0	0	0	0	0	0	0	0	0	0	0	0	0	0.234	0	0	0	0	0	0	0	0	0	0	0.23
C18orf1	753	18p11.21	0	0	0	0	0	0.41	0	0	0	0	0	0	0	-0.27	0	0	0	0	-0.283	0	0	0	0	0	-0.248	0.378	0	0	-0.278	0	0.224	0	0	0	-0.226	0	0	-0.457	-0.381	-0.505	0	0	-0.397	-0.295	0	0.252	0
PTTG1IP	754	21q22.3	0	0	0	0	0	0	0	0	0	0	0	0	0	0	0	0	0	0	0	0	0	0	0.236	0	-0.288	0.73	0	0	0	0	0	0	0	0	0	0	0	0	0	-0.423	0	0	0	0	0	0	0.212
C21orf2	755	21q22.3	0	0	0	0	0	0	0	0	0	0	0	0	0	0	0	0	0	0	0	0	0	0	0.236	0	-0.288	0.73	0	0	0	0	0	0	0	0	0	0	0	0	0	-0.423	0	0	0	0	0	0	0.212
TMEM50B	757	21q22.11	0	0	0	0	0	0	0.612	0	0	0	0	0	0	0	0	0	0	0	0	0	0	0	0.236	0	-0.288	0.73	0	0	0	0	0	0	0	0	0	0	0	0	0	-0.423	0	0	0	0	0	0	0.212
MPPED1	758	22q13.2	0	0	-0.338	0	0	0.339	0	0	0	0	0	0.263	0	0	0	0	0	0	0	0	0	0	0	0	0	0	0	0	0	0	0	0	0	0	0	0	0	0	0.227	0	0	0	0	0	0	0	0
CA1	759	8q21.2	0	0	0	0	-0.678	0.231	0.4	0	0	0	0	0	0	0	0	0	0	0	0	0	0	-0.256	0	0	0	0	0	0	0	0	0	0	0	0	0	0	0	0	0	0	0	0	0.373	0	0	0	0
CA2	760	8q21.2	0	0	0	0	-0.678	0.231	0.4	0	0	0	0	0	0	0	0	0	0	0	0	0	0	-0.256	0	0	0	0	0	0	0	0	0	0	0	0	0	0	0	0	0	0	0	0	0.373	0	0	0	0
CA3	761	8q21.2	0	0	0	0	-0.678	0.231	0.4	0	0	0	0	0	0	0	0	0	0	0	0	0	0	-0.256	0	0	0	0	0	0	0	0	0	0	0	0	0	0	0	0	0	0	0	0	0.373	0	0	0	0
CA4	762	17q23.1	0	0	0	0	0	0	0	0	0	0	0	0	0	0	0	0	0	0	0	0	0	0	0	0	0	0	0	0	0	0	0	0	0	0	0	0.234	0	0	0	0	0	0	0	0	0	0	0.23
CA5A	763	16q24.2	0	0	0	0	0	0	-0.544	0	0	0	0	0	0	0	0	0	0	0	0	0	0	0	0	0	-0.225	0	0	0	0	0	0	0	0	0	0	0	0	0	0	0	-0.249	0	-0.552	0	0	-0.412	0
CA6	765	1p36.23	0	0	0	0	-0.305	-0.432	0	0	-0.353	0	0	0	0	-0.42	-0.395	0	0	0.204	-0.331	0	0	0	0	0	0	0.461	0	0	0	0	0	0	0.556	0	0	0	0	0	0	0	0	0	0	0	0	0	0
CA7	766	16q22.1	0	0	0	0	0	0	-0.351	0	0	0	0	0	0	0	0	0	-0.334	0	0	0	0	0	0	0	-0.225	0	0	0	0	0	0	0	0	0	0	0	0	0	0	0	-0.249	0	-0.552	0	0	-0.412	0
CA8	767	8q12.1	0	0	0	0	-0.678	0.231	0.4	0	0	0	0	0	0	0	0	0	0	0	0	0	0	-0.256	0	0	0	0	0	0	0	0	0	0	0	0	0	0	0	0	0	0	0	0	0.373	0	0	0	0
CA9	768	9p13.3	0	0	0	0	0	0	0	0	0.235	0	0	0	-0.335	0	0	-0.445	0	0	0	0	0	0	0	0	0	0.413	0	0	0	0	0	0	0	0	-0.318	0	0	0	0	0	0	0	0	0	0	0	0
CA11	770	19q13.33	0	0	0	0	0	0	0	0	0	0	0.277	0	0	0	0	0	0	0	0	0	0	0	0.288	-0.31	0	0	0	-0.282	0	0	0	0	0.373	0	0	0	0	0	0	0	0	0	0	-0.338	0	-0.403	0.304
CA12	771	15q22.2	0	0	0	0	0	-0.355	0	0	-0.336	-0.381	0	0	0	0	0	-0.345	0	0	0	0	-0.338	-0.41	0	0	0	0	0	0	0	0	0	0	0	0	0	0	0	0	0	-0.5	-0.312	0	0	0	0	0	0
CACNA1A	773	19p13.2	0	0	0	0	0	0	0	0	0	0	0.277	0	0	0	0	0.364	0	0	0	0	0	0	0.288	0.289	0	0	0	0.219	0	0	0	0	0.373	0	0	0	0	0	0	0	0	0	0	-0.338	0	0	0.304
CACNA1B	774	9q34.3	0	0	0	0	0.433	0	0	0	0.235	0	0	0	0	0	0	0	0	0	0	0	0	0	0	0	0	0.413	0	0.418	0	0	0	0	0.532	0	0	0	0	0.336	0	0	0	0	0	0	0	0	0
CACNA1C	775	12p13.33	0	0	0	0	0	0.383	0	0	0	0	0	0.294	0	0	0	0	-0.317	-0.455	0	0.329	0	0.74	0	0	0	0	0	0	0	0	0.364	0	0	0.403	0	0	0	0	0	0	0	0	0	0	0	0	0
CACNA1D	776	3p21.1	0	0	0	0	0	0.336	0.289	0	0	0	0	0	0	0	0	0	0	0	0	0	0	0	0	0	0	0.444	0	0	0	0	0	0	0	0	0	0	0	0.362	0	0	0	0	0	0	0	0	0
CACNA1E	777	1q25.3	0	0.258	0	0.413	1.521	0.53	0	0	0	0.307	0	0.249	0	0.256	0.296	0	0	0.204	0.258	0	0.457	0	0.298	0.435	0	0.461	0.442	0	0	0	0	0	0.556	0	0	0	0	0	0.341	0	0	0	0.378	0	0	0	0.282
CACNA1S	779	1q32.1	0	0.258	0	0.413	1.521	0.53	0	0	0	0.307	0	0.249	0	0.256	0.296	0	0	0.204	0.258	0	0.457	0	0.298	0.435	0	0.461	0.442	0	0	0	0	0	0.556	0	0	0	0	0	0.341	0	0	0	0.378	0	0	0	0.282
DDR1	780	6p21.33	0	0	-0.554	0	0	-0.346	0	0	0	-0.219	0	0	0	0	0	0	0	0	0	0.221	0	0	0	0	-0.217	0	0	0	0	0	0	0	0	0	0	0	0	0	0	0	0	0	0	0.21	0	0	0
CACNA2D1	781	7q21.11	0	0	0	0	0	-0.487	0	0	0	0	0	0	0	0	0	0	0	0	0	0	0	0	0	0	0	0.452	0	0	0	0	0.236	0	0.54	0	0	0	0	0	0.523	0	0	0	0	0.304	0	0	0
CACNB1	782	17q12	0	0	-0.379	0	0	0	0	0	0	0	0	0	0	0	0	0	0	-0.406	0	0	0	0	0	-0.355	0	0	0	0	0	0	0	0	0	0	0	0	0	0	0	0	0	0	0	0	0	0	0.23
CACNB2	783	10p12.33	0	0	0	0	0	0	-0.232	0.216	0	0	0	0	-0.215	0	-0.423	0	0	0	0	0	0	0	0	0	0	0	0	0	0	0	0	0	0	0	0	0	0	0	-0.328	0	0	0	0	0	0	0.457	0
CACNB3	784	12q13.12	0	0	0	0	0	0.383	0	0	0	0	0	0.294	0	0	0	0	0	-0.455	0	0.329	0	0	0	0	0	0	0	0	0	0	0.364	0	0	0	0	0	0	0	0	0	0	0	0	-0.267	0	0.28	0
CACNB4	785	2q23.3	0	0	0	0	0	0	0	0	0	0	0	0	0	0	0	0	0	0	0	0	0	0	0	0	0	0.417	0	0	0	0	0	0	0.549	0	0	0	0	0	0	0	0	0	0	0.301	0	0	0
CACNG1	786	17q24.2	0	0	0	0	0	0	0	0	0	0	0	0	0	0	0	0	0	0	0	0	0	0	0	0	0	0	0	0	0	0	0	0	0	0	0	0.234	0	0	0	0	0	0	0	0	0	0	0.23
SLC25A20	788	3p21.31	0	0	0	0	0	0.336	0.289	0	-0.319	0	0	0	0	0	0	0	0	0	0	0	0	0	0	0	0	0.444	0	0	0	0	0	0	0	0	0	0	0	0.362	0	0	0	0	0	0	0	0	0
CAD	790	2p23.3	0	0	0	0	0	0	0	0	0	0	0	0	0	0	0	0	0	0	0.255	0	0	0	0	0	0	0.417	0	0	0	0	0	0	0.549	0	0	0	0	0	0	0	0	0	0	-0.27	0	0.293	0
CALB1	793	8q21.3	0	0	0	0	-0.678	0.231	0.4	0	0	0	0	0	0	0	0	0	0	0	0	0	0	-0.256	0	0	0	0	0	0	0	0	0	0	0	0	0	0	0	0	0	0	0	0	0.373	0	0	0	0
CALB2	794	16q22.2	0	0	0	0	0	0	-0.351	0	0	0	0	0	0	0	0	0	0	0	0	0	0	0	0	0	-0.225	0	0	0	0	0	0	0	0	0	0	0	0	0	0	0	-0.249	0	-0.552	0	0	-0.412	0
CALCA	796	11p15.2	0	-0.326	-0.364	0	0	0	0	0	0	0	0	0	0	0	0	-0.297	0	0	-0.305	0	0	-0.317	0	0	0	0	0	0	0	0	0	0	0.551	0	0	0	-0.321	0	0	0	0	0	0	0	0	0	0
CALCB	797	11p15.2	0	-0.326	-0.364	0	0	0	0	0	0	0	0	0	0	0	0	-0.297	0	0	-0.305	0	0	-0.317	0	0	0	0	0	0	0	0	0	0	0.551	0	0	0	-0.321	0	0	0	0	0	0	0	0	0	0
CALCR	799	7q21.3	0	0	0	0	0	-0.487	0	0	0	0	0	0	0	0	0	0	0	0	0	0	0	0	0	0	0	0.452	0	0	0	0	0.236	0	0.54	0	0	0	0	0	0.523	0	0.216	0	0	0.304	0	0	0
CALD1	800	7q33	0	0	0	0	0	-0.487	0	0	0	0	0	0	0	0	0	0	0	0	0	0	0	0	0	0	0	0.452	0	0	0	0	0.236	0	0.54	0	0	0	0	0	0.523	0	0.216	0	0	0.304	0	0	0
CALM1	801	14q32.11	0	0	-0.411	0	-0.404	-0.366	0	0	-0.301	0	0	0	0	0	0	0	0	0	-0.222	-0.369	-0.34	0	0	-0.515	0	0	0	-0.316	-0.36	0	0	0	0	0	0	0	0	0	0	-0.344	0	0	-0.212	0	0	0	0
CALM2	805	2p21	0	0	0	0	0	0	0	0	0	0	0	0	0	0	0	0	0	0	0.255	0	0	0	0	0	0	0.417	0	0	0	0	0	0	0.549	0	0	0	0	0	0	0	0	0	0	-0.27	0	0.293	0
CALM3	808	19q13.32	0	0	0	0	0	0	0	0	0	0	0.277	0	0	0	0	0	0	0	0	0	0	0	0.288	-0.31	0	0	0	-0.282	0	0	0	0	0.373	0	0	0	0	0	0	0	0	0	0	-0.338	0	-0.403	0.304
CALML3	810	10p15.1	0	0	0	0	0	0	-0.232	0.216	0	0	0	0	0	0	-0.423	0	0	0	0	0	0	0	0	0	0	0	0	0	0	0	0	0	0	0	0	0	0	0	-0.328	0	0	0	0	0	0	0.457	0
CALR	811	19p13.2	0	0	0	0	0	0	0	0	0	0	0.277	0	0	0	0	0.364	0	0	0	0	0	0	0.288	0.289	0	0	0	0.219	0	0	0	0	0.373	0	0	0	0	0	0	0	0	0	0	-0.338	0	0	0.304
CALU	813	7q32.1	0	0	0	0	0	-0.487	0	0	0	0	0	0	0	0	0	0	0	0	0	0	0	0	0	0	0	0.452	0	0	0	0	0.236	0	0.54	0	0	0	0	0	0.523	0	0.216	0	0	0.304	0	0	0
CAMK4	814	5q22.1	0	0	-0.484	0	0	0.282	0	0	0	0	0	0	-0.387	0	0	0	0	0	0	0	0	-0.425	0	-0.397	0	0	0	0	-0.375	0	0	0	0	0	0	0	0	0	0	-0.378	0	0	-0.543	0	0	0	0
CAMK2A	815	5q32	0	0	-0.484	0	0	0.282	0	0	0	0	0	0	0	0	0	0	0	0	0	0	0	-0.425	0	-0.397	0	0	0	0	-0.375	0	0	0	0	0	0	0	0	0	0	-0.378	0	0	-0.543	0	0	0	0
CAMK2B	816	7p13	0	0	0	0	0	0	0	0	0	0	0	0	0	-0.255	0	0	0	0	0	0	0	0	0	0	0	0.452	0	0	0	0	0.236	-0.229	0.54	0	0	0	0	0	0.523	0	0	0	0	0.683	0	0	0
CAMK2D	817	4q26	0	0	0	0	-0.736	-0.404	0	0	0	-0.569	0	0	0	-0.591	0	0	-0.277	0	0	0	0	-0.432	0	0	-0.205	0	0	-0.315	0	0	0	0	0	-0.381	-0.407	0	0	0	0	0	0	0	0	0	0.266	0	0
CAMK2G	818	10q22.2	0	0	0	0	0	0	-0.232	0	0	0	0	0	0	-0.431	-0.423	0	0	0	-0.365	0	0	0	0	-0.269	-0.261	0	0	0	0	0	0	0	0	0	0	0	0	0	-0.328	0	0	0	0	0	0	0	0
CAMLG	819	5q31.1	0	0	-0.484	0	0	0.282	0	0	0	0	0	0	-0.387	0	0	0	0	0	0	0	0	-0.425	0	-0.397	0	0	0	0	-0.375	0	0	0	0	0	0	0	0	0	0	-0.378	0	0	-0.543	0	0	0	0
CAMP	820	3p21.31	0	0	0	0	0	0.336	0.289	0	-0.319	0	0	0	0	0	0	0	0	0	0	0	0	0	0	0	0	0.444	0	0	0	0	0	0	0	0	0	0	0	0.362	0	0	0	0	0	0	0	0	0
CANX	821	5q35.3	0	0	-0.484	0	0	0.282	0	0	0	0	0	0	0	0	0	0	0	0	0	0	0	-0.425	0	-0.397	0	0	0	0	-0.375	0	0	0	0	0	0	0	0	0	0	-0.378	0	0	-0.543	0	0	0	0
CAPG	822	2p11.2	0	0	0	0	0	0	0	0	0	0	0	0	0	0	0	0	0	0	0.255	0	0	0	0	0	0	0.417	0	0	0	0	0	0	0.549	0	0	0	0	0	0	0	0	0	0	-0.27	0	0.293	0
CAPN1	823	11q13.1	0	-0.326	0	0	0	0	0	0	-0.301	0	0	0	0	0	0	0	0	0	-0.305	0	0	-0.317	0	0	0	0	0	0	0	0	0	0	0.551	0	0	0	0	0	0	0	0	0	0	0	0	0	0
CAPN2	824	1q41	0	0.258	0	0.413	1.521	0.53	0	0	0	0.307	0	0.249	0	0.256	0.296	0	0	0.204	0.258	0	0.457	0	0.298	0.435	0	0.461	0.442	0	0	0	0	0	0.556	0	0	0	0	0	0.341	0	0	0	0.378	0	0	0	0.282
CAPN3	825	15q15.1	0	0	0	0	0	-0.355	0	0	-0.336	-0.381	0	0	0	0	0	-0.345	0	0	0	0	-0.338	-0.41	0	-0.406	0	0	0	0	0	0	0	0	0	0	0	0	0	0	0	-0.5	-0.312	0	0	0	0	0	0
CAPNS1	826	19q13.12	0	0	0	0	0	0	0	0	0	0	0.277	0	0	0	0	0	0	0	0	0	0	0	0.288	-0.31	0	0	0	-0.282	0	0	0	0	0.373	0	0	0	0	0	0	0	0	0	0	-0.338	0	-0.403	0.304
CAPS	828	19p13.3	0	0	0	0	0	0	0	0	0	0	0.277	0	0	0	0	0	0	0	0	0	0	0	0.288	0	0	0	0	0.219	0	0	0	0	0.373	0	0	0	0	0	0	0	0	0	0	-0.338	0	0	0.304
CAPZA1	829	1p13.2	0	-0.264	0	-0.41	-0.771	-0.432	-0.343	0	-0.353	-0.303	0	0	0	-0.42	-0.395	0	0	0.204	-0.331	0	-0.298	0	0	-0.491	0	0.461	0	0	0	0	0	0	0.556	0	0	0	0	0	0	0	0	0	0	0	0	0	0
CAPZA2	830	7q31.2	0	0	0	0	0	-0.487	0	0	0	0	0	0	0	0	0	0	0	0	0	0	0	0	0	0	0	0.452	0	0	0	0	0.236	0	0.54	0	0	0	0	0	0.523	0	0.216	0	0	0.304	0	0	0
CAST	831	5q15	0	0	-0.484	0	0	0.282	0	0	0	0	0	0	-0.387	0	0	0	0	0	0	0	0	-0.425	0	0	0	0	0	0	-0.375	0	0	0	0	0	0	0	0	0	0	-0.378	0	0	-0.543	0	0	0	0
CAPZB	832	1p36.13	0	-0.264	0	-0.41	-0.771	-0.432	0	0	-0.353	-0.303	0	0	0	-0.42	-0.395	0	0	0.204	-0.331	0	-0.298	0	0	0	0	0.461	0	0	0	0	0	0	0.556	0	0	0	0	0	0	0	0	0	0	0	0	0	0
CARS	833	11p15.4	0	-0.326	-0.364	0	0	0	0	0	0	0	0	0	0	0	0	-0.297	0	0	-0.305	0	0	-0.317	0	0	0	0	0	0	0	0	0	0	0.551	0	0	0	-0.321	0	0	0	0	0	0	0	0	0	0
CASP1	834	11q22.3	0	-0.326	0	0	0	0	0	0	-0.301	0	0	0	0	0	0	0	0	0	-0.305	0	0	-0.317	0	-0.45	0	0	0	0	0	0	0	0	0.551	0	0	0	0	0	0	0	0	0	0	0	0	0	0
CASP2	835	7q34	0	0	0	0	0	-0.487	0	0	0	0	0	0	0	0	0	0	0	0	0	0	0	0	0	0	0	0.452	0	0	0	0	0.236	0	0.54	0	0	0	0	0	0.523	0	0.216	0	0	0.304	0	0	0
CASP3	836	4q35.1	0	0	0	0	-0.736	0	0	0	0	0	0	0	0	-0.591	0	0	0	0	0	0	0	0	0	0	-0.205	0	0	-0.315	0	0	0	0	0	-0.381	-0.407	0	0	0	0	0	0	0	0	0	0.266	0	0
CASP4	837	11q22.3	0	-0.326	0	0	0	0	0	0	-0.301	0	0	0	0	0	0	0	0	0	-0.305	0	0	-0.317	0	-0.45	0	0	0	0	0	0	0	0	0.551	0	0	0	0	0	0	0	0	0	0	0	0	0	0
CASP5	838	11q22.3	0	-0.326	0	0	0	0	0	0	-0.301	0	0	0	0	0	0	0	0	0	-0.305	0	0	-0.317	0	-0.45	0	0	0	0	0	0	0	0	0.551	0	0	0	0	0	0	0	0	0	0	0	0	0	0
CASP6	839	4q25	0	0	0	0	-0.736	-0.404	0	0	-0.39	-0.569	0	0	0	-0.591	0	0	-0.277	0	0	0	0	-0.432	0	0	-0.205	0	0	-0.315	0	0	0	0	0	-0.381	-0.407	0	0	0	0	0	0	0	0	0	0.266	0	0
CASP7	840	10q25.3	0	0	-0.301	0	0	-0.49	-0.232	0	0	0	0	0	0	-0.431	-0.423	0	-0.399	0	-0.365	0	0	0	0	-0.269	-0.261	0	0	0	0	0	0	0	0	0	0	0	0	0	-0.328	0	0	0	0	0	0	0	0
CASP8	841	2q33.1	0	0	0	0	0	0	0	0	0	0	0	0	0	0	0	0	0	0	0	0	0	0	0	0	0	0.417	0	0	0	0	0	0	0.549	0	0	0	0	0	0	0	0	0	0	0.301	0	0	0
CASP9	842	1p36.21	0	0	0	0	-0.305	-0.432	0	0	-0.353	0	0	0	0	-0.42	-0.395	0	0	0.204	-0.331	0	0	0	0	0	0	0.461	0	0	0	0	0	0	0.556	0	0	0	0	0	0	0	0	0	0	0	0	0	0
CASP10	843	2q33.1	0	0	0	0	0	0	0	0	0	0	0	0	0	0	0	0	0	0	0	0	0	0	0	0	0	0.417	0	0	0	0	0	0	0.549	0	0	0	0	0	0	0	0	0	0	0.301	0	0	0
CASQ1	844	1q23.2	0	0.258	0	0.413	1.521	0.53	0	0	0	0.307	0	0.249	0	0.256	0.296	0	0	0.204	0.258	0	0.457	0	0.298	0.435	0	0.461	0.442	0	0	0	0	0	0.556	0	0	0	0	0	0.341	0	0	0	0.378	0	0	0	0.282
CASQ2	845	1p13.1	0	-0.264	0	-0.41	-0.771	-0.432	-0.343	0	-0.353	-0.303	0	0	0	-0.42	-0.395	0	0	0.204	-0.331	0	-0.298	0	0	-0.491	0	0.461	0	0	0	0	0	0	0.556	0	0	0	0	0	0	0	0	0	0	0	0	0	0
CASR	846	3q21.1	0	0	0	0	0	0.336	0.289	0	0	0	0	0.256	0	0	0	0	0	0	0	0	0	0	0	0	0	0.444	0	0	0	0	0	0	0	0	0	0	0	0	0	0	0	0	0	0	0	0.58	0
CAT	847	11p13	0	-0.326	-0.364	0	0	0	0	0	-0.319	0	0	0	0	0	0	-0.297	0	0	-0.305	0	0	-0.317	0	0	0	0	0	0	0	0	0	0	0.551	0	0	0	-0.321	0	0	0	0	0	0	0	0	0	0
CAV1	857	7q31.2	0	0	0	0	0	-0.487	0	0	0	0	0	0	0	0	0	0	0	0	0	0	0	0	0	0	0	0.452	0	0	0	0	0.236	0	0.54	0	0	0	0	0	0.523	0	0.216	0	0	0.304	0	0	0
CAV2	858	7q31.2	0	0	0	0	0	-0.487	0	0	0	0	0	0	0	0	0	0	0	0	0	0	0	0	0	0	0	0.452	0	0	0	0	0.236	0	0.54	0	0	0	0	0	0.523	0	0.216	0	0	0.304	0	0	0
CAV3	859	3p25.3	0	0	0	0	0	0.336	0.289	0	-0.319	0	0	0	0	0	0	0	0	0	0	0	0	0	0	0	0	0.444	0	0	0	0	0	0	0	0	0	0	0	0.362	0	0	0	0	0	0	0	0	0
RUNX2	860	6p21.1	0	0	-0.554	0	0	-0.346	0	0	0	-0.219	0	0	0	0	0	0	0	0	0	0.221	0	0	0	0	-0.217	0	0	0	0	0	0	0	0	0	0	0	0	0	0	0	0	0	0	0.21	0	0	0
RUNX1	861	21q22.12	0	0	0	0	0	0	0.612	0	0	0	0	0	0	0	0	0	0	0	0	0	0	0	0.236	0	-0.288	0.73	0	0	0	0	0	0	0	0	0	0	0	0	0	-0.423	0	0	0	0	0	0	0.212
RUNX1T1	862	8q21.3	0	0	0	0	-0.678	0.231	0.4	0	0	0	0	0	0	0	0	0	0	0	0	0	0	-0.256	0	0	0	0	0	0	0	0	0	0	0	0	0	0	0	0	0	0	0	0	0.373	0	0	0	0
CBFA2T3	863	16q24.3	0	0	0	0	0	0	-0.544	0	0	0	0	0	0	0	0	0	0	0	0	0	0	0	0	0	-0.225	0	0	0	0	0	0	0	0	0	0	0	0	0	0	0	-0.249	0	-0.552	0	0	-0.412	0
RUNX3	864	1p36.11	0	-0.264	0	-0.41	-0.771	-0.432	0	0	-0.353	-0.303	0	0	0	-0.42	-0.395	0	0	0.204	-0.331	0	-0.298	0	0	0	0	0.461	0	0	0	0	0	0	0.556	0	0	0	0	0	0	0	0	0	0	0	0	0	0
CBFB	865	16q22.1	0	0	0	0	0	0	-0.351	0	0	0	0	0	0	0	0	0	-0.334	0	0	0	0	0	0	0	-0.225	0	0	0	0	0	0	0	0	0	0	0	0	0	0	0	-0.249	0	-0.552	0	0	-0.412	0
SERPINA6	866	14q32.13	0	0	-0.411	0	-0.404	-0.366	0	0	-0.301	0	0	0	0	0	0	0	0	0	-0.222	-0.369	-0.34	0	0	-0.515	0	0	0	-0.316	-0.36	0	0	0	0	0	0	0	0	0	0	-0.344	0	0	-0.212	0	0	0	0
CBL	867	11q23.3	0	-0.326	0	0	0	0	0	0	-0.301	0	0	0	0	0	0	0	0	0	-0.305	0	0	-0.317	0	-0.45	0	0	0	0	0	0	0	0	0.551	0	0	0	0	0	0	0	0	0	0	0	0	0	0
CBLB	868	3q13.11	0	0	0	0	0	0.336	0.289	0	0	0	0	0.256	0	0	0	0	0	0	0	0	0	0	0	0	0	0.444	0	0	0	0	0	0	0	0	0	0	0	0	0	0	0	0	0	0	0	0	0
CBLN1	869	16q12.1	0	0	0	0	0	0	-0.351	0	0	0	0	0	0	0	0	0	-0.334	0	0	0	0	0	0	0	0	0	0	0	0	0	0	0	0	0	0	0	0	0	0	0	-0.249	0	-0.552	0	0	-0.412	0
SERPINH1	871	11q13.5	0	-0.326	0	0	0	0	0	0	-0.301	0	0	0	0	0	0	0	0	0	-0.305	0	0	-0.317	0	0	0	0	0	0	0	0	0	0	0.551	0	0	0	0	0	0	0	0	0	0	0	0	0	0
CBR1	873	21q22.12	0	0	0	0	0	0	0.612	0	0	0	0	0	0	0	0	0	0	0	0	0	0	0	0.236	0	-0.288	0.73	0	0	0	0	0	0	0	0	0	0	0	0	0	-0.423	0	0	0	0	0	0	0.212
CBR3	874	21q22.12	0	0	0	0	0	0	0.612	0	0	0	0	0	0	0	0	0	0	0	0	0	0	0	0.236	0	-0.288	0.73	0	0	0	0	0	0	0	0	0	0	0	0	0	-0.423	0	0	0	0	0	0	0.212
CBS	875	21q22.3	0	0	0	0	0	0	0	0	0	0	0	0	0	0	0	0	0	0	0	0	0	0	0.236	0	-0.288	0.73	0	0	0	0	0	0	0	0	0	0	0	0	0	-0.423	0	0	0	0	0	0	0.212
CCIN	881	9p13.3	0	0	0	0	0	0	0	0	0.235	0	0	0	-0.335	0	0	-0.445	0	0	0	0	0	0	0	0	0	0.413	0	0	0	0	0	0	0	0	-0.318	0	0	0	0	0	0	0	0	0	0	0	0
CCBL1	883	9q34.11	0	0	0	0	0.433	0	0	0	0.235	0	0	0	0	0	0	0	0	0	0	0	0	0	0	0	0	0.413	0	0.418	0	0	0	0	0.532	0	0	0	0	0.336	0	0	0	0	0	0	0	0	0
CCK	885	3p22.1	0	0	0	0	0	0.336	0.289	0	-0.319	0	0	0	0	0	0	0	0	0	0	0	0	0	0	0	0	0.444	0	0	0	0	0	0	0	0	0	0	0	0.362	0	0	0	0	0	0	0	0	0
CCKAR	886	4p15.2	0	0	0	0	1.449	-0.357	0	0	0	0	0	0	0	-0.425	0	0.202	0	0	0	0	0	0	0	0	-0.205	0	0	0	0	0	0	0	0	0	0	0	0	0	0	0	0	0	0	0	0.266	0	0
CCKBR	887	11p15.4	0	-0.326	-0.364	0	0	0	0	0	0	0	0	0	0	0	0	-0.297	0	0	-0.305	0	0	-0.317	0	0	0	0	0	0	0	0	0	0	0.551	0	0	0	-0.321	0	0	0	0	0	0	0	0	0	0
KRIT1	889	7q21.2	0	0	0	0	0	-0.487	0	0	0	0	0	0	0	0	0	0	0	0	0	0	0	0	0	0	0	0.452	0	0	0	0	0.236	0	0.54	0	0	0	0	0	0.523	0	0.216	0	0	0.304	0	0	0
CCNA2	890	4q27	0	0	0	0	-0.736	0	0	0	0	0	0	0	0	-0.591	0	0	-0.277	0	0	0	0	-0.432	0	0	-0.205	0	0	-0.315	0	0	0	0	0	-0.381	-0.407	0	0	0	0	0	0	0	0	0	0.266	0	0
CCNB1	891	5q13.2	0	0	-0.484	0	0	0.282	0	0	0	0	0	0	-0.387	0	0	0	0	0	0	0	0	-0.425	0	0	0	0	0	0	-0.375	0	0	0	0	0	0	0	0	0	0	-0.378	0	0	-0.543	0	0	0	0
CCNC	892	6q16.2	0	0	-0.554	0	0	-0.346	-0.479	0	0	-0.219	0	-0.523	0	0	0	-0.589	0	-0.519	0	0	0	0	0	0	-0.217	0	0	0	0	0	0	0	0	0	0	0	0	0	0	0	0	0	0	0.21	0	0	0
CCND2	894	12p13.32	0	0	0	0	0	0.383	0	0	0	0	0	0.294	0	0	0	0	-0.317	-0.455	0	0.329	0	0.74	0	0	0	0	0	0	0	0	0.364	0	0	0.403	0	0	0	0	0	0	0	0	0	0	0	0	0
CCND3	896	6p21.1	0	0	-0.554	0	0	-0.346	0	0	0	-0.219	0	0	0	0	0	0	0	0	0	0.221	0	0	0	0	-0.217	0	0	0	0	0	0	0	0	0	0	0	0	0	0	0	0	0	0	0.21	0	0	0
CCNE1	898	19q12	0	0	0	0	0	0	0	0	0	0	0.277	0	0	0	0	0	0	0	0	0	0	0	0.288	-0.31	0	0	0	-0.282	0	0	0	0	0.373	0	0	0	0	0	0	0	0	0	0	-0.338	0	-0.403	0.304
CCNF	899	16p13.3	0	0	0	0	0	0	0	0	0	0	0	0	0	0	0	0	0	0	0	0	0	0	0	0	0	0	0	0	0	0	0	0	0.485	0	0	0	0	0	0	0	-0.273	0	-0.552	0	0	0	0
CCNG1	900	5q34	0	0	-0.484	0	0	0.282	0	0	0	0	0	0	0	0	0	0	0	0	0	0	0	-0.425	0	-0.397	0	0	0	0	-0.375	0	0	0	0	0	0	0	0	0	0	-0.378	0	0	-0.543	0	0	0	0
CCNG2	901	4q21.1	0	0	0	0	-0.736	-0.404	0	0	-0.39	-0.569	0	0	0	-0.591	0	0	0	0	0	0	-0.462	-0.432	0	0	-0.205	0	0	-0.315	0	0	0	0	0	-0.381	-0.407	0	0	0	0	0	0	0	0	0	0.266	0	0
CCNH	902	5q14.3	0	0	-0.484	0	0	0.282	0	0	0	0	0	0	-0.387	0	0	0	0	0	0	0	0	-0.425	0	0	0	0	0	0	-0.375	0	0	0	0	0	0	0	0	0	0	-0.378	0	0	-0.543	0	0	0	0
CCNT1	904	12q13.11	0	0	0	0	0	0.383	0	0	0	0	0	0.294	0	0	0	0	0	-0.455	0	0.329	0	0	0	0	0	0	0	0	0	0	0.364	0	0	0	0	0	0	0	0	0	0	0	0	-0.267	0	0.28	0
CCNT2	905	2q21.3	0	0	0	0	0	0	0	0	0	0	0	0	0	0	0	0	0	0	0	0	0	0	0	0	0	0.417	0	0	0	0	0	0	0.549	0	0	0	0	0	0	0	0	0	0	0.301	0	0	0
CCT6A	908	7p11.2	0	0	0	0	0	0	0	0	0	0	0	0	0	-0.255	0	0	0	0	0	0	0	0	0	0	0	0.452	0	0	0	0	0.236	-0.229	0.54	0	0	0	0	0	0.523	0	0	0	0	0.304	0	0	0
CD1A	909	1q23.1	0	0.258	0	0.413	1.521	0.53	0	0	0	0.307	0	0.249	0	0.256	0.296	0	0	0.204	0.258	0	0.457	0	0.298	0.435	0	0.461	0.442	0	0	0	0	0	0.556	0	0	0	0	0	0.341	0	0	0	0.378	0	0	0	0.282
CD1B	910	1q23.1	0	0.258	0	0.413	1.521	0.53	0	0	0	0.307	0	0.249	0	0.256	0.296	0	0	0.204	0.258	0	0.457	0	0.298	0.435	0	0.461	0.442	0	0	0	0	0	0.556	0	0	0	0	0	0.341	0	0	0	0.378	0	0	0	0.282
CD1C	911	1q23.1	0	0.258	0	0.413	1.521	0.53	0	0	0	0.307	0	0.249	0	0.256	0.296	0	0	0.204	0.258	0	0.457	0	0.298	0.435	0	0.461	0.442	0	0	0	0	0	0.556	0	0	0	0	0	0.341	0	0	0	0.378	0	0	0	0.282
CD1D	912	1q23.1	0	0.258	0	0.413	1.521	0.53	0	0	0	0.307	0	0.249	0	0.256	0.296	0	0	0.204	0.258	0	0.457	0	0.298	0.435	0	0.461	0.442	0	0	0	0	0	0.556	0	0	0	0	0	0.341	0	0	0	0.378	0	0	0	0.282
CD1E	913	1q23.1	0	0.258	0	0.413	1.521	0.53	0	0	0	0.307	0	0.249	0	0.256	0.296	0	0	0.204	0.258	0	0.457	0	0.298	0.435	0	0.461	0.442	0	0	0	0	0	0.556	0	0	0	0	0	0.341	0	0	0	0.378	0	0	0	0.282
CD2	914	1p13.1	0	-0.264	0	-0.41	-0.771	-0.432	-0.343	0	-0.353	-0.303	0	0	0	0.256	-0.395	0	0	0.204	-0.331	0	-0.298	0	0	-0.491	0	0.461	0	0	0	0	0	0	0.556	0	0	0	0	0	0	0	0	0	0	0	0	0	0
CD3D	915	11q23.3	0	-0.326	0	0	0	0	0	0	-0.301	0	0	0	0	0	0	0	0	0	-0.305	0	0	-0.317	0	-0.45	0	0	0	0	0	0	0	0	0.551	0	0	0	0	0	0	0	0	0	0	0	0	0	0
CD3E	916	11q23.3	0	-0.326	0	0	0	0	0	0	-0.301	0	0	0	0	0	0	0	0	0	-0.305	0	0	-0.317	0	-0.45	0	0	0	0	0	0	0	0	0.551	0	0	0	0	0	0	0	0	0	0	0	0	0	0
CD3G	917	11q23.3	0	-0.326	0	0	0	0	0	0	-0.301	0	0	0	0	0	0	0	0	0	-0.305	0	0	-0.317	0	-0.45	0	0	0	0	0	0	0	0	0.551	0	0	0	0	0	0	0	0	0	0	0	0	0	0
CD247	919	1q24.2	0	0.258	0	0.413	1.521	0.53	0	0	0	0.307	0	0.249	0	0.256	0.296	0	0	0.204	0.258	0	0.457	0	0.298	0.435	0	0.461	0.442	0	0	0	0	0	0.556	0	0	0	0	0	0.341	0	0	0	0.378	0	0	0	0.282
CD4	920	12p13.31	0	0	0	0	0	0.383	0	0	0	0	0	0.294	0	0	0	0	-0.317	-0.455	0	0.329	0	0.74	0	0	0	0	0	0	0	0	0.364	0	0	0.403	0	0	0	0	0	0	0	0	0	0	0	0	0
CD5	921	11q12.2	0	-0.326	0	0	0	0	0	0	-0.301	0	0	0	0	0	0	0	0	0	-0.305	0	0	-0.317	0	0	0	0	0	0	0	0	0	0	0.551	0	0	0	0	0	0	0	0	0	0	0	0	0	0
CD5L	922	1q23.1	0	0.258	0	0.413	1.521	0.53	0	0	0	0.307	0	0.249	0	0.256	0.296	0	0	0.204	0.258	0	0.457	0	0.298	0.435	0	0.461	0.442	0	0	0	0	0	0.556	0	0	0	0	0	0.341	0	0	0	0.378	0	0	0	0.282
CD6	923	11q12.2	0	-0.326	0	0	0	0	0	0	-0.301	0	0	0	0	0	0	0	0	0	-0.305	0	0	-0.317	0	0	0	0	0	0	0	0	0	0	0.551	0	0	0	0	0	0	0	0	0	0	0	0	0	0
CD7	924	17q25.3	0	0	0	0	0	0	0	0	0	0	0	0	0	0	0	0	0	0	0	0	0	0	0	0	0	0	0	0	0	0	0	0	0	0	0	0.234	0	0	0	0	0	0	0	0	0	0	0.23
CD8A	925	2p11.2	0	0	0	0	0	0	0	0	0	0	0	0	0	0	0	0	0	0	0.255	0	0	0	0	0	0	0.417	0	0	0	0	0	0	0.549	0	0	0	0	0	0	0	0	0	0	-0.27	0	0.293	0
CD8B	926	2p11.2	0	0	0	0	0	0	0	0	0	0	0	0	0	0	0	0	0	0	0.255	0	0	0	0	0	0	0.417	0	0	0	0	0	0	0.549	0	0	0	0	0	0	0	0	0	0	-0.27	0	0.293	0
CD9	928	12p13.31	0	0	0	0	0	0.383	0	0	0	0	0	0.294	0	0	0	0	-0.317	-0.455	0	0.329	0	0.74	0	0	0	0	0	0	0	0	0.364	0	0	0.403	0	0	0	0	0	0	0	0	0	0	0	0	0
CD14	929	5q31.3	0	0	-0.484	0	0	0.282	0	0	0	0	0	0	-0.387	0	0	0	0	0	0	0	0	-0.425	0	-0.397	0	0	0	0	-0.375	0	0	0	0	0	0	0	0	0	0	-0.378	0	0	-0.543	0	0	0	0
CD19	930	16p11.2	0	0	0	0	0	0	0	0	0	0	0	0	0	0	0	0	0	0	0	0	0	0	0	0	0	0	0	0	0	0	0	0	0.485	0	0	0	0	0	0	0	-0.273	0	-0.552	0	0	-0.412	0
MS4A1	931	11q12.2	0	-0.326	0	0	0	0	0	0	-0.301	0	0	0	0	0	0	0	0	0	-0.305	0	0	-0.317	0	0	0	0	0	0	0	0	0	0	0.551	0	0	0	0	0	0	0	0	0	0	0	0	0	0
MS4A3	932	11q12.1	0	-0.326	0	0	0	0	0	0	-0.301	0	0	0	0	0	0	0	0	0	-0.305	0	0	-0.317	0	0	0	0	0	0	0	0	0	0	0.551	0	0	0	0	0	0	0	0	0	0	0	0	0	0
CD22	933	19q13.12	0	0	0	0	0	0	0	0	0	0	0.277	0	0	0	0	0	0	0	0	0	0	0	0.288	-0.31	0	0	0	-0.282	0	0	0	0	0.373	0	0	0	0	0	0	0	0	0	0	-0.338	0	-0.403	0.304
CD27	939	12p13.31	0	0	0	0	0	0.383	0	0	0	0	0	0.294	0	0	0	0	-0.317	-0.455	0	0.329	0	0.74	0	0	0	0	0	0	0	0	0.364	0	0	0.403	0	0	0	0	0	0	0	0	0	0	0	0	0
CD28	940	2q33.2	0	0	0	0	0	0	0	0	0	0	0	0	0	0	0	0	0	0	0	0	0	0	0	0	0	0.417	0	0	0	0	0	0	0.549	0	0	0	0	0	0	0	0	0	0	0.301	0	0	0
CD80	941	3q13.33	0	0	0	0	0	0.336	0.289	0	0	0	0	0.256	0	0	0	0	0	0	0	0	0	0	0	0	0	0.444	0	0	0	0	0	0	0	0	0	0	0	0	0	0	0	0	0	0	0	0.58	0
CD86	942	3q13.33	0	0	0	0	0	0.336	0.289	0	0	0	0	0.256	0	0	0	0	0	0	0	0	0	0	0	0	0	0.444	0	0	0	0	0	0	0	0	0	0	0	0	0	0	0	0	0	0	0	0.58	0
TNFRSF8	943	1p36.22	0	0	0	0	-0.305	-0.432	0	0	-0.353	0	0	0	0	-0.42	-0.395	0	0	0.204	-0.331	0	0	0	0	0	0	0.461	0	0	0	0	0	0	0.556	0	0	0	0	0	0	0	0	0	0	0	0	0	0
TNFSF8	944	9q32	0	0	0	0	0.433	0	0	0	0.235	0	0	0	0	0	0	0	0	0	0	0	0	0	0	0	0	0.413	0	0.418	0	0	0	0	0.532	0	0	0	0	0.336	0	0	0	0	0	0	0	0	0
CD33	945	19q13.41	0	0	0	0	0	0	0	0	0	0	0.277	0	0	0	0	0	0	0	0	0	0	0	0.288	-0.31	0	0	0	-0.282	0	0	0	0	0.373	0	0	0	0	0	0	0	0	0	0	-0.338	0	-0.403	0.304
SIGLEC6	946	19q13.41	0	0	0	0	0	0	0	0	0	0	0.277	0	0	0	0	0	0	0	0	0	0	0	0.288	0	0	0	0	-0.282	0	0	0	0	0.373	0	0	0	0	0	0	0	0	0	0	-0.338	0	-0.403	0.304
CD34	947	1q32.2	0	0.258	0	0.413	1.521	0.53	0	0	0	0.307	0	0.249	0	0.256	0.296	0	0	0.204	0.258	0	0.457	0	0.298	0.435	0	0.461	0.442	0	0	0	0	0	0.556	0	0	0	0	0	0.341	0	0	0	0.378	0	0	0	0.282
CD36	948	7q21.11	0	0	0	0	0	-0.487	0	0	0	0	0	0	0	0	0	0	0	0	0	0	0	0	0	0	0	0.452	0	0	0	0	0.236	0	0.54	0	0	0	0	0	0.523	0	0	0	0	0.304	0	0	0
SCARB1	949	12q24.31	0	0	0	0	0	0.383	0	0	0	0	0	0	-0.259	0	0	0	0	-0.226	0	0	0	-0.37	0	-0.507	0	0	0	0	0	0	0	0	0	0	0	0	0	0	0	0	0	0	0	0	0	0.28	0
SCARB2	950	4q21.1	0	0	0	0	-0.736	-0.404	0	0	-0.39	-0.569	0	0	0	-0.591	0	0	0	0	0	0	-0.462	-0.432	0	0	-0.205	0	0	-0.315	0	0	0	0	0	-0.381	-0.407	0	0	0	0	0	0	0	0	0	0.266	0	0
CD37	951	19q13.33	0	0	0	0	0	0	0	0	0	0	0.277	0	0	0	0	0	0	0	0	0	0	0	0.288	-0.31	0	0	0	-0.282	0	0	0	0	0.373	0	0	0	0	0	0	0	0	0	0	-0.338	0	-0.403	0.304
CD38	952	4p15.32	0	0	0	0	-0.736	-0.356	0	0	0	0	0	0	0	-0.425	0	0.202	0	0	0	0	0	0	0	0	-0.205	0	0	0	0	0	0	0	0	0	0	0	0	0	0	0	0	0	0	0	0.266	0	0
ENTPD1	953	10q24.1	0	0	-0.301	0	0	-0.49	-0.232	0	0	0	0	0	0	-0.431	-0.423	0	-0.399	0	-0.365	0	0	0	0	-0.269	-0.261	0	0	0	0	0	0	0	0	0	0	0	0	0	-0.328	0	0	0	0	0	0	0	0
ENTPD2	954	9q34.3	0	0	0	0	0.433	0	0	0	0.235	0	0	0	0	0	0	0	0	0	0	0	0	0	0	0	0	0.413	0	0.418	0	0	0	0	0.532	0	0	0	0	0.336	0	0	0	0	0	0	0	0	0
ENTPD6	955	20p11.21	0	0	0	0	0	0.398	0	0	0	0	0	0	0	0.23	0	0	0	0	0	0	0	0	0	0	0.286	0.44	0	0	0.215	0	0	0	0.535	0	0	0	0	-0.407	0.202	0	0	0.241	0	0	0	0	0
ENTPD3	956	3p22.1	0	0	0	0	0	0.336	0.289	0	-0.319	0	0	0	0	0	0	0	0	0	0	0	0	0	0	0	0	0.444	0	0	0	0	0	0	0	0	0	0	0	0.362	0	0	0	0	0	0	0	0	0
ENTPD5	957	14q24.3	0	0	-0.411	0	-0.404	-0.366	0	0	-0.301	-0.45	0	0	0	0	0	0	0	0	-0.222	-0.369	-0.34	0	0	-0.515	0	0	0	-0.316	-0.36	0	0	0	0	0	0	0	0	0	0	-0.344	0	0	-0.212	0	0	0	0
CD40	958	20q13.12	0	0	0	0	0	0.398	0	0	-0.272	0	0	0	0	0.23	0	0	0	0	0	0	0	0	0	0	0.286	0.44	0	0	0.215	0	0	0	0.535	0	0	0	0	0	0.202	0	0	0.241	0	0	0	0	0
CD44	960	11p13	0	-0.326	-0.364	0	0	0	0	0	-0.319	0	0	0	0	0	0	-0.297	0	0	-0.305	0	0	-0.317	0	0	0	0	0	0	0	0	0	0	0.551	0	0	0	-0.321	0	0	0	0	0	0	0	0	0	0
CD47	961	3q13.12	0	0	0	0	0	0.336	0.289	0	0	0	0	0.256	0	0	0	0	0	0	0	0	0	0	0	0	0	0.444	0	0	0	0	0	0	0	0	0	0	0	0	0	0	0	0	0	0	0	0	0
CD48	962	1q23.3	0	0.258	0	0.413	1.521	0.53	0	0	0	0.307	0	0.249	0	0.256	0.296	0	0	0.204	0.258	0	0.457	0	0.298	0.435	0	0.461	0.442	0	0	0	0	0	0.556	0	0	0	0	0	0.341	0	0	0	0.378	0	0	0	0.282
CD53	963	1p13.3	0	-0.264	0	-0.41	-0.771	-0.432	-0.343	0	-0.353	-0.303	0	0	0	-0.42	-0.395	0	0	0.204	-0.331	0	-0.298	0	0	-0.491	0	0.461	0	0	0	0	0	0	0.556	0	0	0	0	0	0	0	0	0	0	0	0	0	0
CD58	965	1p13.1	0	-0.264	0	-0.41	-0.771	-0.432	-0.343	0	-0.353	-0.303	0	0	0	0.256	-0.395	0	0	0.204	-0.331	0	-0.298	0	0	-0.491	0	0.461	0	0	0	0	0	0	0.556	0	0	0	0	0	0	0	0	0	0	0	0	0	0
CD59	966	11p13	0	-0.326	-0.364	0	0	0	0	0	-0.319	0	0	0	0	0	0	-0.297	0	0	-0.305	0	0	-0.317	0	0	0	0	0	0	0	0	0	0	0.551	0	0	0	-0.321	0	0	0	0	0	0	0	0	0	0
CD63	967	12q13.2	0	0	0	0	0	0.383	0	0	0	0	0	0.294	0.597	0	0	0	0	-0.455	0	0.329	0	0	0	0	0	0	0	0	0	0	0.364	0	0	0	0	0	0	0	0	0	0	0	0	-0.267	0	0.28	0
CD68	968	17p13.1	0	0	-0.379	0	0	0	0	0	0	0	0	0	0	0	0	0	0	-0.406	0	0	0	-0.395	0	-0.433	-0.298	0	0	0	0	0	0	0	0	0	0	0	0	0	0	0	0	0	0	0	0	0	0.23
CD69	969	12p13.31	0	0	0	0	0	0.383	0	0	0	0	0	0.294	0	0	0	0	-0.317	-0.455	0	0.329	0	0.74	0	0	0	0	0	0	0	0	0.364	0	0	0.403	0	0	0	0	0	0	0	0	0	0	0	0	0
CD70	970	19p13.3	0	0	0	0	0	0	0	0	0	0	0.277	0	0	0	0	0	0	0	0	0	0	0	0.288	0	0	0	0	0.219	0	0	0	0	0.373	0	0	0	0	0	0	0	0	0	0	-0.338	0	0	0.304
CD72	971	9p13.3	0	0	0	0	0	0	0	0	0.235	0	0	0	-0.335	0	0	-0.445	0	0	0	0	0	0	0	0	0	0.413	0	0	0	0	0	0	0	0	-0.318	0	0	0	0	0	0	0	0	0	0	0	0
CD74	972	5q32	0	0	-0.484	0	0	0.282	0	0	0	0	0	0	0	0	0	0	0	0	0	0	0	-0.425	0	-0.397	0	0	0	0	-0.375	0	0	0	0	0	0	0	0	0	0	-0.378	0	0	-0.543	0	0	0	0
CD79A	973	19q13.2	0	0	0	0	0	0	0	0	0	0	0.277	0	0	0	0	0	0	0	0	0	0	0	0.288	-0.31	0	0	0	-0.282	0	0	0	0	0.373	0	0	0	0	0	0	0	0	0	0	-0.338	0	-0.403	0.304
CD79B	974	17q23.3	0	0	0	0	0	0	0	0	0	0	0	0	0	0	0	0	0	0	0	0	0	0	0	0	0	0	0	0	0	0	0	0	0	0	0	0.234	0	0	0	0	0	0	0	0	0	0	0.23
CD81	975	11p15.5	0	-0.326	-0.364	0	0	0	0	0	0	0	0	0	0	0	0	-0.297	0	0	-0.305	0	0	-0.317	0	0	0	0	0	0	0	0	0	0	0.551	0	0	0	-0.321	0	0	0	0	0	0	0	0	0	0
CD97	976	19p13.12	0	0	0	0	0	0	0	0	0	0	0.277	0	0	0	0	0.364	0	0	0	0	0	0	0.288	0.289	0	0	0	0.219	0	0	0	0	0.373	0	0	0	0	0	0	0	0	0	0	-0.338	0	0	0.304
CD151	977	11p15.5	0	-0.326	-0.364	0	0	0	0	0	0	0	0	0	0	0	0	-0.297	0	0	-0.305	0	0	-0.317	0	0	0	0	0	0	0	0	0	0	0.551	0	0	0	-0.321	0	0	0	0	0	0	0	0	0	0
CDA	978	1p36.12	0	-0.264	0	-0.41	-0.771	-0.432	0	0	-0.353	-0.303	0	0	0	-0.42	-0.395	0	0	0.204	-0.331	0	-0.298	0	0	0	0	0.461	0	0	0	0	0	0	0.556	0	0	0	0	0	0	0	0	0	0	0	0	0	0
CDK1	983	10q21.2	0	0	0	0	0	0	-0.232	0	0	0	0	0	-0.215	-0.431	-0.423	0	0	0	-0.365	0	0	0	0	-0.269	-0.261	0	0	0	0	0	0	0	0	0	0	0	0	0	-0.328	0	0	0	0	0	0	0	0
CDK11B	984	1p36.33	0	0	0	0	-0.305	-0.432	0	0	-0.353	0	0	0	0	-0.42	-0.395	0	0	0.204	-0.331	0	0	0	0	0	0	0.461	0	0	0	0	0	0	0.556	0	0	0	0	0	0	0	0	0	0	0	0	0	0
LRBA	987	4q31.3	0	0	0	0	-0.736	0	0	0	0	0	0	0	0	-0.591	0	0	-0.277	0	0	0	0	-0.432	0	0	-0.205	0	0	-0.315	0	0	0	0	0	-0.381	-0.407	0	0	0	0	0	0	0	0	0	0.266	0	0
CDC5L	988	6p21.1	0	0	-0.554	0	0	-0.346	0	0	0	-0.219	0	0	0	0	0	0	0	0	0	0.221	0	0	0	0	-0.217	0	0	0	0	0	0	0	0	0	0	0	0	0	0	0	0	0	0	0.21	0	0	0
2021-09-07	989	7p14.2	0	0	0	0	0	0	0	0	0	0	0	0	0	-0.255	0	0	0	0	0	0	0	0	0	0	0	0.452	0	0	0	0	0.236	-0.229	0.54	0	0	0.282	0	0	0.523	0	0	0	0	0.683	0	0	0
CDC6	990	17q21.2	0	0	0	0	0	0	0	0	0	0	0	0	0	0	0	0	0	-0.406	0	0	0	0	0	-0.355	0	0	0	0	0	0	0	0	0	0	0	0	0	0	0	0	0	0	0	0	0	0	0.23
CDC20	991	1p34.2	0	-0.264	0	-0.41	-0.771	-0.432	0	0	-0.353	-0.303	0	0	0	-0.42	-0.395	0	0	0.204	-0.331	0	-0.298	0	0	-0.436	0	0.461	0	0	0	0	0	0	0.556	0	0	0	0	0	0	0	0	0	0	0	0	0	0
CDC25A	993	3p21.31	0	0	0	0	0	0.336	0.289	0	-0.319	0	0	0	0	0	0	0	0	0	0	0	0	0	0	0	0	0.444	0	0	0	0	0	0	0	0	0	0	0	0.362	0	0	0	0	0	0	0	0	0
CDC25B	994	20p13	0	0	-0.287	0	0	0.398	0	0	0	0	0	0	0	0.23	0	0	0	0	0	0	0	0	0	0	0.286	0.44	0	0	0.215	0	0	0	0.535	0	0	0	0	-0.407	0.202	0	0	0.241	0	0	0	0	0
CDC25C	995	5q31.2	0	0	-0.484	0	0	0.282	0	0	0	0	0	0	-0.387	0	0	0	0	0	0	0	0	-0.425	0	-0.397	0	0	0	0	-0.375	0	0	0	0	0	0	0	0	0	0	-0.378	0	0	-0.543	0	0	0	0
CDC27	996	17q21.32	0	0	0	0	0	0	0	0	0	0	0	0	0	0	0	0	0	-0.406	0	0	0	0	0	0	0	0	0	0	0	0	0	0	0	0	0	0.234	0	0	0	0	0	0	0	0	0	0	0.23
CDC34	997	19p13.3	0	0	0	0	0	0	0	0	0	0	0.277	0	0	0	0	0	0	0	0	0	0	0	0.288	0	0	0	0	0.219	0	0	0	0	0.373	0	0	0	0	0	0	0	0	0	0	-0.338	0	0	0.304
CDC42	998	1p36.12	0	-0.264	0	-0.41	-0.771	-0.432	0	0	-0.353	-0.303	0	0	0	-0.42	-0.395	0	0	0.204	-0.331	0	-0.298	0	0	0	0	0.461	0	0	0	0	0	0	0.556	0	0	0	0	0	0	0	0	0	0	0	0	0	0
CDH1	999	16q22.1	0	0	0	0	0	0	-0.351	0	0	0	0	0	0	0	0	0	-0.334	0	0	0	0	0	0	0	-0.225	0	0	0	0	0	0	0	0	0	0	0	0	0	0	0	-0.249	0	-0.552	0	0	-0.412	0
CDH2	1000	18q12.1	0	0	0	0	0	0.41	0	0	0	0	0	0	0	-0.27	0	0	0	0	-0.283	0	0	0	0	0	-0.248	0.378	0	0	-0.278	0	0.224	0	0	0	-0.226	0	0	-0.457	-0.381	-0.505	0	0	0	-0.295	0	0	0
CDH3	1001	16q22.1	0	0	0	0	0	0	-0.351	0	0	0	0	0	0	0	0	0	-0.334	0	0	0	0	0	0	0	-0.225	0	0	0	0	0	0	0	0	0	0	0	0	0	0	0	-0.249	0	-0.552	0	0	-0.412	0
CDH4	1002	20q13.33	0	0	0	0	0	0.398	0	0	-0.272	0	0	0	0	0.23	0	0	0	0	0	0	0	0	0	0	0.286	0.44	0	0	0.215	0	0	0	0.535	0	0	0	0	0	0.202	0	0	0.241	0	0	0	0	0
CDH5	1003	16q21	0	0	0	0	0	0	-0.351	0	0	0	0	0	0	0	0	0	-0.334	0	0	0	0	0	0	0	-0.225	0	0	0	0	0	0	0	0	0	0	0	0	0	0	0	-0.249	0	-0.552	0	0	-0.412	0
CDH6	1004	5p13.3	0	0	0	0	0	0.282	0	0.218	0	0	0	0	0	0	0	0	0	0	0	0	0	0	0	0	0	0	0	0	-0.375	0	0	0	0	0	0	0	0	0	0	0	0	0	-0.543	0	0	0.29	0
CDH7	1005	18q22.1	0	0	0	0	0	0.41	0	0	0	0	0	0	0	-0.27	0	0	0	0	-0.283	0	0	0	0	0	-0.507	0.378	0	0	0	0	0	0	0	0	-0.226	0	0	-0.457	-0.381	-0.505	0	0	-0.392	-0.295	0	0	0
CDH8	1006	16q21	0	0	0	0	0	0	-0.351	0	0	0	0	0	0	0	0	0	-0.334	0	0	0	0	0	0	0	-0.225	0	0	0	0	0	0	0	0	0	0	0	0	0	0	0	-0.249	0	-0.552	0	0	-0.412	0
CDH9	1007	5p14.1	0	0	0	0	0	0.282	0	0.218	0	0	0	0	0	0	0	0	0	0	0	0	0	0	0	0	0	0	0	0	-0.375	0	0	0	0	0	0	0	0	0	0	0	0	0	-0.543	0	0	0.29	0
CDH10	1008	5p14.2	0	0	0	0	0	0.282	0	0.218	0	0	0	0	0	0	0	0	0	0	0	0	0	0	0	0	0	0	0	0	-0.375	0	0	0	0	0	0	0	0	0	0	0	0	0	-0.543	0	0	0.29	0
CDH11	1009	16q21	0	0	0	0	0	0	-0.351	0	0	0	0	0	0	0	0	0	-0.334	0	0	0	0	0	0	0	-0.225	0	0	0	0	0	0	0	0	0	0	0	0	0	0	0	-0.249	0	-0.552	0	0	-0.412	0
CDH12	1010	5p14.3	0	0	0	0	0	0.282	0	0.218	0	0	0	0	0	0	0	0	0	0	0	0	0	0	0	0	0	0	0	0	-0.375	0	0	0	0	0	0	0	0	0	0	0	0	0	-0.543	0	0	0.29	0
CDH13	1012	16q23.3	0	0	0	0	0	0	-0.544	0	0	0	0	0	-0.247	0	0	0	0	0	0	0	0	0	0	0	-0.225	0	0	0	0	0	0	0	0	0	0	0	0	0	0	0	-0.249	0	-0.552	0	0	-0.412	0
CDH15	1013	16q24.3	0	0	0	0	0	0	-0.544	0	0	0	0	0	0	0	0	0	0	0	0	0	0	0	0	0	-0.225	0	0	0	0	0	0	0	0	0	0	0	0	0	0	0	-0.249	0	-0.552	0	0	-0.412	0
CDH16	1014	16q22.1	0	0	0	0	0	0	-0.351	0	0	0	0	0	0	0	0	0	-0.334	0	0	0	0	0	0	0	-0.225	0	0	0	0	0	0	0	0	0	0	0	0	0	0	0	-0.249	0	-0.552	0	0	-0.412	0
CDH17	1015	8q22.1	0	0	0	0	-0.678	0.231	0.4	0	0	0	0	0	0	0	0	0	0	0	0	0	0	-0.256	0	0	0	0	0	0	0	0	0	0	0	0	0	0	0	0	0	0	0	0	0.373	0	0	0	0
CDH18	1016	5p14.3	0	0	0	0	0	0.282	0	0.218	0	0	0	0	0	0	0	0	0	0	0	0	0	0	0	0	0	0	0	0	-0.375	0	0	0	0	0	0	0	0	0	0	0	0	0	-0.543	0	0	0.29	0
CDK2	1017	12q13.2	0	0	0	0	0	0.383	0	0	0	0	0	0.294	0.597	0	0	0	0	-0.455	0	0.329	0	0	0	0	0	0	0	0	0	0	0.364	0	0	0	0	0	0	0	0	0	0	0	0	-0.267	0	0.28	0
CDK3	1018	17q25.1	0	0	0	0	0	0	0	0	0	0	0	0	0	0	0	0	0	0	0	0	0	0	0	0	0	0	0	0	0	0	0	0	0	0	0	0.234	0	0	0	0	0	0	0	0	0	0	0.23
CDK4	1019	12q14.1	0	0	0	0	0	0.383	0	0	0	0	0	0.294	0.597	0	0	0	0	-0.226	0	0.329	0	0	0	0	0	0	0	0	0	0	0.364	0	0	0	0	0	0	0	0	0	0	0	0	-0.267	0	0.28	0
CDK5	1020	7q36.1	0	0	0	0	0	-0.487	0	0	0	0	0	0	0	0	0	0	0	0	0	0	0	0	0	0	0	0.452	0	0	0	0	0.236	0	0.54	0	0	0	0	0	0.523	0	0.216	0	0	0	0	0	0
CDK6	1021	7q21.2	0	0	0	0	0	-0.487	0	0	0	0	0	0	0	0	0	0	0	0	0	0	0	0	0	0	0	0.452	0	0	0	0	0.236	0	0.54	0	0	0	0	0	0.523	0	0.216	0	0	0.304	0	0	0
CDK7	1022	5q13.2	0	0	-0.484	0	0	0.282	0	0	0	0	0	0	-0.387	0	0	0	0	0	0	0	0	-0.425	0	0	0	0	0	0	-0.375	0	0	0	0	0	0	0	0	0	0	-0.378	0	0	-0.543	0	0	0	0
CDK8	1024	13q12.13	0	-0.372	0	-0.472	-0.7	-0.329	0	0	0	0	0	0	0	0	-0.443	-0.318	0	0	-0.347	0	-0.44	-0.428	0	-0.52	0.346	0	0	0	0	0	0	-0.294	0	0	-0.235	0	-0.585	0	-0.411	-0.617	-0.316	0	-0.526	-0.267	0	0	0
CDK9	1025	9q34.11	0	0	0	0	0.433	0	0	0	0.235	0	0	0	0	0	0	0	0	0	0	0	0	0	0	0	0	0.413	0	0.418	0	0	0	0	0.532	0	0	0	0	0.336	0	0	0	0	0	0	0	0	0
CDKN1A	1026	6p21.2	0	0	-0.554	0	0	-0.346	0	0	0	-0.219	0	0	0	0	0	0	0	0	0	0.221	0	0	0	0	-0.217	0	0	0	0	0	0	0	0	0	0	0	0	0	0	0	0	0	0	0.21	0	0	0
CDKN1B	1027	12p13.1	0	0	0	0	0	0.383	0	0	0	0	0	0.294	0	0	0	0	-0.317	-0.455	0	0.329	0	0.74	0	0	0	0	0	0	0	0	0.364	0	0	0.403	0	0	0	0	0	0	0	0	0	0	0	0	0
CDKN1C	1028	11p15.4	0	-0.326	-0.364	0	0	0	0	0	0	0	0	0	0	0	0	-0.297	0	0	-0.305	0	0	-0.317	0	0	0	0	0	0	0	0	0	0	0.551	0	0	0	-0.321	0	0	0	0	0	0	0	0	0	0
CDKN2A	1029	9p21.3	0	0	-0.363	0	-0.507	0	0	0	0.235	0	0	0	-0.335	0	0	-0.445	0	0	0	0	0	0	0	0	0	0.413	0	-0.539	0	0	0	0	0	0	-0.583	0	0	0	0	0	0	0	0	0	0	0	0
CDKN2B	1030	9p21.3	0	0	-0.363	0	-0.507	0	0	0	0.235	0	0	0	-0.335	0	0	-0.445	0	0	0	0	0	0	0	0	0	0.413	0	-0.539	0	0	0	0	0	0	-0.583	0	0	0	0	0	0	0	0	0	0	0	0
CDKN2C	1031	1p32.3	0	-0.264	0	-0.41	-0.771	-0.432	-0.343	0	-0.353	-0.303	0	0	0	-0.42	-0.395	0	0	0.204	-0.331	-0.495	-0.298	0	0	-0.436	0	0.461	0	0	0	0	0	0	0.556	0	0	0	0	0	0	0	0	0	0	0	0	0	0
CDKN2D	1032	19p13.2	0	0	0	0	0	0	0	0	0	0	0.277	0	0	0	0	0.364	0	0	0	0	0	0	0.288	0.289	0	0	0	0.219	0	0	0	0	0.373	0	0	0	0	0	0	0	0	0	0	-0.338	0	0	0.304
CDKN3	1033	14q22.2	0	0	-0.411	0	-0.404	-0.366	0	0	-0.301	-0.45	0	0	0	0	0	0	0	0	-0.222	0	0	-0.417	0	-0.515	0	0	0	-0.316	-0.36	0	0	0	0	0	0	0	0	0	0	-0.344	0	0	-0.212	0	0	0	0
CDO1	1036	5q22.3	0	0	-0.484	0	0	0.282	0	0	0	0	0	0	-0.387	0	0	0	0	0	0	0	0	-0.425	0	-0.397	0	0	0	0	-0.375	0	0	0	0	0	0	0	0	0	0	-0.378	0	0	-0.543	0	0	0	0
CDR2	1039	16p12.2	0	0	0	0	0	0	0	0	0	0	0	0	0	0	0	0	0	0	0	0	0	0	0	0	0	0	0	0	0	0	0	0	0.485	0	0	0	0	0	0	0	-0.273	0	-0.552	0	0	-0.412	0
CDS1	1040	4q21.23	0	0	0	0	-0.736	-0.404	0	0	-0.39	-0.569	0	0	0	-0.591	0	0	0	0	0	0	-0.462	-0.432	0	0	-0.205	0	0	-0.315	0	0	0	0	0	-0.381	-0.407	0	0	0	0	0	0	0	0	0	0.266	0	0
CDSN	1041	6p21.33	0	0	-0.554	0	0	-0.346	0	0	0	-0.219	0	0	0	0	0	0	0	0	0	0.221	0	0	0	0	-0.217	0	0	0	0	0	0	0	0	0	0	0	0	0	0	0	0	0	0	0.21	0	0	0
CD52	1043	1p36.11	0	-0.264	0	-0.41	-0.771	-0.432	0	0	-0.353	-0.303	0	0	0	-0.42	-0.395	0	0	0.204	-0.331	0	-0.298	0	0	-0.436	0	0.461	0	0	0	0	0	0	0.556	0	0	0	0	0	0	0	0	0	0	0	0	0	0
CDX1	1044	5q32	0	0	-0.484	0	0	0.282	0	0	0	0	0	0	0	0	0	0	0	0	0	0	0	-0.425	0	-0.397	0	0	0	0	-0.375	0	0	0	0	0	0	0	0	0	0	-0.378	0	0	-0.543	0	0	0	0
CDX2	1045	13q12.2	0	-0.372	0	-0.472	-0.7	-0.329	0	0	0	0	0	0	0	0	-0.443	-0.318	0	0	-0.347	0	-0.44	-0.428	0	-0.52	0.346	0	0	0	0	0	0	-0.294	0	0	-0.235	0	-0.585	0	-0.411	-0.617	-0.316	0	-0.526	-0.267	0	0	0
CLGN	1047	4q31.1	0	0	0	0	-0.736	0	0	0	0	0	0	0	0	-0.591	0	0	-0.277	0	0	0	0	-0.432	0	0	-0.205	0	0	-0.315	0	0	0	0	0	-0.381	-0.407	0	0	0	0	0	0	0	0	0	0.266	0	0
CEACAM5	1048	19q13.2	0	0	0	0	0	0	0	0	0	0	0.277	0	0	0	0	0	0	0	0	0	0	0	0.288	-0.31	0	0	0	-0.282	0	0	0	0	0.373	0	0	0	0	0	0	0	0	0	0	-0.338	0	-0.403	0.304
CEBPA	1050	19q13.11	0	0	0	0	0	0	0	0	0	0	0.277	0	0	0	0	0	0	0	0	0	0	0	0.288	-0.31	0	0	0	-0.282	0	0	0	0	0.373	0	0	0	0	0	0	0	0	0	0	-0.338	0	-0.403	0.304
CEBPB	1051	20q13.13	0	0	0	0	0	0.398	0	0	-0.272	0	0	0	0	0.23	0	0	0	0	0	0	0	0	0	0	0.286	0.44	0	0	0.215	0	0	0	0.535	0	0	0	0	0	0.202	0	0	0.241	0	0	0	0	0
CEBPD	1052	8q11.21	0	0	0	0	-0.678	0.231	0.4	0	0	0	0	0	0	0	0	0	0	0	0	0	0	-0.256	0	0	0	0	0	0	0	0	0	0	0	0	0	0	0	0	0	0	0	0	0.373	0	0	0	0
CEBPE	1053	14q11.2	0	0	0	0	0	-0.366	0	0	-0.301	0	0	0	0	0	0	0	0	0	0	0	0	0	0	-0.515	0	0	0	-0.316	-0.36	0	0	0	0	0	0	0	0	0	0	-0.344	0	0	-0.212	0	0	0	0
CEBPG	1054	19q13.11	0	0	0	0	0	0	0	0	0	0	0.277	0	0	0	0	0	0	0	0	0	0	0	0.288	-0.31	0	0	0	-0.282	0	0	0	0	0.373	0	0	0	0	0	0	0	0	0	0	-0.338	0	-0.403	0.304
CEL	1056	9q34.2	0	0	0	0	0.433	0	0	0	0.235	0	0	0	0	0	0	0	0	0	0	0	0	0	0	0	0	0.413	0	0.418	0	0	0	0	0.532	0	0	0	0	0.336	0	0	0	0	0	0	0	0	0
CELP	1057	9q34.2	0	0	0	0	0.433	0	0	0	0.235	0	0	0	0	0	0	0	0	0	0	0	0	0	0	0	0	0.413	0	0.418	0	0	0	0	0.532	0	0	0	0	0.336	0	0	0	0	0	0	0	0	0
CENPA	1058	2p23.3	0	0	0	0	0	0	0	0	0	0	0	0	0	0	0	0	0	0	0.255	0	0	0	0	0	0	0.417	0	0	0	0	0	0	0.549	0	0	0	0	0	0	0	0	0	0	-0.27	0	0.293	0
CENPB	1059	20p13	0	0	-0.287	0	0	0.398	0	0	0	0	0	0	0	0.23	0	0	0	0	0	0	0	0	0	0	0.286	0.44	0	0	0.215	0	0	0	0.535	0	0	0	0	-0.407	0.202	0	0	0.241	0	0	0	0	0
CENPC1	1060	4q13.2	0	0	0	0	-0.736	-0.404	0	0	0	0	0	0	0	-0.591	0	0	0	0	0	0	0	-0.432	0	0	-0.205	0	0	-0.315	0	0	0	0	0	-0.381	-0.407	0	0	0	0	0	0	0	0	0	0.266	0	0
CENPE	1062	4q24	0	0	0	0	-0.736	-0.404	0	0	-0.39	-0.569	0	0	0	-0.591	0	0	-0.277	0	0	0	-0.462	-0.432	0	0	-0.205	0	0	-0.315	0	0	0	0	0	-0.381	-0.407	0	0	0	0	0	0	0	0	0	0.266	0	0
CENPF	1063	1q41	0	0.258	0	0.413	1.521	0.53	0	0	0	0.307	0	0.249	0	0.256	0.296	0	0	0.204	0.258	0	0.457	0	0.298	0.435	0	0.461	0.442	0	0	0	0	0	0.556	0	0	0	0	0	0.341	0	0	0	0.378	0	0	0	0.282
CES1	1066	16q12.2	0	0	0	0	0	0	-0.351	0	0	0	0	0	0	0	0	0	-0.334	0	0	0	0	0	0	0	0	0	0	0	0	0	0	0	0	0	0	0	0	0	0	0	-0.249	0	-0.552	0	0	-0.412	0
CETN1	1068	18p11.32	0	0	0	0	0	0.41	0	0	0	0	0	0	0	-0.27	0	0	0	0	-0.283	0	0	0	0	0	-0.248	0.378	0	0	0	0	0.224	0	0	0	-0.226	0	0	-0.457	-0.381	-0.505	0	0	-0.397	-0.295	0	0.252	0
CETN3	1070	5q14.3	0	0	-0.484	0	0	0.282	0	0	0	0	0	0	-0.387	0	0	0	0	0	0	0	0	-0.425	0	0	0	0	0	0	-0.375	0	0	0	0	0	0	0	0	0	0	-0.378	0	0	-0.543	0	0	0	0
CETP	1071	16q13	0	0	0	0	0	0	-0.351	0	0	0	0	0	0	0	0	0	-0.334	0	0	0	0	0	0	0	0	0	0	0	0	0	0	0	0	0	0	0	0	0	0	0	-0.249	0	-0.552	0	0	-0.412	0
CFL1	1072	11q13.1	0	-0.326	0	0	0	0	0	0	-0.301	0	0	0	0	0	0	0	0	0	-0.305	0	0	-0.317	0	0	0	0	0	0	0	0	0	0	0.551	0	0	0	0	0	0	0	0	0	0	0	0	0	0
CFL2	1073	14q13.1	0	0	0	0	0	-0.366	0	0	-0.301	-0.45	0	0	0	0	0	0	0	0	-0.222	0	0	-0.417	0	-0.515	0	0	0	-0.316	-0.36	0	0	0	0	0	0	0	0	0	0	-0.344	0	0	-0.212	0	0	0	0
CTSC	1075	11q14.2	0	-0.326	0	0	0	0	0	0	-0.301	0	0	0	0	0	0	0	0	0	-0.305	0	0	-0.317	0	-0.45	0	0	0	0	0	0	0	0	0.551	0	0	0	0	0	0	0	0	0	0	0	0	0	0
CFTR	1080	7q31.2	0	0	0	0	0	-0.487	0	0	0	0	0	0	0	0	0	0	0	0	0	0	0	0	0	0	0	0.452	0	0	0	0	0.236	0	0.54	0	0	0	0	0	0.523	0	0.216	0	0	0.304	0	0	0
CGA	1081	6q14.3	0	0	-0.554	0	0	-0.346	-0.479	0	0	-0.219	0	-0.523	0	0	0	-0.589	0	-0.519	0	0	0	0	0	0	-0.217	0	0	0	0	0	0	0	0	0	0	0	0	0	0	0	0	0	0	0.21	0	0	0
CGB	1082	19q13.33	0	0	0	0	0	0	0	0	0	0	0.277	0	0	0	0	0	0	0	0	0	0	0	0.288	-0.31	0	0	0	-0.282	0	0	0	0	0.373	0	0	0	0	0	0	0	0	0	0	-0.338	0	-0.403	0.304
CEACAM3	1084	19q13.2	0	0	0	0	0	0	0	0	0	0	0.277	0	0	0	0	0	0	0	0	0	0	0	0.288	-0.31	0	0	0	-0.282	0	0	0	0	0.373	0	0	0	0	0	0	0	0	0	0	-0.338	0	-0.403	0.304
CEACAM7	1087	19q13.2	0	0	0	0	0	0	0	0	0	0	0.277	0	0	0	0	0	0	0	0	0	0	0	0.288	-0.31	0	0	0	-0.282	0	0	0	0	0.373	0	0	0	0	0	0	0	0	0	0	-0.338	0	-0.403	0.304
CEACAM8	1088	19q13.2	0	0	0	0	0	0	0	0	0	0	0.277	0	0	0	0	0	0	0	0	0	0	0	0.288	-0.31	0	0	0	-0.282	0	0	0	0	0.373	0	0	0	0	0	0	0	0	0	0	-0.338	0	-0.403	0.304
CEACAM4	1089	19q13.2	0	0	0	0	0	0	0	0	0	0	0.277	0	0	0	0	0	0	0	0	0	0	0	0.288	-0.31	0	0	0	-0.282	0	0	0	0	0.373	0	0	0	0	0	0	0	0	0	0	-0.338	0	-0.403	0.304
CHAD	1101	17q21.33	0	0	0	0	0	0	0	0	0	0	0	0	0	0	0	0	0	0	0	0	0	0	0	0	0	0	0	0	0	0	0	0	0	0	0	0.234	0	0	0	0	0	0	0	0	0	0	0.23
RCBTB2	1102	13q14.2	0	-0.372	-0.415	-0.472	-0.7	-0.329	0	0	-0.349	0	0	0	0	0	-0.443	-0.318	0	0	-0.347	0	-0.44	-0.428	0	-0.52	0.346	0	0	0	0	0	0	-0.294	0	0	-0.235	0	-0.585	0	-0.411	-0.617	-0.316	0	-0.526	-0.267	0	0	0
CHAT	1103	10q11.23	0	0	0	0	0	0	-0.232	0	0	0	0	0	-0.215	-0.431	-0.423	0	0	0	-0.365	0	0	0	0	-0.269	-0.261	0	0	0	0	0	0	0	0	0	0	0	0	0	-0.328	0	0	0	0	0	0	0	0
RCC1	1104	1p35.3	0	-0.264	0	-0.41	-0.771	-0.432	0	0	-0.353	-0.303	0	0	0	-0.42	-0.395	0	0	0.204	-0.331	0	-0.298	0	0	-0.436	0	0.461	0	0	0	0	0	0	0.556	0	0	0	0	0	0	0	0	0	0	0	0	0	0
CHD1	1105	5q15	0	0	-0.484	0	0	0.282	0	0	0	0	0	0	-0.387	0	0	0	0	0	0	0	0	-0.425	0	0	0	0	0	0	-0.375	0	0	0	0	0	0	0	0	0	0	-0.378	0	0	-0.543	0	0	0	0
CHD2	1106	15q26.1	0	0	0	0	0	-0.355	0	0	0	-0.381	0	0	0.215	-0.382	0	0	0	0	0	0	-0.338	0	0	0	0	0	0	0	0	0	0	0	0	0	0	0	0	0	0	-0.5	-0.312	0	0	0	0	0	0
CHD3	1107	17p13.1	0	0	-0.379	0	0	0	0	0	0	0	0	0	0	0	0	0	0	-0.406	0	0	0	-0.395	0	-0.433	-0.298	0	0	0	0	0	0	0	0	0	0	0	0	0	0	0	0	0	0	0	0	0	0.23
CHD4	1108	12p13.31	0	0	0	0	0	0.383	0	0	0	0	0	0.294	0	0	0	0	-0.317	-0.455	0	0.329	0	0.74	0	0	0	0	0	0	0	0	0.364	0	0	0.403	0	0	0	0	0	0	0	0	0	0	0	0	0
AKR1C4	1109	10p15.1	0	0	0	0	0	0	-0.232	0.216	0	0	0	0	0	0	-0.423	0	0	0	0	0	0	0	0	0	0	0	0	0	0	0	0	0	0	0	0	0	0	0	-0.328	0	0	0	0	0	0	0.457	0
CHEK1	1111	11q24.2	0	-0.326	0	0	0	0	0	0	-0.301	0	0	0	0	0	0	0	0	0	-0.305	0	0	-0.317	0	-0.45	0	0	0	0	0	0	0	0	0.551	0	0	0	0	0	0	0	0	0	0	0	0	0	0
FOXN3	1112	14q31.3	0	0	-0.411	0	-0.404	-0.366	0	0	-0.301	0	0	0	0	0	0	0	0	0	-0.222	-0.369	-0.34	0	0	-0.515	0	0	0	-0.316	-0.36	0	0	0	0	0	0	0	0	0	0	-0.344	0	0	-0.212	0	0	0	0
CHGA	1113	14q32.12	0	0	-0.411	0	-0.404	-0.366	0	0	-0.301	0	0	0	0	0	0	0	0	0	-0.222	-0.369	-0.34	0	0	-0.515	0	0	0	-0.316	-0.36	0	0	0	0	0	0	0	0	0	0	-0.344	0	0	-0.212	0	0	0	0
CHGB	1114	20p12.3	0	0	-0.287	0	0	0.398	0	0	0	0	0	0	0	0.23	0	0	0	0	0	0	0	0	0	0	0.286	0.44	0	0	0.215	0	0	0	0.535	0	0	0	0	-0.407	0.202	0	0	0.241	0	0	0	0	0
CHI3L1	1116	1q32.1	0	0.258	0	0.413	1.521	0.53	0	0	0	0.307	0	0.249	0	0.256	0.296	0	0	0.204	0.258	0	0.457	0	0.298	0.435	0	0.461	0.442	0	0	0	0	0	0.556	0	0	0	0	0	0.341	0	0	0	0.378	0	0	0	0.282
CHI3L2	1117	1p13.3	0	-0.264	0	-0.41	-0.771	-0.432	-0.343	0	-0.353	-0.303	0	0	0	-0.42	-0.395	0	0	0.204	-0.331	0	-0.298	0	0	-0.491	0	0.461	0	0	0	0	0	0	0.556	0	0	0	0	0	0	0	0	0	0	0	0	0	0
CHIT1	1118	1q32.1	0	0.258	0	0.413	1.521	0.53	0	0	0	0.307	0	0.249	0	0.256	0.296	0	0	0.204	0.258	0	0.457	0	0.298	0.435	0	0.461	0.442	0	0	0	0	0	0.556	0	0	0	0	0	0.341	0	0	0	0.378	0	0	0	0.282
CHKA	1119	11q13.2	0	-0.326	0	0	0	0	0	0	-0.301	0	0	0	0	0	0	0	0	0	-0.305	0	0	-0.317	0	0	0	0	0	0	0	0	0	0	0.551	0	0	0	0	0	0	0	0	0	0	0	0	0	0
CHKB	1120	22q13.33	0	0	-0.338	0	0	0.339	0	0	0	0	0	0.263	0	0	0	0	0	0	0	0	0	0	0	0	0	0	0	0	0	0	0	0	0	0	0	0	0	0	0.227	0	0	0	0	0	0	0	0
CHML	1122	1q43	0	0.258	0	0.413	1.521	0.53	0	0	0	0.307	0	0.249	0	0.256	0.296	0	0	0.204	0.258	0	0.457	0	0.298	0.435	0	0.461	0.442	0	0	0	0	0	0.556	0	0	0	0	0	0.341	0	0	0	0.378	0	0	0	0.282
CHN1	1123	2q31.1	0	0	0	0	0	0	0	0	0	0	0	0	0	0	0	0	0	0	0	0	0	0	0	0	0	0.417	0	0	0	0	0	0	0.549	0	0	0	0	0	0	0	0	0	0	0.301	0	0	0
CHN2	1124	7p14.3	0	0	0	0	0	0	0	0	0	0	0	0	0	-0.255	0	0	0	0	0	0	0	0	0	0	0	0.452	0	0	0	0	0.236	-0.229	0.54	0	0	0.282	0	0	0.523	0	0	0	0	0.683	0	0	0
CHRM1	1128	11q12.3	0	-0.326	0	0	0	0	0	0	-0.301	0	0	0	0	0	0	0	0	0	-0.305	0	0	-0.317	0	0	0	0	0	0	0	0	0	0	0.551	0	0	0	0	0	0	0	0	0	0	0	0	0	0
CHRM2	1129	7q33	0	0	0	0	0	-0.487	0	0	0	0	0	0	0	0	0	0	0	0	0	0	0	0	0	0	0	0.452	0	0	0	0	0.236	0	0.54	0	0	0	0	0	0.523	0	0.216	0	0	0.304	0	0	0
LYST	1130	1q42.3	0	0.258	0	0.413	1.521	0.53	0	0	0	0.307	0	0.249	0	0.256	0.296	0	0	0.204	0.258	0	0.457	0	0.298	0.435	0	0.461	0.442	0	0	0	0	0	0.556	0	0	0	0	0	0.341	0	0	0	0.378	0	0	0	0.282
CHRM3	1131	1q43	0	0.258	0	0.413	1.521	0.53	0	0	0	0.307	0	0.249	0	0.256	0.296	0	0	0.204	0.258	0	0.457	0	0.298	0.435	0	0.461	0.442	0	0	0	0	0	0.556	0	0	0	0	0	0.341	0	0	0	0.378	0	0	0	0.282
CHRM4	1132	11p11.2	0	-0.326	-0.364	0	0	0	0	0	0	0	0	0	0	0	0	0	0	0	-0.305	0	0	-0.317	0	0	0	0	0	0	0	0	0	0	0.551	0	0	0	-0.321	0	0	0	0	0	0	0	0	0	0
CHRM5	1133	15q14	0	0	0	0	0	-0.355	0	0	-0.336	-0.381	0	0	0	0	0	-0.345	0	0	0	0	-0.338	-0.41	0	-0.406	0	0	0	0	0	0	0	0	0	0	0	0	0	0	0	-0.5	-0.312	0	0	0	0	0	0
CHRNA1	1134	2q31.1	0	0	0	0	0	0	0	0	0	0	0	0	0	0	0	0	0	0	0	0	0	0	0	0	0	0.417	0	0	0	0	0	0	0.549	0	0	0	0	0	0	0	0	0	0	0.301	0	0	0
CHRNA2	1135	8p21.2	0	0	0	0	-0.678	0.231	0.4	0	0	0	0	0	0	0	0	0	0	0	0	0	0	-0.256	0	0	0	0	0	-0.489	0	0	0	0	0	0	0	0	0	0	0	0	0	0	-0.466	0	0	0	0
CHRNA3	1136	15q25.1	0	0	0	0	0	-0.355	0	0	0	-0.381	0	0	0	-0.382	0	-0.345	0	0	0	0	-0.338	0	0	0	0	0	0	0	0	0	0	0	0	0	0	0	0	0	0	-0.5	-0.312	0	0	0	0	0	0
CHRNA4	1137	20q13.33	0	0	0	0	0	0.398	0	0	-0.272	0	0	0	0	0.23	0	0	0	0	0	0	0	0	0	0	0.286	0.44	0	0	0.215	0	0	0	0.535	0	0	0	0	0	0.202	0	0	0.241	0	0	0	0	0
CHRNA5	1138	15q25.1	0	0	0	0	0	-0.355	0	0	0	-0.381	0	0	0	-0.382	0	-0.345	0	0	0	0	-0.338	0	0	0	0	0	0	0	0	0	0	0	0	0	0	0	0	0	0	-0.5	-0.312	0	0	0	0	0	0
CHRNA7	1139	15q13.3	0	0	0	0	0	-0.355	0	0	-0.336	-0.381	0	0	0	0	0	-0.345	0	0	0	0	-0.338	-0.41	0	-0.406	0	0	0	0	0	0	0	0	0	0	0	0	0	0	0	-0.5	-0.312	0	0	0	0	0	0
CHRNB1	1140	17p13.1	0	0	-0.379	0	0	0	0	0	0	0	0	0	0	0	0	0	0	-0.406	0	0	0	-0.395	0	-0.433	-0.298	0	0	0	0	0	0	0	0	0	0	0	0	0	0	0	0	0	0	0	0	0	0.23
CHRNB2	1141	1q21.3	0	0.258	0	0.413	1.521	0.53	0	0	0	0.307	0	0.249	0	0.256	0.296	0	0	0.204	0.258	0	0.457	0	0.298	0.435	0	0.461	0.442	0	0	0	0	0	0.556	0	0	0	0	0	0.341	0	0	0	0.378	0	0	0	0.282
CHRNB3	1142	8p11.21	0	0	0	0	-0.678	0.231	0.4	0	0	0	0	0	0	0	0	0	0	0	0	0	0	-0.256	0	0	0	0	0	-0.489	0	0	0	0	0	0	0	0	0	0	0	0	0	0	0	0	0	0	0
CHRNB4	1143	15q25.1	0	0	0	0	0	-0.355	0	0	0	-0.381	0	0	0	-0.382	0	-0.345	0	0	0	0	-0.338	0	0	0	0	0	0	0	0	0	0	0	0	0	0	0	0	0	0	-0.5	-0.312	0	0	0	0	0	0
CHRND	1144	2q37.1	0	0	0	0	0	0	0	0	0	0	0	0	0	0	0	0	0	0	0	0	0	0	0	0	0	0.417	0	0	0	0	0	0	0.549	0	0	0	0	0	0	0	0	0	0	0.301	0	0	0
CHRNE	1145	17p13.2	0	0	-0.379	0	0	0	0	0	0	0	0	0	0	0	0	0	0	-0.406	0	0	0	-0.395	0	-0.433	-0.298	0	0	0	0	0	0	0	0	0	0	0	0	0	0	0	0	0	0	0	0	0	0.23
CHRNG	1146	2q37.1	0	0	0	0	0	0	0	0	0	0	0	0	0	0	0	0	0	0	0	0	0	0	0	0	0	0.417	0	0	0	0	0	0	0.549	0	0	0	0	0	0	0	0	0	0	0.301	0	0	0
CHUK	1147	10q24.31	0	0	-0.301	0	0	-0.49	-0.232	0	0	0	0	0	0	-0.431	-0.423	0	-0.399	0	-0.365	0	0	0	0	-0.269	-0.261	0	0	0	0	0	0	0	0	0	0	0	0	0	-0.328	0	0	0	0	0	0	0	0
CIDEA	1149	18p11.21	0	0	0	0	0	0.41	0	0	0	0	0	0	0	-0.27	0	0	0	0	-0.283	0	0	0	0	0	-0.248	0.378	0	0	0	0	0.224	0	0	0	-0.226	0	0	-0.457	-0.381	-0.505	0	0	-0.397	-0.295	0	0.252	0
CKB	1152	14q32.32	0	0	-0.411	0	-0.404	-0.366	0	0	-0.301	0	0	0	0	0	0	0	0	0	-0.222	-0.369	-0.34	0	0	-0.515	0	0	0	-0.316	-0.36	0	0	0	0	0	0	0	0	0	0	-0.344	0	0	-0.212	0	0	0	0
CIRBP	1153	19p13.3	0	0	0	0	0	0	0	0	0	0	0.277	0	0	0	0	0	0	0	0	0	0	0	0.288	0	0	0	0	0.219	0	0	0	0	0.373	0	0	0	0	0	0	0	0	0	0	-0.338	0	0	0.304
CISH	1154	3p21.2	0	0	0	0	0	0.336	0.289	0	-0.319	0	0	0	0	0	0	0	0	0	0	0	0	0	0	0	0	0.444	0	0	0	0	0	0	0	0	0	0	0	0.362	0	0	0	0	0	0	0	0	0
TBCB	1155	19q13.12	0	0	0	0	0	0	0	0	0	0	0.277	0	0	0	0	0	0	0	0	0	0	0	0.288	-0.31	0	0	0	-0.282	0	0	0	0	0.373	0	0	0	0	0	0	0	0	0	0	-0.338	0	-0.403	0.304
CKM	1158	19q13.32	0	0	0	0	0	0	0	0	0	0	0.277	0	0	0	0	0	0	0	0	0	0	0	0.288	-0.31	0	0	0	-0.282	0	0	0	0	0.373	0	0	0	0	0	0	0	0	0	0	-0.338	0	-0.403	0.304
CKMT1B	1159	15q15.3	0	0	0	0	0	-0.355	0	0	-0.336	-0.381	0	0	0	0	0	-0.345	0	0	0	0	-0.338	-0.41	0	-0.406	0	0	0	0	0	0	0	0	0	0	0	0	0	0	0	-0.5	-0.312	0	0	0	0	0	0
CKMT2	1160	5q14.1	0	0	-0.484	0	0	0.282	0	0	0	0	0	0	-0.387	0	0	0	0	0	0	0	0	-0.425	0	0	0	0	0	0	-0.375	0	0	0	0	0	0	0	0	0	0	-0.378	0	0	-0.543	0	0	0	0
ERCC8	1161	5q12.1	0	0	-0.484	0	0	0.282	0	0	0	0	0	0	-0.387	0	0	0	0	0	0	0	0	-0.425	0	0	0	0	0	0	-0.375	0	0	0	0	0	0	0	0	0	0	-0.378	0	0	-0.543	0	0	0	0
CKS1B	1163	1q21.3	0	0.258	0	0.413	1.521	0.53	0	0	0	0.307	0	0.249	0	0.256	0.296	0	0	0.204	0.258	0	0.457	0	0.298	0.435	0	0.461	0.442	0	0	0	0	0	0.556	0	0	0	0	0	0.341	0	0	0	0.378	0	0	0	0.282
CKS2	1164	9q22.2	0	0	0	0	0.433	0	0	0	0.235	0	0	0	0	0	0	0	0	0	0	0	0	0	0	0	0	0.413	0	0.418	0	0	0	0	0.532	0	0	0	0	0.336	0	0	0	0	0	0	0	0	0
AP2M1	1173	3q27.1	0	0	0	0	0	0.336	0.289	0	0	0	0	0.256	0	0	0	0	0	0	0	0	0	0	0	0	0	0.444	0	0	0	0	0	0	0	0	0	0	0	0	0	0	0	0	0	0	0	0.58	0
AP1S1	1174	7q22.1	0	0	0	0	0	-0.487	0	0	0	0	0	0	0	0	0	0	0	0	0	0	0	0	0	0	0	0.452	0	0	0	0	0.236	0	0.54	0	0	0	0	0	0.523	0	0.216	0	0	0.304	0	0	0
AP2S1	1175	19q13.32	0	0	0	0	0	0	0	0	0	0	0.277	0	0	0	0	0	0	0	0	0	0	0	0.288	-0.31	0	0	0	-0.282	0	0	0	0	0.373	0	0	0	0	0	0	0	0	0	0	-0.338	0	-0.403	0.304
AP3S1	1176	5q22.3	0	0	-0.484	0	0	0.282	0	0	0	0	0	0	-0.387	0	0	0	0	0	0	0	0	-0.425	0	-0.397	0	0	0	0	-0.375	0	0	0	0	0	0	0	0	0	0	-0.378	0	0	-0.543	0	0	0	0
CLC	1178	19q13.2	0	0	0	0	0	0	0	0	0	0	0.277	0	0	0	0	0	0	0	0	0	0	0	0.288	-0.31	0	0	0	-0.282	0	0	0	0	0.373	0	0	0	0	0	0	0	0	0	0	-0.338	0	-0.403	0.304
CLCA1	1179	1p22.3	0	-0.264	0	-0.41	-0.771	-0.432	-0.343	0	-0.353	-0.303	0	0	0	-0.42	-0.395	0	0	0.204	-0.331	0	-0.298	0	0	-0.491	0	0.461	0	0	0	0	0	0	0.556	0	0	0	0	0	0	0	0	0	0	0	0	0	0
CLCN1	1180	7q34	0	0	0	0	0	-0.487	0	0	0	0	0	0	0	0	0	0	0	0	0	0	0	0	0	0	0	0.452	0	0	0	0	0.236	0	0.54	0	0	0	0	0	0.523	0	0.216	0	0	0.304	0	0	0
CLCN2	1181	3q27.1	0	0	0	0	0	0.336	0.289	0	0	0	0	0.256	0	0	0	0	0	0	0	0	0	0	0	0	0	0.444	0	0	0	0	0	0	0	0	0	0	0	0	0	0	0	0	0	0	0	0.58	0
CLCN3	1182	4q33	0	0	0	0	-0.736	0	0	0	0	0	0	0	0	-0.591	0	0	-0.277	0	0	0	0	0	0	0	-0.205	0	0	-0.315	0	0	0	0	0	-0.381	-0.407	0	0	0	0	0	0	0	0	0	0.266	0	0
CLCN6	1185	1p36.22	0	0	0	0	-0.305	-0.432	0	0	-0.353	0	0	0	0	-0.42	-0.395	0	0	0.204	-0.331	0	0	0	0	0	0	0.461	0	0	0	0	0	0	0.556	0	0	0	0	0	0	0	0	0	0	0	0	0	0
CLCN7	1186	16p13.3	0	0	0	0	0	0	0	0	0	0	0	0	0	0	0	0	0	0	0	0	0	0	0	0	0	0	0	0	0	0	0	0	0.485	0	0	0	0	0	0	0	-0.273	0	-0.552	0	0	0	0
CLCNKA	1187	1p36.13	0	0	0	0	-0.305	-0.432	0	0	-0.353	0	0	0	0	-0.42	-0.395	0	0	0.204	-0.331	0	0	0	0	0	0	0.461	0	0	0	0	0	0	0.556	0	0	0	0	0	0	0	0	0	0	0	0	0	0
CLCNKB	1188	1p36.13	0	0	0	0	-0.305	-0.432	0	0	-0.353	0	0	0	0	-0.42	-0.395	0	0	0.204	-0.331	0	0	0	0	0	0	0.461	0	0	0	0	0	0	0.556	0	0	0	0	0	0	0	0	0	0	0	0	0	0
CLU	1191	8p21.1	0	0	0	0	-0.678	0.231	0.4	0	0	0	0	0	0	0	0	0	0	0	0	0	0	-0.256	0	0	0	0	0	-0.489	0	0	0	0	0	0	0	0	0	0	0	0	0	0	-0.466	0	0	0	0
CLIC1	1192	6p21.33	0	0	-0.554	0	0	-0.346	0	0	0	-0.219	0	0	0	0	0	0	0	0	0	0.221	0	0	0	0	-0.217	0	0	0	0	0	0	0	0	0	0	0	0	0	0	0	0	0	0	0.21	0	0	0
CLK1	1195	2q33.1	0	0	0	0	0	0	0	0	0	0	0	0	0	0	0	0	0	0	0	0	0	0	0	0	0	0.417	0	0	0	0	0	0	0.549	0	0	0	0	0	0	0	0	0	0	0.301	0	0	0
CLK2	1196	1q22	0	0.258	0	0.413	1.521	0.53	0	0	0	0.307	0	0.249	0	0.256	0.296	0	0	0.204	0.258	0	0.457	0	0.298	0.435	0	0.461	0.442	0	0	0	0	0	0.556	0	0	0	0	0	0.341	0	0	0	0.378	0	0	0	0.282
CLK2P	1197	7p15.3	0	0	0	0	0	0	0	0	0	0	0	0	0	-0.255	0	0	0	0	0	0	0	0	0	0	0	0.452	0	0	0	0	0.236	-0.229	0.54	0	0	0.282	0	0	0.523	0	0	0	0	0.683	0	0	0
CLK3	1198	15q24.1	0	0	0	0	0	-0.355	0	0	0	-0.381	0	0	0	-0.382	0	-0.345	0	0	0	0	-0.338	0	0	0	0	0	0	0	0	0	0	0	0	0	0	0	0	0	0	-0.5	-0.312	0	0	0	0	0	0
TPP1	1200	11p15.4	0	-0.326	-0.364	0	0	0	0	0	0	0	0	0	0	0	0	-0.297	0	0	-0.305	0	0	-0.317	0	0	0	0	0	0	0	0	0	0	0.551	0	0	0	-0.321	0	0	0	0	0	0	0	0	0	0
CLN3	1201	16p11.2	0	0	0	0	0	0	0	0	0	0	0	0	0	0	0	0	0	0	0	0	0	0	0	0	0	0	0	0	0	0	0	0	0.485	0	0	0	0	0	0	0	-0.273	0	-0.552	0	0	-0.412	0
CLN5	1203	13q22.3	0	-0.372	-0.415	-0.472	-0.7	-0.329	0	0	-0.349	0	0	0	0	0	-0.443	-0.318	0	-0.207	-0.347	0	-0.44	-0.428	0	-0.52	0	0	0	0	0	0	0	-0.294	0	0	-0.235	0	-0.585	0	-0.411	-0.617	-0.316	0	-0.526	-0.267	0	0	0
CLNS1A	1207	11q14.1	0	-0.326	0	0	0	0	0	0	-0.301	0	0	0	0	0	0	0	0	0	-0.305	0	0	-0.317	0	0	0	0	0	0	0	0	0	0	0.551	0	0	0	0	0	0	0	0	0	0	0	0	0	0
CLPS	1208	6p21.31	0	0	-0.554	0	0	-0.346	0	0	0	-0.219	0	0	0	0	0	0	0	0	0	0.221	0	0	0	0	-0.217	0	0	0	0	0	0	0	0	0	0	0	0	0	0	0	0	0	0	0.21	0	0	0
CLPTM1	1209	19q13.32	0	0	0	0	0	0	0	0	0	0	0.277	0	0	0	0	0	0	0	0	0	0	0	0.288	-0.31	0	0	0	-0.282	0	0	0	0	0.373	0	0	0	0	0	0	0	0	0	0	-0.338	0	-0.403	0.304
CLTA	1211	9p13.3	0	0	0	0	0	0	0	0	0.235	0	0	0	-0.335	0	0	-0.445	0	0	0	0	0	0	0	0	0	0.413	0	0	0	0	0	0	0	0	0	0	0	0	0	0	0	0	0	0	0	0	0
CLTB	1212	5q35.2	0	0	-0.484	0	0	0.282	0	0	0	0	0	0	0	0	0	0	0	0	0	0	0	-0.425	0	-0.397	0	0	0	0	-0.375	0	0	0	0	0	0	0	0	0	0	-0.378	0	0	-0.543	0	0	0	0
CLTC	1213	17q23.1	0	0	0	0	0	0	0	0	0	0	0	0	0	0	0	0	0	0	0	0	0	0	0	0	0	0	0	0	0	0	0	0	0	0	0	0.234	0	0	0	0	0	0	0	0	0	0	0.23
CMA1	1215	14q12	0	0	0	0	0	-0.366	0	0	-0.301	0	0	0	0	0	0	0	0	0	0	0	0	0	0	-0.515	0	0	0	-0.316	-0.36	0	0	0	0	0	0	0	0	0	0	-0.344	0	0	-0.212	0	0	0	0
CCR1	1230	3p21.31	0	0	0	0	0	0.336	0.289	0	-0.319	0	0	0	0	0	0	0	0	0	0	0	0	0	0	0	0	0.444	0	0	0	0	0	0	0	0	0	0	0	0.362	0	0	0	0	0	0	0	0	0
CCR3	1232	3p21.31	0	0	0	0	0	0.336	0.289	0	-0.319	0	0	0	0	0	0	0	0	0	0	0	0	0	0	0	0	0.444	0	0	0	0	0	0	0	0	0	0	0	0.362	0	0	0	0	0	0	0	0	0
CCR4	1233	3p22.3	0	0	0	0	0	0.336	0.289	0	-0.319	0	0	0	0	0	0	0	0	0	0	0	0	0	0	0	0	0.444	0	0	0	0	0	0	0	0	0	0	0	0.362	0	0	0	0	0	0	0	0	0
CCR5	1234	3p21.31	0	0	0	0	0	0.336	0.289	0	-0.319	0	0	0	0	0	0	0	0	0	0	0	0	0	0	0	0	0.444	0	0	0	0	0	0	0	0	0	0	0	0.362	0	0	0	0	0	0	0	0	0
CCR6	1235	6q27	0	0	-0.554	0	0	-0.346	-0.58	0	0	-0.219	0	0	0	0	0	-0.589	0	-0.519	0	0.221	0	0	0	0	-0.217	0	0	0	0	0	0	0	0	0	0	0	0	0	0	0	0	0	0	0.21	0	0	0
CCR7	1236	17q21.2	0	0	0	0	0	0	0	0	0	0	0	0	0	0	0	0	0	-0.406	0	0	0	0	0	-0.355	0	0	0	0	0	0	0	0	0	0	0	0	0	0	0	0	0	0	0	0	0	0	0.23
CCR8	1237	3p22.2	0	0	0	0	0	0.336	0.289	0	-0.319	0	0	0	0	0	0	0	0	0	0	0	0	0	0	0	0	0.444	0	0	0	0	0	0	0	0	0	0	0	0.362	0	0	0	0	0	0	0	0	0
CCBP2	1238	3p22.1	0	0	0	0	0	0.336	0.289	0	-0.319	0	0	0	0	0	0	0	0	0	0	0	0	0	0	0	0	0.444	0	0	0	0	0	0	0	0	0	0	0	0.362	0	0	0	0	0	0	0	0	0
CMKLR1	1240	12q23.3	0	0	0	0	0	0.383	0	0	0	0	0	0.294	-0.259	0	0	0	0	-0.226	0	0	0	-0.37	0	-0.507	0	0	0	0	0	0	0	0	0	0	0	0	0	0	0	0	0	0	0	-0.267	0	0.28	0
LTB4R	1241	14q12	0	0	0	0	0	-0.366	0	0	-0.301	0	0	0	0	0	0	0	0	0	0	0	0	0	0	-0.515	0	0	0	-0.316	-0.36	0	0	0	0	0	0	0	0	0	0	-0.344	0	0	-0.212	0	0	0	0
ABCC2	1244	10q24.2	0	0	-0.301	0	0	-0.49	-0.232	0	0	0	0	0	0	-0.431	-0.423	0	-0.399	0	-0.365	0	0	0	0	-0.269	-0.261	0	0	0	0	0	0	0	0	0	0	0	0	0	-0.328	0	0	0	0	0	0	0	0
CNGB1	1258	16q21	0	0	0	0	0	0	-0.351	0	0	0	0	0	0	0	0	0	-0.334	0	0	0	0	0	0	0	0	0	0	0	0	0	0	0	0	0	0	0	0	0	0	0	-0.249	0	-0.552	0	0	-0.412	0
CNGA1	1259	4p12	0	0	0	0	1.449	-0.357	0	0	0	0	0	0	0	-0.425	0	0.202	0	0	0	0	0	0	0	0	-0.205	0	0	0	0	0	0	0	0	0	0	0	0	0	0	0	0	0	0	0	0.266	0	0
CNGA3	1261	2q11.2	0	0	0	0	0	0	0	0	0	0	0	0	0	0	0	0	0	0	0	0	0	0	0	0	0	0.417	0	0	0	0	0	0	0.549	0	0	0	0	0	0	0	0	0	0	0.301	0	0	0
CNGA4	1262	11p15.4	0	-0.326	-0.364	0	0	0	0	0	0	0	0	0	0	0	0	-0.297	0	0	-0.305	0	0	-0.317	0	0	0	0	0	0	0	0	0	0	0.551	0	0	0	-0.321	0	0	0	0	0	0	0	0	0	0
PLK3	1263	1p34.1	0	-0.264	0	-0.41	-0.771	-0.432	0	0	-0.353	-0.303	0	0	0	-0.42	-0.395	0	0	0.204	-0.331	0	-0.298	0	0	-0.436	0	0.461	0	0	0	0	0	0	0.556	0	0	0	0	0	0	0	0	0	0	0	0	0	0
CNN1	1264	19p13.2	0	0	0	0	0	0	0	0	0	0	0.277	0	0	0	0	0.364	0	0	0	0	0	0	0.288	0.289	0	0	0	0.219	0	0	0	0	0.373	0	0	0	0	0	0	0	0	0	0	-0.338	0	0	0.304
CNN2	1265	19p13.3	0	0	0	0	0	0	0	0	0	0	0.277	0	0	0	0	0	0	0	0	0	0	0	0.288	0	0	0	0	0.219	0	0	0	0	0.373	0	0	0	0	0	0	0	0	0	0	-0.338	0	0	0.304
CNN3	1266	1p21.3	0	-0.264	0	-0.41	-0.771	-0.432	-0.343	0	-0.353	-0.303	0	0	0	-0.42	-0.395	0	0	0.204	-0.331	0	-0.298	0	0	-0.491	0	0.461	0	0	0	0	0	0	0.556	0	0	0	0	0	0	0	0	0	0	0	0	0	0
CNP	1267	17q21.2	0	0	0	0	0	0	0	0	0	0	0	0	0	0	0	0	0	-0.406	0	0	0	0	0	-0.355	0	0	0	0	0	0	0	0	0	0	0	0.234	0	0	0	0	0	0	0	0	0	0	0.23
CNR1	1268	6q15	0	0	-0.554	0	0	-0.346	-0.479	0	0	-0.219	0	-0.523	0	0	0	-0.589	0	-0.519	0	0	0	0	0	0	-0.217	0	0	0	0	0	0	0	0	0	0	0	0	0	0	0	0	0	0	0.21	0	0	0
CNR2	1269	1p36.11	0	-0.264	0	-0.41	-0.771	-0.432	0	0	-0.353	-0.303	0	0	0	-0.42	-0.395	0	0	0.204	-0.331	0	-0.298	0	0	0	0	0.461	0	0	0	0	0	0	0.556	0	0	0	0	0	0	0	0	0	0	0	0	0	0
CNTF	1270	11q12.1	0	-0.326	0	0	0	0	0	0	-0.301	0	0	0	0	0	0	0	0	0	-0.305	0	0	-0.317	0	0	0	0	0	0	0	0	0	0	0.551	0	0	0	0	0	0	0	0	0	0	0	0	0	0
CNTFR	1271	9p13.3	0	0	0	0	0	0	0	0	0.235	0	0	0	-0.335	0	0	-0.445	0	0	0	0	0	0	0	0	0	0.413	0	0	0	0	0	0	0	0	-0.318	0	0	0	0	0	0	0	0	0	0	0	0
CNTN1	1272	12q12	0	0	0	0	0	0.383	0	0	0	0	0	0.294	0	0	0	0	0	-0.455	0	0.329	0	0	0	0	0	0	0	0	0	0	0.364	0	0	0	0	0	0	0	0	0	0	0	0	-0.267	0	0.28	0
COL1A1	1277	17q21.33	0	0	0	0	0	0	0	0	0	0	0	0	0	0	0	0	0	0	0	0	0	0	0	0	0	0	0	0	0	0	0	0	0	0	0	0.234	0	0	0	0	0	0	0	0	0	0	0.23
COL1A2	1278	7q21.3	0	0	0	0	0	-0.487	0	0	0	0	0	0	0	0	0	0	0	0	0	0	0	0	0	0	0	0.452	0	0	0	0	0.236	0	0.54	0	0	0	0	0	0.523	0	0.216	0	0	0.304	0	0	0
COL2A1	1280	12q13.11	0	0	0	0	0	0.383	0	0	0	0	0	0.294	0	0	0	0	0	-0.455	0	0.329	0	0	0	0	0	0	0	0	0	0	0.364	0	0	0	0	0	0	0	0	0	0	0	0	-0.267	0	0.28	0
COL3A1	1281	2q32.2	0	0	0	0	0	0	0	0	0	0	0	0	0	0	0	0	0	0	0	0	0	0	0	0	0	0.417	0	0	0	0	0	0	0.549	0	0	0	0	0	0	0	0	0	0	0.301	0	0	0
COL4A1	1282	13q34	0	-0.372	-0.415	-0.472	-0.7	-0.329	0	0	-0.349	0	0	0	0	0	-0.443	0	0	0	-0.347	0	-0.44	0.313	0	-0.52	0	0	0	0	0	0	0	-0.294	0	0	-0.235	0	-0.585	0	-0.411	-0.617	-0.316	0	-0.526	-0.267	0	0	0
COL4A2	1284	13q34	0	-0.372	-0.415	-0.472	-0.7	-0.329	0	0	-0.349	0	0	0	0	0	-0.443	0	0	0	-0.347	0	-0.44	0.313	0	-0.52	0	0	0	0	0	0	0	-0.294	0	0	-0.235	0	-0.585	0	-0.411	-0.617	-0.316	0	-0.526	-0.267	0	0	0
COL4A3	1285	2q36.3	0	0	0	0	0	0	0	0	0	0	0	0	0	0	0	0	0	0	0	0	0	0	0	0	0	0.417	0	0	0	0	0	0	0.549	0	0	0	0	0	0	0	0	0	0	0.301	0	0	0
COL4A4	1286	2q36.3	0	0	0	0	0	0	0	0	0	0	0	0	0	0	0	0	0	0	0	0	0	0	0	0	0	0.417	0	0	0	0	0	0	0.549	0	0	0	0	0	0	0	0	0	0	0.301	0	0	0
COL5A1	1289	9q34.3	0	0	0	0	0.433	0	0	0	0.235	0	0	0	0	0	0	0	0	0	0	0	0	0	0	0	0	0.413	0	0.418	0	0	0	0	0.532	0	0	0	0	0.336	0	0	0	0	0	0	0	0	0
COL5A2	1290	2q32.2	0	0	0	0	0	0	0	0	0	0	0	0	0	0	0	0	0	0	0	0	0	0	0	0	0	0.417	0	0	0	0	0	0	0.549	0	0	0	0	0	0	0	0	0	0	0.301	0	0	0
COL6A1	1291	21q22.3	0	0	0	0	0	0	0	0	0	0	0	0	0	0	0	0	0	0	0	0	0	0	0.236	0	-0.288	0.73	0	0	0	0	0	0	0	0	0	0	0	0	0	-0.423	0	0	0	0	0	0	0.212
COL6A2	1292	21q22.3	0	0	0	0	0	0	0	0	0	0	0	0	0	0	0	0	0	0	0	0	0	0	0.236	0	-0.288	0.73	0	0	0	0	0	0	0	0	0	0	0	0	0	-0.423	0	0	0	0	0	0	0.212
COL6A3	1293	2q37.3	0	0	0	0	0	0	0	0	0	0	0	0	0	0	0	0	0	0	0	0	0	0	0	0	0	0.417	0	0	0	0	0	0	0.549	0	0	0	0	0	0	0	0	0	0	0.301	0	0	0
COL7A1	1294	3p21.31	0	0	0	0	0	0.336	0.289	0	-0.319	0	0	0	0	0	0	0	0	0	0	0	0	0	0	0	0	0.444	0	0	0	0	0	0	0	0	0	0	0	0.362	0	0	0	0	0	0	0	0	0
COL8A1	1295	3q12.1	0	0	0	0	0	0.336	0.289	0	0	0	0	0.256	0	0	0	0	0	0	0	0	0	0	0	0	0	0.444	0	0	0	0	0	0	0	0	0	0	0	0	0	0	0	0	0	0	0	0	0
COL8A2	1296	1p34.3	0	-0.264	0	-0.41	-0.771	-0.432	0	0	-0.353	-0.303	0	0	0	-0.42	-0.395	0	0	0.204	-0.331	0	-0.298	0	0	-0.436	0	0.461	0	0	0	0	0	0	0.556	0	0	0	0	0	0	0	0	0	0	0	0	0	0
COL9A1	1297	6q13	0	0	-0.554	0	0	-0.346	-0.479	0	0	-0.219	0	-0.523	0	0	0	0	0	-0.519	0	0	0	0	0	0	-0.217	0	0	0	0	0	0	0	0	0	0	0	0	0	0	0	0	0	0	0.21	0	0	0
COL9A2	1298	1p34.2	0	-0.264	0	-0.41	-0.771	-0.432	0	0	-0.353	-0.303	0	0	0	-0.42	-0.395	0	0	0.204	-0.331	0	-0.298	0	0	-0.436	0	0.461	0	0	0	0	0	0	0.556	0	0	0	0	0	0	0	0	0	0	0	0	0	0
COL9A3	1299	20q13.33	0	0	0	0	0	0.398	0	0	-0.272	0	0	0	0	0.23	0	0	0	0	0	0	0	0	0	0	0.286	0.44	0	0	0.215	0	0	0	0.535	0	0	0	0	0	0.202	0	0	0.241	0	0	0	0	0
COL10A1	1300	6q22.1	0	0	-0.554	0	0	-0.346	-0.58	0	0	-0.219	0	-0.523	0	0	0	-0.589	0	-0.519	0	0	0	0	0	0	-0.217	0	0	0	0	0	0	0	0	0	0	0	0	0	0	0	0	0	0	0.21	0	0	0
COL11A1	1301	1p21.1	0	-0.264	0	-0.41	-0.771	-0.432	-0.343	0	-0.353	-0.303	0	0	0	-0.42	-0.395	0	0	0.204	-0.331	0	-0.298	0	0	-0.491	0	0.461	0	0	0	0	0	0	0.556	0	0	0	0	0	0	0	0	0	0	0	0	0	0
COL11A2	1302	6p21.32	0	0	-0.554	0	0	-0.346	0	0	0	-0.219	0	0	0	0	0	0	0	0	0	0.221	0	0	0	0	-0.217	0	0	0	0	0	0	0	0	0	0	0	0	0	0	0	0	0	0	0.21	0	0	0
COL12A1	1303	6q13	0	0	-0.554	0	0	-0.346	-0.479	0	0	-0.219	0	-0.523	0	0	0	0	0	-0.519	0	0	0	0	0	0	-0.217	0	0	0	0	0	0	0	0	0	0	0	0	0	0	0	0	0	0	0.21	0	0	0
COL13A1	1305	10q22.1	0	0	0	0	0	0	-0.232	0	0	0	0	0	0	-0.431	-0.423	0	0	0	-0.365	0	0	0	0	-0.269	-0.261	0	0	0	0	0	0	0	0	0	0	0	0	0	-0.328	0	0	0	0	0	0	0	0
COL15A1	1306	9q22.33	0	0	0	0	0.433	0	0	0	0.235	0	0	0	0	0	0	0	0	0	0	0	0	0	0	0	0	0.413	0	0.418	0	0	0	0	0.532	0	0	0	0	0.336	0	0	0	0	0	0	0	0	0
COL16A1	1307	1p35.2	0	-0.264	0	-0.41	-0.771	-0.432	0	0	-0.353	-0.303	0	0	0	-0.42	-0.395	0	0	0.204	-0.331	0	-0.298	0	0	-0.436	0	0.461	0	0	0	0	0	0	0.556	0	0	0	0	0	0	0	0	0	0	0	0	0	0
COL17A1	1308	10q24.33	0	0	-0.301	0	0	-0.49	-0.232	0	0	0	0	0	0	-0.431	-0.423	0	-0.399	0	-0.365	0	0	0	0	-0.269	-0.261	0	0	0	0	0	0	0	0	0	0	0	0	0	-0.328	0	0	0	0	0	0	0	0
COL19A1	1310	6q13	0	0	-0.554	0	0	-0.346	-0.479	0	0	-0.219	0	-0.523	0	0	0	0	0	-0.519	0	0	0	0	0	0	-0.217	0	0	0	0	0	0	0	0	0	0	0	0	0	0	0	0	0	0	0.21	0	0	0
COMP	1311	19p13.11	0	0	0	0	0	0	0	0	0	0	0.277	0	0	0	0	-0.302	0	0	0	0	0	0	0.288	0.289	0	0	0	0.219	0	0	0	0	0.373	0	0	0	0	0	0	0	0	0	0	-0.338	0	0	0.304
COMT	1312	22q11.21	0	0	0	0	0	0.339	0	0	0	0	0	0.263	0	0	0	0	0	0	0	0	0	0	0	0	0	0	0	0	0	0	0	0	0	0	0	0	0	0	0.227	0	0	0	0	0	0	0	0
COPA	1314	1q23.2	0	0.258	0	0.413	1.521	0.53	0	0	0	0.307	0	0.249	0	0.256	0.296	0	0	0.204	0.258	0	0.457	0	0.298	0.435	0	0.461	0.442	0	0	0	0	0	0.556	0	0	0	0	0	0.341	0	0	0	0.378	0	0	0	0.282
COPB1	1315	11p15.2	0	-0.326	-0.364	0	0	0	0	0	0	0	0	0	0	0	0	-0.297	0	0	-0.305	0	0	-0.317	0	0	0	0	0	0	0	0	0	0	0.551	0	0	0	-0.321	0	0	0	0	0	0	0	0	0	0
KLF6	1316	10p15.1	0	0	0	0	0	0	-0.232	0.216	0	0	0	0	0	0	-0.423	0	0	0	0	0	0	0	0	0	0	0	0	0	0	0	0	0	0	0	0	0	0	0	-0.328	0	0	0	0	0	0	0.457	0
SLC31A1	1317	9q32	0	0	0	0	0.433	0	0	0	0.235	0	0	0	0	0	0	0	0	0	0	0	0	0	0	0	0	0.413	0	0.418	0	0	0	0	0.532	0	0	0	0	0.336	0	0	0	0	0	0	0	0	0
SLC31A2	1318	9q32	0	0	0	0	0.433	0	0	0	0.235	0	0	0	0	0	0	0	0	0	0	0	0	0	0	0	0	0.413	0	0.418	0	0	0	0	0.532	0	0	0	0	0.336	0	0	0	0	0	0	0	0	0
CORT	1325	1p36.22	0	0	0	0	-0.305	-0.432	0	0	-0.353	0	0	0	0	-0.42	-0.395	0	0	0.204	-0.331	0	0	0	0	0	0	0.461	0	0	0	0	0	0	0.556	0	0	0	0	0	0	0	0	0	0	0	0	0	0
MAP3K8	1326	10p11.23	0	0	0	0	0	0	-0.232	0.216	0	0	0	0	-0.215	0	-0.423	0	0	0	0	0	0	0	0	0	0	0	0	0	0	0	0	0	0	0	0	0	0	0	-0.328	0	0	0	0	0	0	0.457	0
COX4I1	1327	16q24.1	0	0	0	0	0	0	-0.544	0	0	0	0	0	0	0	0	0	0	0	0	0	0	0	0	0	-0.225	0	0	0	0	0	0	0	0	0	0	0	0	0	0	0	-0.249	0	-0.552	0	0	-0.412	0
COX5B	1329	2q11.2	0	0	0	0	0	0	0	0	0	0	0	0	0	0	0	0	0	0	0	0	0	0	0	0	0	0.417	0	0	0	0	0	0	0.549	0	0	0	0	0	0	0	0	0	0	0.301	0	0	0
COX6A1	1337	12q24.31	0	0	0	0	0	0.383	0	0	0	0	0	0.294	-0.259	0	0	0	0	-0.226	0	0	0	-0.37	0	-0.507	0	0	0	0	0	0	0	0	0	0	0	0	0	0	0	0	0	0	0	0	0	0.28	0
COX6A2	1339	16p11.2	0	0	0	0	0	0	0	0	0	0	0	0	0	0	0	0	0	0	0	0	0	0	0	0	0	0	0	0	0	0	0	0	0.485	0	0	0	0	0	0	0	-0.273	0	-0.552	0	0	-0.412	0
COX6B1	1340	19q13.12	0	0	0	0	0	0	0	0	0	0	0.277	0	0	0	0	0	0	0	0	0	0	0	0.288	-0.31	0	0	0	-0.282	0	0	0	0	0.373	0	0	0	0	0	0	0	0	0	0	-0.338	0	-0.403	0.304
COX6C	1345	8q22.2	0	0	0	0	0	0.231	0.4	0	0	0	0	0	0	0	-0.456	0	0	0	0	0	0	-0.256	0	0	0	0	0	0	0	0	0	0	0	0	0	0	0	0	0	0	0	0	0.373	0	0	0	0
COX7A1	1346	19q13.12	0	0	0	0	0	0	0	0	0	0	0.277	0	0	0	0	0	0	0	0	0	0	0	0.288	-0.31	0	0	0	-0.282	0	0	0	0	0.373	0	0	0	0	0	0	0	0	0	0	-0.338	0	-0.403	0.304
COX7A2	1347	6q14.1	0	0	-0.554	0	0	-0.346	-0.479	0	0	-0.219	0	-0.523	0	0	0	0	0	-0.519	0	0	0	0	0	0	-0.217	0	0	0	0	0	0	0	0	0	0	0	0	0	0	0	0	0	0	0.21	0	0	0
COX7C	1350	5q14.3	0	0	-0.484	0	0	0.282	0	0	0	0	0	0	-0.387	0	0	0	0	0	0	0	0	-0.425	0	0	0	0	0	0	-0.375	0	0	0	0	0	0	0	0	0	0	-0.378	0	0	-0.543	0	0	0	0
COX8A	1351	11q13.1	0	-0.326	0	0	0	0	0	0	-0.301	0	0	0	0	0	0	0	0	0	-0.305	0	0	-0.317	0	0	0	0	0	0	0	0	0	0	0.551	0	0	0	0	0	0	0	0	0	0	0	0	0	0
COX10	1352	17p12	0	0	-0.379	0	0	0	0	0	0	0	0	0	0	0	0	0	0	-0.406	0	0	0	0	0	-0.433	-0.298	0	0	0	0	0	0	0	0	0	0	0	0	0	0	0	0	0	0	0	0	0	0.23
COX11	1353	17q22	0	0	0	0	0	0	0	0	0	0	0	0	0	0	0	0	0	0	0	0	0	0	0	0	0	0	0	0	0	0	0	0	0	0	0	0.234	0	0	0	0	0	0	0	0	0	0	0.23
COX15	1355	10q24.2	0	0	-0.301	0	0	-0.49	-0.232	0	0	0	0	0	0	-0.431	-0.423	0	-0.399	0	-0.365	0	0	0	0	-0.269	-0.261	0	0	0	0	0	0	0	0	0	0	0	0	0	-0.328	0	0	0	0	0	0	0	0
CP	1356	3q24	0	0	0	0	0	0.336	0.289	0	0	0	0	0.256	0	0	0	0	0	0	0	0	0	0	0	0	0	0.444	0	0	0	0	0	0	0	0	0	0	0	0	0	0	0	0	0	0	0	0.58	0
CPA1	1357	7q32.2	0	0	0	0	0	-0.487	0	0	0	0	0	0	0	0	0	0	0	0	0	0	0	0	0	0	0	0.452	0	0	0	0	0.236	0	0.54	0	0	0	0	0	0.523	0	0.216	0	0	0.304	0	0	0
CPA2	1358	7q32.2	0	0	0	0	0	-0.487	0	0	0	0	0	0	0	0	0	0	0	0	0	0	0	0	0	0	0	0.452	0	0	0	0	0.236	0	0.54	0	0	0	0	0	0.523	0	0.216	0	0	0.304	0	0	0
CPA3	1359	3q24	0	0	0	0	0	0.336	0.289	0	0	0	0	0.256	0	0	0	0	0	0	0	0	0	0	0	0	0	0.444	0	0	0	0	0	0	0	0	0	0	0	0	0	0	0	0	0	0	0	0.58	0
CPB1	1360	3q24	0	0	0	0	0	0.336	0.289	0	0	0	0	0.256	0	0	0	0	0	0	0	0	0	0	0	0	0	0.444	0	0	0	0	0	0	0	0	0	0	0	0	0	0	0	0	0	0	0	0.58	0
CPB2	1361	13q14.13	0	-0.372	0	-0.472	-0.7	-0.329	0	0	-0.349	0	0	0	0	0	-0.443	-0.318	0	0	-0.347	0	-0.44	-0.428	0	-0.52	0.346	0	0	0	0	0	0	-0.294	0	0	-0.235	0	-0.585	0	-0.411	-0.617	-0.316	0	-0.526	-0.267	0	0	0
CPD	1362	17q11.2	0	0	-0.379	0	0	0	0	0	0	0	0	0	0	0	0	0	0	-0.406	0	0	0	0	0	-0.355	-0.298	0	0	0	0	0	0	0	0	0	0	0	0	0	0	0	0	0	0	0	0	0	0.23
CPE	1363	4q32.3	0	0	0	0	-0.736	0	0	0	0	0	0	0	0	-0.591	0	0	-0.277	0	0	0	0	-0.432	0	0	-0.205	0	0	-0.315	0	0	0	0	0	-0.381	-0.407	0	0	0	0	0	0	0	0	0	0.266	0	0
CLDN4	1364	7q11.23	0	0	0	0	0	0	0	0	0	0	0	0	0	0	0	0	0	0	0	0	0	0	0	0	0	0.452	0	0	0	0	0.236	0	0.54	0	0	0	0	0	0.523	0	0	0	0	0.304	0	0	0
CLDN3	1365	7q11.23	0	0	0	0	0	0	0	0	0	0	0	0	0	0	0	0	0	0	0	0	0	0	0	0	0	0.452	0	0	0	0	0.236	0	0.54	0	0	0	0	0	0.523	0	0	0	0	0.304	0	0	0
CLDN7	1366	17p13.1	0	0	-0.379	0	0	0	0	0	0	0	0	0	0	0	0	0	0	-0.406	0	0	0	-0.395	0	-0.433	-0.298	0	0	0	0	0	0	0	0	0	0	0	0	0	0	0	0	0	0	0	0	0	0.23
CPM	1368	12q15	0	0	0	0	0	0.383	0	0	0	0	0	0.294	0.597	0	0	0	0	-0.226	0	0.329	0	0	0	0	0	0	0	0	0	0	0.364	0	0	0	0	0	0	0	0	0	0	0	0	-0.267	0	0.28	0
CPN1	1369	10q24.2	0	0	-0.301	0	0	-0.49	-0.232	0	0	0	0	0	0	-0.431	-0.423	0	-0.399	0	-0.365	0	0	0	0	-0.269	-0.261	0	0	0	0	0	0	0	0	0	0	0	0	0	-0.328	0	0	0	0	0	0	0	0
CPN2	1370	3q29	0	0	0	0	0	0.336	0.289	0	0	0	0	0.256	0	0	0	0	0	0	0	0	0	0	0	0	0	0.444	0	0	0	0	0	0	0	0	0	0	0	0	0	0	0	0	0	0	0	0.58	0
CPOX	1371	3q11.2	0	0	0	0	0	0.336	0.289	0	0	0	0	0.256	0	0	0	0	0	0	0	0	0	0	0	0	0	0.444	0	0	0	0	0	0	0	0	0	0	0	0	0	0	0	0	0	0	0	0	0
CPS1	1373	2q34	0	0	0	0	0	0	0	0	0	0	0	0	0	0	0	0	0	0	0	0	0	0	0	0	0	0.417	0	0	0	0	0	0	0.549	0	0	0	0	0	0	0	0	0	0	0.301	0	0	0
CPT1A	1374	11q13.3	0	-0.326	0	0	0	0	0	0	-0.301	0	0	0	0	0	0	0	0	0	-0.305	0	0	-0.317	0	0	0	0	0	0	0	0	0	0	0.551	0	0	0	0	0	0	0	0	0	0	0	0	0	0
CPT1B	1375	22q13.33	0	0	-0.338	0	0	0.339	0	0	0	0	0	0.263	0	0	0	0	0	0	0	0	0	0	0	0	0	0	0	0	0	0	0	0	0	0	0	0	0	0	0.227	0	0	0	0	0	0	0	0
CPT2	1376	1p32.3	0	-0.264	0	-0.41	-0.771	-0.432	-0.343	0	-0.353	-0.303	0	0	0	-0.42	-0.395	0	0	0.204	-0.331	-0.495	-0.298	0	0	-0.436	0	0.461	0	0	0	0	0	0	0.556	0	0	0	0	0	0	0	0	0	0	0	0	0	0
CR1	1378	1q32.2	0	0.258	0	0.413	1.521	0.53	0	0	0	0.307	0	0.249	0	0.256	0.296	0	0	0.204	0.258	0	0.457	0	0.298	0.435	0	0.461	0.442	0	0	0	0	0	0.556	0	0	0	0	0	0.341	0	0	0	0.378	0	0	0	0.282
CR1L	1379	1q32.2	0	0.258	0	0.413	1.521	0.53	0	0	0	0.307	0	0.249	0	0.256	0.296	0	0	0.204	0.258	0	0.457	0	0.298	0.435	0	0.461	0.442	0	0	0	0	0	0.556	0	0	0	0	0	0.341	0	0	0	0.378	0	0	0	0.282
CR2	1380	1q32.2	0	0.258	0	0.413	1.521	0.53	0	0	0	0.307	0	0.249	0	0.256	0.296	0	0	0.204	0.258	0	0.457	0	0.298	0.435	0	0.461	0.442	0	0	0	0	0	0.556	0	0	0	0	0	0.341	0	0	0	0.378	0	0	0	0.282
CRABP1	1381	15q25.1	0	0	0	0	0	-0.355	0	0	0	-0.381	0	0	0	-0.382	0	-0.345	0	0	0	0	-0.338	0	0	0	0	0	0	0	0	0	0	0	0	0	0	0	0	0	0	-0.5	-0.312	0	0	0	0	0	0
CRABP2	1382	1q23.1	0	0.258	0	0.413	1.521	0.53	0	0	0	0.307	0	0.249	0	0.256	0.296	0	0	0.204	0.258	0	0.457	0	0.298	0.435	0	0.461	0.442	0	0	0	0	0	0.556	0	0	0	0	0	0.341	0	0	0	0.378	0	0	0	0.282
CRAT	1384	9q34.11	0	0	0	0	0.433	0	0	0	0.235	0	0	0	0	0	0	0	0	0	0	0	0	0	0	0	0	0.413	0	0.418	0	0	0	0	0.532	0	0	0	0	0.336	0	0	0	0	0	0	0	0	0
CREB1	1385	2q33.3	0	0	0	0	0	0	0	0	0	0	0	0	0	0	0	0	0	0	0	0	0	0	0	0	0	0.417	0	0	0	0	0	0	0.549	0	0	0	0	0	0	0	0	0	0	0.301	0	0	0
ATF2	1386	2q31.1	0	0	0	0	0	0	0	0	0	0	0	0	0	0	0	0	0	0	0	0	0	0	0	0	0	0.417	0	0	0	0	0	0	0.549	0	0	0	0	0	0	0	0	0	0	0.301	0	0	0
CREBBP	1387	16p13.3	0	0	0	0	0	0	0	0	0	0	0	0	0	0	0	0	0	0	0	0	0	0	0	0	0	0	0	0	0	0	0	0	0.485	0	0	0	0	0	0	0	-0.273	0	-0.552	0	0	0	0
ATF6B	1388	6p21.33	0	0	-0.554	0	0	-0.346	0	0	0	-0.219	0	0	0	0	0	0	0	0	0	0.221	0	0	0	0	-0.217	0	0	0	0	0	0	0	0	0	0	0	0	0	0	0	0	0	0	0.21	0	0	0
CREBL2	1389	12p13.2	0	0	0	0	0	0.383	0	0	0	0	0	0.294	0	0	0	0	-0.317	-0.455	0	0.329	0	0.74	0	0	0	0	0	0	0	0	0.364	0	0	0.403	0	0	0	0	0	0	0	0	0	0	0	0	0
CREM	1390	10p11.21	0	0	0	0	0	0	-0.232	0.216	0	0	0	0	-0.215	0	-0.423	0	0	0	0	0	0	0	0	0	0	0	0	0	0	0	0	0	0	0	0	0	0	0	-0.328	0	0	0	0	0	0	0.457	0
CRH	1392	8q13.1	0	0	0	0	-0.678	0.231	0.4	0	0	0	0	0	0	0	0	0	0	0	0	0	0	-0.256	0	0	0	0	0	0	0	0	0	0	0	0	0	0	0	0	0	0	0	0	0.373	0	0	0	0
CRHBP	1393	5q13.3	0	0	-0.484	0	0	0.282	0	0	0	0	0	0	-0.387	0	0	0	0	0	0	0	0	-0.425	0	0	0	0	0	0	-0.375	0	0	0	0	0	0	0	0	0	0	-0.378	0	0	-0.543	0	0	0	0
CRHR1	1394	17q21.31	0	0	0	0	0	0	0	0	0	0	0	0	0	0	0	0	0	-0.406	0	0	0	0	0	0	0	0	0	0	0	0	0	0	0	0	0	0.234	0	0	0	0	0	0	0	0	0	0	0.23
CRHR2	1395	7p14.3	0	0	0	0	0	0	0	0	0	0	0	0	0	-0.255	0	0	0	0	0	0	0	0	0	0	0	0.452	0	0	0	0	0.236	-0.229	0.54	0	0	0.282	0	0	0.523	0	0	0	0	0.683	0	0	0
CRIP1	1396	14q32.33	0	0	-0.411	0	-0.404	-0.366	0	0	-0.301	0	0	0	0	0	0	0	0	0	-0.222	-0.369	-0.34	0	0	-0.515	0	0	0	-0.316	-0.36	0	0	0	0	0	0	0	0	0	0	-0.344	0	0	-0.212	0	0	0	0
CRIP2	1397	14q32.33	0	0	-0.411	0	-0.404	-0.366	0	0	-0.301	0	0	0	0	0	0	0	0	0	-0.222	-0.369	-0.34	0	0	-0.515	0	0	0	-0.316	-0.36	0	0	0	0	0	0	0	0	0	0	-0.344	0	0	-0.212	0	0	0	0
CRK	1398	17p13.3	0	0	-0.379	0	0	0	0	0	0	0	0	0	0	0	0	0	0	-0.406	0	0	0	-0.395	0	-0.433	-0.298	0	0	0	0	0	0	0	0	0	0	0	0	0	0	0	0	0	0	0	0	0	0.23
CRKL	1399	22q11.21	0	0	0	0	0	0.339	0	0	0	0	0	0.263	0	0	0	0	0	0	0	0	0	0	0	0	0	0	0	0	0	0	0	0	0	0	0	0	0	0	0.227	0	0	0	0	0	0	0	0
CRMP1	1400	4p16.2	0	0	0	0	-0.736	-0.356	0	0	0	0	0	0	0	-0.425	0	0.202	0	0	0	0	0	0	0	0	-0.205	0	0	0	0	0	0	0	0	0	0	0	0	0	0	0	0	0	0	0	0.266	0	0
CRP	1401	1q23.2	0	0.258	0	0.413	1.521	0.53	0	0	0	0.307	0	0.249	0	0.256	0.296	0	0	0.204	0.258	0	0.457	0	0.298	0.435	0	0.461	0.442	0	0	0	0	0	0.556	0	0	0	0	0	0.341	0	0	0	0.378	0	0	0	0.282
HAPLN1	1404	5q14.3	0	0	-0.484	0	0	0.282	0	0	0	0	0	0	-0.387	0	0	0	0	0	0	0	0	-0.425	0	0	0	0	0	0	-0.375	0	0	0	0	0	0	0	0	0	0	-0.378	0	0	-0.543	0	0	0	0
CRX	1406	19q13.33	0	0	0	0	0	0	0	0	0	0	0.277	0	0	0	0	0	0	0	0	0	0	0	0.288	-0.31	0	0	0	-0.282	0	0	0	0	0.373	0	0	0	0	0	0	0	0	0	0	-0.338	0	-0.403	0.304
CRY1	1407	12q23.3	0	0	0	0	0	0.383	0	0	0	0	0	0.294	-0.259	0	0	0	0	-0.226	0	0	0	-0.37	0	-0.507	0	0	0	0	0	0	0	0	0	0	0	0	0	0	0	0	0	0	0	-0.267	0	0.28	0
CRY2	1408	11p11.2	0	-0.326	-0.364	0	0	0	0	0	0	0	0	0	0	0	0	0	0	0	-0.305	0	0	-0.317	0	0	0	0	0	0	0	0	0	0	0.551	0	0	0	-0.321	0	0	0	0	0	0	0	0	0	0
CRYAA	1409	21q22.3	0	0	0	0	0	0	0	0	0	0	0	0	0	0	0	0	0	0	0	0	0	0	0.236	0	-0.288	0.73	0	0	0	0	0	0	0	0	0	0	0	0	0	-0.423	0	0	0	0	0	0	0.212
CRYAB	1410	11q23.1	0	-0.326	0	0	0	0	0	0	-0.301	0	0	0	0	0	0	0	0	0	-0.305	0	0	-0.317	0	-0.45	0	0	0	0	0	0	0	0	0.551	0	0	0	0	0	0	0	0	0	0	0	0	0	0
CRYBA1	1411	17q11.2	0	0	-0.379	0	0	0	0	0	0	0	0	0	0	0	0	0	0	-0.406	0	0	0	0	0	-0.355	-0.298	0	0	0	0	0	0	0	0	0	0	0	0	0	0	0	0	0	0	0	0	0	0.23
CRYBA2	1412	2q35	0	0	0	0	0	0	0	0	0	0	0	0	0	0	0	0	0	0	0	0	0	0	0	0	0	0.417	0	0	0	0	0	0	0.549	0	0	0	0	0	0	0	0	0	0	0.301	0	0	0
CRYBA4	1413	22q12.1	0	0	0	0	0	0.339	0	0	0	0	0	0.263	0	0	0	0	0	0	0	0	0	0	0	0	0	0	0	0	0	0	0	0	0	0	0	0	0	0	0.227	0	0	0	0	0	0	0	0
CRYBB1	1414	22q12.1	0	0	0	0	0	0.339	0	0	0	0	0	0.263	0	0	0	0	0	0	0	0	0	0	0	0	0	0	0	0	0	0	0	0	0	0	0	0	0	0	0.227	0	0	0	0	0	0	0	0
CRYBB2	1415	22q11.23	0	0	0	0	0	0.339	0	0	0	0	0	0.263	0	0	0	0	0	0	0	0	0	0	0	0	0	0	0	0	0	0	0	0	0	0	0	0	0	0	0.227	0	0	0	0	0	0	0	0
CRYBB2P1	1416	22q11.23	0	0	0	0	0	0.339	0	0	0	0	0	0.263	0	0	0	0	0	0	0	0	0	0	0	0	0	0	0	0	0	0	0	0	0	0	0	0	0	0	0.227	0	0	0	0	0	0	0	0
CRYBB3	1417	22q11.23	0	0	0	0	0	0.339	0	0	0	0	0	0.263	0	0	0	0	0	0	0	0	0	0	0	0	0	0	0	0	0	0	0	0	0	0	0	0	0	0	0.227	0	0	0	0	0	0	0	0
CRYGA	1418	2q34	0	0	0	0	0	0	0	0	0	0	0	0	0	0	0	0	0	0	0	0	0	0	0	0	0	0.417	0	0	0	0	0	0	0.549	0	0	0	0	0	0	0	0	0	0	0.301	0	0	0
CRYGB	1419	2q34	0	0	0	0	0	0	0	0	0	0	0	0	0	0	0	0	0	0	0	0	0	0	0	0	0	0.417	0	0	0	0	0	0	0.549	0	0	0	0	0	0	0	0	0	0	0.301	0	0	0
CRYGC	1420	2q33.3	0	0	0	0	0	0	0	0	0	0	0	0	0	0	0	0	0	0	0	0	0	0	0	0	0	0.417	0	0	0	0	0	0	0.549	0	0	0	0	0	0	0	0	0	0	0.301	0	0	0
CRYGD	1421	2q33.3	0	0	0	0	0	0	0	0	0	0	0	0	0	0	0	0	0	0	0	0	0	0	0	0	0	0.417	0	0	0	0	0	0	0.549	0	0	0	0	0	0	0	0	0	0	0.301	0	0	0
CRYGS	1427	3q27.3	0	0	0	0	0	0.336	0.289	0	0	0	0	0.256	0	0	0	0	0	0	0	0	0	0	0	0	0	0.444	0	0	0	0	0	0	0	0	0	0	0	0	0	0	0	0	0	0	0	0.58	0
CRYM	1428	16p12.2	0	0	0	0	0	0	0	0	0	0	0	0	0	0	0	0	0	0	0	0	0	0	0	0	0	0	0	0	0	0	0	0	0.485	0	0	0	0	0	0	0	-0.273	0	-0.552	0	0	-0.412	0
CRYZ	1429	1p31.1	0	-0.264	0	-0.41	-0.771	-0.432	-0.343	0	-0.353	-0.303	0	0	0	-0.42	-0.395	0	0	0.204	-0.331	-0.495	-0.298	0	0	-0.491	0	0.461	0	0	0	0	0	0	0.556	0	0	0	0	0	0	0	0	0	0	0	0	0	0
CS	1431	12q13.3	0	0	0	0	0	0.383	0	0	0	0	0	0.294	0.597	0	0	0	0	-0.455	0	0.329	0	0	0	0	0	0	0	0	0	0	0.364	0	0	0	0	0	0	0	0	0	0	0	0	-0.267	0	0.28	0
MAPK14	1432	6p21.31	0	0	-0.554	0	0	-0.346	0	0	0	-0.219	0	0	0	0	0	0	0	0	0	0.221	0	0	0	0	-0.217	0	0	0	0	0	0	0	0	0	0	0	0	0	0	0	0	0	0	0.21	0	0	0
CSE1L	1434	20q13.13	0	0	0	0	0	0.398	0	0	-0.272	0	0	0	0	0.23	0	0	0	0	0	0	0	0	0	0	0.286	0.44	0	0	0.215	0	0	0	0.535	0	0	0	0	0	0.202	0	0	0.241	0	0	0	0	0
CSF1	1435	1p13.3	0	-0.264	0	-0.41	-0.771	-0.432	-0.343	0	-0.353	-0.303	0	0	0	-0.42	-0.395	0	0	0.204	-0.331	0	-0.298	0	0	-0.491	0	0.461	0	0	0	0	0	0	0.556	0	0	0	0	0	0	0	0	0	0	0	0	0	0
CSF1R	1436	5q32	0	0	-0.484	0	0	0.282	0	0	0	0	0	0	0	0	0	0	0	0	0	0	0	-0.425	0	-0.397	0	0	0	0	-0.375	0	0	0	0	0	0	0	0	0	0	-0.378	0	0	-0.543	0	0	0	0
CSF2	1437	5q31.1	0	0	-0.484	0	0	0.282	0	0	0	0	0	0	-0.387	0	0	0	0	0	0	0	0	-0.425	0	-0.397	0	0	0	0	-0.375	0	0	0	0	0	0	0	0	0	0	-0.378	0	0	-0.543	0	0	0	0
CSF2RB	1439	22q12.3	0	0	-0.338	0	0	0.339	0	0	0	0	0	0.263	0	0	0	0	0	0	0	0	0	0	0	0	0	0	0	0	0	0	0	0	0	0	0	0	0	0	0.227	0	0	0	0	0	0	0	0
CSF3	1440	17q21.1	0	0	-0.379	0	0	0	0	0	0	0	0	0	0	0	0	0	0	-0.406	0	0	0	0	0	-0.355	0	0	0	0	0	0	0	0	0	0	0	0	0	0	0	0	0	0	0	0	0	0	0.23
CSF3R	1441	1p34.3	0	-0.264	0	-0.41	-0.771	-0.432	0	0	-0.353	-0.303	0	0	0	-0.42	-0.395	0	0	0.204	-0.331	0	-0.298	0	0	-0.436	0	0.461	0	0	0	0	0	0	0.556	0	0	0	0	0	0	0	0	0	0	0	0	0	0
CSH1	1442	17q23.3	0	0	0	0	0	0	0	0	0	0	0	0	0	0	0	0	0	0	0	0	0	0	0	0	0	0	0	0	0	0	0	0	0	0	0	0.234	0	0	0	0	0	0	0	0	0	0	0.23
CSH2	1443	17q23.3	0	0	0	0	0	0	0	0	0	0	0	0	0	0	0	0	0	0	0	0	0	0	0	0	0	0	0	0	0	0	0	0	0	0	0	0.234	0	0	0	0	0	0	0	0	0	0	0.23
CSHL1	1444	17q23.3	0	0	0	0	0	0	0	0	0	0	0	0	0	0	0	0	0	0	0	0	0	0	0	0	0	0	0	0	0	0	0	0	0	0	0	0.234	0	0	0	0	0	0	0	0	0	0	0.23
CSK	1445	15q24.1	0	0	0	0	0	-0.355	0	0	0	-0.381	0	0	0	-0.382	0	-0.345	0	0	0	0	-0.338	0	0	0	0	0	0	0	0	0	0	0	0	0	0	0	0	0	0	-0.5	-0.312	0	0	0	0	0	0
CSN1S1	1446	4q13.3	0	0	0	0	-0.736	-0.404	0	0	0	0	0	0	0	-0.591	0	0	0	0	0	0	0	-0.432	0	0	-0.205	0	0	-0.315	0	0	0	0	0	-0.381	-0.407	0	0	0	0	0	0	0	0	0	0.266	0	0
CSN2	1447	4q13.3	0	0	0	0	-0.736	-0.404	0	0	0	0	0	0	0	-0.591	0	0	0	0	0	0	0	-0.432	0	0	-0.205	0	0	-0.315	0	0	0	0	0	-0.381	-0.407	0	0	0	0	0	0	0	0	0	0.266	0	0
CSN3	1448	4q13.3	0	0	0	0	-0.736	-0.404	0	0	0	0	0	0	0	-0.591	0	0	0	0	0	0	0	-0.432	0	0	-0.205	0	0	-0.315	0	0	0	0	0	-0.381	-0.407	0	0	0	0	0	0	0	0	0	0.266	0	0
CSNK1A1	1452	5q32	0	0	-0.484	0	0	0.282	0	0	0	0	0	0	0	0	0	0	0	0	0	0	0	-0.425	0	-0.397	0	0	0	0	-0.375	0	0	0	0	0	0	0	0	0	0	-0.378	0	0	-0.543	0	0	0	0
CSNK1D	1453	17q25.3	0	0	0	0	0	0	0	0	0	0	0	0	0	0	0	0	0	0	0	0	0	0	0	0	0	0	0	0	0	0	0	0	0	0	0	0.234	0	0	0	0	0	0	0	0	0	0	0.23
CSNK1E	1454	22q13.1	0	0	-0.338	0	0	0.339	0	0	0	0	0	0.263	0	0	0	0	0	0	0	0	0	0	0	0	0	0	0	0	0	0	0	0	0	0	0	0	0	0	0.227	0	0	0	0	0	0	0	0
CSNK1G2	1455	19p13.3	0	0	0	0	0	0	0	0	0	0	0.277	0	0	0	0	0	0	0	0	0	0	0	0.288	0	0	0	0	0.219	0	0	0	0	0.373	0	0	0	0	0	0	0	0	0	0	-0.338	0	0	0.304
CSNK1G3	1456	5q23.2	0	0	-0.484	0	0	0.282	0	0	0	0	0	0	-0.387	0	0	0	0	0	0	0	0	-0.425	0	-0.397	0	0	0	0	-0.375	0	0	0	0	0	0	0	0	0	0	-0.378	0	0	-0.543	0	0	0	0
CSNK2A1	1457	20p13	0	0	-0.287	0	0	0.398	0	0	0	0	0	0	0	0.23	0	0	0	0	0	0	0	0	0	0	0.286	0.44	0	0	0.215	0	0	0	0.535	0	0	0	0	-0.407	0.202	0	0	0.241	0	0	0	0	0
CSNK2A2	1459	16q21	0	0	0	0	0	0	-0.351	0	0	0	0	0	0	0	0	0	-0.334	0	0	0	0	0	0	0	0	0	0	0	0	0	0	0	0	0	0	0	0	0	0	0	-0.249	0	-0.552	0	0	-0.412	0
CSNK2B	1460	6p21.33	0	0	-0.554	0	0	-0.346	0	0	0	-0.219	0	0	0	0	0	0	0	0	0	0.221	0	0	0	0	-0.217	0	0	0	0	0	0	0	0	0	0	0	0	0	0	0	0	0	0	0.21	0	0	0
VCAN	1462	5q14.2	0	0	-0.484	0	0	0.282	0	0	0	0	0	0	-0.387	0	0	0	0	0	0	0	0	-0.425	0	0	0	0	0	0	-0.375	0	0	0	0	0	0	0	0	0	0	-0.378	0	0	-0.543	0	0	0	0
NCAN	1463	19p13.11	0	0	0	0	0	0	0	0	0	0	0.277	0	0	0	0	-0.302	0	0	0	0	0	0	0.288	0.289	0	0	0	0.219	0	0	0	0	0.373	0	0	0	0	0	0	0	0	0	0	-0.338	0	0	0.304
CSPG4	1464	15q24.2	0	0	0	0	0	-0.355	0	0	0	-0.381	0	0	0	-0.382	0	-0.345	0	0	0	0	-0.338	0	0	0	0	0	0	0	0	0	0	0	0	0	0	0	0	0	0	-0.5	-0.312	0	0	0	0	0	0
CSRP1	1465	1q32.1	0	0.258	0	0.413	1.521	0.53	0	0	0	0.307	0	0.249	0	0.256	0.296	0	0	0.204	0.258	0	0.457	0	0.298	0.435	0	0.461	0.442	0	0	0	0	0	0.556	0	0	0	0	0	0.341	0	0	0	0.378	0	0	0	0.282
CSRP2	1466	12q21.2	0	0	0	0	0	0.383	0	0	0	0	0	0.294	0	0	0	0	0	-0.226	0	0.329	0	0	0	0	0	0	0	0	0	0	0	0	0	0	0	0	0	0	0	0	0	0	0	-0.267	0	0.28	0
SLC25A10	1468	17q25.3	0	0	0	0	0	0	0	0	0	0	0	0	0	0	0	0	0	0	0	0	0	0	0	0	0	0	0	0	0	0	0	0	0	0	0	0.234	0	0	0	0	0	0	0	0	0	0	0.23
CST1	1469	20p11.21	0	0	0	0	0	0.398	0	0	0	0	0	0	0	0.23	0	0	0	0	0	0	0	0	0	0	0.286	0.44	0	0	0.215	0	0	0	0.535	0	0	0	0	-0.407	0.202	0	0	0.241	0	0	0	0	0
CST2	1470	20p11.21	0	0	0	0	0	0.398	0	0	0	0	0	0	0	0.23	0	0	0	0	0	0	0	0	0	0	0.286	0.44	0	0	0.215	0	0	0	0.535	0	0	0	0	-0.407	0.202	0	0	0.241	0	0	0	0	0
CST3	1471	20p11.21	0	0	0	0	0	0.398	0	0	0	0	0	0	0	0.23	0	0	0	0	0	0	0	0	0	0	0.286	0.44	0	0	0.215	0	0	0	0.535	0	0	0	0	-0.407	0.202	0	0	0.241	0	0	0	0	0
CST4	1472	20p11.21	0	0	0	0	0	0.398	0	0	0	0	0	0	0	0.23	0	0	0	0	0	0	0	0	0	0	0.286	0.44	0	0	0.215	0	0	0	0.535	0	0	0	0	-0.407	0.202	0	0	0.241	0	0	0	0	0
CST5	1473	20p11.21	0	0	0	0	0	0.398	0	0	0	0	0	0	0	0.23	0	0	0	0	0	0	0	0	0	0	0.286	0.44	0	0	0.215	0	0	0	0.535	0	0	0	0	-0.407	0.202	0	0	0.241	0	0	0	0	0
CST6	1474	11q13.1	0	-0.326	0	0	0	0	0	0	-0.301	0	0	0	0	0	0	0	0	0	-0.305	0	0	-0.317	0	0	0	0	0	0	0	0	0	0	0.551	0	0	0	0	0	0	0	0	0	0	0	0	0	0
CSTA	1475	3q21.1	0	0	0	0	0	0.336	0.289	0	0	0	0	0.256	0	0	0	0	0	0	0	0	0	0	0	0	0	0.444	0	0	0	0	0	0	0	0	0	0	0	0	0	0	0	0	0	0	0	0.58	0
CSTB	1476	21q22.3	0	0	0	0	0	0	0	0	0	0	0	0	0	0	0	0	0	0	0	0	0	0	0.236	0	-0.288	0.73	0	0	0	0	0	0	0	0	0	0	0	0	0	-0.423	0	0	0	0	0	0	0.212
CSTF1	1477	20q13.2	0	0	0	0	0	0.398	0	0	-0.272	0	0	0	0	0.23	0	0	0	0	0	0	0	0	0	0	0.286	0.44	0	0	0.215	0	0	0	0.535	0	0	0	0	0	0.202	0	0	0.241	0	0	0	0	0
CSTF3	1479	11p13	0	-0.326	-0.364	0	0	0	0	0	-0.319	0	0	0	0	0	0	-0.297	0	0	-0.305	0	0	-0.317	0	0	0	0	0	0	0	0	0	0	0.551	0	0	0	-0.321	0	0	0	0	0	0	0	0	0	0
NKX2-5	1482	5q35.1	0	0	-0.484	0	0	0.282	0	0	0	0	0	0	0	0	0	0	0	0	0	0	0	-0.425	0	-0.397	0	0	0	0	-0.375	0	0	0	0	0	0	0	0	0	0	-0.378	0	0	-0.543	0	0	0	0
CTBS	1486	1p22.3	0	-0.264	0	-0.41	-0.771	-0.432	-0.343	0	-0.353	-0.303	0	0	0	-0.42	-0.395	0	0	0.204	-0.331	0	-0.298	0	0	-0.491	0	0.461	0	0	0	0	0	0	0.556	0	0	0	0	0	0	0	0	0	0	0	0	0	0
CTBP1	1487	4p16.3	0	0	0	0	-0.736	-0.356	0	0	0	0	0	0	0	-0.425	0	0.202	0	0	0	0	0	0	0	0	-0.205	0	0	0	0	0	0	0	0	0	0	0	0	0	0	0	0	0	0	0	0.266	0	0
CTBP2	1488	10q26.13	0	0	-0.301	0	0	-0.49	-0.232	0	0	0	0	0	0	-0.431	-0.423	0	-0.399	0	-0.365	0	0	0	0	-0.269	-0.261	0	0	0	0	0	0	0	0	0	0	0	0	0	-0.328	0	0	0	0	0	0	0	0
CTF1	1489	16p11.2	0	0	0	0	0	0	0	0	0	0	0	0	0	0	0	0	0	0	0	0	0	0	0	0	0	0	0	0	0	0	0	0	0.485	0	0	0	0	0	0	0	-0.273	0	-0.552	0	0	-0.412	0
CTGF	1490	6q23.2	0	0	-0.554	0	0	-0.346	-0.58	0	0	-0.219	0	0	0	0	0	-0.589	0	-0.519	0	0.221	0	0	0	0	-0.217	0	0	0	0	0	0	0	0	0	0	0	0	0	0	0	0	0	0	0.21	0	0	0
CTH	1491	1p31.1	0	-0.264	0	-0.41	-0.771	-0.432	-0.343	0	-0.353	-0.303	0	0	0	-0.42	-0.395	0	0	0.204	-0.331	-0.495	-0.298	0	0	-0.491	0	0.461	0	0	0	0	0	0	0.556	0	0	0	0	0	0	0	0	0	0	0	0	0	0
CTLA4	1493	2q33.2	0	0	0	0	0	0	0	0	0	0	0	0	0	0	0	0	0	0	0	0	0	0	0	0	0	0.417	0	0	0	0	0	0	0.549	0	0	0	0	0	0	0	0	0	0	0.301	0	0	0
CTNNA1	1495	5q31.2	0	0	-0.484	0	0	0.282	0	0	0	0	0	0	-0.387	0	0	0	0	0	0	0	0	-0.425	0	-0.397	0	0	0	0	-0.375	0	0	0	0	0	0	0	0	0	0	-0.378	0	0	-0.543	0	0	0	0
CTNNA2	1496	2p12	0	0	0	0	0	0	0	0	0	0	0	0	0	0	0	0	0	0	0.255	0	0	0	0	0	0	0.417	0	0	0	0	0	0	0.549	0	0	0	0	0	0	0	0	0	0	-0.27	0	0.293	0
CTNS	1497	17p13.2	0	0	-0.379	0	0	0	0	0	0	0	0	0	0	0	0	0	0	-0.406	0	0	0	-0.395	0	-0.433	-0.298	0	0	0	0	0	0	0	0	0	0	0	0	0	0	0	0	0	0	0	0	0	0.23
CTNNB1	1499	3p22.1	0	0	0	0	0	0.336	0.289	0	-0.319	0	0	0	0	0	0	0	0	0	0	0	0	0	0	0	0	0.444	0	0	0	0	0	0	0	0	0	0	0	0.362	0	0	0	0	0	0	0	0	0
CTNND1	1500	11q12.1	0	-0.326	0	0	0	0	0	0	0	0	0	0	0	0	0	0	0	0	-0.305	0	0	-0.317	0	0	0	0	0	0	0	0	0	0	0.551	0	0	0	0	0	0	0	0	0	0	0	0	0	0
CTNND2	1501	5p15.2	0	0	0	0	0	0.282	0	0.218	0	0	0	0	0	0	0	0	0	0	0	0	0	0	0	0	0	0	0	0	-0.375	0	0	0	0	0	0	0	0	0	0	0	0	0	-0.543	0	0	0.29	0
CTPS	1503	1p34.2	0	-0.264	0	-0.41	-0.771	-0.432	0	0	-0.353	-0.303	0	0	0	-0.42	-0.395	0	0	0.204	-0.331	0	-0.298	0	0	-0.436	0	0.461	0	0	0	0	0	0	0.556	0	0	0	0	0	0	0	0	0	0	0	0	0	0
CTRB1	1504	16q23.1	0	0	0	0	0	0	-0.544	0	0	0	0	0	-0.247	0	0	0	0	0	0	0	0	0	0	0	-0.225	0	0	0	0	0	0	0	0	0	0	0	0	0	0	0	-0.249	0	-0.552	0	0	-0.412	0
CTRL	1506	16q22.1	0	0	0	0	0	0	-0.351	0	0	0	0	0	0	0	0	0	-0.334	0	0	0	0	0	0	0	-0.225	0	0	0	0	0	0	0	0	0	0	0	0	0	0	0	-0.249	0	-0.552	0	0	-0.412	0
CTSB	1508	8p23.1	0	0	0	0	-0.678	0.231	0.4	0	0	0	0	0	0	0	0	0	0	0	0	0	0	-0.256	0	0	0	0	0	-0.489	0	0	0	0	0	0	0	0	0	0	0	0	0	0	-0.466	0	0	0	0
CTSD	1509	11p15.5	0	-0.326	-0.364	0	0	0	0	0	0	0	0	0	0	0	0	-0.297	0	0	-0.305	0	0	-0.317	0	0	0	0	0	0	0	0	0	0	0.551	0	0	0	-0.321	0	0	0	0	0	0	0	0	0	0
CTSE	1510	1q32.1	0	0.258	0	0.413	1.521	0.53	0	0	0	0.307	0	0.249	0	0.256	0.296	0	0	0.204	0.258	0	0.457	0	0.298	0.435	0	0.461	0.442	0	0	0	0	0	0.556	0	0	0	0	0	0.341	0	0	0	0.378	0	0	0	0.282
CTSG	1511	14q12	0	0	0	0	0	-0.366	0	0	-0.301	0	0	0	0	0	0	0	0	0	0	0	0	0	0	-0.515	0	0	0	-0.316	-0.36	0	0	0	0	0	0	0	0	0	0	-0.344	0	0	-0.212	0	0	0	0
CTSH	1512	15q25.1	0	0	0	0	0	-0.355	0	0	0	-0.381	0	0	0	-0.382	0	-0.345	0	0	0	0	-0.338	0	0	0	0	0	0	0	0	0	0	0	0	0	0	0	0	0	0	-0.5	-0.312	0	0	0	0	0	0
CTSK	1513	1q21.3	0	0.258	0	0.413	1.521	0.53	0	0	0	0.307	0	0.249	0	0.256	0.296	0	0	0.204	0.258	0	0.457	0	0.298	0.435	0	0.461	0.442	0	0	0	0	0	0.556	0	0	0	0	0	0.341	0	0	0	0.378	0	0	0	0.282
CTSL1	1514	9q21.33	0	0	0	0	0.433	0	0	0	0.235	0	0	0	0	0	0	0	0	0	0	0	0	0	0	0	0	0.413	0	0.418	0	0	0	0	0.532	0	0	0	0	0.336	0	0	0	0	0	0	0	0	0
CTSL2	1515	9q22.33	0	0	0	0	0.433	0	0	0	0.235	0	0	0	0	0	0	0	0	0	0	0	0	0	0	0	0	0.413	0	0.418	0	0	0	0	0.532	0	0	0	0	0.336	0	0	0	0	0	0	0	0	0
CTSL1P2	1517	10q11.22	0	0	0	0	0	0	-0.232	0	0	0	0	0	-0.215	-0.431	-0.423	0	0	0	-0.365	0	0	0	0	-0.269	-0.261	0	0	0	0	0	0	0	0	0	0	0	0	0	-0.328	0	0	0	0	0	0	0	0
CTSL1P8	1518	9q22.1	0	0	0	0	0.433	0	0	0	0.235	0	0	0	0	0	0	0	0	0	0	0	0	0	0	0	0	0.413	0	0.418	0	0	0	0	0.532	0	0	0	0	0.336	0	0	0	0	0	0	0	0	0
CTSO	1519	4q32.1	0	0	0	0	-0.736	0	0	0	0	0	0	0	0	-0.591	0	0	-0.277	0	0	0	0	-0.432	0	0	-0.205	0	0	-0.315	0	0	0	0	0	-0.381	-0.407	0	0	0	0	0	0	0	0	0	0.266	0	0
CTSS	1520	1q21.3	0	0.258	0	0.413	1.521	0.53	0	0	0	0.307	0	0.249	0	0.256	0.296	0	0	0.204	0.258	0	0.457	0	0.298	0.435	0	0.461	0.442	0	0	0	0	0	0.556	0	0	0	0	0	0.341	0	0	0	0.378	0	0	0	0.282
CTSW	1521	11q13.1	0	-0.326	0	0	0	0	0	0	-0.301	0	0	0	0	0	0	0	0	0	-0.305	0	0	-0.317	0	0	0	0	0	0	0	0	0	0	0.551	0	0	0	0	0	0	0	0	0	0	0	0	0	0
CTSZ	1522	20q13.32	0	0	0	0	0	0.398	0	0	-0.272	0	0	0	0	0.23	0	0	0	0	0	0	0	0	0	0	0.286	0.44	0	0	0.215	0	0	0	0.535	0	0	0	0	0	0.202	0	0	0.241	0	0	0	0	0
CUX1	1523	7q22.1	0	0	0	0	0	-0.487	0	0	0	0	0	0	0	0	0	0	0	0	0	0	0	0	0	0	0	0.452	0	0	0	0	0.236	0	0.54	0	0	0	0	0	0.523	0	0.216	0	0	0.304	0	0	0
CX3CR1	1524	3p22.2	0	0	0	0	0	0.336	0.289	0	-0.319	0	0	0	0	0	0	0	0	0	0	0	0	0	0	0	0	0.444	0	0	0	0	0	0	0	0	0	0	0	0.362	0	0	0	0	0	0	0	0	0
CXADR	1525	21q21.1	0	0	0	0	0	0	0.612	0	0	0	0	0	0	0	0	-0.216	0	0	0	0	0	0	0.236	0	-0.288	0.73	0	0	0	0	0	0	0	0	0	0	0	0	0	-0.423	0	0	0	0	0	-0.402	0.212
CYB5A	1528	18q22.3	0	0	0	0	0	0.41	0	0	0	0	0	0	0	-0.27	0	0	0	0	-0.283	0	0	0	0	0	-0.507	0.378	0	0	0	0	0	0	0	0	0	0	0	-0.457	-0.381	-0.505	0	0	-0.392	-0.295	0	0	0
CYB561	1534	17q23.3	0	0	0	0	0	0	0	0	0	0	0	0	0	0	0	0	0	0	0	0	0	0	0	0	0	0	0	0	0	0	0	0	0	0	0	0.234	0	0	0	0	0	0	0	0	0	0	0.23
CYBA	1535	16q24.3	0	0	0	0	0	0	-0.544	0	0	0	0	0	0	0	0	0	0	0	0	0	0	0	0	0	-0.225	0	0	0	0	0	0	0	0	0	0	0	0	0	0	0	-0.249	0	-0.552	0	0	-0.412	0
CYC1	1537	8q24.3	0	0	0	0	0	0.231	0.4	0	0	0	0	0	0	0	0	0	0	0	0	0	0.216	0	0	0	0	0	0	0	0	0	0	0	0	0	0	0	0	0	0	0	0	0	0.373	0	0	0	0
CYLC2	1539	9q31.1	0	0	0	0	0.433	0	0	0	0.235	0	0	0	0	0	0	0	0	0	0	0	0	0	0	0	0	0.413	0	0.418	0	0	0	0	0.532	0	0	0	0	0.336	0	0	0	0	0	0	0	0	0
CYLD	1540	16q12.1	0	0	0	0	0	0	-0.351	0	0	0	0	0	0	0	0	0	-0.334	0	0	0	0	0	0	0	0	0	0	0	0	0	0	0	0	0	0	0	0	0	0	0	-0.249	0	-0.552	0	0	-0.412	0
CYP1A1	1543	15q24.1	0	0	0	0	0	-0.355	0	0	0	-0.381	0	0	0	-0.382	0	-0.345	0	0	0	0	-0.338	0	0	0	0	0	0	0	0	0	0	0	0	0	0	0	0	0	0	-0.5	-0.312	0	0	0	0	0	0
CYP1A2	1544	15q24.1	0	0	0	0	0	-0.355	0	0	0	-0.381	0	0	0	-0.382	0	-0.345	0	0	0	0	-0.338	0	0	0	0	0	0	0	0	0	0	0	0	0	0	0	0	0	0	-0.5	-0.312	0	0	0	0	0	0
CYP1B1	1545	2p22.2	0	0	0	0	0	0	0	0	0	0	0	0	0	0	0	0	0	0	0.255	0	0	0	0	0	0	0.417	0	0	0	0	0	0	0.549	0	0	0	0	0	0	0	0	0	0	-0.27	0	0.293	0
CYP2A6	1548	19q13.2	0	0	0	0	0	0	0	0	0	0	0.277	0	0	0	0	0	0	0	0	0	0	0	0.288	-0.31	0	0	0	-0.282	0	0	0	0	0.373	0	0	0	0	0	0	0	0	0	0	-0.338	0	-0.403	0.304
CYP2A7	1549	19q13.2	0	0	0	0	0	0	0	0	0	0	0.277	0	0	0	0	0	0	0	0	0	0	0	0.288	-0.31	0	0	0	-0.282	0	0	0	0	0.373	0	0	0	0	0	0	0	0	0	0	-0.338	0	-0.403	0.304
CYP3A7	1551	7q22.1	0	0	0	0	0	-0.487	0	0	0	0	0	0	0	0	0	0	0	0	0	0	0	0	0	0	0	0.452	0	0	0	0	0.236	0	0.54	0	0	0	0	0	0.523	0	0.216	0	0	0.304	0	0	0
CYP2A13	1553	19q13.2	0	0	0	0	0	0	0	0	0	0	0.277	0	0	0	0	0	0	0	0	0	0	0	0.288	-0.31	0	0	0	-0.282	0	0	0	0	0.373	0	0	0	0	0	0	0	0	0	0	-0.338	0	-0.403	0.304
CYP2B6	1555	19q13.2	0	0	0	0	0	0	0	0	0	0	0.277	0	0	0	0	0	0	0	0	0	0	0	0.288	-0.31	0	0	0	-0.282	0	0	0	0	0.373	0	0	0	0	0	0	0	0	0	0	-0.338	0	-0.403	0.304
CYP2B7P1	1556	19q13.2	0	0	0	0	0	0	0	0	0	0	0.277	0	0	0	0	0	0	0	0	0	0	0	0.288	-0.31	0	0	0	-0.282	0	0	0	0	0.373	0	0	0	0	0	0	0	0	0	0	-0.338	0	-0.403	0.304
CYP2C19	1557	10q23.33	0	0	-0.301	0	0	-0.49	-0.232	0	0	0	0	0	0	-0.431	-0.423	0	-0.399	0	-0.365	0	0	0	0	-0.269	-0.261	0	0	0	0	0	0	0	0	0	0	0	0	0	-0.328	0	0	0	0	0	0	0	0
CYP2C8	1558	10q23.33	0	0	-0.301	0	0	-0.49	-0.232	0	0	0	0	0	0	-0.431	-0.423	0	-0.399	0	-0.365	0	0	0	0	-0.269	-0.261	0	0	0	0	0	0	0	0	0	0	0	0	0	-0.328	0	0	0	0	0	0	0	0
CYP2C9	1559	10q23.33	0	0	-0.301	0	0	-0.49	-0.232	0	0	0	0	0	0	-0.431	-0.423	0	-0.399	0	-0.365	0	0	0	0	-0.269	-0.261	0	0	0	0	0	0	0	0	0	0	0	0	0	-0.328	0	0	0	0	0	0	0	0
CYP2C18	1562	10q23.33	0	0	-0.301	0	0	-0.49	-0.232	0	0	0	0	0	0	-0.431	-0.423	0	-0.399	0	-0.365	0	0	0	0	-0.269	-0.261	0	0	0	0	0	0	0	0	0	0	0	0	0	-0.328	0	0	0	0	0	0	0	0
CYP2D7P1	1564	22q13.2	0	0	-0.338	0	0	0.339	0	0	0	0	0	0.263	0	0	0	0	0	0	0	0	0	0	0	0	0	0	0	0	0	0	0	0	0	0	0	0	0	0	0.227	0	0	0	0	0	0	0	0
CYP2D6	1565	22q13.2	0	0	-0.338	0	0	0.339	0	0	0	0	0	0.263	0	0	0	0	0	0	0	0	0	0	0	0	0	0	0	0	0	0	0	0	0	0	0	0	0	0	0.227	0	0	0	0	0	0	0	0
CYP2E1	1571	10q26.3	0	0	-0.301	0	0	-0.49	-0.232	0	0	0	0	0	0	-0.431	-0.423	0	-0.399	0	-0.365	0	0	0	0	-0.269	-0.261	0	0	0	0	0	0	0	0	0	0	0	0	0	-0.328	0	0	0	0	0	0	0	0
CYP2F1	1572	19q13.2	0	0	0	0	0	0	0	0	0	0	0.277	0	0	0	0	0	0	0	0	0	0	0	0.288	-0.31	0	0	0	-0.282	0	0	0	0	0.373	0	0	0	0	0	0	0	0	0	0	-0.338	0	-0.403	0.304
CYP2J2	1573	1p32.1	0	-0.264	0	-0.41	-0.771	-0.432	-0.343	0	-0.353	-0.303	0	0	0	-0.42	-0.395	0	0	0.204	-0.331	-0.495	-0.298	0	0	-0.436	0	0.461	0	0	0	0	0	0	0.556	0	0	0	0	0	0	0	0	0	0	0	0	0	0
CYP3A4	1576	7q22.1	0	0	0	0	0	-0.487	0	0	0	0	0	0	0	0	0	0	0	0	0	0	0	0	0	0	0	0.452	0	0	0	0	0.236	0	0.54	0	0	0	0	0	0.523	0	0.216	0	0	0.304	0	0	0
CYP3A5	1577	7q22.1	0	0	0	0	0	-0.487	0	0	0	0	0	0	0	0	0	0	0	0	0	0	0	0	0	0	0	0.452	0	0	0	0	0.236	0	0.54	0	0	0	0	0	0.523	0	0.216	0	0	0.304	0	0	0
CYP4A11	1579	1p33	0	-0.264	0	-0.41	-0.771	-0.432	-0.343	0	-0.353	-0.303	0	0	0	-0.42	-0.395	0	0	0.204	-0.331	0	-0.298	0	0	-0.436	0	0.461	0	0	0	0	0	0	0.556	0	0	0	0	0	0	0	0	0	0	0	0	0	0
CYP4B1	1580	1p33	0	-0.264	0	-0.41	-0.771	-0.432	-0.343	0	-0.353	-0.303	0	0	0	-0.42	-0.395	0	0	0.204	-0.331	0	-0.298	0	0	-0.436	0	0.461	0	0	0	0	0	0	0.556	0	0	0	0	0	0	0	0	0	0	0	0	0	0
CYP7A1	1581	8q12.1	0	0	0	0	-0.678	0.231	0.4	0	0	0	0	0	0	0	0	0	0	0	0	0	0	-0.256	0	0	0	0	0	0	0	0	0	0	0	0	0	0	0	0	0	0	0	0	0.373	0	0	0	0
CYP8B1	1582	3p22.1	0	0	0	0	0	0.336	0.289	0	-0.319	0	0	0	0	0	0	0	0	0	0	0	0	0	0	0	0	0.444	0	0	0	0	0	0	0	0	0	0	0	0.362	0	0	0	0	0	0	0	0	0
CYP11A1	1583	15q24.1	0	0	0	0	0	-0.355	0	0	0	-0.381	0	0	0	-0.382	0	-0.345	0	0	0	0	-0.338	0	0	0	0	0	0	0	0	0	0	0	0	0	0	0	0	0	0	-0.5	-0.312	0	0	0	0	0	0
CYP11B1	1584	8q24.3	0	0	0	0	0	0.231	0.4	0	0	0	0	0	0	0	0	0	0	0	0	0	0.216	0	0	0	0	0	0	0	0	0	0	0	0	0	0	0	0	0	0	0	0	0	0.373	0	0	0	0
CYP11B2	1585	8q24.3	0	0	0	0	0	0.231	0.4	0	0	0	0	0	0	0	0	0	0	0	0	0	0.216	0	0	0	0	0	0	0	0	0	0	0	0	0	0	0	0	0	0	0	0	0	0.373	0	0	0	0
CYP17A1	1586	10q24.32	0	0	-0.301	0	0	-0.49	-0.232	0	0	0	0	0	0	-0.431	-0.423	0	-0.399	0	-0.365	0	0	0	0	-0.269	-0.261	0	0	0	0	0	0	0	0	0	0	0	0	0	-0.328	0	0	0	0	0	0	0	0
ADAM3A	1587	8p11.22	0	0	0	0	-0.678	0.231	0.4	0	0	0	0	0	0	0	0	0	0	0	0	0	0	-0.256	0	0	0	0	0	-0.489	0	0	0	0	0	0	0	0	0	0	0	0	0	0	0	0	0	0	0
CYP19A1	1588	15q21.2	0	0	0	0	0	-0.355	0	0	-0.336	-0.381	0	0	0	0	0	-0.345	0	0	0	0	-0.338	-0.41	0	-0.406	0	0	0	0	0	0	0	0	0	0	0	0	0	0	0	-0.5	-0.312	0	0	0	0	0	0
CYP21A2	1589	6p21.33	0	0	-0.554	0	0	-0.346	0	0	0	-0.219	0	0	0	0	0	0	0	0	0	0.221	0	0	0	0	-0.217	0	0	0	0	0	0	0	0	0	0	0	0	0	0	0	0	0	0	0.21	0	0	0
CYP21A1P	1590	6p21.33	0	0	-0.554	0	0	-0.346	0	0	0	-0.219	0	0	0	0	0	0	0	0	0	0.221	0	0	0	0	-0.217	0	0	0	0	0	0	0	0	0	0	0	0	0	0	0	0	0	0	0.21	0	0	0
CYP24A1	1591	20q13.2	0	0	0	0	0	0.398	0	0	-0.272	0	0	0	0	0.23	0	0	0	0	0	0	0	0	0	0	0.286	0.44	0	0	0.215	0	0	0	0.535	0	0	0	0	0	0.202	0	0	0.241	0	0	0	0	0
CYP26A1	1592	10q23.33	0	0	-0.301	0	0	-0.49	-0.232	0	0	0	0	0	0	-0.431	-0.423	0	-0.399	0	-0.365	0	0	0	0	-0.269	-0.261	0	0	0	0	0	0	0	0	0	0	0	0	0	-0.328	0	0	0	0	0	0	0	0
CYP27A1	1593	2q35	0	0	0	0	0	0	0	0	0	0	0	0	0	0	0	0	0	0	0	0	0	0	0	0	0	0.417	0	0	0	0	0	0	0.549	0	0	0	0	0	0	0	0	0	0	0.301	0	0	0
CYP27B1	1594	12q14.1	0	0	0	0	0	0.383	0	0	0	0	0	0.294	0.597	0	0	0	0	-0.226	0	0.329	0	0	0	0	0	0	0	0	0	0	0.364	0	0	0	0	0	0	0	0	0	0	0	0	-0.267	0	0.28	0
CYP51A1	1595	7q21.2	0	0	0	0	0	-0.487	0	0	0	0	0	0	0	0	0	0	0	0	0	0	0	0	0	0	0	0.452	0	0	0	0	0.236	0	0.54	0	0	0	0	0	0.523	0	0.216	0	0	0.304	0	0	0
DAB1	1600	1p32.2	0	-0.264	0	-0.41	-0.771	-0.432	-0.343	0	-0.353	-0.303	0	0	0	-0.42	-0.395	0	0	0.204	-0.331	-0.495	-0.298	0	0	-0.436	0	0.461	0	0	0	0	0	0	0.556	0	0	0	0	0	0	0	0	0	0	0	0	0	0
DAB2	1601	5p13.1	0	0	0	0	0	0.282	0	0.218	0	0	0	0	0	0	0	0	0	0	0	0	0	0	0	0	0	0	0	0	-0.375	0	0	0	0	0	0	0	0	0	0	0	0	0	-0.543	0	0	0	0
DACH1	1602	13q21.33	0	-0.372	-0.415	-0.472	-0.7	-0.329	0	0	-0.349	0	0	0	0	0	-0.443	-0.318	0	-0.207	-0.347	0	-0.44	-0.428	0	-0.52	0	0	0	0	0	0	0	-0.294	0	0	-0.235	0	-0.585	0	-0.411	-0.617	-0.316	0	-0.526	-0.267	0	0	0
DAD1	1603	14q11.2	0	0	0	0	0	-0.366	0	0	-0.301	0	0	0	0	0	0	0	0	0	0	0	0	0	0	-0.515	0	0	0	-0.316	-0.36	0	0	0	0	0	0	0	0	0	0	-0.344	0	0	-0.212	0	0	0	0
CD55	1604	1q32.2	0	0.258	0	0.413	1.521	0.53	0	0	0	0.307	0	0.249	0	0.256	0.296	0	0	0.204	0.258	0	0.457	0	0.298	0.435	0	0.461	0.442	0	0	0	0	0	0.556	0	0	0	0	0	0.341	0	0	0	0.378	0	0	0	0.282
DAG1	1605	3p21.31	0	0	0	0	0	0.336	0.289	0	-0.319	0	0	0	0	0	0	0	0	0	0	0	0	0	0	0	0	0.444	0	0	0	0	0	0	0	0	0	0	0	0.362	0	0	0	0	0	0	0	0	0
DGKA	1606	12q13.2	0	0	0	0	0	0.383	0	0	0	0	0	0.294	0.597	0	0	0	0	-0.455	0	0.329	0	0	0	0	0	0	0	0	0	0	0.364	0	0	0	0	0	0	0	0	0	0	0	0	-0.267	0	0.28	0
DGKB	1607	7p21.2	0	0	0	0	0	0	0	0	0	0	0	0	0	-0.255	0	0	0	0	0	0	0	0	0	0	0	0.452	0	0	0	0	0.236	-0.229	0.54	0	0	0.282	0	0	0.523	0	0	0	0	0.683	0	0	0
DGKG	1608	3q27.2	0	0	0	0	0	0.336	0.289	0	0	0	0	0.256	0	0	0	0	0	0	0	0	0	0	0	0	0	0.444	0	0	0	0	0	0	0	0	0	0	0	0	0	0	0	0	0	0	0	0.58	0
DGKQ	1609	4p16.3	0	0	0	0	-0.736	-0.356	0	0	0	0	0	0	0	-0.425	0	0.202	0	0	0	0	0	0	0	0	-0.205	0	0	0	0	0	0	0	0	0	0	0	0	0	0	0	0	0	0	0	0.266	0	0
DAO	1610	12q24.11	0	0	0	0	0	0.383	0	0	0	0	0	0.294	-0.259	0	0	0	0	-0.226	0	0	0	-0.37	0	-0.507	0	0	0	0	0	0	0	0	0	0	0	0	0	0	0	0	0	0	0	-0.267	0	0.28	0
DAP	1611	5p15.2	0	0	0	0	0	0.282	0	0.218	0	0	0	0	0	0	0	0	0	0	0	0	0	0	0	0	0	0	0	0	-0.375	0	0	0	0	0	0	0	0	0	0	0	0	0	-0.543	0	0	0.29	0
DAPK1	1612	9q21.33	0	0	0	0	0.433	0	0	0	0.235	0	0	0	0	0	0	0	0	0	0	0	0	0	0	0	0	0.413	0	0.418	0	0	0	0	0.532	0	0	0	0	0.336	0	0	0	0	0	0	0	0	0
DAPK3	1613	19p13.3	0	0	0	0	0	0	0	0	0	0	0.277	0	0	0	0	0	0	0	0	0	0	0	0.288	0	0	0	0	0.219	0	0	0	0	0.373	0	0	0	0	0	0	0	0	0	0	-0.338	0	0	0.304
DARS	1615	2q21.3	0	0	0	0	0	0	0	0	0	0	0	0	0	0	0	0	0	0	0	0	0	0	0	0	0	0.417	0	0	0	0	0	0	0.549	0	0	0	0	0	0	0	0	0	0	0.301	0	0	0
DAXX	1616	6p21.32	0	0	-0.554	0	0	-0.346	0	0	0	-0.219	0	0	0	0	0	0	0	0	0	0.221	0	0	0	0	-0.217	0	0	0	0	0	0	0	0	0	0	0	0	0	0	0	0	0	0	0.21	0	0	0
DAZL	1618	3p24.3	0	0	0	0	0	0.336	0.289	0	-0.319	0	0	0	0	0	0	0	0	0	0	0	0	0	0	0	0	0.444	0	0	0	0	0	0	0	0	0	0	0	0.362	0	0	0	0	0	0	0	0	0
DBC1	1620	9q33.1	0	0	0	0	0.433	0	0	0	0.235	0	0	0	0	0	0	0	0	0	0	0	0	0	0	0	0	0.413	0	0.418	0	0	0	0	0.532	0	0	0	0	0.336	0	0	0	0	0	0	0	0	0
DBH	1621	9q34.2	0	0	0	0	0.433	0	0	0	0.235	0	0	0	0	0	0	0	0	0	0	0	0	0	0	0	0	0.413	0	0.418	0	0	0	0	0.532	0	0	0	0	0.336	0	0	0	0	0	0	0	0	0
DBI	1622	2q14.2	0	0	0	0	0	0	0	0	0	0	0	0	0	0	0	0	0	0	0	0	0	0	0	0	0	0.417	0	0	0	0	0	0	0.549	0	0	0	0	0	0	0	0	0	0	0.301	0	0	0
DBN1	1627	5q35.3	0	0	-0.484	0	0	0.282	0	0	0	0	0	0	0	0	0	0	0	0	0	0	0	-0.425	0	-0.397	0	0	0	0	-0.375	0	0	0	0	0	0	0	0	0	0	-0.378	0	0	-0.543	0	0	0	0
DBP	1628	19q13.33	0	0	0	0	0	0	0	0	0	0	0.277	0	0	0	0	0	0	0	0	0	0	0	0.288	-0.31	0	0	0	-0.282	0	0	0	0	0.373	0	0	0	0	0	0	0	0	0	0	-0.338	0	-0.403	0.304
DBT	1629	1p21.2	0	-0.264	0	-0.41	-0.771	-0.432	-0.343	0	-0.353	-0.303	0	0	0	-0.42	-0.395	0	0	0.204	-0.331	0	-0.298	0	0	-0.491	0	0.461	0	0	0	0	0	0	0.556	0	0	0	0	0	0	0	0	0	0	0	0	0	0
DCC	1630	18q21.2	0	0	0	0	0	0.41	0	0	0	0	0	0	0	-0.27	0	0	0	0	-0.283	0	0	0	0	0	-0.507	0.378	0	0	-0.278	0	0	0	0	0	-0.226	0	0	-0.457	-0.381	-0.505	0	0	-0.392	-0.295	0	0	0
ECI1	1632	16p13.3	0	0	0	0	0	0	0	0	0	0	0	0	0	0	0	0	0	0	0	0	0	0	0	0	0	0	0	0	0	0	0	0	0.485	0	0	0	0	0	0	0	-0.273	0	-0.552	0	0	0	0
DCK	1633	4q13.3	0	0	0	0	-0.736	-0.404	0	0	0	0	0	0	0	-0.591	0	0	0	0	0	0	0	-0.432	0	0	-0.205	0	0	-0.315	0	0	0	0	0	-0.381	-0.407	0	0	0	0	0	0	0	0	0	0.266	0	0
DCN	1634	12q21.33	0	0	0	0	0	0.383	0	0	0	0	0	0.294	0	0	0	0	0	-0.226	0	0	0	0	0	-0.507	0	0	0	0	0	0	0	0	0	0	0	0	0	0	0	0	0	0	0	-0.267	0	0.28	0
DCTD	1635	4q35.1	0	0	0	0	-0.736	0	0	0	0	0	0	0	0	-0.591	0	0	0	0	0	0	0	0	0	0	-0.205	0	0	-0.315	0	0	0	0	0	-0.381	-0.407	0	0	0	0	0	0	0	0	0	0.266	0	0
ACE	1636	17q23.3	0	0	0	0	0	0	0	0	0	0	0	0	0	0	0	0	0	0	0	0	0	0	0	0	0	0	0	0	0	0	0	0	0	0	0	0.234	0	0	0	0	0	0	0	0	0	0	0.23
DCT	1638	13q32.1	0	-0.372	-0.415	-0.472	-0.7	-0.329	0	0	-0.349	0	0	0	0	0	-0.443	0	0	-0.207	-0.347	0	-0.44	0.313	0	-0.52	0	0	0	0	0	0	0	-0.294	0	0	-0.235	0	-0.585	0	-0.411	-0.617	-0.316	0	-0.526	-0.267	0	0	0
DCTN1	1639	2p13.1	0	0	0	0	0	0	0	0	0	0	0	0	0	0	0	0	0	0	0.255	0	0	0	0	0	0	0.417	0	0	0	0	0	0	0.549	0	0	0	0	0	0	0	0	0	0	-0.27	0	0.293	0
DDB1	1642	11q12.2	0	-0.326	0	0	0	0	0	0	-0.301	0	0	0	0	0	0	0	0	0	-0.305	0	0	-0.317	0	0	0	0	0	0	0	0	0	0	0.551	0	0	0	0	0	0	0	0	0	0	0	0	0	0
DDB2	1643	11p11.2	0	-0.326	-0.364	0	0	0	0	0	0	0	0	0	0	0	0	0	0	0	-0.305	0	0	-0.317	0	0	0	0	0	0	0	0	0	0	0.551	0	0	0	-0.321	0	0	0	0	0	0	0	0	0	0
DDC	1644	7p12.1	0	0	0	0	0	0	0	0	0	0	0	0	0	-0.255	0	0	0	0	0	0	0	0	0	0	0	0.452	0	0	0	0	0.236	-0.229	0.54	0	0	0	0	0	0.523	0	0	0	0	0.683	0	0	0
AKR1C1	1645	10p15.1	0	0	0	0	0	0	-0.232	0.216	0	0	0	0	0	0	-0.423	0	0	0	0	0	0	0	0	0	0	0	0	0	0	0	0	0	0	0	0	0	0	0	-0.328	0	0	0	0	0	0	0.457	0
AKR1C2	1646	10p15.1	0	0	0	0	0	0	-0.232	0.216	0	0	0	0	0	0	-0.423	0	0	0	0	0	0	0	0	0	0	0	0	0	0	0	0	0	0	0	0	0	0	0	-0.328	0	0	0	0	0	0	0.457	0
GADD45A	1647	1p31.3	0	-0.264	0	-0.41	-0.771	-0.432	-0.343	0	-0.353	-0.303	0	0	0	-0.42	-0.395	0	0	0.204	-0.331	-0.495	-0.298	0	0	-0.491	0	0.461	0	0	0	0	0	0	0.556	0	0	0	0	0	0	0	0	0	0	0	0	0	0
DDIT3	1649	12q13.3	0	0	0	0	0	0.383	0	0	0	0	0	0.294	0.597	0	0	0	0	-0.455	0	0.329	0	0	0	0	0	0	0	0	0	0	0.364	0	0	0	0	0	0	0	0	0	0	0	0	-0.267	0	0.28	0
DDOST	1650	1p36.12	0	-0.264	0	-0.41	-0.771	-0.432	0	0	-0.353	-0.303	0	0	0	-0.42	-0.395	0	0	0.204	-0.331	0	-0.298	0	0	0	0	0.461	0	0	0	0	0	0	0.556	0	0	0	0	0	0	0	0	0	0	0	0	0	0
DDT	1652	22q11.23	0	0	0	0	0	0.339	0	0	0	0	0	0.263	0	0	0	0	0	0	0	0	0	0	0	0	0	0	0	0	0	0	0	0	0	0	0	0	0	0	0.227	0	0	0	0	0	0	0	0
DDX1	1653	2p24.3	0	0	0	0	0	0	0	0	0	0	0	0	0	0	0	0	0	0	0.255	0	0	0	0	0	0	0.417	0	0	0	0	0	0	0.549	0	0	0	0	0	0	0	0	0	0	-0.27	0	0.293	0
DDX5	1655	17q23.3	0	0	0	0	0	0	0	0	0	0	0	0	0	0	0	0	0	0	0	0	0	0	0	0	0	0	0	0	0	0	0	0	0	0	0	0.234	0	0	0	0	0	0	0	0	0	0	0.23
DDX6	1656	11q23.3	0	-0.326	0	0	0	0	0	0	-0.301	0	0	0	0	0	0	0	0	0	-0.305	0	0	-0.317	0	-0.45	0	0	0	0	0	0	0	0	0.551	0	0	0	0	0	0	0	0	0	0	0	0	0	0
DMXL1	1657	5q23.1	0	0	-0.484	0	0	0.282	0	0	0	0	0	0	-0.387	0	0	0	0	0	0	0	0	-0.425	0	-0.397	0	0	0	0	-0.375	0	0	0	0	0	0	0	0	0	0	-0.378	0	0	-0.543	0	0	0	0
DHX8	1659	17q21.31	0	0	0	0	0	0	0	0	0	0	0	0	0	0	0	0	0	-0.406	0	0	0	0	0	-0.355	0	0	0	0	0	0	0	0	0	0	0	0.234	0	0	0	0	0	0	0	0	0	0	0.23
DHX9	1660	1q25.3	0	0.258	0	0.413	1.521	0.53	0	0	0	0.307	0	0.249	0	0.256	0.296	0	0	0.204	0.258	0	0.457	0	0.298	0.435	0	0.461	0.442	0	0	0	0	0	0.556	0	0	0	0	0	0.341	0	0	0	0.378	0	0	0	0.282
DDX10	1662	11q22.3	0	-0.326	0	0	0	0	0	0	-0.301	0	0	0	0	0	0	0	0	0	-0.305	0	0	-0.317	0	-0.45	0	0	0	0	0	0	0	0	0.551	0	0	0	0	0	0	0	0	0	0	0	0	0	0
DDX11	1663	12p11.21	0	0	0	0	0	0.383	0	0	0	0	0	0.294	0	0	0	0	0	-0.455	0	0.329	0	0.74	0	0	0	0	0	0	0	0	0.364	0	0	0.403	0	0	0	0	0	0	0	0	0	0	0	0	0
DHX15	1665	4p15.2	0	0	0	0	-0.736	-0.357	0	0	0	0	0	0	0	-0.425	0	0.202	0	0	0	0	0	0	0	0	-0.205	0	0	0	0	0	0	0	0	0	0	0	0	0	0	0	0	0	0	0	0.266	0	0
DECR1	1666	8q21.3	0	0	0	0	-0.678	0.231	0.4	0	0	0	0	0	0	0	0	0	0	0	0	0	0	-0.256	0	0	0	0	0	0	0	0	0	0	0	0	0	0	0	0	0	0	0	0	0.373	0	0	0	0
DEFA1	1667	8p23.1	0	0	0	0	-0.678	0.231	0.4	0	0	0	0	0	0	0	0	0	0	0	0	0	0	0	0	0	0	0	0	0	0	0	0	0	0	0	0	0	0	0	0	0	0	0	-0.466	0	0	0	0
DEFA3	1668	8p23.1	0	0	0	0	-0.678	0.231	0.4	0	0	0	0	0	0	0	0	0	0	0	0	0	0	0	0	0	0	0	0	0	0	0	0	0	0	0	0	0	0	0	0	0	0	0	-0.466	0	0	0	0
DEFA4	1669	8p23.1	0	0	0	0	-0.678	0.231	0.4	0	0	0	0	0	0	0	0	0	0	0	0	0	0	0	0	0	0	0	0	0	0	0	0	0	0	0	0	0	0	0	0	0	0	0	-0.466	0	0	0	0
DEFA5	1670	8p23.1	0	0	0	0	-0.678	0.231	0.4	0	0	0	0	0	0	0	0	0	0	0	0	0	0	0	0	0	0	0	0	0	0	0	0	0	0	0	0	0	0	0	0	0	0	0	-0.466	0	0	0	0
[truncated: 21,114 more rows]
[truncated: 22 more columns]
