# Supplementary material for: Comprehensive molecular characterization of pediatric radiation-induced high-grade glioma
Source: Nat Commun. 2021 Sep 20;12:5531. doi: 10.1038/s41467-021-25709-x (PMC8452624; doi:10.1038/s41467-021-25709-x)
Supplement: Supplementary file 23 — Supplementary Dataset 20 [file 41467_2021_25709_MOESM23_ESM.xlsx]

## Sheet: ST24
Supplementary Data 20. Broad copy number alterations by chromosome arm
			RIG																																	HERBY
		Case_ID	2	5	6	9	12	14	15	19	20	22	21	23	24	25	26	27	28	29	30	31	32	33	34	42	43	RIG_vs_Control_Statistics								8	10	11	12	13	14	15	16	21	26	28	32	35	36
		Meth	pedRTK1	pedRTK1	pedRTK1	pedRTK1	pedRTK1	pedRTK1	pedRTK1	pedRTK1	pedRTK1	pedRTK1	pedRTK1	pedRTK2	pedRTK3	pedRTK4	pedRTK5	pedRTK6	pedRTK7	pedRTK8	pedRTK9	pedRTK10	pedRTK11	pedRTK12	pedRTK13	pedRTK14	pedRTK15									GBM-MES	DMG-K27	GBM-G34	DMG-K27	pedRTK I	GBM-MES	DMG-K27	GBM-MYCN	GBM-G34	GBM-G34	pedRTK I	DMG-K27	DMG-K27	GBM-G34
Order	Arm	# Genes	201985320183_R04C01	201985320183_R06C01	202277800069_R02C01	201985320183_R08C01	201985320186_R02C01	201985320186_R04C01	201985320186_R06C01	201985320195_R03C01	201985320195_R04C01	201985320195_R06C01	201985320195_R05C01	201985320195_R07C01	201985320195_R08C01	201985320212_R01C01	201985320212_R02C01	201985320212_R03C01	201985320212_R04C01	201985320212_R05C01	201985320212_R06C01	201985320212_R07C01	201985320212_R08C01	202242410101_R01C01	9274651081_R05C01	201465970009_R06C01	201532190202_R05C01	Amp frequency	Amp frequency score	Amp z-score	Amp q-value	Del frequency	Del frequency score	Del z-score	Del q-value	200406080065_R06C02	200394970035_R04C02	200275560155_R02C01	200275560157_R04C01	200275560163_R04C01	200394970035_R05C02	200325530126_R05C02	200394970095_R05C01	200397870013_R06C02	200325530131_R01C01	200362700238_R03C01	200325530131_R03C01	200325530131_R04C01	200325530131_R05C01
1	1p	2121	0	-0.006	0	-0.41	-0.771	-0.432	-0.343	0	-0.353	0	0.004	0	0	-0.42	-0.395	0	0	0.204	-0.331	0	-0.298	0	0	-0.436	0	0.04	0.07	-0.0729	0.928	0.4	0.42	6.56	5.32e-10	0.461	0	0	0	0	0	0	0.556	0	0	0	0	0	0
2	1q	1955	0	0.258	0	0.413	1.521	0.53	0	0	-0.353	0	0.307	0.249	0	0.256	0.296	0	0	0.204	0.258	0	0.457	0	0.298	0.435	0	0.52	0.54	8.86	0	0.04	0.08	0.145	0.835	0.461	0.442	0	0	0	0	0	0.556	0	0	0	0	0	0.341
3	2p	924	0	0	0	0	0	0	0	0	0	0	0	0	0	0	0	0	0	0	0.255	0	0	0	0	0	0	0.04	0.04	-0.718	0.928	0	0	-1.43	0.928	0.417	0	0	0	0	0	0	0.549	0	0	0	0	0	0
4	2q	1556	0	0	0	0	0	0	0	0	0	0	0	0	0	0	0	0	0	0	0	0	0	0	0	0	0	0	0	-1.42	0.928	0	0	-1.42	0.928	0.417	0	0	0	0	0	0	0.549	0	0	0	0	0	0
5	3p	1062	0	0	0	0	0	0.336	0.289	0	-0.319	0	0	0	0	0	0	0	0	0	0	0	0	0	0	0	0	0.08	0.08	0.1	0.928	0.04	0.04	-0.615	0.928	0.444	0	0	0	0	0	0	0	0	0	0	0	0.362	0
6	3q	1139	0	0	0	0	0	0.336	0.289	0	0	0	0	0.256	0	0	0	0	0	0	0	0	0	0	0	0	0	0.12	0.12	0.798	0.928	0	0	-1.36	0.928	0.444	0	0	0	0	0	0	0	0	0	0	0	0	0
7	4p	489	0	0	0	0	-0.736	-0.357	0	0	0	0	0	0	0	-0.425	0	0.202	0	0	0	0	0	0	0	0	-0.205	0.04	0.05	-0.564	0.928	0.16	0.17	1.53	0.183	0	0	0	0	0	0	0	0	0	-0.407	0	0	0	0
8	4q	1049	0	0	0	0	-0.736	0	0	0	0	0	0	0	0	-0.591	0	0	-0.277	0	0	0	0	-0.432	0	0	-0.205	0	0	-1.3	0.928	0.2	0.2	2.28	0.0506	0	0	-0.315	0	0	0	0	0	-0.381	-0.407	0	0	0	0
9	5p	270	0	0	0	0	0	0.282	0	0.218	0	0	0	0	0	0	0	0	0	0	0	0	0	0	0	0	0	0.08	0.08	-0.0466	0.928	0	0	-1.44	0.928	0	0	0	-0.375	0	0	0	0	0	0	0	0	0	0
10	5q	1427	0	0	-0.484	0	0	0.282	0	0	0	0	0	0	-0.387	0	0	0	0	0	0	0	0	-0.425	0	-0.397	0	0.04	0.05	-0.486	0.928	0.16	0.17	1.69	0.167	0	0	0	-0.375	0	0	0	0	0	0	0	0	0	0
11	6p	1173	0	0	-0.554	0	0	-0.346	0	0	0	0	-0.219	0	0	0	0	0	0	0	0	0.221	0	0	0	0	-0.217	0.04	0.05	-0.508	0.928	0.16	0.17	1.64	0.167	0	0	0	0	0	0	0	0	0	0	0	0	0	0
12	6q	839	0	0	-0.554	0	0	-0.346	-0.58	0	0	0	-0.219	-0.523	0	0	0	-0.589	0	-0.519	0	0.221	0	0	0	0	-0.217	0.04	0.06	-0.311	0.928	0.32	0.33	4.61	1.9e-05	0	0	0	0	0	0	0	0	0	0	0	0	0	0
13	7p	641	0	0	0	0	0	0	0	0	0	0	0	0	0	-0.255	0	0	0	0	0	0	0	0	0	0	0	0	0	-1.45	0.928	0.04	0.04	-0.742	0.928	0.452	0	0	0	0	0.236	-0.229	0.54	0	0	0.282	0	0	0.523
14	7q	1277	0	0	0	0	0	-0.487	0	0	0	0	0	0	0	0	0	0	0	0	0	0	0	0	0	0	0	0	0	-1.41	0.928	0.04	0.04	-0.687	0.928	0.452	0	0	0	0	0.236	0	0.54	0	0	0	0	0	0.523
15	8p	580	0	0	0	0	-0.678	0.231	0.4	0	0	0	0	0	0	0	0	0	0	0	0	0	0	-0.256	0	0	0	0.08	0.09	0.11	0.928	0.08	0.09	0.11	0.835	0	0	-0.489	0	0	0	0	0	0	0	0	0	0	0
15	8q	859	0	0	0	0	-0.678	0.231	0.4	0	0	0	0	0	0	0	0	0	0	0	0	0	0	-0.256	0	0	0	0.08	0.09	0.141	0.928	0.08	0.09	0.141	0.835	0	0	0	0	0	0	0	0	0	0	0	0	0	0
16	9p	422	0	0	-0.363	0	-0.507	0	0	0	0.235	0	0	0	-0.335	0	0	-0.445	0	0	0	0	0	0	0	0	0	0.04	0.05	-0.57	0.928	0.16	0.17	1.52	0.183	0.413	0	-0.539	0	0	0	0	0	0	-0.583	0	0	0	0
16	9q	1113	0	0	0	0	0.433	0	0	0	0.235	0	0	0	0	0	0	0	0	0	0	0	0	0	0	0	0	0.08	0.08	0.0461	0.928	0	0	-1.39	0.928	0.413	0	0.418	0	0	0	0	0.532	0	0	0	0	0.336	0
17	10p	409	0	0	0	0	0	0	-0.232	0.216	0	0	0	0	-0.215	0	-0.423	0	0	0	0	0	0	0	0	0	0	0.04	0.05	-0.621	0.928	0.12	0.12	0.774	0.512	0	0	0	0	0	0	0	0	0	0	0	0	0	-0.328
18	10q	1268	0	0	-0.301	0	0	0	-0.232	0	0	0	0	0	0	-0.431	-0.423	0	-0.399	0	-0.365	0	0	0	0	-0.269	-0.261	0	0	-1.19	0.928	0.32	0.32	4.58	1.9e-05	0	0	0	0	0	0	0	0	0	0	0	0	0	-0.328
19	11p	862	0	-0.326	-0.364	0	0	0	0	0	-0.319	0	0	0	0	0	0	-0.297	0	0	-0.305	0	0	-0.317	0	0	0	0	0	-1.28	0.928	0.24	0.24	2.98	0.00815	0	0	0	0	0	0	0	0.551	0	0	0	-0.321	0	0
20	11q	1515	0	-0.326	0	0	0	0	0	0	-0.301	0	0	0	0	0	0	0	0	0	-0.305	0	0	-0.317	0	-0.45	0	0	0	-1.27	0.928	0.2	0.2	2.37	0.0447	0	0	0	0	0	0	0	0.551	0	0	0	0	0	0
21	12p	575	0	0	0	0	0	0.383	0	0	0	0	0	0.294	0	0	0	0	0	-0.455	0	0.329	0	0.74	0	0	0	0.16	0.17	1.55	0.928	0.04	0.05	-0.557	0.928	0	0	0	0	0	0.364	0	0	0.403	0	0	0	0	0
22	12q	1447	0	0	0	0	0	0.383	0	0	0	0	0	0.294	0	0	0	0	0	-0.226	0	0.329	0	0	0	0	0	0.12	0.12	0.917	0.928	0.04	0.05	-0.534	0.928	0	0	0	0	0	0	0	0	0	0	0	0	0	0
23	13q	654	0	-0.372	-0.415	-0.472	-0.7	-0.329	0	0	-0.349	0	0	0	0	0	-0.443	-0.318	0	0	-0.347	0	-0.44	-0.114	0	-0.52	0	0	0	-1.11	0.928	0.44	0.44	6.62	5.32e-10	0	0	0	0	0	0	-0.294	0	0	-0.235	0	-0.585	0	-0.411
24	14q	1341	0	0	-0.411	0	-0.404	-0.366	0	0	-0.301	0	-0.45	0	0	0	0	0	0	0	-0.222	-0.369	-0.34	0	0	-0.515	0	0	0	-1.15	0.928	0.36	0.36	5.35	5.87e-07	0	0	-0.316	-0.36	0	0	0	0	0	0	0	0	0	0
25	15q	1355	0	0	0	0	0	-0.355	0	0	-0.336	0	-0.381	0	0.215	0	0	-0.345	0	0	0	0	-0.338	-0.41	0	0	0	0.04	0.05	-0.386	0.928	0.24	0.25	3.21	0.00437	0	0	0	0	0	0	0	0	0	0	0	0	0	0
26	16p	872	0	0	0	0	0	0	0	0	0	0	0	0	0	0	0	0	0	0	0	0	0	0	0	0	0	0	0	-1.46	0.928	0	0	-1.46	0.928	0	0	0	0	0	0	0	0.485	0	0	0	0	0	0
27	16q	702	0	0	0	0	0	0	-0.351	0	0	0	0	0	0	0	0	0	-0.334	0	0	0	0	0	0	0	-0.225	0	0	-1.38	0.928	0.12	0.12	0.738	0.512	0	0	0	0	0	0	0	0	0	0	0	0	0	0
28	17p	683	0	0	-0.379	0	0	0	0	0	0	0	0	0	0	0	0	0	0	-0.406	0	0	0	-0.395	0	-0.433	-0.298	0	0	-1.32	0.928	0.2	0.2	2.21	0.0544	0	0	0	0	0	0	0	0	0	0	0	0	0	0
29	17q	1592	0	0	0	0	0	0	0	0	0	0	0	0	0	0	0	0	0	0	0	0	0	0	0	0	0	0	0	-1.42	0.928	0	0	-1.42	0.928	0	0	0	0	0	0	0	0	0	0	0.234	0	0	0
30	18p	143	0	0	0	0	0	0.41	0	0	0	0	0	0	0	-0.27	0	0	0	0	-0.283	0	0	0	0	0	-0.248	0.04	0.05	-0.643	0.928	0.12	0.12	0.739	0.512	0.378	0	0	0	0	0.224	0	0	0	-0.226	0	0	-0.457	-0.381
31	18q	446	0	0	0	0	0	0.41	0	0	0	0	0	0	0	-0.27	0	0	0	0	-0.283	0	0	0	0	0	-0.507	0.04	0.05	-0.618	0.928	0.12	0.12	0.779	0.512	0.378	0	0	-0.278	0	0	0	0	0	-0.226	0	0	-0.457	-0.381
32	19p	995	0	0	0	0	0	0	0	0	0	0.277	0	0	0	0	0	0	0	0	0	0	0	0	0.288	0	0	0.08	0.08	0.0328	0.928	0	0	-1.4	0.928	0	0	0.219	0	0	0	0	0.373	0	0	0	0	0	0
33	19q	1709	0	0	0	0	0	0	0	0	0	0.277	0	0	0	0	0	0	0	0	0	0	0	0	0.288	-0.31	0	0.08	0.08	0.175	0.928	0.04	0.04	-0.559	0.928	0	0	-0.063	0	0	0	0	0.373	0	0	0	0	0	0
34	20p	355	0	0	-0.287	0	0	0.398	0	0	0	0	0	0	0	0.23	0	0	0	0	0	0	0	0	0	0	0.286	0.12	0.12	0.767	0.928	0.04	0.05	-0.626	0.928	0.44	0	0	0.215	0	0	0	0.535	0	0	0	0	-0.407	0.202
35	20q	753	0	0	0	0	0	0.398	0	0	-0.272	0	0	0	0	0.23	0	0	0	0	0	0	0	0	0	0	0.286	0.12	0.12	0.82	0.928	0.04	0.05	-0.593	0.928	0.44	0	0	0.215	0	0	0	0.535	0	0	0	0	0	0.202
36	21p	13	0	0	0	0	0	0	0	0	0	0	0	0	0	0	0	-0.216	0	0	0	0	0	0	0.236	0	-0.288	0.04	0.04	-0.702	0.928	0.08	0.08	-0.0135	0.879	0.36	0	0	0	0	0	0	0	0	0	0	0	0	0
37	21q	509	0	0	0	0	0	0	0.612	0	0	0	0	0	0	0	0	-0.216	0	0	0	0	0	0	0.236	0	-0.288	0.08	0.09	0.102	0.928	0.08	0.09	0.102	0.835	0.73	0	0	0	0	0	0	0	0	0	0	0	0	0
38	22q	921	0	0	-0.338	0	0	0.339	0	0	0	0	0	0.263	0	0	0	0	0	0	0	0	0	0	0	0	0	0.08	0.08	0.0847	0.928	0.04	0.04	-0.627	0.928	0	0	0	0	0	0	0	0	0	0	0	0	0	0.227
[truncated: 38 more columns]
