# Supplementary material for: Comprehensive molecular characterization of pediatric radiation-induced high-grade glioma
Source: Nat Commun. 2021 Sep 20;12:5531. doi: 10.1038/s41467-021-25709-x (PMC8452624; doi:10.1038/s41467-021-25709-x)
Supplement: Supplementary file 25 — Source Data [file 41467_2021_25709_MOESM25_ESM.xlsx]

## Sheet: Figure 1a
Figure 1a
Patient Characteristics	Subgroup	N	Median (range) or Frequency
Initial Radiotherapy Extent	CSI	9	0.28
	Cranial	6	0.18
	Focal	9	0.28
	TBI	1	0.03
	Unknown	7	0.22

## Sheet: Figure 1b
Figure 1b
Case_ID	Patient	Sample	Age at 2nd Cancer	Latency
Case_01	1	1	-	-
Case_02	1	1	23.7667	9.48219
Case_05	1	1	15.9833	12.4274
Case_06	1	1	13	6.1
Case_07	1	1	-	-
Case_08	1	1	-	-
Case_09	1	1	-	-
Case_11	1	1	13.3639	13.2137
Case_12	1	1	16.7028	13.2575
Case_13	1	1	3.54167	3.20274
Case_14	1	1	9.73889	8.26575
Case_15	1	1	19.7333	7.33425
Case_16	1	1	13.1333	7.29589
Case_18	1	1	18.1389	7.97534
Case_19	1	1	10.7278	2.74247
Case_20	1	1	19	4.26849
Case_21	1	1	14	7
Case_22	1	1	12	-
Case_23	1	1	11	4
Case_24	1	1	23	13.4247
Case_25	1	1	23	12
Case_26	1	1	16	13
Case_27	1	1	11	7
Case_28	1	1	26	7
Case_29	1	1	11	4
Case_30	1	1	12	10
Case_31	1	1	12	7
Case_32	1	1	20	-
Case_33	1	1	17	10
Case_34	1	1	13.7972	7.8411
Case_42	1	1	-	23
Case_43	1	1	13	11

## Sheet: Figure 1c
Figure 1c
Case_ID	Patient	Dead	Fail	TTP	TTD	TTD2
Case_01	1	-	-	-	-	-
Case_02	1	1	0	12.1382	10.4932	12.1382
Case_05	1	1	0	5.49342	12.8849	5.49342
Case_06	1	1	1	0.1	-	0.1
Case_07	1	-	-	-	-	-
Case_08	1	-	-	-	-	-
Case_09	1	-	-	-	-	-
Case_11	1	1	1	60.5263	26.6575	161.414
Case_12	1	1	1	7.00658	14.0466	9.47368
Case_13	1	1	1	1.11842	3.51781	3.78289
Case_14	1	1	1	23.8158	10.3288	24.7697
Case_15	1	1	0	9.90132	8.23014	10.7566
Case_16	1	1	1	5.78947	7.96164	7.99342
Case_18	1	1	1	28.9803	10.389	28.9803
Case_19	1	1	1	26.7105	5.58082	34.0789
Case_20	1	-	-	-	-	-
Case_21	1	1	1	5	-	5
Case_22	1	1	1	6	-	1
Case_23	1	1	1	5	-	5
Case_24	1	1	0	5.03289	13.8438	5.03289
Case_25	1	1	1	0.361842	-	0.361842
Case_26	1	1	1	8	-	8
Case_27	1	1	1	4	-	4
Case_28	1	1	1	9	-	9
Case_29	1	1	1	2	-	2
Case_30	1	1	1	4	-	4
Case_31	1	1	1	15	-	15
Case_32	1	1	1	26	-	26
Case_33	1	1	1	5	-	5
Case_34	1	1	0	138.421	19.3699	138.421
Case_42	1	-	-	-	-	-
Case_43	1	1	1	0.7	-	0.7

## Sheet: Figure 3d
Figure 3d
Case ID	Sample	Total SV#	affected chromosome	intra-chromosome SV# in affected chr	osscilating CNA	Clustering of breakpoints (p < 0.001 suggests yes)	Randomness of segment order (p > 0.001 suggests yes)	Randomness of segment orientation (p > 0.001 suggests yes)	chromothripsis (at least 2 yes's)	After review
Case_21	SJHGG056936_D1_G1	21	chr13, chr14, chrX	3, 3, 3	no	NA	NA	NA	NO	NO
Case_23	SJHGG056937_D1_G1	36	chr5	6	no	no (p = 0.02125)	no ( p < 0.001)	yes (p = 0.1543)	NO	NO
Case_24	SJHGG056938_D1_G1	364	chr1	22	yes	yes (p = 1.005e-06)	no ( p < 0.001)	yes (p = 0.2915)	YES	YES
Case_24	SJHGG056938_D1_G1	364	chr2	34	yes	yes (p = 0)	no ( p < 0.001)	yes (p = 0.265)	YES
Case_24	SJHGG056938_D1_G1	364	chr7	25	yes	yes (p = 8.554e-13)	no ( p < 0.001)	yes (p = 0.965)	YES
Case_24	SJHGG056938_D1_G1	364	chr12	83	yes	yes (p = 0)	no ( p < 0.001)	yes (p = 0.815)	YES
Case_27	SJHGG056939_D1_G1	141	chr5	20	yes	yes (p = 5.896e-12)	no ( p < 0.001)	yes (p = 0.3021)	YES	YES
Case_27	SJHGG056939_D1_G1	141	chr8	13	no	yes (p = 1.621e-14)	no ( p < 0.001)	yes (p = 1)	YES
Case_27	SJHGG056939_D1_G1	141	chr19	10	yes	no (p = 0.01593)	no ( p < 0.001)	yes (p = 0.1788)	YES
Case_28	SJHGG056940_D1_G1	60	chr4	8	yes	yes (p = 5.503e-08)	yes (p = 0.093)	yes (p = 0.1934)	YES	YES
Case_29	SJHGG056941_D1_G1	77	chr4	10	yes	yes (p = 3.494e-08)	no ( p < 0.001)	yes (p = 1)	YES	YES
Case_29	SJHGG056941_D1_G1	77	chr12	21	yes	yes (p = 2.144e-06)	no ( p < 0.001)	yes (p = 0.3453)	YES
Case_30	SJHGG056942_D1_G1	20	chr4	8	yes	no (p = 0.06261)	yes (p = 0.109)	yes (p = 0.46)	YES	YES (low-confidence)
Case_31	SJHGG056943_D1_G1	89	chr1	11	no	yes (p = 1.144e-09)	no ( p < 0.001)	yes (p = 0.7885)	YES	YES (low-confidence)
Case_31	SJHGG056943_D1_G1	89	chr3	17	no	yes (p = 8.16e-12)	no ( p < 0.001)	yes (p = 1)	YES
Case_32	SJHGG056944_D1_G1	31	chr10	5	fractured genome	no (p = 0.004304)	no ( p < 0.001)	yes (p = 0.6094)	NO	YES (fractured genome)
Case_33	SJHGG056945_D1_G1	125	chr4	13	yes	yes (p = 7.603e-08)	no ( p < 0.001)	yes (p = 0.1725)	YES	YES
Case_33	SJHGG056945_D1_G1	125	chr8	15	yes	no (p = 0.01021)	no ( p < 0.001)	yes (p = 0.6301)	NO
Case_33	SJHGG056945_D1_G1	125	chr12	29	yes	yes (p = 0)	no ( p < 0.001)	yes (p = 0.0493)	YES
Case_33	SJHGG056945_D1_G1	125	chr13	13	yes	yes (p = 4.499e-06)	no ( p < 0.001)	yes (p = 0.82)	YES
Case_12	SJHGG010	22	chr4, chr7	3, 3	yes for chr4	NA	NA	NA	NO	NO
Case_34	SJHGG012	10	chr2	2	no	NA	NA	NA	NO	NO
NA because of low SV#
COMPARED TO NG2014 Cohort
Type	chromothripsis	total WGS	fraction	one-sided FET comparing to RIG
NBS-HGG	5	15	0.333333	p = 0.09064
DIPG	6	20	0.3	p = 0.04864
NBS-HGG+DIPG	11	35	0.314286	p = 0.03612
RIG	8	12	0.666667
*3 RT samples removed from samples of NG2014 (3 RT: SJHGG010, SJHGG012, SJHGG027)
*4 Relapse samples removed from NBS-HGG group (SJHGG019_S, SJHGG024_R, SJHGG033_R, SJHGG112_R)

## Sheet: Figure 4
Data used to construct Figure 4 are in Supplementary Tables 5, 7, 8, 10, 11, 12 and 15
Type	Total SV / Patient	Patient N
No Chromothripsis	19.5	4
Chromothripsis	185.625	8

## Sheet: Figure 5a
Figure 5a
Input Data
sample	LINC00520	OPALIN	UNC5A	DLX5	DLX6-AS1	SV2B	COL23A1	NTSR2	CHRNA1	RBFOX3	CRH	LOC283387	KISS1R	TMEM125	SIX6	NOS1	RPS4Y1	KDM5D	IGH /// IGHA1 /// IGHA2	PYGM	IGHG1 /// IGHG2 /// IGHM /// IGHV4-31	GJB6	CNDP1	CLIC6	NPY	PNOC	PTH2R	DKK1	ARX	CCK	DAZ1 /// DAZ2 /// DAZ3 /// DAZ4	TKTL1	KLK6	DLK1	LOC100506453 /// LOC389906 /// LOC441528 /// LOC729162	CYP27B1	PRAME	ST8SIA2	PAX3	HOXC9	PI3	LINC00645	NELL1	CHRNA9	CSN1S1	CDH18	MAB21L2	DDX3Y	DLX2
R_13	1.23562	1.47574	1.31123	1.8398	1.88929	1.77519	1.85894	1.769	1.86026	1.75049	2.19457	1.67069	4.49287	1.77679	6.47485	1.54636	9.25929	2.08328	3.06177	1.85553	2.33529	2.29867	5.02382	2.28222	2.11949	2.11578	1.8874	1.86469	1.85474	2.14806	2.83801	2.16262	3.15165	1.83663	3.30279	2.05708	10.8761	1.80444	2.1952	7.145	1.90414	2.17792	2.14442	6.3402	2.52259	1.76504	2.29697	7.1203	2.60663
R_12	3.98553	1.57843	6.01718	1.87922	2.12477	4.24264	1.92649	3.77473	1.92875	4.27284	2.3187	1.7382	4.89513	5.19047	8.97511	1.75798	13.439	8.84118	2.39071	1.82806	2.11662	2.50371	9.79891	1.80092	6.95665	5.66246	5.65939	1.92745	1.92744	5.8807	11.8807	2.47196	7.95199	4.18954	6.67455	2.14875	8.3249	1.88411	2.32585	1.75794	1.98462	5.74321	2.22236	2.19592	12.2976	1.85112	2.41033	11.5685	2.76724
R_145	1.23819	1.48745	1.32176	1.81109	1.91424	1.82358	1.86197	1.79121	1.87306	1.77149	2.23224	1.68725	3.78337	1.76774	9.45974	1.58935	13.7554	8.81439	2.30045	2.06561	2.29513	2.3178	9.59549	1.9844	2.14148	2.13699	1.87989	6.65636	1.85906	2.08876	10.7385	2.17026	8.03245	10.6993	4.13132	2.07762	2.49069	1.82581	7.97253	6.14885	1.93313	2.21413	2.15707	10.0262	2.56179	1.78643	2.29276	11.1951	2.62588
R_390	1.23861	2.60529	1.32732	1.81862	1.93627	1.78039	1.85384	1.81911	7.56689	1.76629	2.20274	1.67661	1.79825	8.1	2.00563	1.59236	13.2189	8.98577	3.38885	2.06098	2.26512	2.30536	10.1676	2.43513	2.12755	2.1096	1.93316	2.60946	1.87127	2.15387	13.4003	4.58017	9.21181	6.15942	1.4326	2.41591	2.38906	7.64402	7.88845	7.36142	1.90321	2.186	2.39208	2.08587	2.52837	1.76694	2.25095	10.7163	2.65008
R_478	7.85913	1.60963	1.38027	1.90373	2.0998	1.85227	1.93729	1.84941	1.945	1.84607	2.34192	1.75938	1.8702	1.83599	8.21902	1.79423	2.32449	1.70643	2.47474	1.84109	2.37233	2.41223	5.42744	1.82068	2.22728	2.23455	1.97186	3.62831	1.93452	2.20042	3.11219	2.61087	4.06891	5.56227	1.5266	2.13586	2.55234	1.92838	7.29566	6.30142	2.02018	2.34295	2.24209	2.22711	8.18509	1.86518	2.43849	2.58403	2.79801
R_481	1.60116	1.52992	1.3613	1.86154	1.99263	1.83316	1.90757	1.82549	1.91923	1.814	2.27887	1.72758	1.84528	1.80169	7.72638	1.63126	2.15816	1.67538	2.37188	1.83269	2.32128	2.35721	1.82425	1.73418	2.1969	3.01113	3.80577	2.39954	1.90481	3.8258	2.92274	2.25345	1.94461	4.22649	5.46462	2.44751	9.12706	5.57323	2.28244	1.72526	1.96654	2.79997	2.20649	4.22841	3.77902	1.82727	2.41698	2.4678	2.69984
R_496	5.44992	1.54493	5.53157	1.87166	2.04326	1.82041	1.93868	1.81962	1.90539	1.81705	2.29365	1.72605	1.84136	1.80193	4.07688	1.7502	11.8137	2.35112	2.37051	1.81147	2.31648	2.37381	1.83927	1.78322	2.19885	2.38851	1.9258	2.35688	1.90342	2.18642	3.03722	2.58213	2.62646	9.88177	3.9001	2.10294	9.7576	1.86946	7.99497	5.93785	1.97158	2.31845	2.20159	2.17558	8.10619	1.82587	2.39069	5.9626	2.70742
R_600	1.22713	1.46478	2.27297	1.7862	1.87673	1.76721	1.83973	1.75782	1.82689	1.73968	2.16903	1.66362	3.38642	3.69705	2.91742	3.2538	2.77732	1.7624	2.31887	1.8509	2.58747	2.2691	9.69663	1.91875	2.09823	2.09073	2.68148	2.87437	1.8917	2.059	2.75222	2.85402	7.5934	6.73663	4.69783	2.06597	9.04951	1.77933	2.60965	7.3128	1.89573	2.35206	2.14158	2.07412	2.40538	1.7511	2.24434	2.52844	2.59913
R_868	1.23345	1.46933	6.88861	1.79527	1.91114	1.7727	1.84043	1.77944	1.85604	1.752	2.21466	13.1318	8.95534	1.75266	1.92349	2.46977	2.33978	1.61933	2.36984	1.68614	2.26673	2.30441	8.8767	1.91408	2.11138	2.11977	1.86217	1.89293	1.85302	2.07785	2.82367	2.14868	6.64792	11.7061	6.20822	9.86965	2.47608	3.04004	2.09778	1.67587	1.90679	5.67211	2.14166	9.58205	2.53148	1.76063	2.25111	2.39899	2.61859
R_889	1.23318	1.58788	1.31161	1.81255	4.81202	1.7778	1.85083	1.78454	1.86862	1.7559	2.22104	1.67802	7.78118	6.95399	3.58524	1.56088	13.7408	8.59392	2.32143	1.65792	2.33853	2.30758	9.54225	1.68302	9.06263	2.1224	7.38067	2.20369	3.31549	2.15436	12.2821	2.16909	8.50463	1.84607	2.2861	2.06822	11.6761	6.34216	2.1012	6.72683	1.91657	10.5701	2.03195	2.12528	2.50057	1.76575	2.2981	10.9745	6.71953
R_910	1.23418	1.48796	1.42475	1.82345	1.92462	1.89392	1.8712	1.78276	1.91135	1.82198	2.24514	1.68473	1.86093	1.77352	7.40712	1.61708	12.465	8.41194	2.33221	1.78326	2.42646	2.36765	3.77255	1.69318	2.14689	2.14505	2.17104	3.36943	1.86616	2.11558	3.06549	2.94754	1.90401	10.1931	4.30685	2.17621	9.07168	1.86177	8.71251	7.56811	1.93021	5.30156	9.08996	2.14965	2.64958	1.85614	2.3487	10.5265	2.7085
R_933	1.24284	1.67016	4.99238	1.82515	2.00032	1.97582	1.87492	2.01008	1.87499	2.24981	2.2531	1.69314	1.87044	2.06256	9.04476	1.68353	13.3911	8.52311	2.49988	1.72012	2.68333	4.80821	6.30926	2.4456	5.90889	2.2065	10.5051	4.18652	2.1404	4.76199	14.4654	6.45941	4.50414	1.87746	3.27501	2.07332	11.7306	1.84864	2.25735	1.72012	1.93775	2.24122	2.16464	2.12036	2.59485	4.47309	2.31878	11.2106	2.66318
R_993	1.2304	1.46469	1.2785	1.80222	2.8228	2.75248	1.82903	1.78657	5.53329	1.8177	2.19438	2.61514	8.68301	1.75128	1.89087	1.55385	13.0605	8.57433	2.53783	1.97232	8.4522	2.30653	7.77493	8.20741	3.17308	3.76892	6.34	2.60209	1.90113	2.05876	8.01166	8.31582	7.80543	8.02125	2.41905	9.47788	9.03921	2.52536	8.85263	4.93313	1.87982	6.33161	2.13823	8.81402	2.50294	1.75734	2.22211	11.5895	7.91482
G_57	1.21317	1.44882	7.78485	1.76604	1.85375	1.75041	1.839	1.80046	1.81574	3.08996	2.1514	1.6385	2.34217	1.83725	1.82693	1.51897	2.27809	1.59538	2.32225	1.76428	2.22415	2.28703	1.86628	8.6993	2.09018	2.23254	1.96154	5.11743	1.80403	2.0206	2.73977	9.78733	2.76433	14.0445	5.76934	2.27288	8.30089	1.7612	10.4243	1.65149	1.85845	10.6736	8.8507	5.33195	3.14	1.73765	8.40874	2.35757	2.54791
G_89	1.22044	7.15751	5.29362	1.79951	1.99774	2.36889	1.82513	8.80871	1.82772	3.39022	2.19912	1.65739	2.40632	1.73231	1.86342	6.28138	2.09505	1.60545	2.31247	3.94646	2.78892	3.09072	6.20333	1.66462	2.10024	2.10666	1.84629	7.47872	1.8427	5.4177	2.85868	2.2978	2.03621	3.29684	1.64193	2.04362	2.36864	1.90743	2.18978	1.67614	1.88362	5.70877	2.13009	2.06491	2.53054	1.7532	2.24009	2.64826	2.58912
G_98	1.24214	1.96705	6.26277	1.80954	1.91482	8.64794	11.5122	6.03198	1.86493	3.62258	6.99863	1.68259	4.31425	3.98172	1.90174	3.4672	2.35715	1.63397	2.38229	2.87511	2.27976	7.51126	10.8222	1.99095	2.137	4.85763	3.14412	3.12558	1.8587	8.78236	2.88217	2.23779	7.9008	1.97336	1.24857	2.06573	4.26616	1.82885	4.69979	1.69016	1.92481	2.5131	6.70343	11.0402	2.56862	7.47039	8.21182	2.42117	2.67333
G_271	8.16609	1.54439	1.36306	1.88292	2.07911	3.5839	2.17334	1.83505	1.92625	4.04411	2.31324	1.74184	1.85121	1.8143	1.96373	1.76611	13.2182	9.18449	12.5495	1.82527	12.097	2.39112	1.82937	3.29613	2.20648	2.20074	1.94474	10.1291	1.91751	2.20461	3.0487	2.44988	1.96408	1.93456	1.38899	2.33961	7.22668	1.90989	2.3271	2.54801	2.00004	2.30973	2.97697	11.3145	2.70832	1.83047	2.6176	11.2977	6.87537
G_281	7.68508	1.58729	1.39124	1.9315	2.29504	7.34024	1.97892	1.85845	1.97167	1.87905	2.36365	1.89057	1.88573	1.8544	2.02994	1.75403	2.31504	1.72177	10.0062	1.85004	12.2019	2.45185	4.20394	1.78063	4.60305	2.31199	2.02676	10.8677	7.47029	2.26268	3.26728	2.61473	2.08673	2.08673	1.31964	2.27989	2.48285	2.11515	2.46644	1.80452	2.47829	2.40136	2.32746	10.3349	2.92022	1.89501	2.59084	2.73739	2.89379
G_309	1.37225	1.65916	1.45499	1.93138	5.5904	1.86675	1.97552	1.85594	1.96403	1.87453	9.02182	1.77787	1.88693	1.89737	2.01261	1.75366	2.80288	1.89891	2.46332	1.89992	2.83133	2.44174	1.86907	1.84477	7.17912	10.9469	10.3567	2.49403	3.75031	2.27122	3.22742	2.60879	2.00349	2.03643	3.6989	3.55314	2.56113	2.07226	2.40714	1.79184	2.06721	3.15347	9.6271	2.2626	2.82948	1.85647	2.47345	3.016	3.55702
G_391	4.53079	1.64475	1.38272	1.91257	2.10533	1.85511	1.94696	1.84957	1.96369	1.86983	2.34816	1.77009	1.87641	1.84311	2.0115	1.74432	2.21237	1.88921	2.4554	1.84316	2.35042	2.43882	1.89001	1.77062	2.2405	2.27941	2.00046	2.24869	1.94945	2.2507	3.19847	2.60843	1.99746	6.48409	1.8371	4.42219	3.24194	1.90559	2.38968	1.78052	2.58746	2.3607	2.24906	2.33944	2.90956	1.88003	2.62015	2.6627	2.87746
G_434	1.79431	1.64855	1.40459	1.93672	2.12584	1.87571	1.97345	7.63965	1.9727	1.885	2.36576	1.77721	1.89496	1.85729	2.01945	1.85742	2.20058	1.73241	2.45561	1.86807	2.37228	2.4875	1.91831	1.79139	2.26014	2.45932	8.09246	1.99543	1.96307	8.64912	3.12007	4.11487	2.01602	8.28457	1.50819	2.17177	2.57781	1.92722	11.468	1.79502	2.054	11.4923	2.25523	2.25759	2.80544	7.20642	8.55297	2.63415	2.83663
G_637	3.06782	1.535	1.36164	7.91356	9.90931	1.82985	1.91569	1.83152	1.91401	1.81529	2.30091	1.72731	1.84904	1.80623	1.95939	1.71824	2.15975	1.68027	2.44571	1.82349	7.48909	2.38102	1.82077	2.76775	2.20473	6.72551	1.93076	2.33973	6.32129	2.5321	2.97723	2.33096	1.94684	1.99939	6.92468	2.68618	5.12551	5.30604	2.30659	6.62916	1.9731	9.6969	2.21181	3.38724	2.66278	1.83136	2.36359	2.76412	13.4605
G_668	1.21012	1.43952	1.28196	7.65807	9.50526	8.22451	1.81004	1.89631	4.61084	3.37709	2.11509	1.62864	1.78621	1.70633	1.87064	5.33482	1.99591	1.59044	6.16457	1.9978	6.67733	2.29229	1.73159	1.91521	9.94369	2.09093	1.84155	10.4253	9.33528	2.02572	2.69644	6.88051	1.83805	8.62497	7.16812	2.17752	2.45139	7.46208	9.7615	2.40796	1.84546	2.1182	4.67449	7.52961	2.42503	1.71948	2.1977	2.26808	8.82789
G_678_1	2.78061	1.50652	1.32682	1.84071	1.99635	8.17784	1.89144	1.81029	1.88804	10.2113	2.25372	1.70668	1.82419	1.78481	1.92365	1.69168	2.13762	1.65445	15.3766	2.07096	14.3925	2.33652	2.51367	3.59855	2.40412	2.64463	1.90277	13.1543	2.45625	2.12137	2.90185	2.24913	1.92349	1.86448	1.45778	2.0986	3.17235	1.85093	2.25642	1.71536	1.99885	2.23061	2.18457	12.5534	2.59942	1.80886	2.36706	2.4409	2.67412
G_678_2	2.30326	1.50912	1.3368	1.83784	2.04252	10.7986	1.92306	1.80856	1.88163	11.1334	2.26446	1.71675	1.87853	1.78719	1.92906	1.75379	2.13525	1.81197	12.8336	4.40098	12.4766	2.3411	1.80011	5.91566	2.17049	2.15566	1.90084	12.6399	3.13192	2.15655	2.92883	2.31896	1.91888	1.86155	1.26901	2.20191	2.50528	1.8546	2.55129	1.71102	2.12415	2.25136	2.1811	11.6259	2.62425	1.80194	2.32115	2.4608	2.78146
G_834	1.26383	1.52202	3.30185	1.87002	1.97952	1.82758	6.52735	1.82011	1.91425	4.40795	2.30137	1.72472	1.84145	1.79803	1.95363	1.75256	2.44234	1.67449	2.44344	1.81046	2.38374	2.38307	1.97505	4.32142	2.20315	2.1976	8.94476	5.36732	1.89702	2.30605	3.03951	10.2091	2.19801	3.59644	1.27887	2.09925	2.52108	1.81958	10.6538	1.73566	1.97187	7.31582	5.75598	2.1941	2.71421	4.08219	4.17467	2.55427	2.72699
G_873	1.24694	1.49441	1.31795	5.4676	3.851	1.79315	8.92923	1.79251	5.22769	1.78142	2.24585	1.69434	4.50265	1.76799	1.92267	1.74337	12.814	9.0346	10.4885	12.3133	12.6387	2.32232	6.70509	8.81266	2.15775	2.14947	1.88241	2.72331	6.45973	2.14175	2.89324	2.57518	1.90282	13.3582	1.43371	2.07097	2.48209	1.84068	2.3399	2.21416	1.94544	2.21485	2.04849	2.12542	2.58529	1.78382	2.29039	11.7818	6.38533
G_905	1.25574	1.49665	1.31889	1.82352	1.93124	10.8876	8.3142	1.79581	1.87605	8.34095	2.24733	1.69204	3.0251	1.78156	1.9144	1.61792	2.37479	1.65032	6.30027	2.11077	10.5644	3.23531	1.78756	3.10709	2.14955	2.15049	1.88337	11.8387	1.8633	2.14575	2.86372	2.1769	1.92877	1.85535	1.26075	2.15537	2.50059	1.80274	2.13048	1.70605	8.75196	2.22566	2.17682	12.6408	2.57536	1.79549	2.31624	2.43505	2.63244
G_954	1.27118	1.52605	1.3509	1.87295	1.98183	2.10064	1.92025	1.83258	1.92611	1.83876	2.30706	1.73624	1.84655	1.81075	3.01531	2.25547	13.0914	9.28039	2.42552	1.79673	2.35066	2.39288	4.80077	7.38459	8.74644	2.19841	2.02055	3.78592	1.92528	2.28681	4.3544	2.37959	2.01311	8.75992	1.62643	2.14786	9.631	7.38528	2.16436	4.06317	1.98824	2.29806	2.21428	2.20336	2.67522	1.8346	2.37867	11.5041	2.7241
G_1011_1	1.21012	1.43704	4.87427	1.75525	1.8158	1.73953	1.82949	1.74285	1.77994	1.7334	2.09978	1.65261	1.75962	1.68222	1.85994	1.6224	2.22716	1.71912	4.45891	1.98231	7.64849	2.24552	1.72571	8.89698	2.06574	2.11134	5.49692	2.40368	1.79248	1.97571	2.58902	2.24472	4.72576	10.7104	1.45007	2.03356	2.44746	1.77953	10.937	1.6347	1.84858	5.6222	2.05013	2.52815	2.36673	2.66935	9.89273	2.32551	2.40763
G_1011.X	1.2319	2.4139	1.40375	1.8036	1.93427	1.78231	1.85935	1.78412	1.84626	1.76039	2.22101	1.67462	1.85267	1.97181	1.90261	1.73778	2.34579	1.67006	2.33709	1.78225	2.2666	2.30991	4.26512	3.97518	2.12478	2.12483	5.78194	2.59767	1.85614	2.94633	2.93799	2.37957	7.34105	2.29279	2.37009	2.52079	8.97435	1.82387	11.5701	1.67648	1.90239	8.65167	2.15274	2.20163	2.59454	7.4604	8.16065	2.52728	2.65281
G_1051	1.24076	1.47757	1.33733	1.80103	1.89355	1.77969	1.86532	1.76959	1.84613	1.76573	2.19778	1.68342	7.07353	1.74724	1.86145	1.54647	2.11515	1.62712	2.38737	1.78983	2.27383	2.29002	1.76554	2.9488	2.12032	2.12346	1.84846	8.45193	1.82273	2.10229	2.80183	10.0023	1.87748	1.83926	1.25304	2.0767	2.38808	1.803	9.6045	7.42142	1.91684	2.17594	2.13894	3.05022	2.52253	1.76581	2.29969	2.40989	2.58415
G_1107	1.25514	1.49719	1.33303	1.82447	1.92897	1.79825	4.51848	1.80353	1.87529	1.79721	2.24775	1.69696	1.8745	1.77725	1.9089	1.74311	2.13081	1.64796	8.54394	1.80109	10.3615	2.32902	2.41823	1.70729	2.14749	2.15401	1.89421	8.61342	1.97048	2.10982	2.87382	2.18696	1.9151	11.5533	1.49387	2.07934	2.50119	1.8138	2.01209	1.70434	8.64563	9.09441	2.18034	8.50672	4.13	3.5542	2.28789	2.43249	2.63221
G_1145	1.21713	5.38952	9.04855	9.2393	11.0477	10.0688	2.31396	10.4412	4.27106	8.454	6.82799	1.63649	6.95634	3.44243	1.87014	3.18917	12.1092	8.41466	2.2936	6.65066	2.67061	10.813	8.69094	1.80273	8.95208	5.58173	4.29738	1.94442	10.3441	11.0765	2.68751	2.07302	5.2323	1.87093	6.41879	2.03658	10.2307	8.39126	2.12476	8.21509	1.79047	5.71056	8.56942	2.03262	2.40829	7.85413	2.20294	10.7929	13.0142
G_1196	1.22832	1.47907	1.29943	1.76699	1.85566	2.90688	3.75295	8.32192	1.84441	1.73689	2.18599	1.66785	1.77225	4.70236	1.8284	1.62266	12.1263	6.94458	2.31007	2.12598	2.46182	2.29807	8.28349	1.67332	2.09137	2.16448	4.86735	10.8642	1.80431	2.57981	9.4671	5.97195	6.8571	9.42125	1.23249	2.06503	12.0434	1.75984	2.48475	1.64117	2.64669	5.87841	2.09137	3.21586	2.47364	4.40395	2.94478	9.2145	2.55475
G_1201	1.23884	1.47391	1.31564	1.81212	1.91112	1.78057	7.66663	1.76429	1.85614	1.75901	2.21284	1.67305	2.05696	1.7382	1.89925	1.85506	2.32258	1.66646	10.0476	2.05297	10.4797	2.30655	1.76358	3.2602	6.28092	2.12296	1.86791	7.87177	1.83555	2.18613	2.87071	14.3611	1.88955	8.66343	1.24128	2.03635	2.47699	1.7992	9.76254	1.6733	2.1213	2.18172	2.14318	4.39782	2.55379	3.88466	9.53255	2.3921	2.60897
G_1293	1.2261	1.45499	1.29659	1.77379	1.8485	1.71539	1.82117	9.62677	1.80462	1.74634	2.14348	1.66882	1.77106	1.71779	1.87794	2.35805	2.26343	1.74173	8.59862	2.043	8.74512	8.08781	1.74741	6.18974	3.63811	2.08676	5.23786	3.03731	1.80179	3.45584	2.70482	7.12263	1.8488	6.27367	2.20291	2.0467	7.85425	4.73383	9.41698	1.63675	1.87433	2.13624	2.12558	2.02301	2.4219	3.3576	2.4029	2.38553	2.45635
A_10	9.80066	1.62733	3.19073	1.89225	2.48808	6.73417	6.44219	1.84678	13.0781	5.47895	7.3176	1.75189	1.85762	1.89244	2.15415	1.79191	11.7287	8.3175	2.43935	1.82608	2.33524	2.40227	4.31508	1.75345	6.16941	10.7856	1.95811	2.75895	6.14944	8.99276	3.14983	2.59793	2.06391	2.16408	1.29571	9.22775	2.53836	1.91611	2.33927	1.75614	2.00349	2.31212	2.2282	2.21602	2.74533	3.0833	2.85791	9.22557	2.81308
A_11	6.88826	6.69857	1.37036	1.89625	2.44721	3.59397	1.94189	2.07924	7.42429	2.43349	2.34284	1.78212	1.85896	8.90898	1.99479	8.92431	2.16627	1.73938	4.47939	9.17521	9.40831	2.45066	11.0461	1.81306	10.2779	2.24166	1.97114	2.64591	5.73953	4.4112	3.1431	8.35136	9.55788	5.36766	1.29852	6.78626	2.45723	1.89007	2.35705	1.75732	2.01658	2.3443	2.23207	2.22099	2.76661	1.93878	3.86625	3.21764	2.79979
A_12	10.1739	1.64766	1.38198	1.91358	2.59179	1.84871	1.95035	1.84059	1.97156	1.86492	2.34542	1.99937	1.87304	1.83857	9.21347	1.93165	12.2961	6.2005	2.45146	1.83393	2.34641	2.43326	1.91052	2.0415	5.65466	2.29379	1.97965	2.50069	2.00542	2.22251	11.0165	2.62341	1.99436	2.06991	1.30291	5.96917	11.2456	1.95997	2.58341	1.77614	2.03481	2.37937	2.32028	6.70562	3.01057	1.87125	2.51281	9.66699	2.91554
A_17	4.67023	1.49453	1.34093	7.81624	9.47997	1.85389	1.87079	3.1908	1.85956	1.77249	2.2322	1.69038	1.84674	1.76486	3.89459	1.73147	11.8131	8.54946	2.30161	6.32489	2.28039	2.31948	3.25194	1.75632	7.64453	2.13575	1.91267	2.28415	8.0819	2.08911	7.30687	10.1579	1.8999	1.92808	1.25527	9.61697	2.32027	1.82576	8.99271	3.56813	1.92452	2.40831	2.69513	2.14541	2.5634	1.78073	3.87439	10.2568	5.79822
A_56	3.67643	1.52446	7.96727	1.88047	4.31476	8.55635	1.89222	5.80119	7.34186	1.79934	2.26086	1.71005	11.5048	1.78673	1.92215	3.79873	11.9455	7.51901	8.37672	2.12677	8.19686	2.36419	1.80829	1.72549	5.21082	2.17413	1.9067	2.26522	4.34295	2.19112	2.88573	2.60326	1.93391	1.8825	1.28465	2.1712	2.34364	1.85428	2.94439	1.71859	1.95995	2.32565	2.19126	2.14338	2.59233	1.81924	5.17864	11.2594	9.44059
A_57	5.88502	1.51358	7.78291	1.84796	4.48875	1.81438	1.90089	1.81777	1.90272	1.8294	2.73282	1.71308	12.9352	1.79117	1.93302	1.69961	2.39012	1.66269	2.35584	2.11288	2.30877	2.35539	1.81051	1.76425	2.17727	2.25368	1.89488	2.28643	9.63913	2.1932	2.91249	2.59268	1.92606	1.87286	1.27864	3.74032	2.42494	1.8587	2.93816	1.71864	1.95369	2.25248	2.19427	7.70128	7.74974	1.80196	2.85612	2.45617	4.46885
A_441	1.21364	1.44668	2.1686	1.75802	1.83481	1.71773	7.45176	2.59319	1.81971	1.7376	2.17731	1.87249	9.89848	1.70698	1.87091	1.49285	2.25548	1.59701	2.34825	2.62949	2.21429	8.22536	1.72454	4.55095	2.11769	3.58807	1.81539	1.82334	8.26264	2.2255	2.67105	2.24933	1.84216	1.79633	1.22278	9.30586	2.45606	5.74247	5.41632	1.62977	6.75639	2.10274	9.29329	5.79486	2.3662	1.72306	8.99002	2.34667	3.85601
A_142	1.24785	1.49611	1.32371	1.8132	2.02979	1.78928	1.87181	1.79658	1.91954	1.77335	2.23882	1.68942	7.69415	4.77428	1.90821	1.74173	2.35672	1.63867	3.96464	2.09325	5.5817	2.31978	9.70884	1.69526	2.14776	2.14289	1.86304	2.44983	4.6351	2.09581	2.81962	2.20053	7.92897	1.84751	1.25501	2.74639	2.49243	1.79649	2.27996	1.67771	5.76119	2.21471	5.4526	10.7952	2.50704	1.79047	2.27868	2.42303	2.63735
A_214	1.2394	10.8791	9.67604	1.82104	6.22609	11.4212	3.33872	8.74959	1.85359	10.5628	5.52542	1.67812	5.59309	9.98993	1.88556	7.70618	2.87391	1.63185	2.32711	6.1993	2.27358	11.8769	12.4523	1.68897	9.49634	6.61339	8.63694	3.17073	9.04871	12.1093	2.78935	2.18697	10.7604	1.84058	1.42863	2.03715	2.48654	1.79085	2.10804	1.68401	1.92541	2.1885	9.55008	2.09441	2.5279	9.60597	2.29895	2.40808	7.26102
A_231	1.23271	9.17747	8.07739	1.80821	3.20635	8.39272	1.95056	7.48841	1.86998	8.26188	2.21988	1.66764	3.6403	9.78646	1.89425	5.00844	2.10526	1.61562	4.9579	6.90248	10.2733	12.6276	12.0717	1.82913	8.77113	3.27258	4.80477	4.14982	8.17178	9.48129	2.75425	4.07246	10.3084	1.82594	1.2393	2.06828	2.4738	2.66945	2.77596	1.90751	1.90553	2.67415	4.16316	6.27759	2.47533	6.35587	2.28628	2.38757	6.34649
A_313	1.2321	1.46555	7.41964	2.03054	5.94263	1.77029	1.84271	1.76266	1.83836	1.75687	2.20747	1.67514	11.0497	1.74143	1.86864	5.50756	12.7524	9.78142	7.91963	1.63517	9.22944	2.30214	2.85179	1.72559	2.13159	2.11652	1.84349	6.50634	7.08561	2.45482	2.83062	2.56418	1.87922	1.83702	1.23981	4.55156	2.47471	1.78578	2.27159	1.84274	9.97104	2.17235	3.95414	2.83518	2.51783	3.18532	2.50235	12.0686	4.35054
A_513	1.25345	1.4857	1.32299	1.84311	8.88774	1.78768	1.86221	1.78253	1.86475	1.77139	5.23508	1.68808	8.20765	1.76006	1.90712	1.67427	12.8613	9.36281	2.38604	1.68128	3.85145	2.31247	1.77527	1.6944	2.1526	2.45121	1.87856	1.87182	7.39361	2.0889	2.84844	2.55677	1.88155	1.91396	1.25371	2.07065	2.39863	1.85907	6.27861	2.45611	4.81743	2.21625	2.22146	8.79468	2.55796	1.7812	2.99926	12.1375	6.94338
A_532	1.22891	1.47029	3.93288	1.79322	1.86615	3.94134	3.3093	4.38232	1.84999	2.77383	2.21317	1.67052	8.96737	1.75279	1.90744	1.54809	2.16681	1.62001	2.36714	2.37663	2.26692	2.30578	2.85103	1.67703	3.29071	5.28081	1.85749	2.2678	7.83134	4.31073	2.76959	2.54416	1.90992	1.89412	1.24031	2.42349	2.47565	1.81129	4.17212	2.5995	1.91271	2.18209	2.43053	7.43369	2.45692	1.76738	2.27542	2.39455	3.04013
A_612	1.24664	1.48345	1.31942	1.8156	1.94589	5.43372	7.07702	1.77797	5.96522	5.47942	2.23135	1.68597	1.80291	1.76343	6.24708	1.58405	13.3491	8.94195	2.35972	1.79062	2.36191	2.33532	1.96285	1.69113	3.53568	6.47658	1.87793	10.315	4.26492	4.2908	2.89114	2.25978	2.84414	4.24052	1.25353	2.09735	2.54649	1.82801	2.25292	1.67254	1.92065	2.2211	2.16365	10.9845	2.57314	1.77259	2.34267	10.0922	2.64078
I_280	5.49501	1.65741	1.39618	10.4793	12.5849	4.17986	10.5775	1.85444	1.96492	1.89023	13.4755	1.77588	1.88354	1.84739	2.00885	1.75494	11.9341	7.50095	2.45856	1.84828	2.39706	2.44028	1.89753	2.05353	13.8486	13.0705	1.99339	1.96418	11.3668	2.25713	6.49788	2.60597	2.00232	5.01044	4.88077	2.20692	2.47852	6.82785	2.40083	1.78785	2.04618	2.38984	4.67374	9.01479	2.93021	1.85384	2.50871	9.94281	12.4755
I_531	8.4752	1.55022	1.36887	1.88687	2.1099	1.83071	10.5172	1.84167	1.92535	1.83031	12.6837	1.74536	6.06507	1.81349	1.97041	1.74889	2.17064	1.73698	2.38979	1.79664	2.35464	2.39221	1.84852	1.81606	2.22082	2.20488	1.94518	2.36396	8.79651	2.17561	3.001	2.60323	1.96735	8.65347	1.48171	2.11811	2.47587	6.25006	2.32327	1.74918	1.99195	2.82523	2.20898	2.19507	2.69375	1.83062	2.41066	2.53054	10.4137
I_692	1.30141	1.52616	1.37073	9.62225	11.2962	1.8206	1.90637	1.82615	9.51975	3.28191	10.1153	1.72228	1.8392	1.79924	1.94772	11.2059	12.9407	7.59011	6.71534	2.12629	6.46959	2.37366	4.49784	1.77538	13.0265	9.11708	1.91144	2.5593	11.0455	6.10494	4.73474	2.51815	7.66238	11.6433	5.74094	2.11367	2.43273	9.24315	2.28841	1.72597	1.96069	2.26732	10.9346	2.91291	2.65167	1.8264	12.1747	10.1726	12.2781
I_912	1.25746	1.52615	1.58205	1.85759	1.9669	1.81364	1.90052	1.81018	1.90211	1.8123	2.28768	1.71785	1.88767	1.79768	7.87045	1.7047	12.8653	9.15395	2.41584	1.78141	2.31157	2.3701	1.80902	1.72811	2.17175	2.2806	1.92875	2.40567	1.89903	2.17641	11.6171	2.41581	1.94306	9.9414	2.24497	2.09461	2.47288	1.87638	2.16202	1.727	1.96992	2.29097	4.18713	2.17706	14.3229	1.81293	4.54555	11.475	2.70632
Output						R-script to generate output - R-version 4.0.3
	PC_1	PC_2	type			#script to compute tSNE analysis on a matrix or data frame of i rows of samples by j columns of genes
R_13	277.644	-28.4855	RIG			#install tSNE package
R_12	166.292	-69.6801	RIG			install.packages("Rtsne")
R_145	310.073	-20.2276	RIG			install.packages("plotly")
R_390	292.838	-3.43601	RIG			x<- read.table(file=file.choose(), header=TRUE, sep=("\t"), stringsAsFactors=FALSE) ## Choose data file, rows of x are genes, columns are samples
R_478	151.75	-64.9666	RIG			# calling the installed package
R_481	175.25	-58.1362	RIG			library(Rtsne)
R_496	158.43	-43.2533	RIG			library(plotly)
R_600	267.563	-16.5185	RIG
R_868	293.202	-35.2665	RIG			nsamp <- nrow(x)
R_889	218.065	-78.5353	RIG			ptype <- rep(NA,length(nsamp))
R_910	247.57	-7.53732	RIG			ptype[1:13] <- "RIG"
R_933	205.226	-77.2319	RIG			ptype[14:37] <- "ped_GBM"
R_993	270.571	10.8627	RIG			ptype[38:51] <- "adult_GBM"
G_57	25.3708	130.931	ped_GBM			ptype[52:55] <- "infant_GBM"
G_89	-72.408	140.532	ped_GBM
G_98	-72.7214	256.628	ped_GBM			## for plotting
G_271	-249.503	-91.8691	ped_GBM			#colors = rainbow(length(unique(x$sample)))
G_281	-225.822	-132.79	ped_GBM			#names(colors) = unique(x$sample)
G_309	89.3159	-88.7382	ped_GBM
G_391	100.76	-82.9746	ped_GBM			## Execute the algorithm
G_434	-2.42952	141.373	ped_GBM			set.seed(123456789)
G_637	81.1289	-72.2391	ped_GBM			tsne <- Rtsne(x[,-1], dims=2, perplexity=3, max_iter = 50000, verbose=TRUE)
G_668	-207.234	-149.674	ped_GBM
G_678_1	-235.546	-105.874	ped_GBM			## Plotting
G_678_2	-241.01	-117.447	ped_GBM			pdata <- data.frame(PC_1=tsne$Y[,1],PC_2=tsne$Y[,2],type=ptype)
G_834	9.29515	137.049	ped_GBM			rownames(pdata) <- x[,1]
G_873	-212.061	-94.0183	ped_GBM			p <- plot_ly(pdata, type = "scatter", x = ~PC_1, y = ~PC_2, color = ~type, colors = c('#FF4500', '#0000FF', '#00ff00', '#FF00FF'), mode='markers', text=rownames(pdata)) %>%
G_905	-257.137	-127.775	ped_GBM			layout(xaxis = list(title = "tSNE_1"),
G_954	257.918	-32.8746	ped_GBM			yaxis = list(title = "tSNE_2"))
G_1011_1	77.5387	100.513	ped_GBM			p
G_1011.X	88.1731	94.2386	ped_GBM			setwd("~/Desktop/Adam Green Lab/RIGs/RNA-Seq/tSNE")
G_1051	-133.864	116.24	ped_GBM			write.csv(pdata,"210419_Data_for_tSNE_plot")
G_1107	-110.324	127.023	ped_GBM
G_1145	-36.9306	285.558	ped_GBM
G_1196	-96.3283	129.514	ped_GBM
G_1201	-124.62	134.89	ped_GBM
G_1293	-95.1183	146.822	ped_GBM
A_10	-105.58	-141.902	adult_GBM
A_11	-45.9069	239.011	adult_GBM
A_12	132.489	-71.3489	adult_GBM
A_17	-135.466	-147.243	adult_GBM
A_56	-131.981	-166.779	adult_GBM
A_57	-122.747	-122.399	adult_GBM
A_441	-163.917	-131.226	adult_GBM
A_142	-151.064	-115.488	adult_GBM
A_214	-45.1239	271.429	adult_GBM
A_231	-52.0589	259.246	adult_GBM
A_313	-116.645	-81.6119	adult_GBM
A_513	-124.216	-100.365	adult_GBM
A_532	-140.422	-124.367	adult_GBM
A_612	-162.713	-100.918	adult_GBM
I_280	-78.3956	49.7672	infant_GBM
I_531	-78.1716	37.365	infant_GBM
I_692	-86.0163	99.8358	infant_GBM
I_912	217.019	-5.63198	infant_GBM
[truncated: 4,951 more columns]

## Sheet: Figure 5b
Figure 5b
Input data:
UPN12	UPN478	UPN481	UPN496	UPN933	FL13	UPN145	UPN390	UPN600	UPN868	UPN889	UPN910	UPN993
0	0.102581	0	0	0.10004	0	0	0	0	0	0	0	0
0.0946357	0	0.0536155	0	0.053579	0	0	0	0	0	0	0	0
0	0.0803113	0.117469	0	0	0	0	0	0	0	0	0	0
0	0.0971855	0	0	0.0947026	0	0	0	0	0	0	0	0
0.0761082	0	0.107428	8.96e-58	0	0	0	0	4.01e-70	0	0	0	0
0.0818978	0.0941487	0	0	0	0	0	0	0	0	0	0	0
1.26727	1.01861	0.258401	2.28e-27	0.0412357	9.06e-10	0.00086951	8.91e-06	6.03e-05	0.00036588	2.5e-06	7.97e-11	3.32e-05
0	0	0	0.0716566	0.0809976	0	0	0	0	0	0	0	0
0.0509857	0	0	0.0458733	0.0482427	0	0	0	0	0	0	0	0
0.0432468	0	0.0610436	0	0.0204601	0	0	0	0	0	0	0	0
0	0.0625351	0	0	0.0609375	0	0	0	0	0	0	0	0
0	0.061736	0	0.0572497	0	0	0	0	0	0	0	0	0
0.0614199	0	0	0.0512722	0	0	0	0	0	0	0	0	0
0.0509294	0.0494135	0	0	0	0	0	0	0	0	0	0	0
0.0501551	0	0	0	0.0474568	0	0	0	0	0	0	0	0
0	0.0491324	0	0	0.0478772	0	0	0	0	0	0	0	0
0	0.0316235	0.0462549	0	0	0	0	0	0	0	0	0	0
0.0355036	0	0	0	0.0335935	0	0	0	0	0	0	0	0
0	0.0356528	0	0.0330619	0	0	0	0	0	0	0	0	0
0.0349374	0	0	0.0314082	0	0	0	0	0	0	0	0	0
0	0	0	0.0275744	0.031169	0	0	0	0	0	0	0	0
0	0	0.0334019	0	0.0222528	0	0	0	0	0	0	0	0
0.0224758	0	0	0.0202221	0	0	0	0	0	0	0	0	0
0.0214209	0	0	0.0178818	0	0	0	0	0	0	0	0	0
0.0185397	0	0.0131295	0	0	0	0	0	0	0	0	0	0
0.91019	0	0	0.886363	0	0	0	0.00724177	0.0273062	0	0	0	0
0.135695	22.3459	2.18163	0.879368	32.0669	0	0.0267135	0	0.0476771	0	0.651564	0	0.799914
6.27649	0.198576	12.2779	0.429673	35.294	0.107549	0.21813	0.0407403	0.26952	0.129967	0.348079	0.0605225	0.465351
3.29208	0	0	0.226653	2.0656	0	0	0.023023	0.128087	0	0	0	0
0.987836	0	0.769294	1.19526	0.193383	0	0	0.0325458	0	0	0	0.034535	0.0371742
0	12.4798	15.0914	6.94778	0	0	0	1.24357	0	0	0	0	0.230519
53.7353	14.236	0.0256965	14.9471	24.7293	0.132785	0.291333	0.20521	0.180039	0.21172	0.111606	0.0655559	1.59536
2.6371	0.0253328	0.184273	3.54727	0	0	0	0.0249471	0.0687665	0	0	0	0.227964
6.22379	131.507	13.8784	120.227	176.431	1.92018	1.96256	8.26959	7.12025	0.527342	0.10283	3.1238	0.573536
0.203614	3.55596	1.43702	0	3.27522	0.213991	0	0	0	0.172396	0	0	0
0.339751	0	0	0.0575599	0.130127	0	0	0	0	0	0	0	0
2.57877	0.0828662	2.96147	0	9.54145	0.0666872	0.0122111	0.0307158	0.029991	0	0.301347	0.0222371	0.0957393
0.935404	0	0	0.390429	0.220662	0	0	0.105758	0	0	0	0	0
0.295823	0.591974	0.143536	1.20604	0	0	0	0.0529966	0.0162316	0	0.0202141	0	0.0605347
0.0268798	1.14575	0.0380716	0.151478	2.27822	0.0276068	0	0.0822419	0.0225434	0	0.080586	0.0257444	0.0281554
7.24653	3.38937	0.116219	8.9656	0.0774268	0	0	0.111326	0	0	0.0614922	0.117875	0
1.12e-09	0.00094038	2.63e-19	0.00139916	5.46e-05	3.51e-16	1.52e-05	2.5e-06	6.97e-05	6.11e-07	6.5e-09	7.48e-07	3.01e-07
0.13355	0	0.565524	0.360476	1.39002	0	0	0	0	0	0	0.0677009	0.145752
6.98868	39.6503	14.2312	0.316552	31.18	0.101938	0.817496	1.7441	0.310573	0.381873	2.26748	0.0654293	2.28466
0	0.125579	0.182695	0.116453	0	0	0	0	0	0	0	0.0374702	0
0.168053	2.44577	3.08373	0	0.954074	0	0.16533	0	0	0	0	0.170383	0
0.723619	0	0.0488273	0.079784	0.728738	0	0	0.0494126	0.0302617	0	0	0	0.0752393
12.7128	1.46297	29.0184	1.16891	8.37972	0.113537	0.105609	1.6498	0	0.0567381	0.717983	1.74685	0.61756
0.743478	16.2544	5.31225	14.4055	52.7302	0.424535	0.0123471	0.562448	0.345285	0	2.39897	0.0127245	5.51741
0.0303955	0.0294331	0.0861022	0	0	0	0	0	0	0	0	0	0
0.91972	0.127225	0	0	1.50711	0	0	0.178258	0	0	0.0984602	0	0
2.17621	0.014364	2.70107	0.0123828	0.884616	0.107266	0	0.110821	0.0124405	0	0.133397	0.0500113	0.109418
25.6339	10.8793	4.51756	3.39816	0.493961	0.298139	0.197108	1.8205	0.717782	0.0794898	0.70837	0.454655	0.268426
0.484692	0.281608	0.860756	0.0809657	2.15798	0	0	0.0876796	0.243899	0	0	0	0
3.53717	0.232592	5.04328	9.63935	0.302442	0.107772	0.235843	0.488855	0.267836	0.173476	0.149255	0.0638249	0.499938
0.346714	0.0840985	0.122348	0.155974	0	0	0	0.0828184	0	0	0	0	0
0.124883	0	0.176274	0.112361	0.118164	0	0	0	0	0	0	0.0633072	0
2.43135	0.0871991	0.701492	0.563791	0.169943	0.046243	0.0430139	0.183261	0.0755227	0.0346638	0	0.0431203	0
0.0422998	0.0820816	0	0	0.0400242	0	0	0.020208	0	0	0	0	0
0.293825	0	0.208082	0	0.0693134	0	0	0.0332201	0	0	0	0	0
0.808021	0.348432	4.68887	0.565445	6.83848	0.0471779	0.220813	0.171564	0.275866	0	0.654382	0	0.0979834
7.19582	1.65992	0.417815	0.0001034	5.06474	0.0700869	1.69e-17	1.07203	5.66e-06	0.713315	3.92e-05	1.85e-05	0.00012403
0.260325	0.126288	0	0	0.12316	0	0	0	0	0	0	0.0659836	0
0.947575	1.10109	1.61054	0.158204	1.25179	0	0.18105	0.171414	0.317882	0	0	0	0
0.121894	0.118035	0	0.101755	0.11502	0	0	0	0	0	0	0	0
0.673007	0.0483685	0.914777	0.0897072	1.93398	0	0	0.0952645	0.153181	0.0844182	0.018168	0	0
0	0.0334661	0.04895	0.0288502	0	0	0	0.0156297	0	0	0	0	0
0.0200814	15.8792	4.90374	5.22161	0	0.0211049	1.04707	1.1896	0.0528891	0	0.0292736	1.23177	0.0219163
0.0440693	0.554763	0.0624183	0.331094	0	0	0	0	0.0739195	0	0	0	0
0.0331823	0	0.0468374	0	0.0313971	0	0	0.0158523	0	0	0	0	0
10.844	0.0148187	7.41613	3.1881	31.1577	0.722326	0.150257	0.525352	0.0804515	0.168111	2.20419	0.185821	0.883447
0.262317	0.336844	4.39e-36	1.54e-36	0.290131	7.12e-37	1.16e-227	0.129715	9.19e-37	0.00037519	2.09e-23	7.4e-16	4.79e-56
0	0.879898	0.735431	2.16725	0.244977	0	0.124011	0.176117	0	0	0.0972799	0.062159	0.13597
0.0349406	0	0.989773	0.0583355	0.692369	0.0717714	0	0.0158017	0.0293037	0.0268999	0	0.0669249	0
0	0.0509525	0.0745269	0.0439248	0	0	0	0	0	0	0	0.0251962	0
6.13121	43.6335	43.868	0.0151163	35.0171	2.08302	7.70159	1.05939	0.162355	0.184859	2.04521	0.391912	4.30818
0	0.491777	1.02207	1.24e-08	0.207921	0	0	0.012901	0.127137	0	0.093881	0	0.0261277
0.164001	0.21216	0.462982	0.147557	0.465535	0	0	0	0.0959857	0.0462856	0.0796906	0	0
15.0926	13.3556	58.6303	0.447572	12.0463	4.91597	0.214556	0.476013	0.874447	3.97461	1.43637	0.252289	1.26793
6.5824	22.0381	2.29861	3.53537	1.19813	0.388515	0	1.80643	0.433602	0.0120771	0.471144	0.666097	1.41027
0	3.50569	5.12768	3.02216	0	0	0	0	0	0	0	0	0
0.966859	0	5.72e-10	0.295226	0.345144	0.0702406	0	0	0	0	0	0.154845	0.0332888
0.129797	1.96266	0.280002	0	1.12619	0	0	0	0.174151	0	0.289172	0.10056	0
0.0299346	0.0580873	0.149153	0.0681388	0	0	0	0.0286015	0	0	0.0218185	0	0
0	0	0.296547	0.378049	0.118164	0.131248	0	0	0	0	0	0	0
0.276211	0	0.194939	0.124258	0.0653379	0	0	0	0	0	0	0.0700103	0
3.94432	19.8286	62.3096	0.367753	59.6559	0.27922	3.61902	6.92224	4.61104	0.173035	1.47469	6.82733	0.178434
0	0.253075	0	0.234684	0.246806	0	0	0.124611	0	0	0	0	0
0.336463	1.52045	0.90016	0.0312081	0.67025	0.076792	0.178574	0	0.0313536	0	0.0560328	0.0179016	0
0.307056	0.148958	0	0.138134	0.290537	0	0	0.0733455	0	0	0	0.0778285	0
5.63766	0.529028	2.47213	0.677604	8.72297	0.337833	0.0479786	0.422017	0.384131	0.0150495	0.516285	0.374413	0.321734
0.035862	0.0695891	0.259071	0.0322661	0.0339327	0	0.0352808	0	0	0	0	0.0181796	0
1.90405	7.37505	8.09048	3.17892	0	0	0	0	1.59687	0	0	0	1.9944
6.91159	14.8775	5.86416	32.1462	26.1233	0.476317	0.297249	0.414993	2.71889	0.127911	0.523036	5.72464	4.49289
0.141507	0	1.1872	1.35476	0	0	0.186282	0.121173	0	0	0	0	0.0741179
0.0385049	0.111857	0	0.0321432	0.0363333	0	0	0	0	0	0	0	0
0.892466	0.207985	0.0901054	0.0587072	0.399689	0	0.0406798	0.0691211	0	0	0.135758	0.0265778	0.0166581
0.998468	0.968749	5.63742	0	1.8895	0	0	0	1.75313	0	0	0	0
0.410098	0.245549	3.35e-74	0.452557	8.59e-35	5.51e-33	1.14e-26	1.21e-28	1.77e-25	3.54e-113	8.62e-62	0.205948	8.82e-33
0.25038	0	0.0883541	0	0.47382	0	0	0.0598075	0	0	0.0912475	0	0
17.6632	3.2032	15.9086	3.80689	3.38282	1.2744	0.153222	0.747436	0.300998	0.395559	0.476727	0.221205	1.77446
0.77329	0	0	0.528159	0.132669	0	0.067159	0.0317924	0	0	0	0.168313	0
7.21793	30.742	8.14783	0.897308	11.8555	0.377931	0.919211	4.06683	0.493915	0.197209	1.2956	0.222998	2.61293
0.420027	0.203763	0.444657	0	0.198715	0.110358	0	0	0	0	0.0765365	0.0532314	0
43.6511	12.6423	22.9383	16.9443	6.80578	3.99618	0.367627	0.189806	6.57465	0.335794	1.29112	1.80737	0.264961
25.6104	1.64596	6.93382	10.1649	29.1173	0.0872394	0.036884	9.53747	2.18585	0.0713398	0.742298	0.347506	1.09356
0.430867	2.28e-52	0.92313	3.79193	1.18533	1.02e-199	0	3.81e-43	0.688051	2.13e-37	0.212444	0.235846	3.09e-21
2.62928	3.90998	1.19701	0.235165	0.26582	0	0.53825	0.212335	0.315015	0.0722936	0	0	0.295077
0.383126	0.370996	0	0.319826	0.361518	0	0	0	0	0	0.287117	0	0
0.96612	0.0292321	0.0425275	0.745851	0.813592	0.0252488	0.0592822	0.0373019	0	0	0.056911	0.0609605	0.0328818
0	0.246073	0	0.106067	0.119893	0	0	0	0	0	0.095219	0	0
3.28698	75.3724	32.8848	0.791924	46.4334	2.50264	18.5901	0.0331902	0.780783	0.832116	0.502649	1.64275	1.88855
7.32654	2.26548	1.2197	1.776	1.85429	0	0	0.265367	0.165637	0	2.43467	0.00451114	0.0472553
1.34555	1.84196	1.46866	0.303174	0	0.508257	0.096279	0.0467535	0.0883513	0	0	0.29468	0
0.227928	0.441423	0	0	0.430146	0.234093	0	0	0	0	0	0	0
0.921182	0.769055	5.41272	6.15913	1.88514	0.81055	0.127543	0.450313	0.376146	0.0725532	0.499667	0.293218	0.233802
1.19641	0.290199	0.211094	0.403666	0.283011	0.157173	0.147127	0	0	0	0	0.227437	0
2.50847	0.367061	0.24797	0.0747685	1.0426	0.148889	0.0188844	0.00450064	0	0	0.121135	0.0113168	0.0574906
11.563	15.7704	7.59056	4.63781	42.3929	0.545341	0.0844455	6.43158	7.79756	0.311969	1.57824	0.117092	0.973307
2.00354	2.91586	4.59556	1.12665	2.48818	0.78962	0	0.47858	0.769534	0.424091	0	0.190437	0.136663
0.043389	0	0.0306222	0.0195192	0.0205274	0	0	0.0103642	0	0	0.0158125	0	0
0.390412	0.137473	0.0502696	1.39252	0.334903	0.072904	0	0.0321021	0.0297662	0.0273245	0.0265979	0.288919	0
11.8965	0.0617243	3.9511	3.13382	12.7313	0.384445	0	0.0227943	0	0.013466	5.33246	0.129	1.21503
0.558166	2.16198	1.97642	4.07703	2.10674	0.573264	0.133308	0.0631068	0	0.214859	1.5686	0	0
4.42203	1.38469	0.522219	6.9406	8.68875	1.18e-102	2.43e-68	0.701223	1.3099	1.34e-84	1.76985	0.88864	6.59e-101
0	0.268416	0	0.248675	0.278268	0	0	0	0.187507	0	0	0	0
0.250041	0	0.352938	0.0562424	0.768916	0	0	0	0	0	0.273372	0	0.0682219
0	0.0495725	0.0721191	0.18388	0.0483445	0.0268486	0	0	0.0448553	0	0	0.0129504	0
1.43367	0.169994	0	1.00141	0.220868	0.03005	0	0.0529281	0.122692	0	0	0.280209	0.0612942
6.71778	293.233	14.297	74.3359	122.001	7.32076	6.16483	22.1506	7.44707	5.77609	29.4079	18.1385	17.0651
0.609665	0.131192	7.00402	13.8544	10.5468	0.765302	0.453003	0.459529	0.0568123	0.521519	0.10153	0.227062	1.63197
16.0111	2.01403	12.1344	2.02332	0	5.44856	1.73e-122	3.67e-32	4.52e-15	0.318488	7.67e-09	0	2.08164
27.8608	3.9112	15.4086	0.36917	36.3046	0.605596	0.535143	10.8532	2.05226	1.47536	0.751204	0.296469	0.864681
0.0244954	0.0237663	0.0345757	0.0357034	0	0	0	0	0	0	0	0	0
0.141491	0.957108	1.65541	0.0636516	3.47631	0	0	0.0337974	0.182844	0.254067	0.902388	0.139434	0
0.226538	0	0.319762	0.203823	0.428701	0	0	0.108225	0	0.191805	0	0	0
1.50916	0	1.34358	0.0359947	2.72602	0.0442851	0.205964	0.331504	0.0723252	0.199177	0.290821	0.247768	0.045165
0.493889	0	0.698303	0.412212	0.465947	0.0156388	0.0145468	0.438581	0.0142082	0	6.79e-121	0.00729139	1.52e-14
0.550228	0.19614	0.178502	0.113589	0.238913	0.053115	0	0.144875	0.133126	0	0	0	0
18.5199	8.27347	5.98924	10.3521	10.9812	0.513609	1.10318	0.984443	0.31519	0.17157	1.25774	4.999	0.515047
1.65621	1.20283	0.58645	0	0.3907	0	0	0	0.69451	0.318769	0	0	0
0	0.0461085	0.0670796	0.0427578	0	0	0	0	0.041721	0	0	0	0
0.201729	0.0652417	0	0.786508	0.509004	0.0706701	0	0.0642486	0	0.170801	0	0	0.0733871
4.57589	0.339488	6.78144	2.23768	11.2655	0.160411	0.0150158	1.51555	1.03404	0.0516932	1.45095	0.291839	1.86683
0.565219	0	0	0.471834	0.533341	0	0	0	0	0	0.423578	0	0
0.0837088	0	0.134878	0.0794946	0.179706	0	0	0.129199	0	0	0	0	0
0.939977	0.857134	1.28999	0.178792	1.51931	0.88346	0.0775588	0.0376628	0.174457	0.0841228	0	0.0399648	0
62.0606	94.9337	17.0032	13.7421	37.6323	0.463093	2.26707	7.33468	26.9362	1.61346	10.6593	4.85083	5.58168
9.8473	0.0747584	25.3074	27.2022	0.906955	1.24708	0.29376	0.957268	1.11495	2.74282	1.87146	0.110225	8.45163
0.195817	0	0.258876	0.165013	0	0	0	0	0.17191	0	0	0	0
0.124714	0.0201277	0.206082	0.208219	0.0980673	0	0.0198573	0.0282007	0.0174325	0	0.0311539	0.00995321	0.0653164
0.143209	0.138675	0.202837	0.119549	0.337832	0	0	0.0971485	0	0	0.053661	0	0.0750028
0.728928	0.0268258	0.408289	0.098315	0.905266	0	0	0.0531526	0.174916	0.0234097	0.0201524	0.014016	0.121426
10.1148	0.97004	3.01785	3.35677	5.98093	0.274367	0.0522704	0.48373	1.8057	0.148875	0.167307	0.489526	2.03204
0.12672	0.889631	0.179481	0.290904	0.0896796	0.0325368	0.0302648	0.0573082	0	0.121948	0.0237411	0.166869	0
2.46614	1.1334	0.36642	0	3.93004	0.545646	0	0.186025	0.11395	0	0.75684	0	0.424968
0.041313	0.0801662	0.379042	0.018585	0.15636	0	0.0284529	0.0493411	0.0761732	0	0	0	0.0225436
0.3134	0	0.265422	0	0.118616	0	0	0	0	0	0.137057	0.0635491	0
0	0.595908	0	1.02743	1.16137	0	0	0	0.516113	0	0	0.294679	0
0.183291	0	0.0862393	0.109941	0.028905	0	0.0300533	0.043782	0.0268188	0	0	0	0
0	0.520892	2.11701	0.049909	1.35383	0	0.0571163	0	0.300733	0	0.179219	0.171774	0.43837
1.52469	1.35053	14.9158	1.58852	15.77	6.77358	0.158079	0.657463	0.892131	0.0909944	0.522591	0.667841	0.160943
2.19233	1.45724	0.709399	0	3.10541	0.167954	0.273459	0.174665	0.714902	0	0.147662	0.198226	0.312058
20.5923	2.0531	3.57904	4.16298	3.2115	1.4878	0.145091	1.49123	1.58411	0.394003	1.8505	0.893874	1.31224
5.91203	4.60219	1.26144	0.680366	3.70763	0.144496	0	0.623989	0.0603516	0.0582047	3.10657	0.174244	0.0750257
0.86303	0.0295539	2.78149	0	1.80529	0.319051	0.125798	0.19138	0.247364	0	0.0986217	0.0511493	0.369783
3.27334	0	0.421675	6.08655	3.23064	0.203846	0.047403	1.3464	0.083229	0.267406	1.41303	0.190081	0
0	0.0640297	0.0931517	0	0.0624436	0	0	0.0315275	0	0	0	0.0334545	0
0	0.20309	0.178233	0	0.118741	0	0.0400723	0.0379397	0.070358	0	0	0	0
0.0458242	0.0221867	0.0649039	0	0	0	0	0.0103619	0	0.0176395	0	0	0
0.62915	0.175421	0.426691	2.16305	0.469218	0.0219049	0.0205049	0.0697012	0.145362	0.0384709	0.0151917	0.0841882	0.166799
3.80402	6.11065	1.80677	16.8455	5.00367	0.193094	0.441825	0.418122	3.74767	0.431688	2.35131	1.21331	1.0688
0.228681	0.0125096	0.603204	0.175277	0.217011	0	0	0.0233714	0.176059	0	0.0244327	0	0.148466
0.114645	0	0.0656877	0	0.0926126	0	0	0.0443869	0	0.0377779	0	0	0
111.414	0.374501	233.362	0.45071	159.616	10.1157	0.380504	1.38412	13.3664	0.139344	102.769	10.0853	12.9194
21.2092	26.5045	4.92622	7.06293	37.009	4.99131	0.849407	3.01611	1.0666	1.69283	5.83609	0.32191	9.24904
0.156993	0.799514	0.600862	0.130951	0.148022	0.299538	0.0253292	0.0839521	0.0444725	0.0204122	0.0198694	0.0507839	0
7.78193	0.913047	8.13168	0.352655	13.329	0.32702	0.223068	1.06395	1.05411	0.21245	1.23789	0.752346	1.65589
74.5329	34.8865	18.3007	21.8568	24.5889	1.92918	0	5.39831	11.1362	18.7287	3.56163	0.350018	4.03327
8.65392	0	3.31634	0.768835	1.99543	0.325606	0.265899	0.666414	0.229295	0.1516	0.193221	0.809819	0.480895
6.90209	2.75688	35.2513	115.374	41.514	1.69462	0.700618	11.7973	19.6993	0.108037	20.2505	2.69054	4.89113
1.17742	1.61276	0	0.498522	0.196602	0	0.0681375	0.29779	0.0608041	0.234565	0.151445	0.0351101	0.151176
1.34421	2.90073	7.83064	1.50456	13.003	0.393191	0.0270912	0.992154	2.99683	0.0917302	2.33432	0.135792	1.20631
0.139541	0	0.0736327	0.0133199	0.169612	0	0.0165532	0.0235109	0	0	0.0119576	0	0
0.786422	1.52305	0.556931	0.109415	0.247356	0.134616	0	0.0592758	0.439701	0	0.0982248	0	0.274581
0.216067	0.418452	0.30603	0.180368	0.407762	0	0	0	0	0	0.161922	0.206926	0
0.0934678	0.170266	0.133394	5.2e-134	0.25924	0	1.58e-53	1.82e-17	0.16124	5.43e-120	2.54e-245	0.045402	5.58e-82
8.34416	1.23788	4.77372	1.52249	4.3942	0.359283	0.626472	0.389151	0.549939	0.713533	0.644759	0.557718	1.8655
2.94138	26.8723	6.41483	0.292626	30.2907	1.76534	1.17101	7.2133	1.16296	0.962686	3.54303	1.13258	2.73492
0.133336	0.155854	0.377707	0.412589	0.565904	0.113176	0.127381	0.0398723	0	0	0.0165166	0.0728453	0.069222
0.308294	0.8956	0.436657	1.54415	0	0.316633	0	0	0	0.237348	0	0.147626	0.322924
44.9687	25.3146	14.0019	0.955194	45.7875	0.797434	0.186258	5.19931	2.01862	0.219312	19.1718	2.93795	7.09536
0.813485	14.7707	5.57721	0	11.051	0.916011	0.285822	0.36087	3.16274	0.983947	2.49876	0.824765	0.951228
0.301485	0.583879	0.318791	0	0	0	0	0	0	0	0.168674	0.107777	0
0.0468437	0	0.0661208	0.0210733	0.0664854	0	0	0	0	0.0396617	0	0	0.0255619
8.11645	7.85948	6.19008	0.521189	9.57336	2.2443	0.745567	0.635299	1.17814	0.600833	3.2752	1.12112	0.490478
0	2.05637	1.5039	1.77274	1.00192	0	0	0.480193	0	0	1.59144	0	0
15.0214	8.31	4.25738	0.381845	15.0092	1.36415	1.28309	0.445137	3.01866	1.24201	0.869902	2.19083	2.72885
50.2776	115.755	64.5634	13.2658	56.8295	5.48255	3.81228	4.62723	27.6946	1.15513	40.4395	2.79599	7.21625
0.278253	0.112268	0	0.0387133	0.0656399	0.0238149	0	0.0629191	0	0.0178517	0.034754	0	0.0242881
1.29425	0.140391	0.915817	0.0339321	0.248611	0.0419116	0.0378804	0.190561	0.0170452	0.423248	0.0491014	0.0194642	0.0415333
280.931	107.381	5.10999	228.044	52.464	38.7937	0.135243	0.109462	117.368	0.271597	0.734815	0.232302	28.6714
4.7332	10.4076	4.29378	0.254938	2.2306	1.10448	0.134379	1.2883	1.49565	0.404221	0.322137	0.719157	1.03123
0.524388	0	0	0.218869	0.494813	0	0	0	0.218712	0	0.196485	0	0
0	1.48224	3.17421	0.0439849	2.04686	0.411027	0	0.040871	0.665234	0.0206958	0.0712645	0.0371735	0.800304
275.026	52.0487	105.448	116.287	93.0554	7.00897	22.8316	32.8348	25.7513	11.2483	52.2137	15.9417	18.8436
0.311194	2.86835	4.83182	0.699976	1.17781	0	0.612302	0.446004	0.1366	0	0.340231	0	1.52833
0.497615	0.00904444	0.30231	0.15044	0.176787	0.117163	0.10544	0.0156158	0	0	0.0272296	0.0165702	0.0662626
4.70241	0.210395	3.19298	0.55711	2.6077	0.0976703	0.335676	1.08023	0.163178	0.0786855	1.33263	0.252067	0.502009
1.59515	0.0898132	0.497506	0.166604	1.2214	0.0711884	0	0.0442307	0.121997	0	0	0.0469341	0.708864
10.4418	9.83232	8.37749	15.1857	15.2461	1.94742	1.5546	1.77897	1.26784	2.17678	3.67187	3.40122	0.393561
6.61839	17.1136	4.25839	6.16945	5.58335	1.53445	1.36294	0.812669	3.37104	0.676661	0.800676	2.34689	1.60552
7.29108	18.0981	172.36	49.7156	76.0368	32.6745	3.33874	4.42292	13.692	3.31024	25.6334	8.94583	10.1191
6.93036	0.563921	1.63101	0.1911	4.57649	1.01931	0.093505	0.457986	0.339739	0.163954	0.845998	0.196415	1.47261
0.302052	0.247548	0.19631	1.19146	0.769984	0.0474517	0.01534	0.0464773	0.134323	0.00494449	0.0438618	0.0393899	0.37855
146.791	6.82796	73.4457	7.43119	98.1004	19.5438	17.7274	10.8683	21.3132	9.16254	12.5353	0.941279	8.51294
0.0300043	0.052376	0.042497	0	0.0283121	0.0308159	0	0	0	0.0230996	0	0	0
4.41819	0.0359522	1.78794	0.185961	6.09586	0.915166	0	0.100745	0	1.0576	1.89201	0.0888925	0.311117
10.1612	9.69224	3.00116	11.8563	7.74172	0.416217	0.233874	3.2635	0.139043	0.193618	8.57602	1.36498	0.864046
1.094	0	0	0.861494	0.747457	0.0117444	0	0.0876463	0.00981052	0.117406	0.0445961	0.444486	0.245643
0.0899889	0	0.127457	0.0751211	0.169827	0	0	0.122091	0	0	0	0.043091	0
0.157451	0.152466	0.446018	0	0.445714	0.16171	0.150418	0	0	0	0.117995	0	0
0.732673	0.709476	1.03773	0	0.691351	0	0	0	0	0	0	0	0.767443
0.67304	1.25768	1.25899	2.96936	0.061379	0	0.0965611	0	0.0142373	0.674329	0	0.85616	0.601765
3.60854	5.77365	0.506495	1.94766	4.01929	0.745577	0.293812	0.901886	0.321314	0.348217	0.358035	0.259464	2.39617
10.4187	7.89733	0	26.6573	3.69682	4.4483	0	4.97735	1.14334	3.58366	0	0.165049	3.55333
0.103826	0.201472	0.293106	0.373663	0.0982408	0	0	0	0.0911504	0	0.0756762	0	0.226626
31.971	47.5016	14.4963	1.29726	16.0504	8.26414	0.319598	0.897068	6.55178	11.8905	0.796131	0.519249	4.19685
13.2735	10.9339	9.89798	19.5998	32.0805	0.368994	0.650241	10.1056	0.197799	0.108273	7.50239	7.17144	4.00832
2.18585	1.24841	2.32104	3.1919	3.13735	0	0	1.34706	0.91901	0.0204423	0.0744436	0.0775963	1.56061
10.4004	2.28668	3.11874	26.3778	19.1508	1.14453	0.0506959	1.42758	5.96384	0.571963	4.69333	1.37218	4.55868
3.59605	1.48019	1.23052	0.392178	0.618652	0.114525	0	0.104118	0.478335	1.0149	0.0794259	0.055241	0.237856
15.6388	203.282	157.796	107.369	164.143	9.69824	0.453214	37.7916	86.2428	26.291	4.38672	39.2225	11.7565
0.807663	0.558638	0.326842	0.0963174	0.435493	0	0	0.0521801	0	0.0888288	0.518801	0	0.120856
1.33922	0	1.31428	1.78615	0.451843	0	0	0.715555	0.222854	0	0.190951	0.547015	0.0955943
3.98306	0.0158402	1.31929	2.12617	1.54455	0.0825753	0.0160615	0.112568	0.703371	0.304107	0.0237993	0	0.889923
1.6798	0.475046	4.78835	0.564429	1.45901	0.366466	0	0.611757	1.53917	0.0743635	0.178265	0.231263	0.249164
1.49885	1.02652	0.871152	0.158654	0.0834244	0	0	0	0.696631	0.07465	0	0.223476	0.384894
1.47853	0.540741	1.43351	3.04537	0.392147	0.201791	0.0419759	0.368025	0.327466	0	0.0621981	0.522394	0.855736
1.59712	2.19611	2.66929	2.37318	4.28	0.262451	0.213609	0.332252	0.589363	0.14755	2.51347	0.565935	0.234208
13.2654	3.11834	0.32839	17.449	11.0003	0.680533	0.0273212	0.188438	4.71056	7.91734	0.214861	1.05881	2.32611
0.859752	0.230548	1.68608	0.861591	1.31052	0.135848	0	0.287127	0.587934	0.0509158	0.0946878	0.114007	0.180111
46.4218	21.7741	67.3938	2.67147	32.2875	18.3359	3.00299	0.974119	4.16018	1.9695	28.4623	0.995441	2.08705
19.9001	9.58691	7.9825	2.32103	13.9749	2.76858	0.53991	2.48689	1.91487	0.352728	8.62452	1.78695	1.22467
4.95413	0.831727	9.82127	0	3.41086	0.723537	0	0.953531	2.71978	0	2.25175	0	0
0.835944	16.1895	6.31567	6.57266	0.706032	2.47234	0.411198	1.69656	0.419693	0.315879	0.81524	0.127678	5.44603
0	0.180688	0.0880957	0.103844	0.0586905	0	0	0.0562577	0.0521642	0	0	0.0595672	0
0.256539	0.995612	1.08633	0.230815	0	0.269613	0	0	0.450437	0	0	0.130048	0
0.347932	0.505375	0.164266	0.0484078	0.109436	0.0595572	0.0553984	0.1049	0.0486336	0.0446441	0.0869141	0	0
1.10252	9.98824	7.5687	5.11442	0.771345	0.749653	1.5468	1.82301	2.01489	0.55025	0.18283	0.0405207	0.857072
2.11039	2.33552	0.427013	1.25837	1.13793	0.30964	0	0.409035	1.01139	0.232106	0.451869	0.288731	0
4.10112	118.008	50.6218	72.5098	25.5356	4.63863	0.842011	16.9869	26.7336	0.7201	27.6831	22.395	5.8407
0.416398	0.606006	1.46938	0.374645	0.590994	0	0	0	0.18278	0.881391	0.3035	0	0
0.50887	0.768015	1.03751	0.254358	0.213997	0	0.0556247	0.135058	0.397113	0	0.247267	0.171975	0.0617072
1.7383	50.5159	3.55221	122.819	109.924	6.50187	39.7882	19.1171	3.21292	3.52584	8.59309	28.7736	2.21803
1.14931	0.856733	0.643804	0.989296	0.872625	0.474502	1.91e-05	1.98e-07	3.85e-07	1.58e-05	1.07375	5.58e-07	1.12e-05
2.87382	8.12713	0.705408	32.4336	14.9094	1.30825	1.44351	2.60448	2.17787	3.50549	5.18176	6.13582	1.027
2.62e-05	5.19167	10.1106	6.23101	6.52124	0.00532722	0.00026057	6.84e-12	0.222138	0.697016	5.91378	1.07e-13	4.05716
1.27622	6.72255	7.31337	10.0694	12.9637	0	0.103898	0.23343	9.63909	0	0.921431	3.63821	0.75323
4.87032	0.130499	6.60437	4.11671	7.31672	0.753697	0.0449443	0.481381	0.417608	0	6.07982	0.0927349	0.578225
0.934984	0.278121	0.654111	0.194029	1.253	0.062563	0	0.66855	0.104523	0.0504022	0.113792	0	0.194905
0.630279	0.237734	1.11668	0.671322	0.0893339	0.0270613	0.0296075	0.0908047	0.363948	0	0.181863	0.0505072	0.132536
1.13687	1.10304	0.534906	2.04576	1.43428	0.796543	0	0.181041	0	0.320857	0.828635	0	0.413583
0.331887	0.964138	0.156691	0.277053	0.574143	0	0	0.300188	0	0	0.580342	0	0
0.0700024	1.68972	1.12719	1.29888	0.053935	0.0716568	0.205503	0.0260581	0.0838001	0.0392633	0.202673	0.0483888	0.446467
0.675089	130.527	44.3142	35.8148	51.0605	25.9768	0.238241	17.1687	0.203409	30.3492	20.3047	0.740305	1.11612
9.67167	7.79251	5.02536	3.67384	7.01689	0.858986	0.0867116	2.68561	2.45213	0.482958	0.77474	3.11638	0.609937
2.45428	0.379966	0.418863	0.501885	4.05396	0.271586	0.960109	0.0560273	0.445424	0.41607	0.186189	0.296317	0.14679
8.48293	0	18.3965	11.46	5.7194	9.74324	0	0	8.27257	0.0826801	0	0.0171418	0.0749936
47.7092	4.75587	90.8494	19.8566	46.4685	5.34498	1.98037	32.477	1.05992	11.3569	18.1915	3.57948	10.3861
0	0.0833167	0.242421	0.0772621	0.162506	0	0	0.0410242	0.150777	0	0	0.0435316	0
0.26633	0.516805	1.87965	0.119812	1.51201	0.279903	0	0.445321	0.584535	0	0	0.337528	0.145332
9.08729	11.7452	7.34488	24.487	36.0812	5.91848	3.77043	2.75401	6.50982	1.11789	5.01513	5.7935	4.57065
14.7676	38.2063	37.362	5.74039	21.168	5.78895	0.75386	2.29416	24.2031	6.07517	4.7309	1.02563	1.41695
0.787728	12.1612	1.83151	35.8921	33.2762	2.85071	8.17515	5.38144	1.02155	0.232337	3.44817	9.4178	3.94655
0.947041	0.127886	0.0935958	0.530578	0.595339	0	0	0.0305167	0.192203	0	0.666559	0	0
14.6497	30.8265	27.7792	29.8124	24.1189	4.68106	2.58077	3.9789	13.3762	9.48247	7.84043	3.65278	7.39906
4.40226	39.2332	75.5869	2.65746	79.0074	0.902103	0.0516786	0.361112	37.7309	0.0501966	2.50364	3.06102	31.1707
0.281999	0.409606	0.798828	0.353111	1.19743	0.144813	0	0.0637662	0.354758	0	0.105666	0.472621	0.147691
2.62656	0.350537	7.50514	1.02271	4.75842	0.733779	0.116027	1.61252	0.482427	0.763733	2.1268	0.0786398	0.389451
0.893509	0.619224	0.180172	0.22969	0.241554	0.134149	0	0.0609799	0	0.216148	0.0930362	0	0.417921
8.81699	7.30925	10.1909	6.16669	17.5397	1.86636	1.60513	3.30055	2.85124	2.18095	3.92406	1.74943	0.971113
21.1047	4.14097	44.2893	22.2156	4.68738	2.71105	6.68535	2.21523	3.40204	6.72126	6.86746	1.71921	5.22082
2.70803	1.75161	1.7838	5.84757	6.8329	0.379472	0.355218	0.517486	0.316987	0.611423	1.57904	0.915191	1.57624
0.0224116	0.0163084	0	0.0201643	0.0212059	0.00588844	0	0.00267669	0.00491884	0	0.0122514	0.00852087	0
0.19178	0.558216	0.343208	0.17255	0	0	0	0.20778	0.336732	0	0	0	0
5.10418	8.49615	4.43593	8.20747	10.7446	0.292078	0.115427	2.05678	8.44069	0.0523435	3.15966	0.607747	0.908503
30.8432	10.3577	15.9837	14.6126	30.8325	9.26594	2.00981	14.3399	3.83558	4.50066	1.76556	1.91541	6.28572
0.189617	0.478329	0.160588	0.0341207	0.287065	0	0	0.0181172	0.233053	0.096327	0.110565	0.0192246	0
0.169285	0.656986	1.19475	0.152311	0.320356	0.177913	0.333083	0.24262	0.148617	0	0	0	0.184753
0.20576	0.149727	0	0.0925641	0	0	0	0	0.0451597	0	0.0374931	0.0260766	0.05614
6.9136	72.817	33.4567	73.9797	29.9697	2.4514	2.51593	3.12664	22.5028	1.20393	2.27445	7.17289	26.1989
2.21103	0.801052	1.4233	0.0619018	0.474319	0.10343	0	0.136441	0.285551	0.0285445	0.943686	0.144468	0.421286
0.28348	0.281091	0	0.236644	0	0	0.135409	0.0641011	0	0	0	0	0.151997
4.07175	12.7806	39.8353	6.09365	46.0884	8.33125	1.70246	5.38641	8.45344	1.50689	9.64805	5.05255	4.95515
4.55459	0.326763	0.464222	2.3439	1.39547	0.0449221	0.12485	1.70202	0.930565	0.0452381	0.202512	0.277016	0.625007
0.801491	1.43581	4.33971	1.8734	7.0902	1.35823	0.0957112	0.371531	1.63006	0.288898	1.05112	0.614068	0.965456
1.3886	1.19641	7.20201	4.94904	6.21759	2.36256	0.535879	1.26659	2.81895	0.1331	0.432647	0.377896	0.989096
1.03027	0.680281	0.594855	0	0.123722	0.40938	4.41e-12	2.2e-46	0.21609	2e-12	0.170349	0.298073	0
11.3127	3.04183	6.92597	13.1916	5.04281	0.242461	0	7.43405	2.49525	0	4.97413	1.35676	0.549328
1.84976	1.49267	0.873314	3.0883	4.6545	0.949899	0.589046	0	0.517116	0.474697	0.231037	0.73813	0.968773
0.214213	0.187754	0	0.161608	0.202228	0	0	0	0	0	0.14508	0.102641	0
0.123471	0.848126	0.114779	0.219488	0.403942	0.08546	0.0599984	0.058986	0.124929	0	0.311185	0.0612863	0
1.42781	0.629689	2.04592	1.92697	2.62012	0.227361	0.0638487	0.465078	0.512793	0.0732669	1.63988	0.329002	0.543034
6.26743	5.47946	5.0048	0.173518	7.2163	2.4703	0.0763751	0.245855	1.50189	2.81629	1.33243	0.375164	1.2561
20.365	0.480534	27.1002	11.689	19.3086	13.0376	1.88318	0.738042	0.601315	2.5931	0.959903	2.59302	10.371
0.160907	0.0779061	0.170927	0	0.0379579	0	0	0.0181923	0	0	0.0602922	0	0.0842713
1.13498	0.299211	0.674477	2.09685	1.44e-10	0.232575	0.380663	1.18e-11	0.491627	2.99e-13	0.208494	0.380292	0.22637
6.16674	5.29205	3.03268	11.3213	17.4333	0.0108554	4.77622	5.08694	3.2255	0.0640312	4.24123	2.1198	0.0443041
10.2777	15.032	4.85314	6.10356	18.7988	1.84341	1.57097	2.06857	3.86216	0.852412	2.36927	0.498908	4.19302
1.12262	0	0.743792	0.762694	0.693698	0.0481565	0.0225393	0.153232	0.442497	0.213378	0.0500967	0.150984	0.225036
3.9666	1.0345	11.6899	2.3816	8.20692	0.0533592	0.349651	3.98685	2.7188	1.51878	0.172921	0.377321	3.15813
20.7136	6.68916	53.8215	2.90756	50.8519	3.1289	0.392881	11.7334	8.82778	3.44409	16.1353	1.20935	7.51367
12.63	0.607782	2.1524	4.79766	5.8603	0.945211	0.775586	0.816213	1.82188	0.716283	1.85521	0.608169	3.91419
0.601039	0.509957	0.659461	0	1.15208	0	0.229817	0.085714	0.102543	0.227865	0.165391	0.0296049	0.509888
0.814177	0.2628	0.384391	0.453106	0.512172	0.278733	0	0	0.22761	0.208939	0.406766	0	0
7.63148	2.50882	27.4875	23.3567	30.5708	8.26589	1.08657	3.64976	0.382398	11.135	9.97219	1.47516	2.62706
0.340877	0.275609	0.160385	0	0.564442	0.0298541	0	0.0271414	0.0498766	0	0.393388	0.0288003	0.0930057
1.94023	2.69129	0	4.77392	2.58084	0	0	0.0803471	0.81361	0	0.715137	0	0
0.2824	0	0.199991	0.0392903	0.266473	0.0966795	0	0	0.118421	0.0362355	0	0.0676133	0
3.4339	6.67991	5.21518	16.62	23.9811	1.19186	3.74284	2.36922	3.96158	5.70025	3.62903	1.60374	1.43253
0	0.0188088	0.406659	0.23234	0.258283	0	0	0.0649287	0.120665	0	0.0490782	0.0686726	0.051378
11.9312	19.4892	15.8745	79.8857	78.2666	8.25696	11.3794	8.2313	23.7295	5.26618	16.2756	10.7352	5.08768
2.11472	5.35571	0.460804	3.80225	0.306993	0.167071	1.08783	0.220701	1.36428	1.00189	0	0.0778947	0.511172
1.02643	0.844988	0	1.62314	0.264875	0.196135	0.0917995	0.118875	0.0273065	0.0263351	0.634782	0.362655	0.203675
2.25979	2.20945	0.442074	0.0563934	2.19121	0.470483	0.00356499	0.376171	0.570482	0	1.27088	0.468515	0.0702605
1.37764	0.266804	0.390248	0.46001	1.03995	0	0	0.124606	0	0.636366	0.206482	0	0
1715.85	2442.59	1552.49	1236.46	812.927	177.013	420.276	95.2941	533.926	53.7407	1204.36	7.57104	966.966
0.235894	0.228425	0.668224	0.590759	0	0.242275	0	0	0	0	0.35356	0.225915	0
2.33135	1.43943	0.897476	1.43017	2.40647	0	0	0.101251	1.58156	0.717787	0.231717	0.16116	0.693919
0	0.148947	0.309748	0.182561	0.145141	0	0.208924	0	0	0	0.057634	0	0
2.10622	0.528913	2.55325	0.445889	2.71973	0.286461	0.243775	0.10654	0.630861	0.6294	0.577944	0.0753679	0.486776
0.317912	0.93117	0.149579	0.670113	0.300809	0	0	0.455631	0.186066	0	0.154478	0	0.346959
2.62757	2.79061	0.120052	0.424538	0.719821	0.261159	0.242923	0.689983	0.284345	0.195765	0.38112	0.0405874	0.266348
0.789475	1.35695	3.07501	2.22426	0.260732	1.05408	0.0188553	0.464146	0.811087	0.197535	0.221864	0.0945097	0.289429
0.211741	0.243959	0.0373596	0.083348	0.237915	0.0556331	0.0130193	0.0632224	0.0348544	0.0224097	0.0192915	0.0134173	0.158873
214.008	148.709	59.8479	103.72	160.381	39.345	13.2938	19.4056	104.892	60.9609	33.9196	16.6797	27.6908
0.0673412	0.128077	0.346	0.893668	0.587946	0	0	0.182557	0.107599	0.223557	0.281888	0.196054	0
0.738729	0.187351	5.15682	5.462	8.89588	1.10194	0.184834	2.22724	2.43396	1.3812	0.34271	1.12017	0.331623
3.67017	0.169237	1.71509	2.01127	1.84939	0.166676	0.131186	0.214534	0.670058	0.394044	0.617448	0.0956439	0.562268
2.34739	0.239739	6.97553	5.44676	3.9746	2.20733	0.121544	0.590223	0	2.51051	1.71094	0.313149	1.34835
3.2483	1.59078	5.07398	3.49205	6.11489	0.18138	0	1.23636	0.4669	1.73898	0.302152	2.1626	1.65165
0.0120934	0.0943305	0.0431483	0.0738778	0.178964	0	0	0.0413316	0.0510987	0.00931042	0.00906285	0.0583294	0.0253449
0.0920523	0.027427	0.0401168	0.0236442	0.0267264	0.0218174	0.00676465	0.00960695	0.0059386	0	0.042452	0.0033907	0.014834
3.05175	2.25153	0.403837	7.465	1.95512	1.1025	0.125095	0.744148	0.446527	0.242237	1.5524	0.870205	1.87345
0.577342	0.415954	0.574452	1.07957	1.09878	2.18e-15	1.62e-68	4.14e-30	0.788454	1.01e-08	2.57e-43	0.437049	8.46e-47
0.828679	1.20366	1.17371	0.345883	0.260648	0.283698	0.131944	0.499687	0.115832	0.10633	0.517514	0.264541	0
35.0667	20.7879	75.6133	115.991	49.8605	15.1214	9.03589	25.851	20.4498	6.91471	7.63895	17.4399	36.9096
0.070903	0.0550341	0.180146	0.229657	0.107342	0.0149033	0	0.0203236	0.0124493	0	0	0.0503203	0.185715
0.503617	0.610784	0.533148	0	0.595654	0.132321	0	0.360892	0	0.213202	0.367072	0.063825	0
20.4894	3.3552	10.7081	7.23395	13.9677	3.15736	6.69784	4.07853	3.56721	1.42737	0.330819	1.45721	1.74552
0.143957	0.419017	0.406396	0.388567	0	0	0	0.0687731	0	0.121886	0	0.0729765	0
1.67053	1.08054	0.261998	0.334005	0.526885	0	0	0.266022	0.651811	0.314312	0.135289	0.188188	0.202574
12.7275	9.60046	13.3012	3.88211	14.2501	1.874	4.17099	2.24606	2.83482	1.70742	6.17912	4.16898	1.69328
6.02379	2.95335	0.317467	3.51832	8.18051	1.15102	0.485613	0	0.802277	0	6.128	0.10733	1.70634
0.247053	0.319599	0.11624	0.444561	0.155841	0.173096	0	0	0	0.069725	0.0600232	0.166985	0.0898752
0.0219627	0.021309	0	0.039521	0.0415624	0	0	0.0209847	0	0.0185955	0	0.0111336	0
0.149815	0.193807	0.140977	0.0898617	0.28351	0.104967	0.0491288	0.0238571	0.0876826	0	0.145594	0	0
7.12046	9.11418	3.47225	14.9848	10.4679	0.24302	0.740564	5.34874	7.5016	0.0117463	2.74838	1.65937	3.46098
1.16162	3.64613	1.05061	2.27878	1.49735	0.728192	0.0423255	0.928329	0.50727	0.28536	1.22648	0.18175	0.931252
1.91428	2.51157	0.00053592	1.1082	5.27639	0.70914	0.533936	0.572358	0.316924	0.549057	2.05221	0.830061	0.00764413
10.9689	0.3392	17.58	1.06161	11.0817	5.69506	0.816857	1.00211	0.805672	3.81106	0.414079	0.06646	2.2416
240.594	933.782	768.547	406.477	193.934	113.36	110.447	89.0765	96.8352	91.5478	412.146	0	101.975
5.99632	20.1709	21.4738	14.0475	7.6396	13.0002	0.517733	2.34258	6.34654	0.98715	3.65622	2.92773	4.94335
0.182148	0.27946	0.217068	0.0728371	0.0908571	0.0308473	0.0199082	0.0183453	0.0799538	0.0171339	0.0295012	0	0.152604
8.7362	3.17235	6.66634	28.5671	28.2135	1.6487	0.144591	2.51869	4.7258	4.11955	4.51741	4.6724	2.51647
2.77128	0.805344	0	2.07984	2.18727	0.389272	0	0.573493	0	0	0.80991	0	0.404238
0.205154	0.0853062	0	0.158214	0.110924	0.0308014	0	0.0420039	0.0514592	0.0248143	0.0640847	0.0445712	0
127.438	155.943	174.98	139.636	63.314	15.8669	36.4422	5.97829	80.4559	80.5728	53.0266	66.6401	5.67503
1.10211	0	0.390248	0.690015	1.29994	0.28298	0.26322	0.249211	0	0	0.206482	0.395807	0.288603
4.4004	3.81974	11.8153	5.5055	11.8787	1.57933	0.176094	2.49503	2.0406	0.322321	2.50284	1.8176	8.30181
3.2662	0.243292	2.491	2.9363	7.58645	0.774127	0	1.02262	2.31785	1.16057	0.941428	1.20309	0.789509
9.26512	11.6432	8.76986	2.93663	24.9402	2.22948	1.6748	4.85087	8.37542	3.52381	4.40826	0.66829	3.13741
0.332064	0.236703	0.480112	1.19e-119	0.313679	0.330516	2.22e-140	0.0858425	0.143959	3.74e-225	0.159187	4.74e-234	5.77e-85
7.93355	0	6.8148	0.777044	3.53673	1.58654	0.407107	0.824434	0.380205	1.28121	3.632	0.722	0.752894
1.03535	0.212273	0.987505	0.0601659	0.537225	0.245708	0.0328928	0.146147	0.586414	0.0566186	0.095647	0.0508522	0.191465
9.47926	6.91115	8.17582	10.4533	12.5643	5.73912	3.03036	2.08509	4.60915	0.795098	3.4137	3.14383	1.5647
1.23952	0.343607	0.999773	2.5491	3.18341	0	0.174204	1.01513	0.466366	0.299851	0.90345	0.897647	0.386507
0.156798	0.455366	1.73128	0.754804	2.33	0.279913	0.0167971	0.17957	1.02129	0.0604524	0.617747	0.122113	0.417278
0.946214	1.22168	0.893457	2.36964	0.297616	0	0	0.998479	0.529043	0.242823	0.236366	0.755154	0
19.6385	43.9608	21.9151	28.9554	18.9721	9.86656	1.29948	2.84512	40.2488	0.523609	7.42231	0.956669	6.01085
8.43572	36.6548	11.067	14.6441	30.3556	2.88195	2.51625	10.5679	4.79981	9.91346	5.11834	3.96406	11.126
34.9355	3.37325	10.9863	17.2419	30.1735	12.8696	5.02361	0	10.1028	4.53065	8.86821	0	0
1.52824	2.06776	0.789634	0.997861	0.5982	0.114869	0	0.598331	0.52058	0.765297	0.697865	0.0555028	0.204215
0.198992	0.34678	2.37486	0.650671	2.40376	0.436975	0.132931	0.423871	0.420199	0.0506563	0.688474	0.373183	0.551762
6.18813	0.978793	2.57751	9.71955	3.36623	1.75528	0.330987	0.549266	2.60882	0.826843	2.44247	1.34381	1.80514
0.329281	0	0	0.377063	0.481511	0.0943807	0.0588989	0.114406	0.0262799	0	0.130911	0.0151748	0.0980092
8.72732	16.5531	21.1179	4.30986	6.45723	1.24134	3.29233	6.20697	2.01627	5.88919	1.38701	6.61961	2.00521
33.0218	6.56192	2.43758	14.8156	12.4841	6.18646	7.09032	3.01597	2.25526	1.40777	9.91482	5.25364	1.91535
11.4184	4.69586	15.889	5.07287	9.79141	1.83542	3.26125	9.54363	2.47458	1.00337	1.8263	1.64115	2.43521
2.01113	0.749021	0.109557	0.51657	0.875863	0.158887	0.295584	0.419779	0.259489	0.119102	0.463739	0.259276	0.324087
13.5904	13.1787	3.55467	33.1004	32.779	1.06267	3.38276	12.2524	9.80496	6.61854	3.41479	8.09464	7.1361
3.49144	2.5854	10.4721	7.20076	2.90694	0.843738	0.196205	1.11458	5.51187	0.316233	2.4626	0	1.93613
0.225721	1.02201	3.5047	0.541567	1.851	0.711673	0	0.359448	0.858705	0.127409	0.548405	0.533984	0.49269
0.279279	0.270437	0.131854	0.233137	0.263528	0	0	0.252605	0	0.0716702	0	0.0891548	0
2.62666	2.00043	7.63653	1.7711	2.30188	1.08271	0.649402	0.542636	2.18785	0.814434	1.70484	0.413913	1.13473
8.39553	40.5128	13.601	19.7069	60.6355	4.65294	5.58293	9.12293	23.6467	14.223	8.72347	6.2294	5.44248
6.02828	1.02603	1.80511	3.90532	3.49537	1.85871	1.57264	0.199731	2.13741	0.0416434	0.0985872	0.00941429	0.697983
0.195189	0.0163221	0.167118	0.384913	0.502653	0.0603726	0.0536761	0.148109	0.0659753	0.00432562	0.0757908	0.0845488	0.12359
8.46955	37.0506	12.3744	11.2299	10.2634	1.24929	1.60798	3.40732	8.34865	3.01938	8.23095	8.36101	3.40547
12.0907	13.3037	1.47335	12.8439	3.81899	0.342597	2.90765	2.90697	4.7216	1.12551	4.55425	2.93475	3.15132
14.7531	3.76801	6.20578	1.03825	11.9383	1.1381	1.20051	1.57306	3.03663	3.16311	5.6613	0.190321	4.05037
1.81538	0.0800573	3.84316	3.26292	0.8628	0.638726	0.121754	0.473676	0.525189	0.280036	0.361164	1.92141	0.56738
0.239841	0.216262	0.149018	0.289666	0.327261	0.230188	0.0150616	0.0933483	0.106388	0.102126	3.82e-61	0.0165352	0.0877054
0.423286	0	1.19906	0.706702	0.399413	0	0.216267	0.191428	0	0.325878	0.317213	0.269723	0
3.95319	6.39035	0.723	12.5069	4.42568	1.9498	0.248881	1.58545	4.59538	0.00872714	4.68493	0.00783956	2.40789
12.913	20.8657	36.9229	17.1807	25.2906	7.58384	3.36274	7.05417	8.54401	2.37154	15.9172	10.1252	5.90656
11.2837	5.74176	8.33566	5.17146	10.9396	0.318128	0	5.14302	4.52757	0.034067	6.20114	0.105945	1.34415
15.0696	16.4799	6.23552	3.24262	7.65435	0.448057	9.18897	1.87434	4.62035	0.381622	6.18404	0.475401	2.37947
22.2089	3.61988	3.46574	12.023	9.62125	1.40063	1.47328	2.37155	2.31562	5.6802	5.3566	1.66386	6.67111
11.4282	24.572	26.1941	22.6072	14.2888	6.69523	10.0601	4.24534	11.0563	1.31899	2.40208	9.10785	5.07397
23.1338	45.2581	14.6089	16.2685	19.8677	1.62465	1.66356	11.2976	5.34314	3.22669	34.2053	2.45749	3.21941
1.9554	0	0.690022	2.85892	2.54403	0.256883	0	0	0.643752	0.620852	0.890774	0.495629	0.800276
20.7673	4.57827	6.27287	4.13213	13.6039	1.85547	0.210347	2.61004	6.84832	3.1133	1.12278	3.36535	6.01541
6.74132	3.83993	3.53042	1.37141	4.59711	2.79274	1.1365	1.43469	1.14026	0.39252	0.764166	1.81748	0.830733
3.61364	3.766	10.0154	8.74888	13.1116	0.676526	1.18523	3.1336	3.96254	6.02736	0.517963	3.07355	3.63232
0.321602	0.520049	0.907892	0.0964514	0.811466	0.337992	0.210926	0.102427	0.37645	0.0907647	0.156271	0	0.116995
2.46195	16.3614	2.44729	18.7482	6.12513	0.928067	0.575897	7.405	4.92954	0.250151	5.93604	3.78536	1.63387
0.196537	0.135378	3.91e-44	0.184746	0.0567081	4.26e-30	1.29e-58	1.58e-30	0.0885023	0.0440362	4.98e-69	0.0668981	0.0682569
1.90898	0.179719	1.16414	0.663991	1.47608	0	0	0.467634	0.756032	0	1.35112	0	0.222174
138.604	122.735	78.5483	232.118	116.282	40.0402	43.5935	35.331	46.0534	40.2476	80.5662	55.5207	30.9102
5.22675	4.3206	0.541682	1.1174	1.68409	0.458255	0.548043	0.345917	2.08485	0.93238	1.19419	0.854621	0.267063
2.14521	4.21228	3.376	4.37746	2.02422	0.489608	0.683128	1.1588	2.29889	1.00928	2.23282	0.199739	0.873838
0.68744	1.33135	0	1.14772	0.648669	0	0	0.621781	0.576538	0	0	0.658358	0
26.035	0.595473	11.1749	9.09672	13.9169	3.53878	1.46003	3.133	6.56468	10.3457	5.06387	1.36332	2.39851
0.0433273	0.535217	1.18077	0.325305	1.17145	0.227715	0.0746005	0.287569	0.124042	0.205389	0.199118	0.193243	0.386792
0.567119	0.80084	0.74319	0.664785	0.408006	0.115572	0	0.71374	0.352249	0	0.393225	0.0821988	0.174276
1.14816	1.48935	1.8519	0.0299325	1.14279	0.107143	0.184407	0.79634	0.613953	0.0281677	1.27691	0.107186	0.00930842
24.2936	54.1542	36.552	44.6855	52.3853	16.3223	4.26655	6.51569	28.8976	5.53295	14.4369	13.4916	11.5475
8.3727	10.789	4.10812	12.8835	13.9888	1.45722	0.263896	5.0262	4.74004	3.10301	6.74469	0.384794	5.06659
1.27413	7.24756	14.1291	5.02755	13.6475	3.63211	0.221202	2.41886	4.81059	1.74156	3.70257	3.02686	1.95404
34.1859	22.7869	8.65215	16.2619	17.0829	4.21237	4.3308	3.11194	14.4298	9.45465	2.44911	3.86175	5.75674
6.68255	0.753991	3.72273	9.21308	5.29789	0.541644	0.637213	2.19103	3.00992	0.582412	1.7747	0.133618	4.1454
5.73082	6.63438	1.92556	1.35361	3.22891	0.325247	0.21388	1.06351	4.15636	0.46025	1.41111	0.281495	2.06789
15.4645	0.834043	3.40289	12.6891	8.04964	0.9772	3.4958	1.09287	1.93188	4.05017	1.84207	3.55601	4.18799
2.13503	11.5776	10.8863	3.38633	3.42485	0.877111	0.407932	0.772443	6.80425	4.43801	2.24	0.920118	1.34181
27.5157	4.8792	5.33384	9.77496	11.4483	6.63124	1.5363	2.72544	2.9958	4.79909	3.32411	5.42693	5.55104
22.9245	2.33348	7.67668	24.2876	20.1937	1.63419	1.52364	8.23505	3.36219	1.84317	9.02836	1.6053	9.47027
16.8676	33.3125	18.4225	9.05466	24.1997	0.448438	0.834248	8.90659	24.0721	0.141537	5.54537	0.924346	6.35473
330.424	393.274	265.589	477.744	152.5	36.7195	56.415	190.844	180.569	40.8698	145.226	149.153	126.521
0.301161	0.961187	2.41198	2.25727	1.10743	0.730228	0.456069	0.233751	0.464229	0.19266	1.00128	0.831415	0.155626
96.1031	47.9232	30.9296	146.872	127.001	31.9719	14.7146	26.2286	30.8526	40.7054	34.5818	50.6401	14.7865
20.1856	63.5619	34.1854	3.9568	51.175	14.6816	7.79557	6.13917	20.4233	7.51774	17.675	3.38038	18.0443
3.68281	2.45682	3.3579	2.61651	6.90564	0.921696	0.15407	2.26731	2.54288	0.0571638	2.16322	0.414721	1.01358
2.08015	1.66356	4.7782	0.808583	2.39936	0.814985	0.138398	0.386632	1.89104	0.484908	1.64335	0.415557	0.798085
1.02701	1.66073	0.483212	4.00411	1.61959	0.359782	0.168393	1.06304	0.15027	0.289849	0.748555	0.173541	1.86807
1.37793	0.163863	0.582074	0.82739	1.0493	0.148969	0.0461889	0.349846	0.304115	0.186112	0.235513	0.625094	0.151929
0.314379	0.723423	3.16114	3.22172	2.26161	0.236415	1.51056	0.176066	0.762645	0.0008898	0.00108056	0.977734	0.234154
0.044913	0.174623	0.126908	0.44549	0.298101	0.0472019	0.0441851	0.0644712	0.158007	0.0761245	0.0655322	0.0227679	0.147283
0.462627	0.44798	1.06909	0.0609777	0.367609	0.250074	0.0232611	0.297313	0.204207	0	0.291954	0.0349781	0.255043
1.88821	3.58874	6.15634	3.60055	12.7114	2.12439	0.584417	1.79248	2.48863	0.312563	3.9157	2.20716	2.32551
2.54525	1.12433	2.85036	1.40367	2.29953	2.64622	4.58e-29	0.371084	0.385619	0.317206	0.913763	0.121416	1.39614
0.684183	10.239	9.77863	3.89416	5.39953	1.6609	0.0594201	0.646964	4.48612	0.957703	4.80102	0.804157	3.58326
9.99437	6.45196	4.71856	2.78104	9.4307	6.84314	3.18264	0	0	2.56481	2.49661	1.59526	3.48955
17.8864	1.65964	15.4424	2.49287	24.7371	1.92628	1.08541	11.9265	2.68267	0.262313	3.96016	0.944436	5.37041
10.0193	1.07153	4.22417	10.296	11.8053	3.54906	0.380306	1.08723	1.88922	0.177993	1.646	3.85885	5.83026
21.776	22.0833	23.1373	18.6339	28.7088	0.750582	0.326386	19.005	23.7237	0.334761	9.91433	0.323776	7.27349
0.976966	0.681072	1.403	0.212424	0.37542	0.459203	0.0900215	0.258387	0.847091	0.0559721	0.070617	0.0905787	0.17193
66.0836	0.790906	20.619	38.0647	23.6661	13.925	11.6121	15.7234	11.4244	5.01475	4.66511	9.19805	11.3081
0.776799	3.94152	2.03991	1.81812	0.873097	0.155409	0	0.577385	2.42452	0	1.09073	0.679373	0.327055
1.36445	0	0.952036	0.842884	0.317134	0.115065	0	0.405312	0.281865	0.174193	0.110497	0.268222	0.234689
0.914315	1.1828	1.29057	0.548424	0	0.320304	0.299832	0	0	0.516089	0.444279	0.154499	0.665237
16.8317	22.5786	27.2247	2.71192	24.4774	13.778	2.69033	5.41656	8.83135	3.77768	10.8489	4.89277	3.69415
8.5398	7.62276	1.85977	4.9833	6.92603	2.87201	1.03217	2.33128	2.69899	1.52873	3.0055	1.63269	1.49121
5.23162	4.83533	24.8808	4.09673	18.549	9.25795	1.21852	4.09	3.10448	2.13948	4.00685	1.72828	5.92801
0.37945	0.1591	0.396129	0.0622887	0.0801995	0.0422262	0.0783892	0.0371086	0.0237519	0	0.0639334	0.137472	0.257845
19.1171	25.0962	3.32848	26.1163	26.7351	1.73254	1.06324	10.3249	11.4784	1.686	9.93936	11.778	7.19129
0.91829	0.207817	1.01427	0.580313	0.281525	0.295293	0.159084	0.353738	0	0.0800295	0.0918585	0.163803	0.649294
6.25653	2.27434	4.02856	0.679248	1.69878	1.11673	0.591109	2.26218	0.200172	0.562747	1.65025	0.3336	2.25083
1.73703	2.75243	0.670984	1.1864	1.34105	1.29747	0	0.999807	0.529747	0.85101	0.23668	0.529311	0.165406
28.9648	59.164	32.0305	76.5107	54.5277	18.6359	3.21414	12.1863	35.7208	2.41347	38.3802	14.22	16.643
6.58023	2.4583	4.09682	1.60983	2.4685	0.617364	0.253076	0.0949557	2.17718	0.112947	3.85192	0.357393	1.62581
0.386833	0.27946	0.408758	0.10764	0.365016	0.0882881	0	0.272133	0.108142	0.0330904	0	0.168025	0.270127
5.18295	0.281979	0.911723	2.34925	3.07814	1.19694	0.962684	0.918336	1.16229	0.861357	0.406723	0.538235	0.395824
0.978874	0.864246	0.326222	0.528742	0.380334	0.236553	0	0.338528	0.120729	0.0443302	0.927756	0.0413587	0.150784
53.5294	21.6604	24.4548	29.3757	73.5958	13.7104	8.73806	8.18488	19.3055	11.8932	13.9275	33.6488	9.3616
15.2257	9.26895	25.5529	7.94423	15.7412	10.5325	0.627015	2.11707	1.15742	9.282	15.2093	2.39249	4.48638
1.57559	0.10364	0.301555	1.12928	1.38975	0.392922	0.262721	0.11482	0.339945	0.406989	0.0973221	0.094763	0.830629
0.584963	3.02301	1.34767	3.662	1.44271	0	0.185171	1.42529	2.37879	0	0.170628	1.42217	0.577973
5.14982	1.25945	3.41964	1.93271	5.01473	0.648303	0.262305	0.374063	2.12536	0.052803	2.02776	0.177188	3.4975
0.16861	0.490775	0.237996	0.834369	0.478617	0.177203	0.248816	0.241652	0.148025	0.0713796	0.122895	0.128211	0
0.587982	0.187661	1.0418	1.21971	2.14975	0.172864	0.37488	0.248109	0.391132	0.214981	1.39868	0.171167	0.118948
6.20595	3.6526	11.3661	3.94508	5.86727	1.70645	1.26415	3.73596	4.24568	2.24141	2.00878	1.23724	2.47717
2.05773	3.98516	2.9145	0.572584	0.647225	0.352231	0.327635	0.155099	2.01339	1.05613	0.257012	0.821116	1.07769
1.30555	1.48042	4.38366	2.69563	0.640328	0.208292	0.163944	0.677517	1.5826	1.39135	0.128605	0.533469	1.04546
21.5228	8.32902	3.86469	14.8292	22.6091	5.53225	2.77052	3.44499	5.77017	5.95375	9.57888	4.1706	6.63538
4.361	0.108461	1.95195	7.39129	4.70397	2.35484	0.97368	0.601306	2.31928	1.33738	0.482775	0.311682	1.38987
77.3488	23.9046	47.5091	46.4872	34.8745	13.3429	9.36615	19.3545	18.055	15.1278	26.4529	20.5941	7.89715
0.723456	4.69413	0.46742	4.1767	4.09733	0.169495	0.835766	1.85655	2.22905	0.140305	0.45716	0.30991	1.9702
1.27479	7.99023	7.29309	6.30322	7.58949	3.10634	0.0665908	4.75889	8.34906	1.62379	0.065781	1.08087	0.0861846
1.3454	0.493488	0.810573	1.97813	0.605461	0.758715	0.129131	0.04703	0.216063	0.0694589	0.2033	0.615488	0.286503
2.23543	5.81973	3.45166	1.1166	4.30516	1.01622	0.122533	1.96391	1.89016	0.352665	2.93854	0.491345	0.978829
23.5763	66.9188	65.3294	91.1501	10.0883	10.303	17.7707	22.7902	45.2208	23.5918	6.36338	13.8238	6.68416
19.3338	20.9851	16.8943	20.3319	53.942	0.608072	17.1347	22.9004	10.2854	0.0699392	1.5639	2.70804	8.805
0.801626	0.941995	3.40984	5.56081	1.3695	0.745616	1.31278	1.9255	0.752546	0.302591	0.633685	0.747642	0.950576
18.0858	8.05255	7.87715	20.6978	10.6704	6.15122	2.60133	2.55815	6.27584	1.66717	5.61933	6.36364	6.95989
160.379	159.976	31.0241	289.742	54.971	2.45959	61.0148	44.8713	90.4358	22.07	59.0201	65.6553	76.6504
0.581351	0.137214	0.24504	0.913347	0.692119	0.554074	0.152924	0.257364	0.0536907	0.308675	0.0732705	0.0206654	0.165871
3.18207	2.8189	2.14814	2.63662	4.25582	0.907508	0.683925	1.36298	1.62902	0.146002	1.79316	1.62175	1.33675
0.135678	0.0656783	0.167723	0.396337	0.44802	0.139348	0	0.0535539	0	0	0	0.269197	0.142116
36.254	43.4055	21.8505	51.0006	64.713	12.871	4.68633	9.238	42.8407	11.8856	26.8152	21.202	7.0458
12.8255	11.7709	11.9289	31.5197	18.1676	4.08634	1.50735	7.0074	10.1685	0.876459	15.2886	5.31683	10.5649
1.30469	0.75803	3.32625	2.17826	3.69332	0.267996	0.498564	0.590038	0.875367	1.60712	2.73768	0.749698	0
26.2721	4.70964	26.9307	63.1654	62.3933	14.1839	10.489	10.4103	9.08998	19.8903	25.352	8.97804	7.27985
9.3987	14.2463	1.69599	28.4991	10.383	0.829353	0.935779	6.11287	8.57126	3.56425	6.81012	6.60282	4.46662
0.770498	1.51427	5.09057	2.09159	6.39711	2.63952	0.145954	0.879976	1.63759	0.0539258	1.04277	2.20322	1.44223
7.27582	12.5964	4.37192	19.6936	24.5493	3.84954	7.16146	3.19074	10.1701	3.05536	5.12209	6.86245	2.54037
27.0156	0.864242	58.0877	15.832	51.5415	12.5975	2.12628	11.6026	21.2543	4.59757	20.4348	2.99141	21.1945
0.192908	0.374332	0.544586	0.694259	0.273795	0.202739	0.284672	0.0460793	0	0.163332	0.210908	0.146687	0.315801
24.7707	44.3694	40.3434	30.8588	30.6498	16.0204	13.1219	0.910292	13.3825	17.7463	38.887	0	10.3977
0.516236	0.0714131	0.470044	0.123127	0.452327	0.0378714	0	0.0667042	0.216477	0.340661	0.0552672	0.0529711	0.231743
0.403089	0	0.285461	0.168246	0.380356	0.206996	0	0.182295	0.16903	0.155165	0	0	0
2.96801	3.70243	0.598486	3.81486	2.40715	0	2.08565	1.0128	1.86118	1.07698	0.618085	1.50458	0
43.9651	39.8359	28.1158	22.3132	30.3594	13.1639	2.1538	26.0959	9.79902	9.96703	21.712	4.42108	11.7507
0.604112	0	0.572262	0.87912	0.677894	0	0.0859945	0.0147679	0.457203	0	0.0917686	0	0.611292
5.44146	1.51996	0.741068	2.8827	3.061	1.39716	0.699785	0.42592	0.263285	0.483376	1.80367	1.50325	1.86336
1.56899	6.29432	2.8572	0.187109	4.65301	1.61143	1.49891	0.608201	2.0678	0.172562	0.167973	2.46859	0.939115
47.9892	31.0577	21.5462	53.9211	71.7237	22.0329	5.94354	12.9496	30.7611	17.087	21.6435	16.1861	9.55252
75.2371	40.1417	79.1124	23.0574	77.2801	66.7398	13.5764	5.60618	24.8528	21.792	20.1791	3.31175	18.263
0.284219	0.289154	0.54003	0.156966	0.328276	0.297742	0.0368842	0.0233994	0.164574	0.190464	0.240312	0.0124148	0.040918
14.4318	19.2916	8.85827	10.2534	11.6706	4.89813	1.9795	10.9528	3.97108	0.668526	5.38113	2.75532	11.1683
0.37137	0.960526	2.69119	1.32553	2.21489	0.27497	0.255769	0.564791	0.972702	0.844039	0.0668757	0.420586	0.769445
0.267701	0.110002	0.644015	0.615704	0.560195	0.234564	0.0591391	0.00933088	0.610534	0	0.014234	0.0181903	0.282623
0.0291828	0.423884	0.64756	0.170529	0.559918	0.149861	0.00929309	0.448724	0.130533	0.0149781	0.109349	0.23756	0.081514
1.26893	2.76469	0	1.05928	1.79604	0.651625	0.606123	0.573864	0	0.732688	0	0.911434	0.332286
1.10433	1.31614	3.66969	2.9429	1.72338	0.305361	0.446345	0.192087	2.38667	0.163499	2.22812	0.488127	0.400408
15.2637	13.2018	21.4742	5.33066	16.2479	6.64884	0.296375	5.44501	11.2403	0.127535	3.91581	1.75625	3.67142
9.92756	13.7496	12.7704	19.4492	14.6762	0.433232	5.11214	10.2343	5.48848	1.45883	2.79221	13.2144	4.39624
58.1768	58.9105	22.8646	65.8408	57.1879	7.21595	0.357422	24.697	16.0016	2.54483	31.7998	75.6292	7.93928
2.20063	1.08814	2.88773	0.424274	0.594918	0.165197	0.535426	1.12075	1.10608	0.266173	0.114568	0.493527	0.983179
3.66228	3.69655	2.45517	3.80114	3.39891	3.0976	0.0670544	1.62e-05	2.85e-05	1.49312	2.91021	0.00025088	1.49097
0.521477	0.101191	0.179668	0.469188	0.394738	0.328832	0	0.0498254	0.274686	0.17661	0.076018	0	0.227651
0.162965	0.169944	0.0355105	0.0523231	0.118288	0	0	0.0850385	0.073594	0.009651	0.140916	0.00600273	0.039392
34.4048	8.86606	26.3712	13.2624	47.7459	15.0063	2.04097	15.4932	16.2859	6.08097	18.1063	8.48265	4.12689
7.55291	6.10229	3.16379	4.59115	9.51878	1.4434	0.177499	5.40396	4.80201	0.432774	4.94967	0.101602	2.84499
70.4405	58.8682	33.2373	157.253	68.4612	27.8682	27.1399	19.4515	43.0417	19.4532	41.1305	50.0827	22.6994
7.44389	5.09784	3.20582	19.4899	8.55663	5.06459	3.18187	2.20108	4.21623	3.05914	5.45812	0.584553	4.47089
0.936739	2.87805	0.881483	1.40469	0.886344	0.16408	0.307186	0.0745853	1.23356	0.132187	1.70691	0.237432	0.851941
0.0258455	0.129738	0.109444	0.034881	0.0733653	0.0271627	0.0127133	0.0246946	0.11345	0.0109415	0.0188381	0.013102	0.028207
3.89864	0.699113	1.02258	1.56699	1.22625	0.4449	0	0.326507	0.605498	0.77816	0.757469	0.553143	1.81496
5.93588	14.1838	15.0515	3.80114	7.50928	1.86283	0.709768	10.5254	4.05656	0.393003	2.17455	1.2161	8.90755
67.1182	181.17	90.5386	98.8625	70.4693	54.163	18.0045	23.3787	77.819	42.3626	42.0747	49.0022	35.1109
11	3.72809	13.243	2.29564	11.9365	1.69462	1.57629	2.9848	3.22888	7.62175	8.24343	1.31683	1.72829
0.285165	0.345847	0.201258	0.384857	0.607104	0	0.280544	0	0.25035	0.422528	0.155887	0.0361399	0.0778052
776.04	468.155	442.144	735.669	685.257	270.276	168.363	279.792	417.01	129.4	222.403	282.454	242.948
13.3789	5.872	10.8678	34.5054	20.1311	9.46115	3.43486	4.94099	13.8599	3.403	4.92692	7.52709	6.98192
15.9985	11.2494	13.7716	2.3729	5.43802	2.83994	1.51687	4.34683	5.31512	7.11286	1.76077	3.0283	5.78303
81.2017	63.0559	95.1703	87.6034	100.546	11.1024	33.2947	46.2553	60.0512	35.0574	33.1681	38.0379	20.3681
0.401452	0.777484	0.426452	0.586468	0.473513	0.103078	0.38352	0.31772	0.168344	0.309069	0.0752126	0.144176	0
0.296329	0.0717368	0.209855	0.371055	0.0699041	0.025362	0	0.0335033	0.124262	0.0950571	0.129541	0.141897	0.051732
9.1818	4.64481	4.27337	5.62814	10.8486	4.2818	2.67357	2.98487	2.06201	0.72623	4.78048	1.1645	3.98306
2.00796	1.2988	1.41714	0.602208	3.79988	1.40687	0	0.639514	0.293802	1.41676	0.731774	0.16965	0.365239
58.3028	341.162	210.644	245.051	159.101	64.8331	49.4755	224.659	105.062	20.6952	77.6728	141.456	12.9909
35.4611	17.363	34.5542	17.8275	33.7501	10.907	8.17906	11.6505	12.9913	7.63109	21.7091	8.6182	13.8725
3.35055	2.58679	3.23664	3.36537	1.95678	0.699499	0.496104	1.94605	1.81867	0.335367	1.13506	1.1834	1.64682
23.3871	4.5	5.68665	24.8573	11.8135	4.24802	4.2657	6.43818	3.81077	4.4637	6.50457	7.18061	6.68663
9.04007	7.8947	9.0402	4.29628	11.0919	8.4805	1.5525	3.06859	2.74695	0.906076	2.23216	3.56555	2.69601
36.1941	251.076	365.096	166.398	335.744	174.245	43.2468	117.482	141.964	39.7467	121.447	84.0565	50.0501
165.419	542.364	346.688	249.495	745.102	199.983	79.7685	115.683	190.042	122.524	445.309	109.507	102.271
28.9606	86.8047	16.0112	35.8766	48.5713	17.1199	7.78052	19.8047	29.0846	9.41985	28.7431	21.7383	12.409
4.0834	2.66804	0	1.82675	5.17594	1.13192	0.26322	1.75771	0.693248	1.69698	1.40125	0.108229	0.81395
55.4239	32.7363	13.427	21.005	54.3001	4.68899	6.8812	17.8007	12.174	10.5634	26.7841	26.3108	3.92783
20.7659	27.2868	8.53493	31.8664	21.816	6.5001	9.91119	6.38866	8.2165	4.90634	14.0258	14.018	11.339
41.9471	51.2142	0.569389	56.9577	26.5774	19.0948	0.62144	23.9829	31.6086	25.9249	1.30429	0.524411	22.9318
0.402584	0.714704	0.356379	0.154032	0.0474849	0.103368	0.0480752	0.0834471	0.182887	0.167884	0.100566	0.0481942	0.263556
2.08848	3.29277	1.84246	0.939535	1.72911	0.548731	1.66939	0.311793	1.03135	0.663106	0.665979	0.33085	1.13965
84.1498	112.036	25.4564	53.1306	59.5609	28.9488	20.6018	29.446	28.529	16.2277	39.896	48.9147	11.9832
1.57461	0.72151	0.271228	2.47034	1.68228	0.815366	0.347178	0.789178	0.275832	0.122417	0.158351	0.614962	4.79e-06
33.6637	6.79794	6.91693	22.1614	19.2935	11.5276	3.51438	7.73018	5.7906	2.86279	7.84012	10.5244	8.34403
15.8665	53.6505	45.2649	18.996	96.9918	15.8498	7.66588	35.398	21.1006	5.7022	44.3637	15.5385	12.812
0.306654	0	0.288565	0.275905	0.290156	0.107427	0	0.0976658	0.179476	0	0.223511	0.0518176	0.111558
4.88244	5.45365	2.32464	3.55658	5.9953	0.0831752	0.133845	3.00133	2.59622	0.206129	1.73274	2.39935	3.92995
41.4678	54.7991	1.4089	84.8157	23.3337	23.6732	4.40997	17.7554	16.1506	8.10093	35.0248	10.308	19.7805
4.51701	4.57456	5.35535	8.26694	9.32758	4.6681	0.149476	2.52094	2.13882	0.888698	4.40254	2.46721	3.84151
2.0425	1.28989	1.38358	0.370662	0.754165	0.456033	0.933215	0.160645	0.74478	0.341843	0.199652	0.722906	0.186038
0.574778	0.214069	0	0.701266	0.417201	0.272458	0.126716	0.179958	0.0370808	0.102117	0.132536	0.359918	0.138936
39.7635	40.2627	104.297	16.5	46.6757	15.5637	29.4301	23.9598	27.7716	7.90662	21.1898	11.6362	30.9688
151.143	128.207	53.8189	119.667	71.1805	22.4607	21.3364	39.0329	55.9466	36.3535	44.1026	62.6286	64.1835
6.81173	4.52994	1.39829	4.51379	2.64916	2.66997	0.148917	1.95113	3.92336	0.680046	1.01242	3.44583	0.272129
1.44052	0.697459	2.04031	0.801682	0.453094	0.493163	0.917453	0.108578	0	0.554514	1.07954	0.574827	0.251481
10.5452	19.3924	8.55788	24.4104	13.3928	3.88336	1.77887	8.71314	10.9475	1.06784	8.52918	5.4226	11.5631
4.90757	5.44244	1.035	8.28433	3.92001	1.82748	0.458586	1.36867	1.70129	1.6053	4.13434	3.19937	1.36614
0.230761	0.670365	0.326842	0.192635	0.653239	0.118501	0	0.260901	0.387066	0.266486	0.0864668	0.165749	0
0.866469	0.157627	2.14031	1.6079	0.768613	0.284571	0.15983	0.232842	0.475426	0.779475	0.592073	0.0549052	1.00474
0.932143	1.15456	0.443337	1.8735	1.27606	0.204828	0.0618565	0.356876	0.351332	0.257346	1.52712	0.777775	0.476581
1.7708	0.514422	0.752431	0.44347	1.16965	0.54561	0	0.0800835	0.445538	0.27266	0.663525	0.339178	0.556451
79.8519	45.7846	32.1076	51.9744	49.0468	20.897	22.3267	20.3505	18.8085	21.1666	25.1976	35.4332	13.8247
5.53697	9.41598	3.98472	4.44762	11.3953	1.45161	1.31115	1.87537	6.64793	2.73897	5.49284	0.804595	4.13878
90.2557	45.9266	52.3683	7.6258	83.0303	40.0777	3.88292	54.3418	28.5551	32.5048	19.4637	16.301	11.3947
51.6745	82.7506	87.9428	66.2177	58.8353	23.37	15.167	38.503	70.2123	36.5847	5.87285	22.4244	25.4637
0.274079	0.884673	0.388197	0.381327	0.60345	0.469155	0	0.247901	0.383105	0.0703358	0.479259	0	0.0956953
5.30843	1.8863	3.69875	3.19424	8.2381	0.977208	2.2453	0.250371	3.32457	0.873145	1.46634	4.93639	0.332109
42.5542	1330.16	1052.97	624.073	1159.87	249.791	85.6389	618.171	189.883	656.865	503.23	89.6687	134.13
75.3594	43.1702	167.449	50.8565	77.6522	86.3647	15.9197	23.8859	27.9446	29.1116	44.0434	20.4722	17.9837
8.84411	26.9458	17.0821	19.8888	31.1727	1.51903	8.47229	2.53315	14.7502	0.471054	14.7541	27.5035	4.36091
0.203643	0.0669227	0.0788157	0.0650147	0.17404	0.0345196	0.0678579	0.0235372	0.0461368	0.0862103	0.0215462	0.0582768	0.0860321
1.63284	3.8664	6.28544	1.774	3.47926	1.58012	1.45976	1.30026	2.20507	1.87297	0.493603	1.17572	0.689916
1.71076	0	0.804924	3.07845	2.1583	0.599317	0.561012	1.08972	1.00126	0.482824	0.831284	0.578161	0
3.6037	0.714061	0.788079	1.94085	1.17663	1.06686	0.0249669	0.557704	1.06943	0.62313	0.425441	0.746172	0.830909
86.2408	74.7927	14.7051	120.82	86.3494	34.1675	9.29746	19.8254	24.2515	12.5987	54.4011	60.8752	60.7067
0.296133	0.669101	0.699055	0.247207	0.558864	0	0.0943018	0.535698	0.579505	0.227986	0.0739747	0.0472676	0.206791
3.1902	8.25399	3.75252	4.78386	4.02476	1.67639	3.1385	0.254011	3.2675	3.15127	3.48787	0.269536	2.90141
1.36811	1.03241	0.429136	1.23093	0.431502	0.479278	0.299097	0.217864	1.33453	0.128706	0.332392	0.07706	0.165901
0.345474	0.149665	0.506258	0.183641	0.256252	0.233935	0	0.00488473	0.135555	0	0.148768	0.304027	0.22272
8.8968	13.837	7.47246	15.1	6.40608	0.87209	1.74226	5.07101	6.69769	1.93082	8.36053	2.45985	6.51911
46.9951	22.9738	21.6421	48.8259	28.5289	3.90741	7.24907	25.6709	24.2017	3.75848	15.2939	37.1237	6.76183
0.123543	0.239263	0.174982	0	0.23315	0	0.0590121	0.111743	0.051806	0.0951127	0.0462918	0.0591582	0.129406
10.3396	5.69055	11.3581	2.90006	7.8024	3.01725	1.69407	1.6015	4.04244	2.7124	5.23699	3.37514	5.90653
0.784724	0.35567	0.757648	1.06306	1.17511	0.0924407	0.21173	0.0526255	0.698315	0.317953	0.330145	0.194503	0.280782
40.4078	130.107	60.7446	99.036	46.222	35.2622	12.6067	14.3108	40.853	35.071	47.982	28.1075	21.8796
47.6645	50.1293	114.311	110.679	104.004	26.1142	47.1568	26.1593	39.6409	40.5621	20.9619	63.9792	9.95506
0.944279	1.97329	0.615169	0.457474	1.44331	0.152677	0.285838	0.624619	0.573918	0.430502	1.05886	0.257754	0.713463
3.34194	1.72464	0.820819	1.08878	2.84493	1.00656	1.40147	0.572573	0.149709	0.166576	1.72671	0.0431301	2.11611
1.94067	0.45965	0.781953	3.25355	2.86838	0.800211	0	1.57665	0.674099	0.105437	1.43232	0.371417	1.14087
117.282	89.6456	63.8882	118.177	106.009	48.4435	33.653	25.2854	59.6816	27.3251	74.2824	62.5058	19.8693
2.00237	4.06546	2.45092	0.519542	1.3597	1.31659	1.04861	0.693116	0.347824	0.651644	1.90682	0.292726	0.712486
85.7039	159.766	99.6089	166.117	85.3715	22.6354	16.1141	70.7987	122.196	9.45709	30.9693	18.3157	50.7964
68.2603	34.8529	14.6903	59.6473	68.2142	22.6003	15.1569	16.668	26.416	12.0259	33.7474	33.63	17.8125
64.6869	177.516	17.3553	76.2794	72.2836	46.4487	5.53134	28.6386	39.1192	38.4419	35.4765	53.6469	30.5502
65.2631	19.7482	30.1963	24.0201	58.6332	9.30873	17.4643	28.8119	13.1548	29.8461	7.7261	19.0867	16.3754
5.38867	7.172	3.8633	2.70333	9.00572	4.35353	2.69072	1.17035	2.12165	2.63927	3.93911	0.686533	1.69622
0.875921	2.3875	0.735186	1.16451	1.92855	0.36651	0.12397	0.660217	1.27877	0.199808	0.461926	0.574779	0.407773
237.991	223.987	127.107	318.647	312.57	92.5492	62.8525	116.146	144.269	41.3378	149.291	188.397	57.8302
6.44362	7.97833	1.37381	4.14635	6.50974	3.13336	1.49676	2.02158	3.1965	3.36303	2.51281	2.12537	1.64451
9.89932	2.43959	17.9409	5.79713	11.1646	2.67657	1.16865	1.55757	6.61968	5.78698	2.3778	2.0105	6.47765
23.6407	11.3611	16.1969	28.8865	42.7993	8.79132	7.32616	8.36808	11.4307	4.03818	18.8395	14.5916	12.6076
74.7774	56.2508	16.4736	64.1064	13.7225	11.3843	19.45	32.818	19.9994	1.4164	39.8497	15.454	27.4506
0.223078	0.129714	0.126384	0.0744883	0.210497	0.0916446	0	0.161417	0.0374177	0	0.207795	0.021364	0.0467326
4.7911	4.25897	0.653241	2.61267	1.49065	2.19507	0.689289	0.355051	0.981046	1.9168	0.979442	0.298169	2.06693
7.34539	4.45393	1.05649	3.77246	4.28043	1.05337	0.757841	1.73013	1.97314	1.16765	3.1517	1.31008	2.61003
2.553	1.02658	1.31769	4.40687	1.57198	0.911052	0.496059	1.31113	0.816533	0.449731	0.826905	0.984214	0.58922
0.123024	0.244955	0.118762	0.0757015	0.238859	0.0884261	0.0605144	0.0379217	0	0.142499	0	0.0935462	0.0918258
1.71697	0.38208	0.720861	1.61264	0.783898	0.85322	0.113377	0.225796	0.617798	0.330842	0.177877	0.36293	0.522974
209.41	123.376	83.1521	74.7361	93.4618	26.5813	99.0494	61.1383	56.8492	43.1901	48.4972	67.0063	27.3336
3.69136	7.70027	7.54083	8.76984	12.7659	6.43799	0.756011	2.93609	3.38199	0.915826	5.2854	2.58303	6.0893
6.7656	1.42185	8.00007	14.6743	6.68887	5.04798	2.9357	1.873	4.51888	2.81194	4.51531	2.84032	3.77966
45.2083	16.5628	8.29477	15.0975	33.6704	20.8638	6.22772	10.7459	16.9584	15.8921	8.33741	6.93721	2.95907
14.467	15.653	5.78595	14.4247	0.90535	0.504764	5.19769	6.69778	10.4373	3.94909	0.924489	4.92572	6.8403
1.72624	2.36451	2.86661	1.46179	4.03539	0.640313	0.399592	1.30979	1.42634	0.343901	0.888147	0.463282	3.43547
20.3974	19.852	8.39449	23.1313	19.7935	7.26171	9.25095	5.77046	10.7616	4.74468	15.5532	10.2188	7.18964
6.80252	2.18666	1.38465	5.5297	3.88312	0.222835	2.08672	2.57561	2.49069	0.179521	3.22307	3.04813	0.839094
7.26424	42.3987	26.0406	24.3597	38.7033	8.26076	7.79194	29.7112	14.1246	4.10216	29.9883	0.383745	8.02752
219.394	509.288	568.607	175.618	501.516	410.504	62.9756	70.5177	217.285	155.765	323.534	41.8256	86.1005
2.17788	6.25081	4.30984	5.49686	8.94595	2.30953	0.757689	2.88097	4.17944	0.762411	4.20139	1.99561	2.84414
5.42837	6.08405	10.998	9.22077	12.0438	1.67216	1.17396	1.96734	5.42295	3.3084	5.8496	4.86313	4.34112
8.17584	7.55351	5.28536	10.2282	6.83112	0.339737	3.86928	3.26883	4.64715	0.684251	5.61553	1.71383	3.10169
1.09377	0.561817	0.363263	0.463102	0.791411	0.0676181	0.126593	0.70695	0.225936	0.381323	0.140685	0.456619	0.421307
0.271767	0.263678	0.383603	0.325814	0.0857152	0.0952056	0.0891206	0.0865546	0.238587	0.1534	0.0660276	0.275535	0
49.0168	74.7833	48.0349	8.01436	23.0245	20.8807	21.9556	5.42205	10.9347	14.6925	27.4026	8.40462	33.9766
46.0778	24.5188	63.3584	73.3604	37.6823	25.0371	7.53814	15.2877	10.6775	37.683	38.4972	21.6411	12.8654
31.5175	22.5487	13.0791	31.4648	23.4508	12.6971	9.87278	4.44535	11.7605	9.59364	12.1777	9.40289	13.2654
1.39045	1.37359	0.820743	0.204714	1.67446	0.371971	0.62178	0.301939	0.665832	1.09165	0.0552797	0.0128157	0.33109
3.83506	13.7454	6.6836	15.9899	11.6039	0.354133	0.903561	5.93072	8.04689	9.23765	11.4813	0.930498	2.96441
27.5463	23.5705	38.6655	19.5669	31.1958	4.65171	1.82513	18.8119	36.1771	1.64779	21.3515	0.987441	17.009
21.971	10.6056	7.62521	30.254	26.5263	8.81986	2.61208	7.28345	11.8022	3.0237	14.2008	10.778	9.72833
949.34	1325.96	1710.97	743.784	1053.06	523.183	209.61	387.597	556.498	495.967	1218.26	389.92	238.926
3.11197	2.10981	1.47637	3.80464	0.625969	0.461744	2.81358	1.51114	1.0146	0.357496	0.321016	1.50649	0.707242
5.03002	12.0278	6.39737	2.39941	6.19929	2.42489	1.07875	0.835639	4.99338	1.0274	7.69291	2.85101	3.54832
127.85	45.2548	88.7954	112.249	47.6592	32.0496	50.3227	7.63235	124.697	48.1471	3.31496	45.5913	2.60816
3.56462	6.78894	2.04988	8.31494	3.74761	2.22002	0.909182	0.693789	2.7817	1.2296	4.81138	2.54322	1.29677
2.2503	2.11139	1.92027	2.41523	1.59584	0.617269	0.34717	0.518325	1.52388	0.624115	1.90635	0.93031	1.31763
29.4717	13.4708	8.56652	18.3332	24.9125	7.83198	1.34264	10.3785	19.3581	6.01278	1.77781	2.30865	4.74079
0.179018	0.197575	0.0689146	0.192964	0.0153988	0.0342075	0.144095	0.0077748	0.0582638	0.0964544	0.05642	0.045043	0.0355046
41.3643	89.9005	170.987	53.1508	153.292	62.8751	19.2021	33.2287	82.1795	50.764	62.5024	10.8866	29.6551
13.1847	4.33112	5.54925	13.9708	5.77123	0.943116	5.33034	4.02916	7.11371	6.73998	1.89403	1.83098	4.26959
5.48254	3.23983	9.15905	3.09809	6.10188	2.33896	5.1302	0.762907	2.4523	2.6624	3.20264	3.09651	0.971845
97.1445	136.233	51.6803	66.1347	61.5074	38.0323	20.8212	26.5329	32.4398	24.4519	76.0857	46.5636	25.1276
65.6796	73.2686	36.4061	213.713	133.286	67.9041	15.3363	31.8059	47.7334	26.7066	67.7885	74.8578	46.0459
1.4672	0.854115	0.414194	1.32008	2.22122	0.616788	0.288683	0.280371	0.77284	0.496899	0.855517	0.595015	0.640501
28.2313	16.4303	4.26252	37.3131	13.0708	12.7153	3.6575	3.8924	16.0486	6.54245	11.391	10.4032	11.9054
3.86684	5.40861	9.12811	7.17326	3.64876	3.53017	1.64183	1.94306	1.80168	3.96933	3.21982	3.08605	1.80016
25.2616	27.2461	20.6533	6.34352	8.33323	6.53897	5.68995	9.65968	6.20086	16.6022	11.2356	10.818	3.65713
24.4011	15.9934	10.4931	20.3038	27.8255	17.0469	1.48596	1.77225	6.21805	11.6676	15.9977	13.1891	8.46411
1.4125	3.25523	0.608471	1.74777	1.8373	0.649865	0.435694	0.337608	0.567737	0.972304	0.901878	0.447303	1.92815
88.0345	56.277	72.1363	31.1675	143.576	43.5807	30.4255	39.9173	41.6419	15.5699	68.9148	24.0983	24.0227
0.333678	0.646227	0.850698	0.334258	0.818633	0.137081	0.255018	0.452711	0.223877	0.513782	0.150036	0.447387	0.209708
0.596891	0.451442	0.384499	0.764705	0.806242	0.253809	6.33e-19	0.251456	0.508203	0.567135	0.587972	0.259263	1.08e-92
9.53986	5.08742	12.9694	5.09337	16.5434	3.50976	3.2646	3.07927	5.09502	11.912	5.84502	4.03028	1.044
35.1892	18.9931	62.794	5.69149	34.8351	16.421	0.919577	22.0603	23.1159	11.8525	15.5781	1.83758	19.0622
703.146	184.641	721.291	407.451	579.279	146.666	80.3292	423.727	392.64	132.506	284.772	296.152	184.733
84.0703	218.131	103.427	124.013	95.9219	41.6623	30.8988	75.124	86.1653	50.856	128.829	40.4073	21.1703
3.10918	13.3835	22.0569	10.5312	18.4317	8.2274	2.19139	5.80188	14.0386	1.00207	8.88663	3.59791	7.55786
17.1061	3.70879	19.9386	8.99564	16.817	6.01	4.64516	6.81342	7.47861	3.61236	1.24452	16.6839	5.25004
32.4068	63.0434	19.289	37.6013	38.602	13.5449	15.4171	10.2664	10.8475	14.238	17.5918	27.3797	16.3003
7.54599	2.88438	2.8126	3.81271	2.24855	1.83555	0.948543	1.4369	2.83123	0.917288	3.86922	1.33125	1.45602
22.3255	3.00657	43.7263	25.5511	29.6237	7.18644	3.87725	11.9086	13.2244	20.8304	1.29698	13.4047	10.3654
0.139278	0.484915	0.593181	0.0625027	0.300353	0.131559	0.0683418	0.139077	0.183162	0.117635	0.101516	0.0775209	0.273235
1211.36	1285.42	1022.29	1095.49	590.57	492.466	761.856	15.9784	783.116	769.393	650.589	24.169	682.004
6.66104	52.2854	56.3903	32.9018	51.6688	21.8516	9.8373	15.7483	26.6972	14.8369	42.3879	5.95027	11.148
59.3916	175.617	64.6133	109.091	72.8966	36.678	17.7954	23.3005	101.837	36.2317	55.9427	40.4547	45.1845
17.2688	23.3952	34.466	20.9417	20.8484	6.19704	3.69705	16.3912	21.9978	1.49218	18.0745	2.94291	10.407
61.6502	239.142	265.92	247.515	113.092	84.2801	31.8545	100.135	103.299	24.9202	164.313	64.8661	85.6886
4.08051	3.37684	3.24246	6.8028	5.22748	2.0181	0.944559	1.26137	1.89653	1.30863	4.98599	3.58953	1.57177
4.91619	2.20502	2.47481	7.8868	5.72784	0	0.992436	2.91881	4.674	2.43446	0.679311	1.28966	4.88456
9.34058	11.4094	4.42782	11.8433	11.842	0.975988	2.96923	6.55933	8.95386	5.33938	8.99218	1.2645	5.09701
21.8433	29.5339	36.8573	45.2601	37.1041	26.556	9.86723	7.23457	25.7994	9.34153	25.4803	3.77335	11.2906
0.66938	0.0191017	0.889263	0.832537	1.02457	0.537967	0.0387371	0.319785	0.34568	0.81679	0.315695	0.0499016	0.150406
0.723502	0.364145	0.460831	0.0884202	0.309961	0.240966	0.0322262	0.219103	0.330369	0.194128	0.0516878	0.17008	0.321725
1155.83	994.672	1239	337.672	477.47	322.856	294.258	302.666	392.26	613.906	408.719	316.902	242.327
0.537662	2.87568	1.28694	4.2643	3.20001	0.360643	0.821042	0.928102	2.00162	0.802742	1.48831	0.4303	1.3775
3.13075	3.05247	2.2742	5.39133	5.11786	0.833515	0.226512	1.64821	2.66361	0.0886644	3.08189	0.282219	4.26238
28.6621	33.7396	24.2911	36.8753	30.6834	9.26901	8.84935	14.3424	20.5495	10.2145	20.9962	14.0953	14.3322
1.25195	0.775643	0.979384	2.57854	0.913424	0.348754	0.845838	0.403536	0.662109	0.510845	0.340817	0.435847	1.05356
1.89914	3.77972	2.68067	1.81825	2.05039	1.10032	0.766507	0.56996	1.58178	0.762754	2.36029	1.13554	1.03633
3.88168	6.58655	8.55188	8.50507	13.0789	2.66105	2.3736	4.81876	3.2114	0.394633	11.6479	1.78071	2.57164
19.5789	10.2467	32.4615	33.5675	33.6931	13.3082	3.08651	12.8615	17.3319	13.2596	21.3329	8.20246	8.94771
8.56658	3.0224	3.6642	2.5692	2.57909	1.36412	1.14924	1.30217	2.62085	1.53855	2.83815	2.30294	2.97478
15.2579	39.9775	22.6742	77.9674	25.4325	20.1487	19.3001	15.8275	24.6893	15.8361	14.9051	18.7771	11.4574
0.290695	0.647431	0.53525	0.922134	0.630891	0.208991	0.0555421	0.30237	0.511977	0	0.588191	0.153119	0.334939
7.41683	6.18947	1.25655	10.6126	5.60453	3.47355	0.346266	1.46796	4.60643	4.13538	3.51967	1.8452	2.80682
32.1605	9.6133	39.0061	25.8119	25.1683	16.9096	4.18804	9.96684	18.254	11.4993	19.6307	5.49221	12.676
0.872009	2.31712	3.39317	1.56914	3.64232	1.55219	0.425074	0.934508	2.08973	0.332574	1.13947	1.00756	0.951684
4.37108	2.9228	4.10728	1.71382	2.35154	1.88863	1.24887	1.47229	2.48278	0.386984	2.81662	0.95321	1.14516
25.2845	36.8968	41.4367	22.7159	27.5673	17.8217	6.70881	13.5418	26.0632	9.09535	26.5955	12.1729	13.395
5.4685	4.64016	1.09112	4.66786	1.55228	1.0193	1.79369	1.15628	4.19862	1.27327	1.78827	1.85582	0.298399
0.33526	0.174896	0.389719	0.351225	0.630393	0	0	0.104775	0.389551	0	0.240848	0.234832	0.379985
14.8551	5.04109	8.05833	10.9601	15.2852	9.68779	2.20634	6.14352	5.27948	0.173487	8.15596	6.75237	4.70398
41.8829	45.6584	81.8695	20.8511	61.35	34.6235	9.19371	39.8558	17.9235	16.0498	47.2581	11.0406	24.6439
34.4607	21.9059	14.5068	23.3922	22.6889	11.7937	7.61197	6.79054	11.2313	10.6824	24.6863	17.5712	7.96706
18.9629	35.2716	17.4708	35.5959	24.4694	5.13282	8.7186	26.5814	10.9363	11.8254	19.9313	10.9468	16.8921
15.2165	4.65733	11.6934	7.84672	13.6929	7.55962	4.55524	9.72455	3.97463	3.94037	0.384608	5.57309	5.03173
9.14422	22.7222	27.1091	22.0047	18.6549	7.74761	4.96165	9.80334	15.1524	6.84328	13.2716	1.37802	18.5142
0.422697	0.820231	0.51141	1.08661	0.914187	0.126926	0.118813	0.634658	0.106026	0.153381	0.748223	0.214279	0.593124
10.4156	9.22567	13.1005	14.1228	19.1894	7.03117	2.9557	8.7819	8.5261	3.62666	4.79138	8.4923	8.35999
47.3368	28.0506	18.0011	63.2009	55.4515	26.6551	19.0801	9.84574	24.3302	27.0733	34.6607	24.5891	10.4418
2.79562	1.30966	2.0674	3.99483	1.83196	0.112496	0.160299	1.16816	1.43593	1.34253	0.944468	0.649667	2.52553
7.51808	6.58665	6.96901	3.86672	7.27287	2.11093	2.50589	3.40401	5.81212	2.37516	4.53098	1.75768	2.43701
13.7351	5.63435	10.3237	15.5234	8.99432	4.28049	1.08058	4.38961	4.64863	9.0745	8.45539	6.63389	5.16114
0.9211	0.343724	0.400046	0.318746	0.67042	0.223395	0.0697055	0.270794	0.435423	0	0.258217	0.359181	0.309311
1.23598	1.38505	1.49825	3.58625	2.60723	0.539005	0.347474	0.77398	0.724298	0.728054	1.74019	0.632901	2.79028
91.7832	74.1135	206.514	162.624	101.587	44.9732	38.5307	79.5292	67.967	41.0909	79.0369	65.8369	92.5214
15.247	8.45327	19.4951	16.2718	16.9874	5.06389	5.87659	2.97983	4.47633	8.89966	13.9034	9.19309	6.44716
33.5322	20.2957	27.6241	55.5319	51.0275	14.1069	25.5471	15.6403	16.6707	7.84401	10.7499	27.5719	22.2859
22.5408	10.4391	22.2094	9.54467	14.4879	0.671029	13.4197	13.7397	16.9865	4.77854	10.527	5.47502	1.7109
14.9519	13.7121	9.6204	16.4561	13.3047	7.48752	4.32501	2.02069	7.26545	5.85261	16.04	6.78161	6.59225
128.088	51.6291	71.0041	48.4814	107.571	23.5848	24.4102	50.039	30.0169	10.723	89.5739	42.6422	33.0587
6.10499	19.6242	10.5648	8.83236	24.3638	1.62646	3.96859	14.2303	12.8965	4.27602	9.15023	6.57207	2.01938
1.07023	0.776366	1.10619	0.746304	0.418704	0.404965	0.328289	0.937455	0.136441	0.0724604	0.281438	0.640843	0.527821
30.026	49.1305	41.2254	18.5529	18.2941	26.8838	3.43548	8.36358	13.257	6.19544	31.4565	7.30136	24.6219
2.93668	2.24771	4.98642	5.58686	7.94251	1.64826	1.97806	0.935191	3.55176	1.45123	1.41663	2.24598	1.56143
7.57947	17.2768	6.46304	13.1817	9.51773	4.10644	3.25241	11.3582	9.2049	1.13522	4.87785	6.52795	4.11671
4.82787	4.1718	0.941883	3.91039	3.31373	3.11401	0.410837	1.03552	2.53918	0.0243202	3.17586	0.641813	2.19199
235.944	207.089	162.093	103.128	253.547	84.5339	72.4991	80.6435	147.903	72.9088	135.758	115.519	74.3433
13.6042	16.7585	16.2396	9.65923	20.4121	13.9209	0.881246	4.14e-11	17.4003	10.7335	11.3554	0.00012126	0.00016905
17.1971	14.051	34.0945	10.823	14.5206	9.46016	5.85385	7.00689	7.05901	18.0676	8.44909	8.19311	7.43625
209.429	168.006	181.215	80.0812	82.6208	17.4389	68.7671	83.9554	143.16	38.106	85.1321	76.2569	68.118
26.0508	62.6446	36.2178	33.9464	99.8386	25.2025	23.6646	16.5724	41.3367	15.4096	52.8546	19.834	14.0607
2.31306	1.62224	1.6976	2.34082	2.67052	0.750135	0.377184	0.664358	1.05266	0.961553	2.39971	1.09488	1.19741
20.0573	11.4558	6.94933	15.2445	19.9576	7.13876	3.20134	6.60839	7.55194	5.22159	15.2225	11.9518	4.72254
1.7755	2.73063	0.295854	1.65652	2.46377	0.429064	0.399103	0.755726	1.0511	0.723661	1.80018	0.900205	1.09397
3.98101	3.58568	3.63781	7.19971	5.73634	2.01061	0.873249	1.47036	5.48858	1.19357	3.46838	4.28597	1.3316
17.2897	25.2355	32.5566	29.2414	29.2968	10.4872	8.91271	6.95423	19.9236	9.69592	17.3374	9.04161	13.7943
4.0983	1.17334	4.17265	2.8713	3.40103	1.09444	1.09059	0.449352	0.6783	2.53136	1.00387	1.12393	3.70286
21.8122	68.4503	35.3465	77.143	24.3079	16.1194	12.5374	25.0473	26.4783	29.0198	20.0638	26.525	13.1108
115.915	507.875	491.344	648.938	518.634	202.946	119.322	241.177	411.553	115.455	233.512	39.4804	154.708
36.1149	15.411	36.2467	22.9916	31.342	23.9148	10.7698	13.105	17.8074	7.33141	13.3819	14.0337	9.90566
4.1026	9.01688	4.59001	16.0007	3.97004	3.60962	4.39343	3.2344	3.30924	4.61781	3.24081	4.31154	4.29778
21.3195	17.0049	23.7809	23.9483	7.69589	7.65444	14.0548	7.06972	7.59891	9.30455	5.97735	15.3907	12.1546
26.5401	28.9281	14.166	20.2072	14.5506	13.5928	14.6553	8.23799	9.32661	11.8628	6.38608	11.8552	5.34082
71.629	48.8975	45.7203	38.4806	55.718	24.2176	12.987	16.2193	37.3748	27.8011	43.5657	26.5471	23.7667
4.49143	2.1538	6.1005	2.40721	5.57154	4.37994	0.35522	4.37377	0.925326	0.435458	2.68522	0.914075	2.4793
61.2915	62.6788	56.1358	82.2818	69.2525	51.9777	27.9792	14.6895	33.0742	23.0776	71.5271	20.5261	14.7878
4.75227	3.30266	4.53276	6.64677	9.48536	0.672937	5.66494	1.02108	5.52333	1.07314	5.02408	2.12992	3.0475
5.29725	8.47965	3.16981	8.25278	5.94782	1.57101	3.8249	1.4346	1.15371	5.9988	4.15443	4.96009	2.65603
35.7786	7.97393	27.7927	18.6149	38.0189	11.0378	9.47469	20.6974	10.7285	6.93013	17.9049	21.9925	2.61688
7.25206	7.16016	4.74916	2.22871	11.5465	3.34946	0.865174	3.53344	5.6395	0.865106	3.27071	5.9133	3.16542
9.87975	16.8829	23.871	10.188	7.12901	3.58129	9.43844	3.67958	8.77329	7.15877	11.7592	5.56577	9.73987
2.41614	1.1746	1.29273	1.53239	3.12645	2.21214	0.573186	0.41684	1.02017	1.66327	1.37044	0.297859	0.624678
32.8868	22.725	48.951	11.5689	20.5263	13.6186	13.8256	10.8061	14.7589	16.6319	15.1097	10.3968	16.2948
50.5235	139.922	40.7884	141.711	89.5796	19.4173	16.6538	68.4267	50.5553	65.8861	44.8429	70.2484	46.8393
21.2276	60.7792	29.7499	95.2804	52.54	34.0519	9.83168	28.9088	51.6099	22.5311	25.9451	30.674	19.1832
3.60101	3.08668	5.09457	1.36312	2.21004	2.21585	0.393323	0.610153	3.16157	1.58064	0.767919	1.54367	3.3662
7.98191	5.3407	6.17152	7.86793	6.99929	1.5228	1.47548	4.6026	9.03822	0.731776	6.77808	0.786063	4.0784
5.0681	13.069	22.906	23.8004	28.1293	4.0974	8.53668	17.1477	11.8072	3.31123	12.2968	11.6169	9.50141
1.04544	5.1844	3.81398	2.45946	2.95943	1.04118	1.33165	0.73068	2.81633	1.51216	2.58778	1.72936	1.46007
47.7351	36.5634	31.8158	11.0352	25.2359	12.3702	3.92033	12.2484	24.4732	8.80463	21.347	4.50504	30.14
9.67485	16.5882	8.57927	4.52405	8.16669	4.98625	5.32897	3.83392	6.72536	6.69418	4.65592	1.76292	2.88456
36.3252	25.0559	43.4683	82.6222	43.7215	38.7872	12.2083	22.7624	33.5675	5.80732	21.5442	28.866	23.1027
45.4641	70.1007	60.2197	44.7134	123.711	20.7554	27.1027	58.6313	57.4677	4.81906	75.5798	11.6524	37.3017
0.0340718	0.192188	0.142932	0.160516	0.253546	0.0553439	0.0223129	0.128013	0.131737	0.0607701	0.134481	0.0467581	0.0585718
51.2194	77.8371	68.9324	122.756	105.495	9.63486	50.5054	62.3652	77.5453	16.1188	36.5681	51.3371	65.8398
32.1818	71.7395	64.4189	28.0087	30.0404	26.1357	26.6136	26.2231	26.846	7.33168	25.8053	19.7558	31.3022
131.012	77.0577	68.9724	91.8706	103.794	36.0443	54.5451	34.2678	42.8179	36.245	39.3411	129.63	20.1912
35.5105	29.2081	15.3348	54.6227	33.2345	14.1417	10.9639	15.6746	15.7602	12.7018	29.3813	20.7436	24.876
11.8788	16.5362	38.6372	35.7804	21.502	17.9121	9.65385	18.2583	19.9502	14.8677	7.15234	17.5416	5.07292
19.0085	6.56576	6.12993	27.0379	12.8723	7.28583	3.01119	6.26026	9.20651	10.2694	4.02039	10.1145	5.55142
7.78845	5.30666	5.01706	13.3686	15.2656	7.56842	5.57091	4.7888	3.20722	1.36777	8.86061	6.64405	2.2183
389.053	548.907	292.542	328.826	551.978	308.434	110.905	188.38	227.477	135.317	404.921	149.443	129.032
27.8016	96.8808	68.4685	16.9168	70.4904	13.2443	15.698	29.432	48.189	17.5681	52.4884	35.5751	22.5148
62.9786	89.0673	154.899	111.481	138.123	89.0474	9.79067	60.7707	116.559	12.5151	62.39	33.5613	80.828
0.43004	0.890111	0.263037	0.283741	0.447594	0.150652	0.310251	0.424585	0.440459	0.182053	0.229859	0.116267	0.0625776
105.012	98.3205	67.4017	144.961	105.422	44.3796	32.1666	78.5629	63.6334	48.9472	51.9715	65.8259	62.0754
58.959	31.4307	27.3694	27.9878	21.4975	10.313	9.91043	6.37031	13.2039	34.7773	8.50194	39.1613	14.5552
27.0039	18.1732	23.8928	9.62043	17.7924	14.8539	2.35389	7.18747	7.95032	8.18163	13.4974	6.26278	18.0055
2.45266	1.28098	1.24711	1.22043	0.661366	0.217298	0.685911	0.332557	0.540011	0.990186	1.10177	0.816001	0.770673
49.6056	63.8367	61.8597	104.175	76.102	23.0292	33.8947	35.4418	59.111	42.5855	45.8285	41.2199	14.2943
1.56559	3.22155	2.21745	1.14356	2.21594	1.00496	0.747829	0.531022	0.984765	0.150664	1.7599	1.31194	2.8698
1.83499	3.51099	3.11167	1.16	3.01311	0.828575	1.75085	1.25566	0.979347	2.23774	0.782477	0.367426	2.36454
13.8708	17.3788	6.26138	9.74827	6.12194	1.6864	6.34038	7.55561	5.88394	3.1913	5.30928	7.81863	6.0738
84.9749	38.5367	61.4539	48.7859	67.3623	27.9286	21.6833	25.237	22.1779	48.1199	47.0196	42.5093	29.4601
108.163	76.7906	27.453	157.436	57.9817	43.0556	33.3456	21.4861	57.8393	46.9801	42.2226	89.6766	39.8623
293.661	275.641	114.668	157.112	132.149	115.965	62.5134	70.8538	115.928	90.3244	158.207	64.0786	98.5613
0.478243	0.464009	0.390818	0.656758	0.595414	0.238082	0.222865	0.0601244	0.198879	0.319674	0.550386	0.267957	0.439529
154.662	144.182	76.4935	106.671	149.405	51.984	63.5936	57.1506	82.5759	76.7864	91.6412	63.5098	38.2678
7.85228	36.6018	28.4131	53.4565	63.8945	16.0781	13.4127	19.9116	37.7723	7.22393	16.5339	21.2955	23.7211
0.285614	0.299619	0.505668	0.357638	0.359342	0.268895	0.0454761	0.0645837	0.13973	0.201564	0.356735	0.284929	0.224376
14.9359	8.76112	4.30915	20.6937	14.5079	4.98739	3.59914	8.06597	2.80479	5.1507	13.6838	7.36995	5.11469
2.1366	3.63217	2.56857	4.5448	8.4041	2.37324	1.47263	2.78223	2.21287	0.698226	3.70561	1.72467	1.98934
50.4173	31.8247	31.0993	47.5961	24.2426	7.3114	16.312	38.2038	35.017	18.409	14.2145	12.2042	12.7178
174.728	157.36	396.624	196.695	103.679	97.9867	56.2577	187.648	70.7865	110.024	139.073	166.611	71.0742
68.3857	57.1033	95.4555	31.0256	52.8388	35.6267	35.9794	25.3243	49.8724	46.9259	34.5371	30.1361	22.8389
0.945954	0.464958	0.420254	0.991829	1.02448	0.778361	0.0610596	0.201744	0.327016	0.0692916	0.369119	0.64106	0.731196
53.9052	201.456	131.035	92.5329	81.5552	42.3931	48.1663	23.9984	82.2817	58.9237	108.136	41.5741	52.2744
76.7709	38.9846	77.3604	16.6981	44.4889	24.7577	33.1291	13.5527	38.0079	27.3021	26.9204	25.015	24.1014
11.0188	9.20285	16.9292	12.2796	13.9734	6.00442	3.43248	6.42226	10.2457	5.32901	6.63235	6.88368	12.2049
3.42961	3.01468	1.8486	5.63104	5.71198	1.24947	1.23044	1.56112	3.27791	1.82918	3.29496	0.60857	3.04838
52.0362	57.4042	61.1003	47.7089	90.3613	35.5829	22.3895	20.5196	45.4139	30.1138	54.5452	15.6403	44.449
8.12904	18.7778	8.79653	23.2154	21.7754	6.20746	6.65159	15.3287	17.781	0.740897	10.093	6.88149	7.4995
225.07	85.8921	110.676	80.4677	126.828	95.5926	46.6925	37.9311	70.2156	74.9081	145.267	51.4311	43.4527
123.161	166.799	68.6893	300.309	299.624	124.225	57.1457	59.0474	134.39	63.2169	121.52	203.379	83.0792
69.8228	64.7076	84.7932	173.868	59.9717	52.5453	41.2805	34.3766	68.5266	48.8672	55.8824	62.8951	37.9078
91.5286	130.877	140.75	159.719	284.988	119.308	63.7706	50.2133	80.6505	62.1447	71.4727	107.749	47.4779
2.00302	1.87778	5.19179	2.30035	2.018	2.63403	0.848701	1.68281	1.62366	1.08353	1.16611	1.18571	1.38135
2.66458	1.5073	1.75266	0.630629	1.72098	1.21786	0.93846	0.416709	0.757805	0.854483	1.3849	1.07882	0.860606
0.72412	0.403736	0.50691	0.298374	0.490635	0.319184	0.157443	0.239021	0.20898	0.357266	0.0729312	0.11361	0.359831
9.30453	2.25129	8.89067	8.8229	12.3555	5.88627	1.58068	3.57067	4.82321	3.57469	5.22728	9.32764	1.79883
60.7334	55.5635	36.2316	66.9281	65.9086	31.4269	25.7603	27.5197	40.2448	32.0763	37.5697	27.5327	27.0797
16.5378	13.9004	11.4746	26.0014	24.5636	12.107	7.43729	6.02717	13.956	13.1859	11.9136	9.26288	3.77874
29.9658	63.6705	39.032	31.3006	36.4902	21.8374	6.85377	27.0312	24.6966	22.9058	3.40001	54.0289	1.7001
43.4056	60.0356	27.7199	36.3861	49.3308	15.8822	14.6125	41.4753	30.1897	11.5605	26.0477	37.1151	16.2429
33.1879	33.9498	22.4539	33.2022	33.5928	11.2304	9.85062	15.0449	23.8901	14.2435	24.0328	20.6173	16.8617
53.4187	85.8618	44.7815	88.7281	98.6074	48.7547	31.6016	43.162	47.0371	31.2656	48.3271	39.5052	42.9684
67.3538	53.8686	40.367	50.7249	38.8382	8.58082	27.5025	42.5489	29.3948	22.1948	48.7472	26.2921	23.6812
109.74	30.8952	113.202	55.2549	95.7049	46.7341	67.2727	31.799	79.5274	54.1724	26.5652	25.3759	18.3229
57.767	41.9711	16.1345	38.46	46.6525	17.3749	22.3728	21.924	18.2693	15.3282	35.7867	24.2015	18.2754
39.8939	26.7286	44.0479	17.3811	23.0963	25.03	21.1058	15.3583	16.1736	18.2322	19.0974	10.2999	11.3763
24.2673	52.6357	77.2851	15.1665	71.9424	22.5007	33.3644	33.0092	46.8015	24.4533	18.0451	15.4251	16.0792
1.70536	2.88989	2.41541	3.67764	3.88885	0.729786	1.49342	3.92046	0.953493	0	1.38451	1.86766	1.33972
49.5757	92.1329	19.3822	84.5272	46.7307	21.4205	21.6657	33.8944	29.1642	23.6741	40.9436	41.6446	37.9462
0.887738	1.14618	1.0478	0.370534	1.25651	0.303917	0.706737	0.401474	0.620436	0.683449	1.10879	0.354243	0.309956
1.71316	1.57868	1.86607	3.49803	4.69275	1.01123	0.52332	1.64435	2.31438	1.03986	2.29209	2.53003	0.59762
13.4037	7.10631	14.2531	4.96608	14.0423	8.60601	7.89441	0.896698	0.0187358	6.35604	6.64292	1.26897	9.9617
20.7523	13.4306	15.6647	4.5002	8.37138	10.2454	3.32942	4.27957	9.23097	10.3688	8.62933	6.1697	5.00471
4.31889	2.60659	4.6829	4.76485	5.14506	3.96788	1.84746	1.79776	1.31104	1.99029	4.50865	2.74024	1.13271
23.2432	49.526	26.748	35.4991	44.8073	13.9792	22.2881	23.6941	25.3421	13.1251	11.6916	21.9188	6.92435
59.6657	57.3187	46.4581	46.9332	61.2321	17.5177	41.9424	29.8654	33.47	14.2024	16.7927	28.0947	39.7519
49.8986	35.8471	30.147	35.3335	65.5497	34.7304	11.3965	12.5524	22.7083	20.423	47.693	18.308	24.0381
3.73531	4.02295	1.95658	6.81665	2.59849	2.58517	2.76083	2.12316	1.61512	1.71444	2.00313	1.71965	1.5128
0.587594	0.378372	0.250615	0.779258	0.382102	0.432747	0.270902	0.334614	0.251684	0.0886139	0.407818	0.156983	0.210063
57.2427	86.6046	46.9758	50.1852	157.459	49.7822	21.7577	48.3582	72.8676	25.4038	52.7233	51.5951	17.1997
181.977	354.086	257.17	165.997	72.2694	86.6612	96.3901	72.3239	139.498	187.839	106.944	69.18	128.004
91.6937	236.579	100.758	130.079	134.384	64.9986	47.4276	44.9402	58.1645	67.2755	103.133	69.7147	94.6855
2.0207	1.52189	1.27202	1.03085	0.529648	0.46119	0.321739	0.406155	1.03565	0.864271	1.17781	0.591315	1.05829
14.4999	7.77166	14.6261	4.24318	12.1675	10.4409	5.62266	9.1708	6.41688	6.30243	5.65368	4.04809	3.02639
64.2001	81.9508	21.5751	112.121	81.6116	53.5342	20.035	28.0716	55.0123	39.0911	67.9211	42.2555	27.6517
9.79165	13.6661	6.84316	12.0594	9.03375	8.44957	2.96406	2.47826	6.09943	2.88759	12.5861	3.74965	5.22426
6.14236	17.6976	6.50968	23.038	20.2171	10.4741	8.57106	8.06089	12.3456	2.63697	7.30812	4.89883	10.641
45.0257	33.8129	20.5232	51.8294	39.5068	27.0857	12.8345	11.9787	24.4743	15.9917	27.9093	18.6854	17.348
0.160787	0.311392	0.113866	0.100666	0.227578	0.123852	0.153605	0.127251	0.101136	0.0309465	0.0602473	0.0192481	0.168417
192.295	102.019	292.687	269.192	187.438	137.578	142.021	72.3517	105.384	209.668	147.091	45.6529	98.0718
281.795	112.782	106.038	140.918	135.653	70.7815	131.381	78.6949	81.829	70.9607	104.252	161.71	26.2609
88.2286	78.9553	183.535	52.16	69.5816	69.2359	48.4365	42.9197	66.1964	45.5811	64.3367	42.7092	43.8737
8.11421	10.0602	4.93255	15.2504	9.09346	3.123	2.16171	4.9617	6.48405	1.73169	6.79496	11.8064	3.25902
38.4409	85.8356	22.8817	65.7535	53.7987	16.3242	36.1727	20.2919	49.9894	9.57998	23.5785	25.0656	28.394
27.0114	30.9776	14.6472	23.0736	12.795	6.15917	11.1523	11.2792	12.0176	14.0383	8.58966	7.63913	16.6257
88.5989	32.0862	100.249	16.3423	75.6633	34.7713	26.5054	27.1595	38.5316	44.4621	33.4904	44.9117	32.2149
210.331	531.09	281.032	738.314	487.961	244.657	114.334	248.476	316.107	236.296	439.827	192.377	139.584
7.47333	36.0279	37.0551	27.4736	31.252	17.9604	20.7737	11.9378	25.9623	11.4786	13.6718	5.18898	15.6785
11.9405	7.64994	3.50495	18.5182	10.4017	5.70667	6.24287	4.17799	5.15485	1.3119	5.75637	10.4416	8.17866
399.625	315.455	206.054	291.783	147.276	138.759	24.0874	239.154	200.045	130.383	202.497	215.667	134.739
22.6944	15.018	31.117	13.722	28.8266	26.5847	10.0497	7.58788	4.56875	14.1137	25.5931	6.99001	7.41681
6.74701	6.21796	3.17319	2.23365	4.62116	0	2.33682	1.27243	3.3571	2.38393	4.29584	4.29795	3.88852
25.1385	26.4034	8.6591	40.6976	29.8438	13.9884	10.9448	12.6581	18.5367	19.8255	13.7426	21.9685	12.4698
7.78233	10.3113	12.0052	8.19205	11.7731	1.17997	5.09909	2.30714	4.92836	5.03953	9.27076	3.22003	5.60632
24.167	32.4298	36.7321	17.5231	38.5153	21.739	9.60376	17.0863	14.7494	20.4197	24.066	13.5809	16.5273
1.97791	2.34126	1.71254	3.91138	4.81328	2.7028	0.965744	2.01736	1.52356	1.3849	1.09413	1.34931	2.7512
1.85598	2.18747	1.78446	1.66652	1.32056	1.13566	0.224675	1.22402	0.75631	0.0452211	1.22175	0.719209	1.9453
59.7846	65.124	70.5566	29.3158	53.0144	23.363	16.7243	32.0561	41.9407	26.1269	38.5482	33.3904	26.8004
6.33278	11.0877	12.7748	5.12629	8.99361	3.81047	3.11662	1.85145	9.76391	6.20513	8.10145	5.20722	4.02019
17.4402	16.4313	9.61343	20.9108	19.2569	7.59618	6.03351	12.9802	9.77664	3.91323	11.8039	17.8247	5.75454
43.2112	89.6009	50.8616	60.0091	90.5198	27.943	34.1611	39.0455	36.0495	51.1367	37.3363	43.129	27.2186
103.796	209.794	72.8696	96.1373	62.5968	55.2864	59.539	71.7724	66.8521	53.9083	91.3132	53.3728	43.4432
21.7872	22.9809	10.4415	32.9166	22.9571	9.41318	11.2661	10.1491	11.3527	11.517	8.12203	17.5178	13.8849
20.9376	29.4218	21.0779	42.7657	58.1017	17.7277	20.6954	18.8063	28.553	6.03862	33.8545	30.3136	10.652
1.74365	3.74601	2.46119	2.01704	1.64984	1.04715	1.22528	0.475999	1.74945	1.68722	1.36167	1.01018	2.17481
2.70402	2.22471	2.56672	3.36601	6.83233	3.24127	1.52365	1.89777	3.15195	1.41348	1.91072	2.22788	1.50733
16.0373	5.38302	10.8661	14.0377	16.0276	10.7778	3.7635	4.4948	10.8335	7.08872	6.49651	6.55494	8.50557
2.27912	2.80455	1.02003	5.05145	4.05002	2.16159	0.656248	0.849804	2.73289	1.08251	2.63359	1.49351	2.12336
21.7772	11.5871	8.71782	19.8526	21.0633	12.3682	3.87703	8.89834	8.91376	9.12636	9.77708	7.34904	7.06228
125.469	82.8022	37.6304	63.0567	50.6493	39.6078	25.5901	36.543	56.3588	45.3471	36.4084	40.8735	29.212
19.2846	26.3178	18.2705	49.0444	31.254	27.9763	9.53053	16.9735	19.2678	1.9848	31.3117	12.3393	11.6945
6.24949	3.56675	2.07559	2.64604	2.78272	0.772704	0.723318	1.22936	1.93641	2.80129	2.9474	2.04993	2.80844
1.73738	1.40198	1.64051	1.32947	2.5957	0.297395	0.9682	0.982149	0.485698	1.2261	1.953	1.45589	0.303304
139.939	108.963	267.01	238.958	288.111	113.596	34.9789	193.667	79.1221	240.283	180.903	84.6228	56.1722
87.025	30.2997	47.443	49.4123	79.6363	47.6295	27.6832	40.387	26.9218	32.6716	36.3861	45.7778	25.6793
64.291	154.348	115.492	57.0524	130.373	71.5225	44.6002	60.5751	59.5794	50.3282	111.699	34.7362	45.0221
6.8571	11.2088	8.69082	10.7372	16.0907	12.0047	2.09114	6.2568	9.42506	2.61738	5.38297	5.97563	4.94949
24.0557	23.7614	12.3994	6.69728	16.7671	5.32499	6.83544	9.73253	11.5784	11.8756	13.1926	6.74099	11.5049
610.094	445.26	694.896	188.139	393.269	308.127	286.201	277.815	333.804	182.974	373.428	228.849	265.121
15.8443	10.8808	30.8127	18.9592	24.2385	17.2647	13.4528	7.92493	16.1418	14.2851	9.34871	6.16596	1.43408
16.8743	18.5621	43.9525	43.9713	68.6246	26.3843	15.0911	31.232	27.0192	11.3853	21.6796	29.3158	13.5822
28.2839	43.9365	33.526	36.4798	28.1858	10.6925	23.6258	26.5752	29.0738	20.9063	32.7598	5.26237	14.1411
45.7379	41.3838	29.2125	61.0756	46.6392	20.9004	15.9785	19.274	31.7231	23.1138	33.3796	28.1949	24.9374
21.421	15.7529	6.49166	17.7755	16.2171	11.8399	4.93986	9.40429	16.7361	7.28799	7.32335	12.6276	5.03012
7.92184	12.8101	17.1869	7.12751	6.94042	4.47114	4.04105	9.88182	7.34104	6.45886	5.56015	7.80858	5.12335
199.694	455.308	395.115	222.32	218.878	139.69	131.034	169.11	189.105	147.503	236.213	190.262	150.46
15.43	15.6949	13.4224	17.7348	19.0418	13.0047	9.16726	10.1198	7.89573	4.26939	17.1652	10.6351	6.96677
19.8541	30.0656	29.6007	31.7249	23.2755	12.9453	13.7581	14.4901	21.1714	12.535	15.027	16.3176	16.5659
13.2405	17.0746	15.9101	28.7165	22.3	5.8595	10.0111	7.88597	10.7207	11.0342	8.41374	15.1656	3.95767
4.6533	8.55062	13.2624	7.3033	10.0911	4.31193	2.46855	5.30291	9.45825	3.38018	5.37962	4.28547	4.76743
3.50085	5.65003	3.30566	4.87075	3.30341	3.59555	4.4593	1.05549	0.978692	4.49205	3.49808	1.11759	1.22233
237.311	142.047	142.979	52.2908	80.0974	61.4844	37.6207	72.7317	96.971	113.611	103.247	70.5385	69.5911
6.3072	3.28638	6.18245	2.52212	4.31014	3.43707	1.66615	2.90156	1.43556	4.35127	4.29917	0.917751	2.03955
36.9627	40.5286	19.0797	20.5977	44.9155	22.4493	8.83502	10.9445	31.7542	18.5539	30.8464	8.18188	11.3508
1.8302	1.77225	0.864077	0.891225	1.36719	1.17481	0.874223	0.51731	0.831425	0.645804	0.857225	0.474709	1.19816
18.4599	8.60964	3.42533	16.5875	18.9034	9.91944	3.7408	4.90759	8.76285	3.71636	10.6712	8.08106	10.1326
38.7911	38.9362	36.1376	39.0836	48.0597	27.0013	21.3052	33.5251	28.009	21.098	37.3765	17.118	6.50444
26.9844	78.5722	50.4534	41.6028	31.3891	19.1887	10.5717	32.6164	42.5592	19.5087	27.832	34.6326	16.3748
2.50459	0.98171	3.25188	1.13559	1.38792	0.891184	0.839963	0.728774	0.775124	1.32224	0.826784	1.64745	1.29476
2.98038	2.77053	3.04676	5.46145	3.04148	3.33175	0.592387	1.7248	1.61578	1.75816	1.30881	3.45166	1.29768
39.3521	58.9103	98.5924	160.624	76.0683	80.0382	43.5543	32.7493	51.3809	53.5659	44.8261	55.118	42.6489
64.4239	56.6355	94.0421	29.1289	76.8257	62.9395	41.6362	22.1834	37.895	37.1381	57.097	21.4539	20.6398
7.53612	18.6207	14.0466	25.5684	20.4696	4.36153	5.84406	13.4315	9.9092	10.7237	15.6995	11.6729	7.31312
0.529345	0.29676	0.197302	0.372116	0.276035	0.314753	0.106463	0.0629983	0.140194	0.171592	0.208787	0.240135	0.204277
51.5326	43.2941	101.641	33.898	43.6151	24.3306	35.1473	21.9844	53.2195	36.3486	33.6367	29.5689	26.4161
69.8295	78.2355	119.647	44.2924	68.0815	53.0793	44.8094	34.7835	32.0714	69.0514	48.4212	50.4062	8.34262
67.3609	30.7761	86.994	86.5864	49.3934	41.4489	38.3285	46.6745	36.0737	26.7965	33.3899	51.9403	37.8534
13.6477	10.9943	12.6051	11.7543	17.0052	8.91288	3.19594	10.9287	8.87565	7.44626	10.0262	8.74767	5.76492
30.2753	29.5964	43.2883	12.5426	25.9455	16.0513	12.7961	19.1735	15.5124	19.8257	24.4612	13.8516	15.4516
45.5716	80.2586	34.7381	48.3376	56.4278	27.488	16.9109	20.7601	36.2632	45.6238	34.9049	43.1043	20.3987
30.111	10.6488	19.2641	9.61734	22.8922	15.2962	9.57699	15.2969	8.83951	12.4442	11.8952	12.821	3.80181
18.6353	10.3271	21.3063	7.49706	18.3258	13.4898	8.25797	12.5908	7.43787	11.0627	10.432	10.5899	3.998
37.8527	34.5343	31.0521	39.2289	62.2813	23.9609	25.8013	22.8088	27.7476	20.4229	47.0379	20.822	12.5663
19.949	14.7221	13.5249	26.7088	28.1196	8.0686	4.11568	11.8125	16.6131	8.2952	16.9918	18.2175	12.3657
2.1221	4.47833	5.75628	2.82757	3.89783	1.64443	1.07443	2.82645	2.99175	0.783261	2.70152	1.68459	3.64924
35.5887	45.4337	26.9616	19.7508	33.2143	26.5596	8.90539	14.595	31.2267	21.2698	28.4299	16.133	13.2223
3.57653	3.51233	0.806812	3.66361	3.12142	1.92231	1.13537	1.75544	1.5102	1.1615	3.16232	1.41568	2.2101
8.19189	14.1429	13.48	14.0569	12.673	10.5109	6.20558	5.55971	6.47115	3.21313	12.5368	9.82606	7.88848
43.2232	28.3347	25.2974	27.013	36.0722	15.4856	26.6145	12.1937	29.7711	19.0278	19.6858	20.3738	5.68638
76.8445	50.292	85.9668	20.3877	53.3282	30.6476	21.0326	24.6037	55.4167	39.5232	39.9757	46.9449	31.2176
10.1343	8.12149	6.43451	7.58477	14.509	5.38368	8.01239	5.05731	3.51699	7.80218	6.0234	5.68949	3.29439
21.4714	16.1181	24.0576	15.8074	33.6044	13.4556	14.5548	8.78008	6.89087	11.4966	22.7136	5.21878	20.7178
130.163	97.4758	162.406	45.6209	73.1503	58.0443	66.5431	46.7548	69.9274	96.0468	69.0711	65.8965	43.448
25.7895	13.7583	22.248	35.8489	14.1111	4.51028	15.6907	7.04705	17.6794	15.1533	17.072	13.4141	4.60963
218.663	238.86	191.769	195.66	131.25	47.5086	54.9043	105.598	236.16	140.34	35.8083	130.505	101.601
405.793	673.678	805.437	257.444	278.862	180.408	301.389	305.384	403.709	285.327	272.125	345.927	275.264
94.534	66.3503	32.2826	92.2361	83.9407	56.792	20.7104	70.2339	35.1549	21.3655	35.2889	60.9907	39.5378
154.484	80.731	200.364	59.975	131.364	67.9412	47.2684	54.484	75.1049	81.0615	87.7671	87.9416	85.9401
35.0139	17.2144	26.1167	20.3889	24.2783	20.6729	6.76106	12.6052	18.7271	20.1033	28.743	8.7037	4.06602
18.7133	12.0177	15.4295	12.641	16.6948	10.8325	7.83159	9.43662	12.1259	4.09362	10.0024	11.6848	5.96485
6.06114	6.77958	4.76544	14.7455	8.96413	6.58081	4.49052	3.50192	3.79693	2.95217	8.88058	5.73366	4.81989
0.364835	0.353976	0.308983	0.415786	0.115069	0.102248	0.143569	0.185913	0.256234	0.267713	0.0886392	0.295915	0.265446
5.32604	3.56787	9.30545	8.04018	7.83822	4.23269	2.82272	2.68129	5.12805	4.37796	4.97942	5.44267	6.30337
75.7225	39.3619	134.1	41.2659	63.1342	47.1137	43.1627	45.2931	46.5616	49.3518	25.8365	45.4436	39.2462
13.497	12.4303	15.9022	22.5774	8.53815	7.95569	6.71097	7.69306	12.4445	9.4708	10.2588	6.20812	9.93435
169.767	50.2028	162.74	63.2642	155.633	88.955	81.4828	44.8265	51.4193	119.773	68.0671	49.3664	45.3368
4.98526	9.65504	3.92593	9.67158	6.22829	3.52268	2.40035	2.20046	4.84997	1.71944	4.57286	8.3858	5.6396
18.1157	31.9314	25.5017	11.1151	11.7354	7.80033	12.9222	8.81777	15.2181	9.09546	13.1328	12.1291	5.75542
15.6536	15.8965	6.02424	22.1522	13.2343	8.91268	4.89317	5.61134	6.07709	6.29312	14.7019	8.70271	12.6106
15.3087	11.7883	10.1769	6.73912	20.8745	4.18335	8.80992	6.20086	5.83417	5.03848	10.3124	4.961	15.8833
31.9743	34.5314	22.9309	18.5551	42.9084	32.1754	21.2321	8.62832	11.0622	13.7711	35.9519	10.2087	12.2385
5.26522	9.7932	2.51044	5.7226	6.68995	3.50694	3.03794	2.14541	3.93487	3.45156	5.91868	3.98156	4.09536
16.4998	22.485	13.3213	26.7656	32.6592	11.3779	11.3877	12.3941	13.1661	12.2309	28.6356	11.971	11.8905
13.8194	15.2303	28.7507	18.6477	28.3992	24.3786	10.6765	7.4975	11.0832	18.1091	12.5384	10.4965	10.0788
4.30389	19.2331	11.6345	8.6639	11.5085	6.09561	4.34561	5.70288	6.30335	7.79886	9.63726	6.29549	5.15511
4.56671	9.70016	10.0152	12.0515	6.74175	5.14413	5.48859	4.23047	5.25078	3.96946	4.80229	8.25326	5.01489
65.8266	90.9016	31.8636	89.5173	119.975	53.5061	38.8471	33.2429	42.114	50.6488	65.3554	42.866	37.2348
197.539	179.928	158.657	91.8334	236.407	96.2994	53.5559	112.817	133.99	198.534	81.3417	127.524	74.7443
11.2386	8.90905	23.2385	25.6907	24.8235	8.31261	2.83039	8.52247	14.6799	11.3555	11.6502	15.2374	12.6627
272.635	315.827	426.959	411.531	302.391	239.252	100.783	82.9333	374.498	140.777	351.569	204.525	143.428
50.8631	18.2073	31.0587	33.61	37.133	14.0078	14.8146	20.6529	22.7412	19.6993	23.4422	23.4945	16.1752
85.6691	45.9526	92.8844	25.1838	56.2059	46.8731	32.9061	33.0345	39.5661	50.9945	54.604	24.5536	27.0448
20.8637	16.7038	18.3868	23.6888	31.6048	16.4836	9.06371	16.4671	12.7523	12.9238	16.315	19.8128	6.04712
244.29	185.243	294.603	113.098	256.955	189.439	96.8322	74.2156	115.561	156.633	221.273	139.469	93.1842
11.7918	6.45813	22.7858	14.1396	17.9785	4.89789	8.09716	2.47538	11.6497	13.116	12.5044	8.89303	11.8205
24.6035	38.6264	63.2265	25.9504	22.8664	31.1391	6.14792	12.8604	23.8249	22.3114	25.641	24.9225	18.3144
40.7584	29.2598	46.9343	21.41	35.0405	14.3433	19.7473	32.0712	23.2576	28.8058	24.0797	12.1768	21.9515
142.563	158.002	306.582	78.9396	186.362	96.8446	99.7578	106.141	151.491	126.883	103.582	86.3216	85.7991
28.5762	39.2048	23.0306	33.8823	37.5215	12.8246	11.6334	16.6358	20.3507	25.5606	23.2735	18.7928	25.8528
223.425	134.078	284.389	85.1767	214.39	165.343	96.6574	71.6916	100.097	122.419	179.977	116.553	97.031
88.8019	40.4169	124.273	33.2268	67.134	46.8049	41.5478	45.2702	39.2206	52.2522	32.545	35.3066	32.5219
65.7912	38.7199	35.4997	48.0562	37.7647	37.7086	26.7002	18.6985	29.5246	30.2158	40.2309	25.3121	29.4131
101.257	55.6977	32.7791	118.854	60.5658	50.6629	41.0373	49.0358	48.4975	23.993	50.0056	52.4255	49.5555
11.813	14.2207	12.5792	11.2551	15.9661	9.24243	5.03936	6.13777	11.3581	6.94134	15.5967	7.10524	2.94757
112.423	170.246	201.113	149.178	207.749	160.611	53.8258	65.3436	145.869	139.333	128.335	98.2818	73.4228
22.0469	20.8981	16.9762	21.4029	13.9542	13.8265	10.5927	9.32658	14.6406	11.4099	17.3537	14.6833	8.0238
106.224	64.1975	112.562	41.1726	101.249	49.1286	44.8493	25.706	52.1408	91.4147	77.4328	30.4553	47.1258
10.6604	14.1956	7.13219	12.5582	10.5953	8.52048	4.13223	4.23052	6.63068	7.65521	8.66848	6.6897	7.67816
33.0561	20.8485	19.9903	57.9303	32.147	26.6518	17.2308	12.8309	24.5953	22.5237	30.3572	17.8104	12.6365
26.8477	47.7705	72.0743	59.7606	57.9279	36.5072	31.6063	27.7172	41.1476	26.5002	32.4273	33.5484	22.3777
94.4497	70.6564	66.769	77.9004	102.663	63.4357	50.3778	39.8705	46.7347	41.0547	47.9425	40.197	36.8054
23.056	19.8888	6.36021	21.32	26.1954	13.2525	7.99597	8.80503	9.21955	10.9898	18.7252	17.924	12.7996
11.7911	21.7819	11.0327	11.8108	13.8455	7.39354	5.12694	6.00027	8.65997	5.46182	11.6865	12.464	5.85211
57.355	26.5629	28.4441	22.9045	38.686	36.9699	13.5512	27.2747	13.518	16.5806	27.6117	18.9532	17.7875
9.21086	9.55982	8.93265	8.43496	11.4474	5.20489	7.14104	4.29067	5.11857	3.29047	9.23553	5.89198	8.07614
255.888	116.486	287.531	98.5875	174.712	125.35	81.9105	99.941	180.639	152.035	86.5144	88.1602	75.1728
14.1824	14.3517	12.0873	13.0795	21.5742	7.21364	5.68935	8.6185	8.50629	11.2023	12.1099	13.3649	5.53059
58.4964	97.8695	40.5595	62.7864	68.6505	34.719	23.8251	54.8739	47.7719	44.8917	43.601	44.8806	29.5098
26.3707	9.54702	12.3601	15.4139	14.286	8.4863	9.48931	8.53587	6.95429	6.74161	8.12643	19.7028	5.91722
10.5378	7.0245	4.51866	4.58597	12.3432	4.57878	6.26978	5.08901	6.92607	3.02928	4.10506	4.73969	3.38657
548.727	293.158	738.296	231.457	614.426	503.784	306.626	301.932	248.016	322.373	349.944	261.415	180.477
30.2303	15.7187	25.1371	17.37	16.5603	15.073	16.5974	11.1063	11.5706	7.08626	11.5776	7.13297	23.2628
5.65756	10.991	9.14496	18.5548	9.96631	6.4528	3.53958	6.83797	10.9637	2.65997	7.8292	8.66348	7.89595
27.8211	51.8536	19.9208	44.6767	35.3819	22.6942	9.51224	16.1786	28.0213	44.2872	27.5362	12.5836	15.6129
13.579	13.1512	10.5109	10.9475	18.0063	8.67005	6.32035	6.21975	9.76339	7.17023	15.3959	4.12032	7.33018
72.8193	26.0369	46.717	22.2003	38.2263	25.7188	19.0281	31.4806	28.7583	20.5179	20.4219	29.9453	23.4347
3.17924	2.3482	4.22477	1.35936	4.67491	2.55863	1.59203	2.4356	2.00531	1.33984	2.56777	0.871168	2.96959
37.3411	56.459	25.3861	38.1854	33.4724	25.8248	17.8531	22.5302	19.0715	19.3667	40.5404	19.5992	25.9614
8.16525	4.00554	3.38647	5.35564	7.49615	4.17122	0.980843	3.50169	3.56588	4.05043	5.25772	4.62088	2.69303
24.3953	36.1339	38.8881	21.5827	36.8688	19.5749	11.4781	19.2894	15.9517	28.9787	15.6953	27.1244	10.155
34.8736	32.779	33.2811	35.3339	25.8971	31.5499	14.6217	15.2162	24.8611	25.9077	20.3138	11.0739	11.4293
18.6186	9.79569	9.77433	4.00335	12.1505	6.79266	7.6498	3.35233	7.04672	8.5971	9.01524	4.35855	7.95614
29.9433	34.7357	29.8209	40.9042	50.5526	22.1038	23.7124	22.3622	27.3028	21.927	24.9339	21.2412	9.09535
252.205	165.666	251.746	96.3024	249.651	146.444	105.914	74.6874	110.502	194.145	170.168	92.7296	139.42
6.29338	5.49159	7.45229	6.35166	10.6729	3.53517	6.06494	1.90218	8.11862	2.78337	7.60275	3.05506	2.53286
41.5094	43.2522	24.7782	42.4001	43.3824	28.7759	19.9783	20.0986	22.3363	19.8335	22.2009	32.8099	35.9801
92.789	58.4028	88.7904	87.048	86.0243	60.9229	48.3243	31.5189	56.6024	69.4792	92.0906	52.0917	29.5604
28.4897	10.0534	22.199	24.0339	20.4261	16.277	8.70901	11.797	12.591	12.3731	13.154	15.2913	14.5139
188.519	150.816	257.914	63.1514	258.316	154.31	114.266	87.1155	125.032	159.875	144.446	51.3725	64.1179
59.7791	118.894	70.2544	57.1122	62.934	45.1235	51.5545	42.3954	36.0886	26.6503	50.0905	22.9195	77.8979
11.3177	16.5186	10.1514	14.3207	9.56682	6.28637	6.44985	4.6141	12.6918	10.5534	9.17232	8.46675	6.47057
27.03	11.056	19.7401	26.0017	20.1454	23.3629	3.83677	10.9182	12.1601	20.5176	9.88579	13.2802	10.6933
59.2991	40.7524	26.3976	28.7705	60.0182	33.1229	18.7834	17.1401	24.9592	30.058	48.8855	26.6372	21.4627
79.7586	96.3296	86.4067	50.2683	47.2967	58.2473	46.2712	39.7791	37.9849	48.7497	38.6756	37.4974	51.1322
45.4086	33.5404	25.6947	31.2056	36.8855	17.1763	26.9613	15.6886	20.9205	19.8368	24.4484	19.8429	23.5422
40.5782	27.3638	45.9761	26.2373	39.5777	22.511	19.2464	23.9303	16.4529	19.7988	33.9488	29.856	21.5463
124.247	93.5211	206.267	48.6605	166.516	67.7069	82.0646	54.7191	71.0157	107.015	75.0522	75.6255	86.9413
6.7776	8.9367	2.77548	5.83142	5.80017	4.99121	2.3748	3.03516	2.97666	2.74386	5.78015	2.26988	6.64669
31.1122	74.3174	36.257	63.476	46.1585	26.4942	22.3118	35.5704	41.9277	20.0355	29.4178	42.438	22.9609
24.3794	10.023	14.5797	20.2172	30.2287	10.7086	9.1705	9.31686	5.86509	11.6914	19.8026	21.0395	9.22029
36.2393	56.5059	25.5047	39.9027	46.6162	33.6694	12.0205	12.413	30.0287	22.3439	30.0999	31.9621	24.6665
22.4499	39.2265	18.0955	22.3848	27.8515	24.2983	10.4413	16.879	18.4956	15.1871	23.8152	13.4776	15.235
39.3091	31.1079	70.4642	91.1094	70.5255	46.3971	49.3951	29.8463	47.5153	30.2869	45.6319	20.9763	39.3231
21.2945	15.3164	32.4082	36.3064	15.9281	13.5191	10.4589	10.9899	16.2068	9.92576	18.7826	7.9555	24.454
150.93	177.834	125.327	230.066	246.661	142.478	90.9809	96.8895	136.498	94.8149	162.777	137.686	97.6879
84.5611	113.159	103.59	70.8349	140.252	54.3691	73.7432	67.6437	84.1974	72.3301	73.8051	51.5729	51.0536
28.5168	45.0298	20.3485	56.0327	57.574	27.8777	18.7317	21.8101	29.9524	28.1773	34.5823	26.1087	25.6989
15.1969	19.4702	18.6716	29.0431	21.0667	13.7306	9.86817	13.2807	12.0783	15.9717	15.655	15.1047	7.95719
45.951	49.1265	53.0249	18.8875	30.4837	31.0234	24.289	24.3149	26.1158	32.5932	33.999	20.1048	19.7902
15.6669	18.2675	4.30768	13.6569	12.8048	6.48357	9.32231	5.35509	8.89447	9.17626	8.38785	11.5088	11.0333
65.6914	75.052	52.9507	52.3958	57.4206	45.1686	29.7444	29.8297	58.4334	27.6988	36.5193	27.559	20.1034
23.7673	49.1451	24.4655	45.6223	39.0122	22.2864	12.1735	13.6198	33.7318	15.4773	31.4974	19.6042	17.3982
1.94028	3.57883	3.25855	1.34817	3.45261	2.02023	1.84982	1.39736	2.84728	1.15567	2.29615	1.62191	1.66556
7.96206	2.83789	4.3	5.05665	5.38569	3.26342	1.95856	3.953	2.80826	3.98488	3.56333	3.79788	1.96437
13.909	14.3297	7.67368	18.7858	17.5253	7.01917	10.2554	11.2916	9.15089	5.25313	14.7095	7.24148	10.7368
30.9505	27.5498	29.2659	32.4989	22.601	16.6819	10.2525	17.6949	28.3052	19.6766	22.2159	20.7485	16.7986
47.8474	83.614	51.3795	31.1768	78.1368	40.113	20.2306	39.0503	53.8154	19.6246	62.6864	27.2055	44.1073
26.0917	40.7582	35.8547	46.8846	20.4695	22.8963	23.5395	19.2574	32.8806	14.6662	27.6074	9.46769	22.7441
371.929	576.46	520.877	390.253	611.5	424.732	115.532	321.125	403.24	378.043	569.318	166	108.558
8.25614	10.1766	8.19559	10.6557	8.21991	4.9127	2.57187	4.49433	5.29806	4.11552	11.6835	6.66622	4.93207
79.5796	41.3231	27.7596	96.4524	73.4289	51.4192	28.2983	26.9821	33.464	52.149	57.7257	47.1856	28.3485
2.86227	4.11883	2.85869	2.10623	4.54792	2.92351	1.69188	1.4238	2.65473	2.16382	2.8657	0.786671	2.23061
61.2138	89.5918	107.751	71.4768	57.8812	9.70346	40.5291	48.7529	73.9044	64.3187	51.599	56.9787	78.7043
1.15168	1.09483	1.11541	1.56286	1.52942	1.052	0.826364	0.509556	0.727363	0.202787	0.973416	0.69678	0.635146
28.8481	18.6578	15.1004	21.5701	28.3634	17.1556	7.89542	15.1182	19.7022	20.4648	8.88212	8.45416	18.8042
5.02805	7.01552	5.95292	11.7116	7.95568	4.84067	2.47757	4.85433	5.64209	4.26178	7.36707	2.477	7.32838
8.65739	8.31898	10.0201	12.5753	12.7476	8.61224	2.52564	5.71403	8.17377	9.41437	9.81931	6.73945	5.5202
34.9207	39.3084	41.4257	24.3767	33.6972	10.8408	28.3856	30.597	37.7886	18.7584	20.3156	21.4644	11.6894
65.0635	82.9786	51.2038	104.586	60.5915	39.7426	28.662	25.3747	43.8219	57.4553	60.81	55.9987	52.4081
9.85994	10.55	9.63568	11.1472	10.3711	7.506	4.56805	5.17055	6.2738	4.20238	10.3161	8.07166	5.8797
90.7826	104.928	41.4655	82.5515	51.0905	38.3269	56.9761	34.2011	54.9387	80.4142	22.5714	56.5282	36.6651
27.1405	25.8619	24.1267	22.7055	49.723	17.3111	18.8616	19.4215	22.0186	13.419	26.5833	24.3199	16.8788
42.8571	39.6398	27.9197	27.9464	37.45	24.8394	20.5607	18.8333	30.0974	16.2965	21.7022	20.2344	24.1901
5.40929	10.9623	7.58073	12.0701	8.23782	8.099	3.44511	6.75061	5.64686	2.46004	10.3739	6.951	3.07207
21.3582	27.2111	20.7293	49.5159	21.6091	18.6127	23.456	17.5131	24.8224	10.2721	16.5234	18.3039	15.931
108.725	68.6758	49.5439	162.952	102.335	100.603	55.7253	45.9428	60.1648	73.1771	57.967	64.3959	43.4306
2.65245	2.67248	3.70798	2.36354	3.40264	2.70722	1.43018	2.4003	2.77642	2.24578	1.41279	1.22825	1.02988
3.3092	4.04311	2.076	2.53629	4.05893	2.57619	3.01442	1.69802	1.07599	2.38675	3.03731	1.92607	1.60514
82.9501	63.6426	79.4968	60.3474	78.1119	66.778	64.4637	38.591	36.1914	46.6193	59.8319	59.8018	34.0294
16.6187	17.9924	18.3484	24.639	28.2865	11.7937	9.67469	5.53241	19.5757	12.8832	11.9785	20.5163	18.1932
73.4962	46.7465	69.484	35.4581	53.1325	29.514	25.4754	36.073	60.8525	17.3218	41.7834	28.479	27.5027
9.97945	9.10935	11.2263	5.75067	12.3412	4.79594	3.39937	3.51945	10.2454	6.46035	8.27041	5.91821	7.75746
26.469	27.4019	19.6368	21.7561	32.0424	20.8675	12.6452	16.836	23.417	19.1515	14.352	14.8998	8.48038
96.7083	60.806	56.2326	76.4845	83.7603	47.23	31.1499	33.3173	74.3903	33.2545	37.9151	75.896	31.8448
16.3068	8.265	21.8623	21.6757	9.1842	6.84955	6.94084	5.6469	11.7154	15.1179	11.084	11.4716	12.2519
56.4965	50.2345	55.2364	38.039	56.5695	34.1285	39.5931	24.3946	34.5037	29.4516	37.7031	38.379	34.9939
147.431	177.214	158.778	230.333	155.108	97.2007	78.7614	94.8086	123.151	150.84	143.528	96.3665	128.614
10.2566	13.0139	6.82441	18.7144	11.8174	11.9046	4.4854	7.8544	7.28162	10.4744	10.6964	5.91034	7.41383
5.41588	11.3763	8.73299	9.1117	11.4002	8.72865	5.81075	7.5363	4.68191	4.87518	5.93193	5.42615	4.27649
26.2155	22.7391	20.8353	17.1806	30.2765	20.9298	8.34816	12.2525	16.808	16.0007	27.3831	11.0992	7.38616
37.1286	56.2563	39.398	101.191	55.2874	33.1501	37.5006	35.9035	44.2125	46.5049	37.2917	34.6714	42.9991
6.87095	8.41236	9.11604	11.5736	9.28211	7.62493	3.6137	3.82603	5.68863	5.25788	8.23379	7.27551	5.66051
1783.56	1028.46	1775.15	737.592	1337.88	1347.94	848.9	870.056	667.034	894.473	809.801	732.861	485.299
47.7336	43.4916	47.6875	32.3414	35.7829	24.3896	21.0113	31.63	30.6329	22.3431	24.1143	25.6988	31.6169
0.80497	0.883416	0.988115	0.985561	0.860847	0.771627	0.666478	0.922242	0.855136	0.826304	0.321733	0.539642	0.0562114
52.9302	61.9079	74.3681	59.686	34.6302	37.066	36.9986	19.7381	45.4895	36.7496	46.5706	10.4072	50.2879
44.6699	26.8971	25.4392	32.8136	14.3665	15.2732	19.8468	10.0886	19.2064	16.2086	25.0175	22.3347	19.4755
8.28764	10.328	8.86942	14.2735	7.83822	5.2259	6.28231	6.76057	6.8485	2.75964	11.1999	1.83687	8.12487
41.5433	27.488	36.8085	19.9992	40.4239	31.488	15.5565	11.5137	27.186	30.4175	35.4106	10.5474	13.965
1869.21	1670.58	2582.26	958.751	1556.01	1060.9	1319.4	1048.96	1356.63	1096.27	1235.82	1131.84	645.373
79.3797	104.943	130.899	50.969	52.534	39.314	52.5168	54.1918	56.7543	59.3922	57.3406	41.5374	61.6463
53.4449	76.4994	78.9746	67.0438	65.9859	37.3013	28.5106	63.4787	54.1342	57.8465	38.7388	48.3147	33.1311
14.57	16.3891	7.65238	14.1376	10.7405	4.39653	7.06879	8.4361	9.85873	7.14538	12.2155	7.59079	10.1694
4.24177	3.25191	4.78314	5.21956	5.09241	3.15803	2.2031	2.86362	3.0354	2.38357	4.19747	1.36753	3.64878
30.3094	30.9242	29.1037	47.2007	50.6214	24.3667	15.5103	16.5287	27.8339	23.1428	35.0778	24.5168	28.705
46.8645	88.6666	61.3653	54.9458	40.2877	34.2653	47.4475	42.6231	58.5902	42.5445	34.0429	25.6054	27.6219
53.7536	26.7484	21.2419	44.7162	60.6972	32.5372	22.8595	23.1151	33.9538	34.721	25.5308	35.8449	19.0819
57.2597	33.0611	60.5083	27.3367	35.4881	31.7077	19.8334	27.2873	30.6357	31.8745	33.2263	21.7085	11.9526
48.1724	40.2949	25.0639	41.0491	28.5905	26.914	18.3641	16.2231	32.2115	17.1245	27.1775	28.8375	30.9724
96.4211	65.5764	89.7867	50.5153	65.0908	60.5837	28.3678	42.0662	48.0992	79.6878	51.7918	47.7129	40.2197
36.7861	23.2186	24.4438	14.1232	28.9012	16.6088	11.8891	14.1607	26.209	14.3924	23.6181	9.12881	15.0154
2.66824	5.71171	5.80633	4.6874	5.20718	2.27844	2.28874	1.6465	4.30778	3.98144	4.58443	3.55508	2.73004
50.7641	51.6979	18.4866	47.2077	38.6399	48.6138	15.2794	22.912	27.0314	20.8335	29.4062	18.9557	33.2308
29.8399	29.4523	27.7611	12.764	33.8022	14.1301	9.97575	9.6115	18.3137	25.7153	20.4687	14.2933	21.5878
346.564	199.99	336.425	416.821	131.16	234.55	167.342	166.219	200.536	271.932	151.983	208.349	131.85
19.7686	17.0975	13.8947	13.58	30.8806	14.1537	7.87634	9.94471	11.4161	16.9871	17.1918	9.05142	12.6505
20.8554	61.1579	48.3791	35.2141	47.6336	37.6591	28.4436	24.3709	27.7005	28.4995	26.0118	17.7105	24.3984
326.639	254.251	438.375	278.476	229.933	102.206	187.605	238.484	268.087	164.723	162.124	224.157	276.83
28.639	25.3382	25.2962	18.5894	36.0837	18.0725	18.6605	15.6853	14.5432	13.6338	28.0336	20.2948	20.7798
14.5913	18.2504	11.3667	22.6356	17.7268	14.5489	10.1643	11.658	9.99386	5.89761	11.026	14.731	7.70558
271.98	157.498	337.601	142.75	225.47	120.286	134.369	189.734	231.19	158.364	114.832	162.66	101.416
95.1478	74.798	127.102	40.564	52.9253	45.667	57.2732	44.2856	63.4554	54.536	62.0532	63.9226	31.9329
121.346	81.6777	67.1389	137.52	142.924	84.7925	68.5813	41.0437	78.4022	52.3266	134.453	70.7843	66.6948
50.105	52.4029	43.3754	33.4736	25.0259	25.9574	20.833	25.0552	47.9658	10.3016	33.7151	27.3381	30.0644
21.0484	35.0174	22.0097	41.7361	34.8315	26.7964	15.671	20.2556	24.1209	17.622	16.2141	24.5884	15.4671
73.5069	81.4275	102.721	34.487	64.1864	39.5826	50.2727	39.8793	53.0448	38.9749	87.8705	35.2499	41.2834
98.837	66.5154	96.1352	51.7988	65.3917	54.8228	43.8118	34.8527	73.112	62.6513	58.191	45.9666	47.1744
45.3974	92.3805	68.8449	55.5082	120.457	79.6393	48.2428	45.4637	41.0912	48.2598	55.7428	62.091	37.0593
70.791	96.4404	57.7898	95.2918	56.6096	47.917	52.3485	43.0009	63.5085	37.51	75.7814	48.3779	30.9451
85.2297	68.9648	81.4465	56.4032	79.8089	66.1921	50.6914	28.9005	53.4287	50.7062	76.8585	31.8731	35.3003
40.9312	27.3188	16.7186	18.8857	39.8604	22.8603	26.0876	18.4978	14.7361	18.6058	28.3823	12.1962	14.7757
112.563	153.713	159.389	88.4465	106.025	66.6931	76.3694	88.6408	88.9461	78.7068	84.0719	104.601	67.2555
18.2404	16.1778	6.64465	19.217	21.4799	15.2676	6.38538	9.59326	12.0202	8.1875	16.0944	8.3157	13.3512
11.0971	2.90407	8.10543	10.1927	12.9907	7.57576	4.31918	6.87743	6.48498	5.46369	6.08408	6.08981	4.88638
23.1251	15.334	16.2074	15.848	16.3362	13.6274	7.69325	13.2182	16.0504	16.4633	10.0915	11.5088	10.5362
21.8522	23.4834	22.0491	9.57718	18.72	14.2148	11.2957	12.9562	20.7269	10.6515	16.5782	13.7428	8.52713
9.05429	25.0818	10.4798	22.7491	15.6452	11.1484	10.4821	7.37126	14.8381	9.25145	8.5525	13.5819	11.5119
39.3399	36.3773	64.7685	58.29	48.7612	36.5171	29.0661	31.9377	33.8791	18.8528	51.0222	56.7574	10.6326
36.7844	52.5949	39.603	31.6174	32.6022	26.1896	37.1745	37.5023	34.81	12.0758	30.4447	22.8925	21.6039
49.5265	45.5264	26.9712	36.781	63.0919	35.5347	17.2881	34.0813	25.4761	31.9254	46.6965	32.039	20.6502
53.1047	56.4239	32.0896	57.4791	76.33	39.1922	36.4138	17.6851	41.5045	43.0462	45.0529	22.9072	32.4413
70.7567	72.4223	70.0124	72.5942	111.884	54.0292	69.9054	37.0641	62.1728	78.424	75.7385	37.0733	32.4804
43.1039	45.3957	63.6424	31.3312	34.7532	13.6628	36.5365	44.1406	27.2041	21.5069	27.5962	38.0802	26.2089
25.0039	35.9505	36.0336	42.4434	27.3981	21.4987	14.5339	29.8551	29.7584	9.76193	41.1571	16.6467	16.865
204.397	186.976	146.526	130.76	110.593	85.0504	89.903	79.4753	156.189	154.174	105.369	109.856	63.1483
8.25598	16.7355	11.606	18.8866	14.4956	5.8165	11.3435	8.19944	12.6032	4.04921	11.0711	12.708	12.4462
9.38623	5.3617	9.76993	11.1617	6.7849	5.18087	8.00055	3.52101	5.96464	5.96955	6.79603	8.95426	3.62955
22.5526	17.0363	27.6537	34.9004	37.0004	19.3515	11.6969	16.7087	22.6596	15.5702	13.5282	32.6854	15.2859
184.527	208.369	153.795	222.921	193.307	126.616	134.587	123.975	148.523	76.456	91.5553	140.585	112.769
143.374	164.408	165.524	48.7728	105.197	63.8604	95.3634	88.5337	83.2943	117.841	91.5332	82.0426	86.2219
61.9626	45.0079	67.1811	72.0957	51.8681	44.4627	32.0669	17.2178	35.6363	50.2845	41.3281	47.7188	48.1984
4.80426	5.40813	3.99769	7.31917	6.45996	3.5773	3.44224	5.32311	3.62628	3.28258	6.34559	4.2847	2.1387
16.9131	20.8206	26.8478	37.0885	27.2988	19.9547	19.0968	12.4326	27.2343	21.3726	12.3646	17.1198	13.7012
43.855	54.1983	42.7412	30.2848	45.0819	29.0272	23.5535	31.885	30.766	19.3321	41.7034	17.1577	44.5368
33.0723	47.5695	48.267	60.9515	50.5471	32.6519	16.4379	35.5584	48.9808	18.9738	40.3415	19.1824	39.5011
167.792	242.077	292.289	161.173	169.299	146.239	150.138	90.5485	184.748	205.824	124.004	90.2909	58.8989
45.8243	31.3103	33.3482	59.3462	48.963	36.5227	34.3078	23.2384	33.7579	29.4141	42.5989	26.0018	28.1497
508.363	414.363	521.309	497.754	481.633	369.899	268.201	269.09	387.502	468.152	347.939	341.711	238.183
298.862	252.956	244.871	289.459	196.5	122.264	123.694	171.398	223.559	175.131	185.455	200.902	73.3082
80.3812	61.7113	80.8937	54.8966	56.7432	34.4268	53.4184	45.9423	33.1741	24.9702	52.5772	72.8982	54.3277
169.856	124.229	167.829	51.3835	153.26	92.4151	90.8536	87.229	118.404	100.814	100.991	82.3133	69.2693
12.5832	9.51746	13.9775	11.8495	8.79794	6.16887	5.10804	10.1555	8.66114	7.33162	9.31507	7.20098	3.34817
7.61088	5.52433	6.30812	4.34831	8.03442	4.8915	1.92843	5.41679	4.80371	4.2114	6.54708	3.14324	3.27291
72.3287	47.012	30.9116	30.1613	50.912	36.2388	34.484	25.6409	29.8858	31.1462	48.1755	25.5578	23.2191
16.2012	23.3088	22.0467	20.2723	35.5914	12.0127	15.5358	14.3888	22.4417	12.626	22.3416	20.7415	13.09
66.4024	91.2047	28.5756	64.7394	73.8	60.7578	24.0189	41.1598	49.4109	39.5376	57.9057	34.1964	25.6761
32.2775	22.23	21.3248	30.18	32.9906	19.5702	16.9183	24.1025	20.8178	13.969	29.689	24.5645	11.2024
19.1992	16.3582	19.9865	22.6463	24.2737	20.2276	10.2133	11.4723	11.6721	14.4516	14.8621	18.211	7.14892
163.85	228.487	147.116	299.873	219.825	175.681	127.48	89.0067	196.234	153.029	148.477	67.3134	194.035
1.05176	1.78231	1.8621	1.36088	1.36461	0.756147	1.18062	0.832392	1.23492	0.971671	1.57639	1.17095	0.633462
82.9934	70.2262	63.8291	100.771	90.1446	59.7252	44.7198	59.4007	84.1924	55.6205	31.0403	73.4463	22.0168
40.3134	43.5838	34.016	18.2863	58.3422	33.1374	28.5335	17.8186	26.7635	27.5718	38.1296	14.2704	27.4564
51.8457	48.8047	26.5455	37.1582	44.0288	29.8401	19.2532	19.521	42.0607	35.9729	18.3513	17.4477	23.9566
13.2485	29.647	25.7336	14.0899	20.3797	15.8332	10.7456	10.3446	12.0437	18.2787	17.5535	11.1096	15.5981
88.7649	80.8515	74.3087	52.6914	103.29	63.592	32.4001	44.1823	73.8485	60.7613	86.5626	38.7689	34.4508
18.2802	22.2642	31.7428	21.3364	37.0713	17.9539	14.955	16.2372	16.739	17.8831	22.8679	23.104	15.5958
229.563	269.691	310.08	182.418	340.577	148.613	215.724	146.356	277.046	257.183	195.535	90.191	105.001
123.884	155.966	187.639	180.685	105.354	120.414	110.124	95.1388	155.775	87.0308	65.4009	107.411	76.8194
110.286	104.554	134.895	131.476	98.8266	84.7568	70.3543	52.2761	96.0322	60.9721	104.458	76.658	69.5732
132.371	55.9979	153.701	82.655	147.899	86.1498	87.7549	80.0545	61.7005	89.8326	66.4612	74.7982	58.7244
23.579	15.2165	29.373	27.429	31.2945	22.4368	11.623	17.4635	16.8857	17.7395	24.4442	20.2552	11.7177
42.3316	55.9721	36.2725	83.8284	74.1106	34.1337	42.9808	51.5246	44.4407	38.377	36.5396	44.0074	27.5726
3.7765	5.372	5.138	3.27463	3.44422	2.322	1.55698	3.38734	3.47245	4.15351	3.57596	2.56182	3.45396
16.2974	19.0466	14.6389	17.3293	14.7197	10.1211	10.9318	9.73225	9.75521	5.0177	13.4985	15.5845	17.3822
26.8175	9.65402	14.3479	18.4875	23.3795	14.6152	12.4144	10.3969	7.03575	14.4075	14.0604	10.936	15.2477
11.0329	12.6642	7.82758	13.2824	14.3841	10.4502	3.77348	8.2083	3.84265	10.0017	7.17673	6.3474	12.7499
23.2281	25.9412	8.09814	23.8349	19.4071	16.6607	9.41575	15.29	12.8513	13.9807	19.7459	12.0106	13.6967
83.511	53.977	80.9672	88.3824	73.6466	50.6459	27.3628	43.678	45.7583	41.8265	87.7292	47.4167	54.2996
101.204	108.855	117.478	82.3734	70.9367	85.9066	78.4051	42.3986	87.3251	83.9358	63.9885	35.4779	79.513
9.83792	6.89718	8.84632	5.56618	11.6385	7.60595	5.17978	7.06217	5.6786	5.08858	5.78446	5.71608	2.89602
20.068	40.3101	26.9516	28.7762	42.3848	28.2353	23.6778	18.9453	24.5842	19.1368	20.112	15.4661	19.4945
34.7195	38.2918	27.9841	42.2404	37.7793	20.5087	25.598	22.6068	30.1794	16.5508	25.8383	27.7364	24.8782
85.3419	93.3545	66.046	61.2811	84.9595	84.8388	40.6199	35.3683	59.9456	63.1041	74.8499	37.769	42.2987
102.817	87.6081	67.3185	138.631	91.9608	56.7382	73.9204	81.9522	109.205	57.0415	56.153	62.5483	30.6035
27.8443	33.6311	32.7761	23.6677	38.0376	21.7127	17.2528	16.7442	15.8126	38.0788	27.7875	19.2299	17.9414
136.19	159.634	138.765	134.74	160.325	67.4939	92.8702	98.3665	148.264	107.607	89.0894	59.4613	118.897
27.0067	29.9927	43.4185	22.9136	42.2867	16.8915	20.1678	22.0746	38.9235	22.5004	26.7629	14.8004	18.8551
52.5683	32.1007	17.782	37.3745	31.1752	32.6195	16.4889	19.7693	27.8714	28.3594	20.6324	27.9317	13.8639
73.3326	47.7493	98.83	36.5351	57.099	38.2577	45.6293	49.9856	51.2949	38.9106	36.1938	40.6644	38.7126
29.6276	35.4502	25.3398	32.1879	21.0842	19.0328	18.1375	13.6037	21.9692	17.6591	24.9257	17.0891	15.9988
62.2748	60.1822	28.1633	59.2735	34.672	29.4359	23.3709	25.1157	33.7869	41.5461	34.1147	32.3497	34.6019
38.1044	41.8828	19.1841	46.0568	52.2427	28.1571	25.0784	22.8212	36.6851	34.3496	37.2774	23.1407	18.888
8.65708	6.1717	5.45492	8.97503	9.20478	5.2659	3.76958	4.1997	6.66606	2.52418	8.86088	6.70627	5.66705
37.025	21.4371	44.5717	24.5411	26.8963	29.0608	18.5248	15.1376	29.7878	21.279	28.7527	14.8415	22.1863
416.214	390.687	418.393	266.48	183.064	249.971	206.676	202.273	268.337	274.956	205.232	172.544	294.853
119.192	62.1922	60.9434	73.7163	93.3497	55.7519	55.2802	43.9983	64.786	71.0231	73.8394	68.1582	29.2764
439.878	521.59	466.523	460.387	361.228	220.082	203.243	302.689	348.499	221.088	372.068	323.359	255.435
68.2613	59.5245	53.3892	64.5524	79.5516	34.5738	37.9882	56.4604	61.0835	36.9858	62.0982	46.6088	47.9465
27.234	37.703	38.1417	53.2004	59.1382	32.7669	23.6888	30.6373	25.3596	31.67	19.3477	35.2997	18.7012
159.592	111.716	143.74	63.684	152.328	116.845	77.1312	88.5685	75.8453	67.86	144.031	67.0945	80.897
25.5315	41.1207	27.5397	25.5502	36.7822	27.1398	13.5175	15.5103	18.3406	22.3272	38.1159	24.5343	23.6268
47.0068	37.387	27.1293	35.6586	39.1975	45.0352	21.9937	19.8908	22.2826	32.1283	27.0957	27.4827	16.35
64.7236	53.8822	61.3868	41.9429	58.1537	31.547	31.3954	55.1171	44.9541	40.8221	46.036	33.4932	39.2344
45.5808	30.5959	35.6792	50.7828	39.3753	21.8525	21.8423	29.4249	29.6993	29.963	37.9349	34.6431	31.7532
61.1979	58.835	33.1899	58.9933	57.9033	34.1665	53.0743	32.4639	33.9666	48.1826	39.6648	40.3246	35.9436
146.658	111.162	159.804	110.626	96.5315	92.4368	82.4359	69.1243	106.692	117.826	80.4118	105.976	63.7265
61.0789	63.5845	85.0036	64.1348	89.3341	68.0782	36.9413	33.2487	38.7951	77.3539	79.3363	39.9541	34.6759
50.6142	58.8999	22.3883	51.0714	56.5596	29.9943	29.9819	31.6524	33.5419	32.8624	38.3391	49.3621	29.8132
74.0466	41.7776	67.5121	38.8659	33.0945	32.7338	28.691	35.1857	48.2341	31.5779	33.0139	29.6825	36.5466
14.5111	9.3439	11.6556	13.3389	12.42	10.7888	6.5689	4.34531	8.66075	8.27234	8.53778	10.5881	11.7688
31.9273	23.0385	29.2174	19.7375	38.4141	20.0313	14.7278	16.5371	22.4683	29.0028	25.8059	20.0293	14.668
13.299	10.2449	16.6814	7.22332	17.8104	10.9483	7.32014	8.32061	7.60709	8.80709	10.6794	9.62602	8.27527
194.973	259.263	136.068	194.872	180.814	160.038	126.799	113.506	140.644	91.8476	162.434	155.016	126.759
130.66	128.02	206.424	98.8809	133.233	84.4464	118.576	89.0402	114.802	118.689	101.495	51.5846	128.508
14.1739	17.8422	7.97333	14.808	11.3394	9.44853	5.57119	13.3784	9.11993	11.2737	12.6613	10.2383	5.15967
64.15	65.2143	77.3401	40.7165	42.9643	32.9314	39.5201	40.3329	42.6769	42.2306	49.9355	40.4131	34.0463
174.328	139.719	166.85	68.6023	101.622	99.0823	83.0764	84.8746	75.1846	114.62	125.396	89.186	77.2333
79.3438	86.2236	53.3767	48.0047	84.8071	54.9515	52.9474	48.7807	39.1415	57.6013	72.1571	45.9626	48.3124
13.9502	26.3851	21.6819	22.6933	19.9246	11.5615	6.01053	14.2606	15.26	15.2797	22.227	13.6069	10.9341
171.831	152.154	169.763	152.631	150.657	101.756	138.377	124.433	165.938	90.8756	128.177	55.5112	99.013
2.59591	2.85344	2.84178	2.07733	2.8503	2.13134	1.46499	0.583194	1.92852	1.43722	2.69732	2.24443	2.17302
18.3873	20.4301	10.7162	14.3309	18.8017	13.1493	5.19838	8.42455	12.5699	13.6396	14.9236	10.5416	15.7841
117.78	87.0926	60.8392	55.1581	84.6237	58.2038	40.4301	75.494	53.2045	35.1087	84.0733	52.3505	57.5
44.6354	38.8996	28.2771	35.1343	33.6121	33.2432	14.513	26.724	32.3215	25.4493	27.3515	25.8099	22.0923
47.8228	56.1215	54.1233	37.4898	49.6003	38.8626	31.2971	47.5586	32.4771	23.0503	55.9682	38.2777	16.2027
10.5744	9.33009	12.1765	11.2908	11.3405	8.09653	5.20673	4.34781	11.3185	7.1767	11.6679	9.24307	7.5438
44.7378	46.8795	39.2411	24.1571	49.516	29.7542	28.2908	18.3879	34.2404	39.7111	37.8902	22.5209	25.8975
38.6476	37.4131	23.2584	30.5669	32.1972	30.3259	21.6476	25.4687	29.0942	12.9533	27.4323	21.1005	25.8488
87.8876	64.7938	88.2226	41.1545	78.4975	45.4441	45.4059	37.7904	80.9452	51.6443	46.7064	41.0372	44.0144
110.042	113.599	132.008	158.681	135.195	130.194	76.7213	70.5392	35.5194	123.126	122.43	115.591	81.4188
32.8927	43.5613	28.912	24.8739	46.3434	39.0485	16.5435	18.3319	23.854	29.1218	28.275	24.8767	16.3148
815.135	1348.16	1474.4	795.362	711.466	680.835	825.558	518.671	638.634	741.503	729.155	585.765	1094.35
8.62981	8.69853	6.05528	4.31638	6.43304	4.9872	3.26757	4.83668	6.68026	3.45921	4.70187	7.02779	4.1971
36.6564	44.2156	64.0979	58.0121	42.7615	24.5084	37.1814	17.5121	36.0622	57.783	27.4299	36.3986	35.0699
78.8773	78.7414	73.0684	45.8564	99.4858	55.0429	54.1147	32.7448	46.5265	82.8382	64.1176	44.9496	52.9552
99.1158	78.489	130.643	62.9689	90.4618	83.1328	52.4817	57.9183	67.7476	41.8271	83.6421	64.155	59.1606
31.4849	14.958	34.1797	34.6087	36.9256	25.8483	16.0258	17.4122	23.4341	31.3599	14.3835	19.4243	21.1343
87.6077	120.916	55.8626	123.389	108.349	75.4478	56.2122	60.7914	80.4683	46.1098	95.0519	79.0112	52.8051
18.8155	15.3584	20.5764	13.9579	17.3447	15.131	9.90362	13.1401	13.0212	6.95353	16.2484	12.7335	15.0338
258.001	237.081	255.969	206.03	239.152	167.759	167.98	116.046	212.565	166.712	230.641	164.765	196.752
60.7837	69.1237	48.6664	39.5598	37.349	48.7693	47.9475	22.9104	38.6004	48.1888	32.5603	24.1393	31.1039
47.8461	35.2161	39.211	32.0281	23.6067	21.9235	20.7561	16.6433	23.6716	28.3641	24.3563	21.8635	26.7177
70.3729	47.9816	28.5697	51.3009	60.849	27.3135	31.705	36.7816	27.3759	33.3368	40.6344	55.5395	42.6212
48.9913	34.0345	41.7844	35.7766	41.3588	34.5404	22.041	24.9709	28.0496	40.1022	46.2358	21.7422	19.5903
16.7044	20.3929	20.6514	15.2777	11.9293	11.0591	11.6338	11.5463	14.3431	12.1399	11.4861	9.83077	12.2599
31.6309	13.3195	25.6816	29.4544	18.894	22.5046	19.637	10.9654	14.9883	18.4614	18.7161	16.1621	9.94235
74.9987	94.6065	60.8385	42.8518	102.863	55.1223	71.2254	44.2616	49.842	62.1071	68.0661	54.463	43.7902
7.08954	10.086	5.71829	11.5882	7.35906	3.87605	5.22628	4.87496	4.84834	6.82774	7.01982	6.48068	6.79882
29.9567	34.1647	37.5972	25.515	26.7152	19.3902	23.4966	21.4966	20.8586	25.92	28.5648	22.7385	17.7519
17.3897	23.7219	22.4234	26.3199	23.8685	16.5303	11.8989	11.068	9.66589	22.9443	17.5072	19.1442	22.817
54.3907	30.6853	47.3791	32.3219	42.9348	37.9505	16.3994	25.8336	34.0241	29.4462	36.1811	29.3559	23.4383
45.9936	47.6825	34.48	64.1091	60.272	34.8408	47.1243	29.9628	33.9209	24.5693	48.4741	43.3702	30.0071
180.402	139.18	120.294	171.092	243.692	140.497	111.027	125.518	118.028	133.986	135.026	153.363	108.577
103.942	117.007	115.035	76.6382	72.0971	67.0864	58.3675	83.3619	37.2239	77.539	85.1349	68.3304	75.3232
18.2855	21.1433	21.1156	16.8818	13.3712	11.8989	13.6668	13.5347	11.2752	10.9805	16.5045	13.7767	16.6873
49.3447	43.9993	40.0968	50.5669	76.3439	33.8649	29.5212	26.2017	43.127	49.9054	42.8458	32.9373	33.8078
360.174	384.467	348.546	226.04	306.534	230.363	158.307	234.058	365.633	182.578	332.602	261.149	166.793
125.255	106.179	157.058	62.6402	109.516	93.7609	83.0772	88.2048	87.269	63.4867	99.6192	78.8853	69.6073
13.9934	16.0261	11.0757	11.132	22.7341	9.70323	10.3196	10.3226	14.6361	11.7675	10.7174	8.38506	10.8731
116.634	87.7699	86.8237	54.3546	96.1468	69.0785	54.1328	71.6545	87.651	68.0289	68.2441	54.836	49.6225
44.6083	57.9609	50.4513	32.5338	51.9836	35.0468	38.0419	36.731	43.6494	19.225	38.3161	36.981	32.5988
28.9203	24.7762	42.4774	20.8236	29.425	18.8259	19.8936	28.5575	26.0083	17.7856	15.1393	24.9469	13.408
163.096	146.503	208.387	123.192	131.035	111.921	112.122	132.594	135.213	90.8598	114.623	95.2392	108.675
64.606	49.8409	60.9663	63.8341	60.0889	49.244	43.7708	25.5073	44.0876	58.6144	51.147	68.9607	20.7033
106.963	75.4058	83.5979	56.0204	104.722	55.7666	54.957	79.7143	89.7587	55.795	75.6384	39.3456	52.4571
34.7223	25.0479	19.6912	25.364	28.4464	14.9492	18.4783	20.4008	19.1499	15.8452	27.6415	27.168	21.9485
54.7347	69.3911	46.1577	35.941	44.956	34.6612	41.1399	40.2811	53.7189	33.7502	28.7882	27.9229	25.0446
28.8767	27.855	14.7768	20.6962	27.049	16.991	16.2864	18.5576	21.6084	15.7328	19.9868	19.3087	12.4122
14.4597	21.4691	21.7046	21.8681	18.1691	11.4443	11.6079	12.5247	15.9744	16.0169	15.7833	13.8074	20.3146
81.9193	53.3849	57.6238	64.9662	102.954	71.8742	40.597	51.8811	50.5258	53.6198	55.8386	51.14	59.7686
23.7142	19.2317	33.3575	16.0653	25.1444	13.8392	16.0446	18.1988	17.4342	20.9428	21.2538	12.9964	14.742
43.6083	31.0119	26.1126	37.5663	35.7034	26.2752	22.4952	25.4982	35.2003	27.629	19.8359	20.4377	18.2373
47.0839	59.9919	49.4458	35.8341	63.2953	36.4856	32.6433	26.5205	32.7172	58.0758	43.4594	27.7842	35.6546
46.09	56.4305	82.7016	39.5239	65.1554	57.0004	40.1175	34.8584	47.9747	35.0854	57.5698	34.6584	38.0797
238.715	260.596	206.868	139.053	131.187	152.151	146.765	161.565	139.234	177.971	108.639	94.7243	167.746
75.1423	56.2261	53.3407	71.0803	64.8243	59.2629	35.0966	47.1537	50.0902	34.9258	52.1036	42.8335	67.032
39.1302	42.1485	23.208	45.6916	40.6163	24.3687	27.5371	19.5908	37.0863	33.1734	27.1991	30.9798	27.0014
70.952	39.549	67.0202	37.4494	68.6146	52.501	43.4992	44.0037	46.1443	34.7213	43.9542	29.8316	29.1845
69.4025	70.0289	91.5956	34.7532	70.1242	43.673	54.7969	58.5026	57.0967	46.433	57.8658	43.3067	41.5706
136.66	164.096	121.947	131.513	164.213	107.537	95.7538	86.9854	84.186	139.25	142.781	82.5169	101.256
4.96464	6.35668	4.75778	3.59447	4.85021	4.12931	2.31505	3.64253	4.47336	3.27122	4.62118	2.27233	4.51049
532.857	567.843	341.648	489.3	604.454	443.334	338.608	285.761	422.335	412.675	490.011	375.384	280.159
60.4573	61.859	64.6375	60.1921	63.5377	40.978	37.473	49.6838	47.3494	44.6559	70.7168	41.0298	47.7849
37.0593	37.6108	24.3337	21.0833	33.3904	25.441	22.8234	19.2526	19.4721	28.0143	32.7526	21.9238	13.4715
27.3755	12.7123	24.0602	17.649	22.8455	15.5186	16.6668	13.9739	15.1823	11.0787	18.578	14.2096	18.8161
25.467	26.8653	14.5074	24.6466	23.2821	16.1666	17.2934	24.9833	17.1788	9.66799	17.0241	17.2645	16.4198
18.6478	29.6233	19.0225	19.3878	25.1272	18.0368	13.5483	14.4517	17.935	10.9799	20.3425	22.8199	19.9026
318.936	275.531	278.895	171.195	272.361	186.169	208.153	185.967	217.854	212.717	218.861	259.677	183.606
157.858	127.246	80.6716	100.376	129.502	91.6891	123.579	104.852	89.3919	89.6925	94.8712	92.5032	52.2698
6.04532	9.55649	9.88846	12.3225	10.1135	7.91732	5.0193	8.5331	6.5418	9.02761	8.34748	7.49729	6.70755
29.9542	26.6188	20.1645	37.1449	25.9991	24.1315	14.4383	15.8683	22.4233	18.4606	22.3896	24.9072	17.5918
1.73707	1.90157	1.83298	1.4145	1.23998	1.6146	0.723747	0.658266	1.27484	0.97812	1.46122	1.49382	1.54931
63.3493	92.7919	61.3998	116.587	87.8546	62.3416	58.6553	74.1509	38.3232	64.0736	75.0282	84.0866	63.2182
69.9102	46.0771	63.443	49.6233	54.512	48.0108	51.1904	31.932	43.0669	34.9147	44.6527	45.3034	38.2948
7.94558	11.8472	8.35521	12.8774	11.012	6.92003	10.116	3.99356	8.32158	9.88146	7.17753	7.65909	7.59258
64.1703	36.0021	48.73	48.0311	54.5837	47.1142	38.4626	32.3111	46.6296	55.4168	30.2284	27.4549	24.8426
107.765	78.5037	97.393	90.4653	79.0146	61.6531	52.829	66.0248	85.9994	38.1298	75.6807	82.0512	93.9564
95.5058	101.037	65.9563	114.864	109.681	79.7527	92.6334	71.6732	53.4379	53.609	105.959	76.5441	73.51
47.4924	43.1737	31.6299	39.9001	43.9941	27.0874	32.2041	31.2854	26.4188	21.5292	43.4302	37.5024	31.772
85.3984	80.6295	65.1347	81.6745	92.8245	70.5956	50.8944	50.7578	43.7852	84.5602	81.5459	69.7434	48.2626
21.4615	36.7669	25.9301	30.7606	20.7668	27.9551	20.2374	13.8251	22.3084	19.7448	22.5722	17.5871	22.3644
42.272	43.5219	42.8777	44.4284	36.619	34.4017	35.1959	26.5506	15.4204	36.7857	34.8653	28.402	32.1404
27.9361	38.4135	34.5776	30.3078	33.6163	26.0148	31.2487	25.7199	20.8155	28.8308	29.5649	12.3511	27.6605
67.6715	45.9439	48.7797	37.4251	33.8866	34.0784	42.9587	32.5974	38.9229	28.5313	32.3827	26.1143	45.5649
65.2476	59.8345	71.5983	88.3574	77.6486	67.1428	40.1325	33.1138	57.977	65.3844	69.9887	53.6248	47.8831
53.6681	53.9899	48.3135	71.8754	65.7718	52.7694	53.8547	43.1525	30.4639	42.3974	61.3915	42.5649	41.4796
12.1504	12.303	14.2136	10.0137	13.354	11.0368	5.6388	8.86171	10.0983	12.6143	10.7875	10.9855	5.84837
44.3828	33.6926	41.8271	31.9366	45.0528	26.341	34.8851	24.5496	28.7681	38.6223	43.2345	24.5885	26.9367
79.9182	70.7878	91.9608	61.4036	66.4879	60.6991	52.7986	75.6954	54.2364	53.2925	67.4624	51.0516	55.7949
158.76	228.953	142.897	143.027	162.5	113.558	131.904	143.819	172.734	133.914	144.099	97.1324	123.912
213.283	145.329	206.906	157.315	155.855	112.464	174.134	169.867	129.149	146.252	97.0858	142.401	89.1248
144.098	168.623	203.31	138.726	179.713	135.264	137.759	131.233	183.822	128.682	76.0358	107.264	93.4977
77.2745	89.329	72.5061	82.0126	84.1429	47.0827	48.5351	64.6455	63.7932	59.554	64.7447	63.3404	59.6299
58.3306	86.0034	54.9389	80.6642	95.5071	63.8171	49.5971	48.7964	53.1119	70.0799	77.0465	53.3754	47.4629
52.5843	77.6886	56.4178	93.6174	68.7981	46.0614	56.3111	42.2981	54.658	40.1475	63.4214	52.398	68.9361
72.7805	116.99	101.476	126.625	91.2893	64.8789	77.1556	71.0525	77.6237	70.4799	75.213	82.3728	85.6032
22.0613	22.2145	22.717	31.8581	29.0967	18.7782	14.3238	17.4156	22.0488	19.2076	21.02	28.4064	17.802
82.9831	81.481	76.6102	87.1585	95.2584	63.8333	58.6396	75.7246	60.7954	70.7177	84.088	54.0702	58.0005
87.473	93.4056	86.8316	57.9344	62.6917	60.0693	58.3675	59.6306	83.5873	46.4344	68.725	51.8882	64.0837
143.752	175.706	184.898	155.578	168.973	133.191	122.468	138.975	93.841	130.964	175.942	121.547	138.137
10.5102	13.3041	14.1718	12.6841	14.6599	10.1267	11.5403	7.79011	11.718	11.9339	10.1743	7.66284	9.97549
49.4083	56.7342	56.6172	53.4061	54.0932	41.3946	32.1272	49.6844	47.1133	57.792	53.5545	39.5131	39.9141
55.3793	69.8459	47.9023	60.7178	38.1588	44.1834	39.622	41.7882	38.363	50.09	51.734	44.3024	42.6854
83.0172	71.5475	68.8409	53.6152	50.2885	46.0784	44.8424	35.5037	55.9263	64.4032	62.9881	57.5162	51.9768
93.5175	104.877	137.419	73.4242	96.1191	73.9389	83.5282	96.0173	96.4161	89.6333	80.8422	75.7317	66.1712
94.9297	102.868	73.8904	92.8815	93.0896	76.1324	65.6102	58.0318	62.6825	97.5437	90.0513	73.7647	69.7696
25.9457	34.9448	22.191	35.1653	25.018	21.0362	23.213	20.7598	22.444	20.0154	26.0402	23.0706	27.5299
163.652	138.389	164.537	217.805	137.783	149.859	137.831	132.363	128.655	100.502	114.653	175.793	136.877
18.1365	19.5701	16.5889	12.2602	16.0659	13.1836	12.352	9.55647	13.0058	13.0691	18.5697	11.5154	13.2077
77.0981	100.045	104.249	92.779	74.0794	64.5727	72.7637	65.4905	89.4541	52.4235	90.62	68.9118	76.1844
90.7949	76.0622	112.196	67.0284	83.468	86.8228	54.9669	51.7417	70.1917	74.5268	79.463	66.0061	76.6027
66.4333	64.9013	47.8215	70.2493	65.4418	47.4654	57.9617	46.54	50.422	53.0229	48.3472	56.7654	46.9015
45.8742	37.4617	49.6839	43.4463	32.9033	27.5496	36.9256	42.8272	31.8929	25.8454	38.2475	32.0964	32.4981
18.8332	15.6751	19.6768	16.3872	20.8213	11.8345	16.1627	19.4369	12.9371	16.5916	10.061	15.096	17.9018
150.669	115.509	145.885	87.9506	140.12	101.34	89.8926	114.875	97.3261	120.19	101.388	112.721	92.6287
54.8483	66.32	62.6381	50.0014	50.3078	44.4149	37.7575	64.0403	47.5948	43.5408	45.1269	48.7802	45.538
44.9348	43.401	39.41	40.4912	47.4535	42.9599	36.5072	29.8222	32.4159	32.5723	41.8251	26.6007	42.6279
77.0308	79.4614	86.8626	63.8772	59.4862	64.0181	59.1495	48.8151	66.1792	60.8866	57.7267	58.4785	70.6989
115.555	129.638	109.827	106.243	97.5804	98.207	95.7212	98.3598	90.3799	87.3438	107.913	93.4215	112.024
91.3384	78.9256	75.6353	75.8965	69.3702	67.7926	70.7301	63.513	71.0703	70.0027	64.8887	70.7421	79.7071
2.35e-22	8.37e-22	4.13e-47	2.44e-06	3.02e-06	4.16e-20	2.29e-13	4.16e-12	9.23e-23	3.56e-20	1.85e-12	7.39e-15	4.58e-11
97.5814	117.252	101.974	144.914	121.46	164.97	118.564	140.472	153.02	145.274	112.72	126.697	166.887
46.7837	63.5776	48.419	47.204	48.7316	79.6686	58.9115	60.4319	77.4278	62.8933	78.4759	47.5269	50.109
35.9678	26.0055	21.4659	32.9423	36.4123	40.1701	48.7181	39.5323	31.7809	39.4028	31.4926	43.1135	39.4842
147.823	120.292	102.267	150.849	95.3971	165.845	185.106	134.776	167.783	185.159	114.674	148.116	144.11
1.75343	1.50109	1.22294	2.11586	2.18611	2.51487	1.82648	2.45389	2.04644	2.06097	2.22527	1.88232	2.3414
168.704	209.944	158.195	203.654	165.076	212.203	247.366	238.026	199.139	257.712	174.606	307.64	250.46
19.9524	17.6788	25.6726	13.2274	21.2873	23.7929	26.327	34.1784	27.357	23.969	28.4306	18.3542	19.9509
12.5536	12.4521	8.71182	13.1824	11.9298	16.6665	15.5582	20.3802	13.277	17.7158	9.48364	16.3739	12.9414
12.8923	20.5587	13.786	15.1918	21.8326	18.8556	22.0106	22.1972	26.9289	21.4758	14.5052	24.6845	25.533
2.57659	2.32003	3.03508	2.86661	4.37822	4.33196	2.77071	3.46132	4.72396	4.3668	3.83819	4.18025	3.93924
47.0524	53.037	93.0699	74.6346	42.3646	75.0808	61.4372	84.0267	78.2628	88.3128	88.1055	82.4005	85.571
19.9772	21.7796	18.8323	22.5677	19.1554	26.6975	33.0854	33.446	24.3464	30.192	27.4619	26.4509	17.5399
16.7914	19.6074	20.002	19.7948	24.9742	25.4256	30.0746	32.563	30.7207	30.1826	14.4662	22.7575	26.9498
26.0971	32.043	27.323	33.7884	32.6751	39.1526	54.5049	35.7227	34.587	49.7068	37.082	46.1719	45.6956
39.9711	24.5811	26.4236	25.5445	31.0821	37.47	45.4315	32.8468	40.9207	48.4029	40.4804	48.8926	23.2713
21.481	23.3863	16.2144	20.7317	22.9188	28.465	23.6556	26.0389	28.0408	26.2398	23.9481	31.496	30.6994
25.9058	18.9098	11.3457	22.8671	17.2193	25.3843	34.3166	26.4682	26.029	19.5239	23.0487	24.4635	28.6678
3.52734	4.46357	4.39964	4.32365	3.21009	5.00203	5.06479	5.91679	4.46084	5.09604	6.63247	4.25916	6.61828
20.119	41.7064	25.1365	35.9746	39.8453	36.675	40.9052	30.3506	40.2083	52.8955	46.6811	50.0403	41.9687
54.5488	53.4649	33.5755	62.3489	49.2362	66.3723	50.7067	55.1125	62.986	93.2033	79.4516	59.6925	85.3846
46.9469	81.8569	71.1853	95.6919	64.2746	96.5815	91.0755	123.807	107.008	120.293	66.3715	72.4753	95.9362
52.3849	31.3777	29.0963	29.192	30.5521	44.896	54.5424	47.5515	56.8789	55.3017	37.4751	41.3816	37.7697
17.5711	25.3182	26.9383	29.5002	26.1445	38.1127	33.4899	34.3887	29.8268	34.9186	42.9926	29.1311	40.3534
15.3854	17.138	19.1247	28.5136	15.2183	28.471	27.4281	29.9974	22.7956	32.5831	17.2192	25.6448	29.8533
24.186	30.277	18.3053	14.8351	15.382	26.3365	29.983	26.2076	31.3365	29.9106	26.1872	15.5242	31.4603
30.7551	36.6112	21.0184	22.1074	26.786	35.2718	38.3179	44.4445	45.3499	39.4794	32.749	30.9874	25.469
75.127	97.1955	103.148	140.983	95.81	130.662	133.362	136.934	170.462	148.317	99.8731	94.7603	197.329
10.7689	14.8363	18.9542	12.6733	10.204	17.0287	20.0202	28.4791	18.9777	14.5516	19.6102	13.0751	15.2955
28.8728	31.689	69.2004	40.9159	30.5445	49.3171	55.2029	55.615	58.7445	54.4716	40.3499	80.4116	55.7879
44.5231	38.1046	42.8239	34.6131	30.6099	70.816	57.3393	47.2988	54.0358	55.0792	35.2292	35.9877	55.6447
18.7063	10.2138	17.1008	14.203	8.05226	19.1036	21.1838	15.9495	18.1734	17.5957	22.2931	19.4614	22.8744
6.67675	5.25575	7.94254	6.80068	9.53593	12.2246	8.96461	14.1631	9.03201	10.7729	8.93721	13.2832	5.36199
3.21288	3.86006	2.05334	5.11198	4.00595	4.73783	5.77523	3.47797	4.7913	4.59634	6.77654	5.28089	5.43145
43.9628	77.7145	70.518	77.346	78.1487	92.1278	143.37	68.7033	83.0228	69.6347	99.6603	108.889	85.7057
22.9818	19.5358	12.3605	24.7962	30.4652	34.1821	33.1042	32.3902	23.8945	31.3194	31.1564	29.2527	35.13
131.426	140.018	133.277	84.2952	140.563	228.674	200.618	133.658	149.952	210.908	155.648	119.83	170.356
36.7273	50.8651	48.1948	51.0967	72.4893	75.6768	66.6826	53.7936	63.5009	61.8951	98.6226	92.2265	73.8393
15.6099	17.9301	21.5516	26.8953	20.6305	24.6185	22.2516	18.9736	27.9048	37.5969	34.1506	30.0848	31.3286
22.9796	16.5049	18.28	24.2493	11.1568	30.1519	20.8183	21.3669	28.5384	23.811	22.7361	18.4133	39.4035
14.9982	14.2659	6.82097	14.7284	22.1076	22.3043	19.5186	26.4696	13.8871	18.5779	22.0033	22.1361	18.3418
215.167	124.796	103.023	140.213	118.825	194.408	230.162	235.247	209.659	235.764	145.119	166.557	189.552
8.62675	12.6151	11.4394	15.3994	9.84301	15.8754	16.7872	17.9459	13.6011	17.0104	17.1645	16.369	10.1456
29.3799	25.7264	35.0917	25.9997	20.5014	34.1963	51.6308	41.8326	36.3933	43.4257	26.2692	36.1779	37.2476
78.4076	78.1076	70.1833	128.307	121.312	84.9383	197.622	146.555	120.021	119.992	140.85	159.294	109.751
6.39634	6.39577	5.39859	6.77496	8.47269	11.4865	8.06805	12.7111	10.9019	13.3159	6.28247	8.12836	8.08394
35.1156	40.5089	33.3301	33.2893	34.0861	50.4808	53.1384	43.8856	62.9051	56.9527	44.2591	38.1093	48.9526
39.6485	45.2657	72.3459	46.8517	26.0244	66.4648	57.6543	56.1175	75.4695	87.2604	53.7258	53.3044	68.2858
166.554	170.919	100.028	131.482	185.248	198.185	241.055	286.14	226.71	215.934	168.671	309.92	172.596
8.75606	4.3366	2.8962	7.46305	8.49787	8.01945	10.5983	8.04101	8.2967	10.585	7.35904	11.233	10.9721
18.4945	18.886	22.3511	17.8563	15.9282	31.1915	17.5535	24.0342	29.9539	28.0639	19.5038	29.9062	30.663
31.096	47.1279	19.6685	39.1319	45.8142	36.7175	64.3344	61.9776	54.2874	46.2353	63.9113	52.3619	54.4951
51.0681	63.9017	79.7074	80.207	68.4898	79.6716	104.745	104.881	84.02	101.517	92.3189	64.2723	116.26
10.7784	12.2804	8.27701	22.6504	14.8947	21.0296	14.7842	14.6807	20.5257	17.8928	17.1141	24.1492	24.7206
17.8989	10.972	31.6314	27.5473	17.3186	30.2973	28.6145	33.3853	22.9297	32.8817	38.1385	19.2356	36.2898
141.121	153.634	172.022	75.7272	177.211	215.442	250.109	253.583	176.62	239.202	241.489	134.735	173.876
62.9926	37.4089	48.293	44.1882	31.662	50.2127	78.5318	101.241	57.7924	59.8026	53.0669	54.2806	53.0739
23.5284	23.4642	24.2222	28.8391	19.3548	32.5031	39.5895	52.9635	41.5302	33.5164	23.1008	36.4893	32.1785
15.4565	17.1834	14.2254	30.7943	23.836	38.4588	25.0419	15.2385	22.382	32.8104	38.1413	35.4757	29.544
16.5859	29.8877	34.0289	24.512	22.9413	30.2429	56.1408	36.1022	35.9288	36.0443	38.8917	43.8697	26.9383
9.01739	15.2324	14.3176	19.3156	18.1038	24.7934	29.2379	13.2721	25.0945	17.8017	16.3203	22.8093	21.4152
15.6429	25.5561	22.8621	27.272	20.5363	41.3454	30.245	19.3194	22.2229	44.4706	38.1244	30.4512	34.7349
6.20537	5.82427	4.91674	7.09611	6.60869	12.8412	10.6871	6.80301	10.2191	2.90092	9.19558	9.79836	10.403
35.0442	51.4962	34.3352	47.3077	29.5263	46.9906	89.312	73.8358	64.0448	71.9995	36.843	39.5723	51.271
19.1607	34.2542	15.4466	42.1433	23.5669	40.0885	38.4051	55.9925	42.7306	43.8462	28.3009	35.0501	50.9471
5.27013	4.45667	7.66144	9.63175	8.36075	9.06342	8.34833	16.7742	10.8564	8.93669	11.2736	8.77359	7.18704
10.4985	10.3294	5.85302	15.7451	17.3457	18.6721	19.5033	13.2001	13.1764	21.4045	13.1502	17.249	27.3013
84.5457	101.42	151.98	75.5039	69.0216	182.931	135.526	85.2095	102.277	177.492	116.07	173.822	145.007
4.39059	4.53474	6.15742	6.74107	6.4594	6.90665	7.13403	7.44963	8.15673	10.8405	5.92549	8.47216	10.8974
33.9095	22.7049	11.4669	45.3864	21.864	39.4515	42.5614	26.6444	44.142	45.6605	25.9516	53.1523	40.9342
6.95422	13.7147	16.3427	21.8385	14.6005	20.9662	14.1412	22.6931	23.3605	21.0524	21.8462	21.7346	18.0259
37.5787	29.5013	54.3468	80.7024	25.3557	58.6181	52.6386	79.4424	66.4159	75.7849	61.1057	75.835	71.6608
375.605	381.661	164.64	607.156	280.722	513.871	452.517	268.845	677.628	642.528	538.659	535.918	543.425
69.258	83.2835	114.008	90.9066	62.0887	132.813	160.518	109.712	127.074	172.196	83.8409	103.756	106.653
65.1909	111.364	90.0498	121.158	75.5009	121.958	146.148	137.939	178.257	192.218	85.9248	76.3402	144.955
12.5929	17.5575	13.4516	14.9735	19.5155	23.2115	26.2927	20.4648	18.7492	28.3187	18.4045	26.8129	21.4021
7.02426	6.06567	5.4487	6.69968	8.03543	9.61272	10.2898	13.1545	6.98096	13.4955	6.21558	8.9586	12.8043
32.3663	27.2819	49.8247	54.5202	37.3471	58.0453	65.479	77.4964	62.045	75.3148	41.9459	61.5033	58.6256
87.2011	111.119	125.245	129.16	150.842	175.134	175.639	233.129	171.685	213.28	173.677	90.3499	245.812
10.2371	9.46119	7.04952	4.0007	12.5221	12.1035	8.23461	10.4797	12.9261	11.1813	15.0514	13.1374	14.0299
9.29124	9.84287	16.4427	8.83737	18.8084	22.1765	18.4299	16.5566	19.6555	22.0282	16.3837	26.155	12.9472
13.3329	16.7446	13.623	24.3307	11.7283	18.5792	22.6479	28.1423	26.6475	30.4678	13.0694	14.3228	29.7152
11.9214	25.2226	14.8441	17.379	11.7009	28.0371	22.1237	19.7758	23.1505	33.8287	24.6323	24.3065	14.8495
31.1994	27.7646	52.204	24.2152	20.0318	54.873	59.3851	47.9988	42.7568	50.4431	17.8989	49.0447	47.5899
89.8412	109.964	57.0865	50.152	80.3033	142.777	108.667	109.592	121.994	131.126	145.534	98.6889	86.6512
3.79304	8.50691	5.35519	3.9544	3.99568	6.17215	8.75527	7.20473	6.54202	9.23004	5.49655	6.49806	8.01258
4.38969	9.48563	13.9639	12.1674	11.8274	19.7945	18.7319	16.786	15.6199	13.2068	10.6128	14.3577	13.6662
19.2601	22.7953	12.5701	31.9743	20.7508	41.3347	31.2358	27.4694	33.629	38.2369	24.1197	19.9501	27.6064
3.13759	5.13254	4.0672	7.99518	4.83157	7.47161	6.6267	8.17408	6.53625	8.885	6.88616	8.0855	7.38038
20.3895	28.8006	21.4358	22.9051	31.9102	42.9156	34.248	46.6945	38.7363	28.362	28.7287	26.8348	53.743
14.2594	15.515	13.1867	18.0007	21.6148	23.0285	26.7752	24.1512	27.8518	21.8272	19.9249	28.3798	26.2687
45.9546	61.6094	64.4871	62.7493	31.4281	53.5415	84.6005	72.5686	121.928	102.69	45.3009	75.4762	69.1945
28.739	36.2072	29.6158	35.666	36.7157	39.5806	59.0192	40.0623	34.1483	71.3058	42.6506	34.6738	64.0682
40.6628	38.4611	53.2408	42.8872	32.5078	55.0284	62.1769	89.6859	61.1971	84.6914	33.1867	63.2525	81.6127
6.67393	11.0945	7.69519	17.0419	14.8378	19.2825	9.14349	17.6636	13.5042	15.3299	19.8143	25.0002	18.5972
50.756	57.4929	95.6642	83.891	64.8651	108.119	93.4871	109.707	92.2009	91.0909	101.106	136.092	132.654
9.86399	8.51792	15.1489	27.8132	13.2824	21.754	20.5302	25.0972	22.7598	18.6319	26.2223	21.0332	33.3215
67.7608	74.355	69.5732	88.1506	86.2673	89.9964	167.724	102.428	104.848	121.288	103.262	95.9202	101.241
11.6239	16.337	8.21373	13.8261	14.7801	14.3547	24.8537	12.1981	19.4075	12.3771	18.7684	23.9446	21.2158
21.3216	25.1195	26.2357	11.8047	21.9305	34.5289	42.505	25.4801	42.2431	34.0528	19.0776	23.2739	22.569
20.8099	34.9607	23.1347	23.9775	24.1387	25.1483	43.6798	37.2848	40.0164	28.9736	33.5105	36.1217	37.4513
7.25917	3.427	1.22942	4.15275	4.39132	9.32968	4.37563	5.52191	6.62967	5.85762	5.80269	7.36786	5.96853
218.682	233.128	392	211.231	229.173	319.117	507.479	487.381	333.328	465.341	211.931	517.906	418.135
0.73594	1.11986	1.86136	1.14093	1.33927	1.99759	1.55679	3.04297	2.16025	1.78069	1.37879	1.98856	2.14741
19.2644	32.3964	9.13754	23.4269	15.8785	34.043	31.0195	24.5923	30.7656	24.1792	36.2778	35.3437	26.7612
79.2506	97.7306	266.75	101.994	84.2922	215.039	180.068	225.114	154.871	250.034	195.28	193.446	168.421
14.3766	13.1772	18.4609	13.5617	9.29221	19.2287	23.8355	15.5233	27.522	16.6544	18.0777	27.7353	33.2245
5.38304	7.91637	3.97651	7.68514	5.39406	5.81742	10.1158	11.8478	7.83789	6.2538	11.1015	12.9768	6.66611
83.4193	83.9852	219.701	86.6503	79.7205	154.304	194.369	99.255	159.405	212.961	144.541	135.681	223.566
8.53777	8.39003	18.3916	9.90779	7.02192	9.66464	15.1328	19.4325	23.5916	19.7538	14.0785	13.7739	11.2208
7.34383	8.82447	3.48677	8.42128	5.0928	7.29545	11.2292	9.7682	7.06705	10.9284	10.0654	11.5039	15.1392
6.60358	5.30617	7.54179	5.44216	5.39245	7.54605	7.22053	12.1148	12.1383	9.76522	9.76133	9.96246	8.33332
4.26948	3.59503	3.66406	6.23533	2.20817	5.5783	5.84515	5.97886	9.49839	8.24251	3.43029	6.21949	7.68935
5.42734	1.91497	5.35435	2.63505	2.49543	6.97859	2.39816	5.68577	6.04564	6.09428	7.20948	4.65371	6.26837
26.1635	36.3851	27.0641	48.2798	26.368	51.0449	52.3799	43.8404	68.4552	79.9763	28.7622	30.7329	46.5774
0.563528	0.454737	0.900591	0.390307	0.620372	0.747577	1.01289	0.700864	0.984622	0.532823	1.02058	1.34749	1.28167
0.3121	0.227108	0.330401	0.245705	0.110741	0.369007	0.307042	0.354114	0.445244	0.363343	0.312786	0.435088	0.596079
71.7271	77.9123	116.58	114.85	73.9693	79.7743	200.199	113.841	129.319	135.688	99.8714	195.426	177.416
7.28564	12.8523	10.2838	12.5143	10.6539	16.7061	18.8963	10.7582	13.9552	15.1412	18.3446	18.1309	20.9626
10.5196	5.87686	10.8882	11.1458	10.3081	12.2586	7.73055	16.285	17.645	11.2137	17.4346	16.4681	20.7662
1.3766	2.27586	1.74447	2.48908	2.13907	3.65248	2.49218	4.51783	3.36552	1.92241	2.85977	4.56153	2.00639
16.8072	22.1803	25.6673	19.1787	14.7104	42.1115	18.2371	39.5787	37.4491	31.5536	33.6594	32.7384	25.4737
3.15999	3.33603	3.5671	2.7569	2.69032	4.29475	4.72118	1.67622	5.85833	6.51186	3.95279	6.05261	6.81899
3.61183	7.9297	6.08852	19.4268	13.5099	19.4982	18.1418	13.7243	12.5609	19.8134	13.5367	11.7618	21.8886
2.14375	4.32945	3.29294	3.1337	1.01252	3.30449	3.9279	6.06596	3.74839	5.12863	3.61744	2.39689	5.24516
21.2161	12.5032	22.8375	8.29791	15.4764	23.4312	24.5349	25.9451	26.7241	21.6432	43.1938	17.9175	27.9175
21.8991	17.1713	18.4503	23.9621	15.4434	23.271	32.2918	46.6778	27.9341	22.6635	30.2231	36.6713	34.3875
3.79139	5.04484	9.92208	6.72732	7.95175	11.654	12.1482	10.331	9.01108	7.22305	12.9025	6.81857	12.297
3.25225	5.3969	8.4556	4.57367	8.00391	10.7332	9.91396	10.253	8.88442	6.01543	9.23325	11.3887	7.87331
2.78137	2.29149	2.33507	2.05033	3.32296	6.24307	4.89641	5.78717	3.71533	2.90114	4.68985	2.38982	1.97357
75.6987	129.346	162.501	131.205	119.918	169.477	154.989	337.35	212.862	176.147	239.674	112.134	191.303
52.9594	27.9301	27.6908	96.9918	53.4043	87.9156	75.5157	80.395	78.0134	131.502	47.4225	90.8562	96.8309
27.5904	34.5076	43.9466	50.1223	26.1731	69.6661	66.5464	74.1915	58.0084	78.21	35.8582	41.8927	68.748
9.28331	26.6047	22.7108	21.1554	31.2031	47.0953	54.912	31.4221	36.9142	41.3962	20.8826	38.0827	32.2774
28.0124	60.2818	64.1508	31.0843	51.5312	64.6901	99.6354	69.6029	80.4783	45.1877	55.7704	116.185	106.575
23.2485	21.2896	15.0261	15.6003	22.2474	34.4548	12.3356	27.3568	43.0289	31.4972	27.5234	33.4269	44.242
5.15385	6.43239	3.28565	6.32492	6.79853	9.67802	7.78997	6.51849	8.52162	11.0725	7.24229	12.0477	12.3637
40.6521	39.0322	56.914	37.1389	27.8499	52.4017	53.7145	68.8788	88.8766	81.1523	50.483	37.664	70.607
11.0719	8.65268	14.635	18.7637	11.6957	25.769	24.0139	29.6095	17.938	27.5426	11.3967	19.8951	23.9067
45.6829	61.8441	86.0586	44.4518	67.1514	115.862	98.2936	146.45	85.7157	77.5385	127.752	98.0586	39.9809
12.7327	6.37683	8.47237	10.4321	5.75324	11.0049	19.9701	13.1635	14.2871	16.5139	11.5821	10.4148	14.1844
55.1678	77.1849	74.5935	95.1835	39.3515	88.464	113.115	119.182	181.592	139.299	55.7875	68.037	108.104
4.44665	3.48201	5.42097	6.36859	4.14425	8.80131	7.66269	8.77209	6.87857	13.1706	4.47406	6.31111	8.00353
7.95208	12.0178	7.74562	9.85117	6.55995	17.4484	15.1176	11.3405	11.7452	11.9628	16.2521	24.0708	13.2393
24.577	16.8093	38.2011	12.8412	16.4414	30.439	36.9373	50.5403	22.3752	52.6531	19.6622	36.2069	40.1189
6.06335	5.01287	3.66548	7.13651	7.37241	9.07483	11.229	6.20944	7.05081	6.67445	10.2654	12.8156	12.9416
56.9844	57.2533	23.4281	22.8124	33.845	69.5587	56.3148	63.0826	66.3739	71.4418	53.7352	50.068	47.2187
8.63332	7.71679	8.26264	10.5029	6.89493	17.6643	12.3432	14.5094	12.1643	21.3847	14.0258	6.15331	17.2358
17.7226	13.2597	22.5618	12.0765	14.0176	23.2803	35.4343	21.6702	29.408	29.3449	28.0914	10.9326	23.1769
21.8524	19.7345	29.9046	28.7259	41.9241	43.9583	39.625	50.0784	42.4599	31.0458	40.9906	50.879	36.953
0.0889937	0.0431724	0.15702	0.140123	0.252618	0.187058	0.240766	0.276349	0.234386	0.244885	0.210811	0.248126	0.267094
11.2057	21.2798	13.3095	8.67723	14.6022	38.6054	22.3229	21.57	18.9575	24.4584	23.13	23.4573	19.2357
6.86365	12.3421	12.6631	6.73067	8.02431	11.0113	24.8965	17.8676	9.94267	14.5499	13.8739	10.317	23.8995
17.5924	13.2943	34.4306	10.1923	19.6221	26.7235	41.3621	32.6416	41.9905	21.5977	22.5393	41.8505	27.1378
9.21369	7.36583	8.80114	5.0978	6.77327	11.4435	8.18803	14.7293	14.4662	16.2489	13.2476	16.7244	6.62099
10.3901	4.4454	3.82544	5.23733	6.29616	12.9496	4.67662	9.11261	10.1668	12.8422	8.79092	6.40989	13.3991
504.43	520.593	433.085	587.015	486.873	587.373	1062.87	501.677	848.92	819.034	819.564	1288.42	1105.29
33.281	32.1229	39.999	24.9223	26.0707	43.2713	54.753	40.4309	51.1377	83.3062	26.5106	59.9352	48.9399
2.90226	3.27686	2.35108	1.6248	2.3357	6.04684	2.4658	3.15104	5.17697	4.75085	3.61825	3.40472	3.15675
5.23786	11.8514	17.4771	12.305	8.87202	20.1139	15.7659	22.6047	19.8345	14.2521	27.6422	18.5125	16.0594
6.17422	8.71244	8.24479	14.5729	8.42747	13.8178	11.8482	17.0157	13.2868	19.606	14.9802	12.8284	11.8071
0.47285	0.133778	0.0926223	0.531353	0.633908	0.700565	0.670724	0.362523	0.518468	0.629193	0.652123	0.565495	0.963734
4.11119	2.35147	2.23431	4.90703	1.25954	5.52049	2.05944	4.7406	6.44214	6.59488	5.42493	3.97858	5.86319
5.01182	5.57421	10.1222	7.75676	8.24268	11.7017	14.4287	9.90132	13.7839	15.5112	9.9445	9.56419	9.44858
11.8802	24.2302	26.434	53.9489	27.3975	44.2294	45.2021	41.8629	63.1884	61.155	32.6592	37.3904	40.2958
41.1908	78.0914	59.2174	129.367	68.8058	85.9253	138.571	118.444	140.887	145.702	74.4514	124.427	172.392
32.353	25.8256	50.4661	27.2317	23.3839	35.6511	51.7089	48.7555	49.0535	88.1789	35.9798	39.3151	54.4813
17.4847	13.0027	22.272	16.0055	11.2577	30.1406	26.9848	20.6336	20.7589	34.4608	31.6561	16.7819	26.3201
3.35413	5.06304	18.1292	12.0443	7.34724	16.3807	11.9127	9.67249	15.4569	16.7536	12.7502	18.4689	12.5542
4.25843	10.8981	7.00084	2.60266	6.9602	9.68443	10.7517	12.5868	12.8827	14.0506	7.97823	6.44514	9.23964
104.505	73.299	133.554	82.6419	61.989	98.9583	238.356	232.94	132.679	72.2062	108.189	178.021	158.869
40.5215	79.673	152.599	198.089	94.7891	207.916	121.395	115.987	264.146	208.304	128.188	177.541	230.954
17.1055	12.5982	38.7471	64.6145	21.3952	49.3415	45.5773	88.7147	45.0118	49.5903	58.9662	45.8374	38.7401
9.08933	11.1233	6.57838	12.0251	8.36819	15.0241	17.2358	16.7273	18.6833	23.5909	9.96575	5.47024	14.4704
11.1043	11.7082	16.4164	13.3229	10.6023	23.5486	12.9503	20.7958	28.664	33.3218	16.4989	10.0834	27.7307
34.4162	37.1198	70.1465	45.3139	50.8249	31.8986	123.63	82.3147	70.6345	113.524	55.0432	104.91	51.876
8.8508	12.8107	14.1857	29.8079	25.5325	48.3627	18.5462	34.7511	26.5519	27.8779	24.2423	32.6874	32.0303
7.21847	8.90639	9.87558	12.8575	7.99255	13.3484	22.9348	12.6349	20.659	16.504	10.158	14.1189	12.9384
4.15799	3.60011	3.1223	1.41344	5.07477	5.71522	5.6185	5.58149	5.25382	5.47689	7.72555	8.39616	3.14084
19.1747	54.5026	17.5432	47.8168	39.591	30.8424	72.4371	40.5316	48.7445	44.5063	66.7001	100.025	62.4167
6.67779	5.41465	8.11517	10.7749	6.51246	5.8479	9.22423	15.5835	18.3603	15.2164	8.05467	10.7308	14.6219
18.7444	10.6827	25.3254	12.8313	15.4542	29.5309	48.6676	26.5921	21.2496	38.5482	20.6325	17.6924	18.3091
3.65045	5.63055	7.00236	3.87393	3.27693	6.14823	11.7868	7.55708	5.66998	9.58932	5.01441	12.3132	3.83076
3.98396	5.60976	7.78594	9.44795	7.15948	9.56379	12.0288	16.5625	13.9866	6.16972	12.8562	12.1951	6.96978
307.018	383.183	589.287	498.564	326.717	444.123	873.416	801.494	608.239	904.682	381.432	975.891	967.98
6.77263	8.72297	6.71051	3.24106	7.54148	13.0105	8.31888	11.304	12.2171	16.9196	11.3505	7.10058	13.6221
4.21057	6.00261	6.12934	5.92985	7.36383	8.65153	11.3423	9.76168	9.80289	15.7041	6.1562	7.23833	8.03059
640.47	664.401	914.376	502.794	673.716	1232.61	1265.48	1241.47	1266.65	1884.32	657.353	937.555	1425.28
85.1401	41.5912	38.1192	84.372	60.1808	168.161	57.66	64.9447	112.218	92.8071	153.772	61.9461	130.802
50.8314	15.9115	12.179	43.6762	17.7708	63.4663	26.2744	43.0286	73.5884	33.8532	50.8625	44.1801	36.4084
4.8809	6.98288	2.29653	5.04396	4.02782	8.38976	12.0829	4.7101	7.29865	8.34772	4.96424	10.3796	8.85972
18.9065	22.4813	16.1696	41.43	18.8439	36.0921	36.9732	52.6896	39.3917	43.3029	31.6164	34.2606	47.7419
41.7071	26.5822	58.186	27.7653	30.6952	100.625	42.2004	37.7729	56.9944	92.2411	89.8929	36.1565	54.7742
28.2314	29.4018	56.9152	49.5135	43.0747	52.6615	67.2093	64.6684	67.8944	86.2387	80.1745	46.4458	98.068
37.4518	29.891	38.0695	25.9082	28.7644	38.992	38.6778	45.8408	55.7092	58.0061	40.3565	60.079	94.038
481.412	273.483	710.861	153.511	288.521	544.576	703.632	806.322	412.007	953.534	353.399	581.733	814.454
5.86983	5.75092	10.5635	7.43326	5.48607	5.3117	16.8448	15.9209	11.3611	12.5312	17.9394	9.41324	7.47785
1.64346	2.06884	2.38549	3.63593	4.14531	2.35841	4.57566	4.11028	7.07917	5.42798	4.87632	6.29445	2.34746
6.40749	3.12496	1.50614	5.4446	4.46037	7.81589	6.1142	6.72937	10.3255	7.19289	7.50995	5.26443	9.15955
52.8543	84.7788	56.6558	45.3406	52.5835	135.74	76.2208	78.0348	95.9348	177.059	72.2052	129.411	80.4786
21.081	17.3725	20.2948	11.774	21.8861	39.2151	39.9381	16.981	23.6537	22.4207	26.0227	30.828	31.1125
8.7064	7.80161	6.04348	5.03521	1.56416	7.1489	14.7737	8.73014	10.659	7.53558	5.40855	14.2361	11.4822
5.24723	6.05907	6.51986	7.31436	5.1048	7.53411	12.4692	18.7479	9.99179	8.44746	7.05658	13.1688	4.96043
179.905	259.408	341.678	148.49	225.308	285.04	567.23	540.596	385.706	494.103	565.891	222.85	256.722
8.51839	6.99513	6.37994	4.25194	6.0921	11.595	8.35098	12.2238	15.6186	15.3699	8.3956	4.17797	12.5696
40.2854	27.929	14.2738	26.5771	25.571	71.5601	69.8239	27.8039	43.4803	17.3013	27.8055	54.6824	55.9616
29.6312	36.6526	22.4064	63.9197	25.0719	58.0485	45.486	91.2398	85.2993	55.9064	39.9041	73.3855	75.4014
124.292	131.007	320.746	144.439	131.072	246.928	287.212	241.114	239.888	319.383	218.855	373.245	277.154
22.4154	12.7887	17.607	10.6011	13.5208	20.7774	36.6537	25.4175	34.6176	26.961	21.4985	14.532	24.4773
45.0635	20.3362	25.9377	40.9402	32.6963	39.202	54.8048	111.313	45.5802	28.1705	49.3203	67.2588	61.0767
64.4157	49.9084	74.0359	81.7713	45.3936	115.187	75.1932	87.29	116.947	122.716	107.022	104.472	143.405
66.8239	75.0131	99.9668	50.819	70.8078	123.842	132.836	180.369	143.521	193.074	69.7225	118.514	161.218
4.20572	4.66018	2.4832	5.09086	4.77126	7.45549	7.25153	5.44658	6.02457	9.0676	5.23417	12.495	8.22779
13.4482	9.42115	13.7076	14.8097	8.11472	17.1143	24.8447	12.0935	18.6633	34.4138	11.0957	23.9306	31.5421
7.36738	8.42067	11.4935	12.9527	6.00749	12.9574	16.2338	12.6836	16.4318	17.3302	9.87063	24.6501	18.5933
47.4598	71.016	77.0682	108.544	65.7049	70.7934	110.094	128.209	94.7018	108.362	142.247	191.418	181.968
0.576228	0.882752	0.513698	1.36434	0.889582	1.9124	1.34263	2.27471	1.51763	1.95153	0.928412	1.29143	1.25776
0.089832	0.422792	0.276566	0.368415	0.238155	0.535706	0.515175	0.397437	0.663352	0.522299	0.35314	0.386941	0.460209
1.88977	2.56192	2.67661	7.57222	1.42655	7.76355	4.33286	5.46968	5.38866	4.94663	7.93075	6.33439	5.14657
105.758	96.8926	164.177	80.76	86.4639	96.8142	326.124	163.101	167.795	234.614	160.079	233.597	123.51
6.7204	2.38084	2.55376	4.12773	4.87204	4.40505	13.0753	5.46079	4.5823	6.87748	7.55446	9.24863	8.06947
1.69411	0.83509	1.22806	3.96095	2.033	1.61984	2.88199	3.37196	4.44179	3.28693	4.54959	2.59208	6.16114
8.175	5.86384	2.28717	4.97081	2.76178	8.91441	11.088	5.38589	11.5962	8.78017	6.20203	11.5021	6.97722
7.27989	3.70964	17.6882	11.9386	8.27549	10.8124	20.374	18.9482	13.5383	16.216	9.29953	22.1759	17.0257
1.4344	1.70741	0.633959	2.01096	1.62567	3.27385	3.08697	1.69344	2.06755	2.42234	1.9809	2.56903	4.13499
16.9123	11.7254	11.5212	26.7791	14.7551	27.7247	25.7326	32.8014	23.3801	31.1328	18.6892	45.765	30.7982
0.787933	0.956678	1.29569	1.71437	1.57904	1.95394	1.28034	3.71452	2.69313	0.698054	1.72614	3.08722	3.21992
2.06949	0.941308	0.761547	3.40678	1.43572	4.07796	4.22824	2.54742	1.6784	2.80828	2.17822	2.51221	5.33919
129.205	138.27	140.479	89.1602	168.931	248.828	237.585	213.4	252.825	270.481	206.111	186.707	160.087
0.107444	0.308451	0.133361	0.101891	0.200302	0.418946	0.173158	0.393117	0.30413	0.357392	0.273507	0.169698	0.340384
14.9357	22.8227	16.4821	34.8879	28.6619	43.9083	66.2392	40.7322	44.6262	29.7378	58.5706	12.2049	58.6191
3.33142	2.27397	8.80549	4.9683	2.36561	6.47134	6.15297	9.37017	8.01867	8.57676	8.72835	7.06322	8.11749
0.737178	0.571456	0.0663205	0.267737	0.148192	0.329201	0.854452	0.936322	0.483118	0.553693	0.838805	0.658044	0.752087
5.67634	4.28185	10.1624	14.2565	8.4328	20.3494	14.3213	26.7668	20.1783	16.3785	11.5351	10.7581	11.5916
4.78496	3.62361	12.1076	3.37227	6.17714	8.157	15.31	8.49006	13.083	17.8138	7.24258	4.89995	10.1093
8.76631	13.4448	23.3929	7.20086	14.4052	17.2888	44.2597	24.8513	21.0551	26.8396	18.9443	34.093	23.8732
6.58116	6.53603	9.06894	10.6019	6.05057	20.1113	14.9872	24.1665	11.266	16.1539	9.85593	13.0783	11.1916
0.308824	0.657902	0.131222	0.2578	0.349688	0.824661	0.50155	0.418992	0.518005	0.903475	0.439726	0.280972	0.905743
0.298458	0.46964	0.898293	0.249147	0.563251	1.03454	1.71076	0.691752	0.969947	0.660606	0.81079	0.410884	1.09418
16.5223	14.8446	8.41229	17.0247	14.3542	30.7501	13.7287	26.2849	31.4441	42.3363	17.4323	13.7742	32.491
25.0583	34.4897	30.4457	23.4179	25.3821	51.1703	54.9813	60.0978	39.7175	41.4411	60.0492	43.5448	74.6224
7.96993	3.58625	4.53267	3.21528	3.49463	10.5306	4.95332	9.80894	13.9399	8.41686	8.5261	12.5416	3.47581
16.5236	18.5087	15.049	40.7119	17.2098	36.0608	39.5496	26.4642	56.859	69.6051	22.2192	23.8982	35.0384
0.361938	0.232223	0	0.352055	0.451807	0.720091	0.439671	0.431018	0.508682	0.705785	0.546492	0.373588	0.348838
18.5076	31.2952	19.0972	28.7374	16.9485	32.1775	29.9137	66.9925	44.8225	44.8153	18.5366	51.6909	37.0863
71.8571	91.2243	111.513	77.362	73.3488	109.674	114.616	158.446	227.113	211.423	77.0714	103.779	144.783
7.73985	8.48011	22.7789	5.04723	8.6836	10.1385	25.4516	18.1855	29.8564	27.7244	17.6622	8.57993	25.8936
6.56777	8.49437	8.71317	15.5408	6.87064	17.1423	14.3274	16.3684	15.376	36.6251	15.7249	11.0847	19.2607
198.132	225.048	345.566	146.531	222.098	380.601	245.17	589.397	494.431	755.655	260.595	275.667	553.849
1.01289	0.65086	0.194999	2.47341	1.17815	2.33666	1.91641	2.22439	2.47797	2.15149	2.1939	1.5572	2.98003
13.7702	12.9018	7.11999	11.6251	14.6619	22.6288	13.7962	21.0066	22.3956	31.185	16.1409	34.9733	18.4649
3.40734	8.11167	12.7221	1.6321	5.6685	9.38933	10.5792	19.5546	14.0991	9.0055	11.06	9.65204	6.95757
5.921	4.28082	4.06613	3.42584	3.35326	7.28939	6.87706	2.85759	12.9494	5.95645	6.64818	5.54656	10.1575
1.31827	2.50942	1.61678	0.614925	0.952054	1.7375	1.80062	3.96434	2.92223	2.4196	4.61027	1.1226	3.4914
0.258916	0.267717	0.184085	0.30509	0.156285	0.411424	0.381791	0.56134	0.753947	0.166116	0.218169	0.726268	0.300895
76.49	8.92863	19.2748	27.054	4.2601	42.404	56.0483	53.3768	61.1681	63.4431	29.1829	48.3625	62.9331
93.1266	109.143	220.288	254.526	69.5206	221.724	328.05	373.332	254.823	196.342	154.397	245.928	330.859
0.712212	1.12815	1.25763	1.29155	1.92715	3.00212	2.82186	2.74965	2.71259	1.31292	2.02945	3.38698	1.73413
1.26898	0.784742	2.16915	2.76061	2.4496	4.52483	2.81583	2.47656	3.16052	2.83009	4.22432	1.90448	6.72142
4.50088	6.49816	12.0454	2.03659	3.85671	14.7165	7.61216	12.1041	13.4518	7.56104	9.02234	8.09568	13.1925
35.3685	38.5515	31.4003	35.2471	35.7215	69.7707	33.3569	87.381	120.934	82.7992	59.0248	31.9153	71.8096
9.16323	5.66888	9.15986	10.315	10.1537	15.3928	10.4301	17.3951	15.3609	19.6372	12.0956	14.3767	22.5954
2.12322	1.5772	0.535539	0.825512	1.56435	2.56898	4.30683	1.56528	1.60994	2.59747	1.63475	2.85511	1.6756
6.04847	11.7156	18.2374	6.96716	9.671	20.0102	21.9199	26.1196	16.8281	28.6257	18.1888	12.0473	7.64156
83.4969	133.436	165.162	153.774	87.6948	203.549	398.585	148.105	353.87	399.504	98.1945	190.209	174.461
19.0903	22.8792	41.7676	15.6893	12.856	21.1651	64.3858	64.6129	37.978	28.9547	63.1902	33.5728	47.6871
26.8489	29.668	23.8954	38.8464	31.3544	45.0635	93.3183	55.2152	47.5668	70.6464	35.4137	40.7351	96.8635
52.675	41.3624	27.6332	62.2056	72.1426	163.178	129.785	56.8908	71.1243	108.959	44.5646	113.505	127.611
0.370346	0.718646	0.130688	0.58312	0.350422	0.973052	0.637602	1.23849	0.650262	1.17587	0.337419	0.704028	1.3136
1.50796	0.782075	0.245743	2.22957	2.61226	2.79104	2.2747	2.76852	3.42445	2.21901	2.81143	2.58914	5.51581
15.1676	14.9506	7.67233	28.8394	20.973	39.3645	12.8595	31.2524	53.9264	41.8106	31.9268	49.4935	16.8282
14.8054	24.3547	10.6748	26.9107	29.5173	26.8012	62.6229	42.1231	22.4129	32.1673	23.8033	45.0508	67.0924
10.9189	10.6677	25.0625	11.9996	12.1397	42.1749	25.2851	17.3683	31.1445	25.3224	21.2095	15.2298	25.164
12.5919	16.943	4.84734	7.58051	6.81614	8.53099	20.9837	18.698	24.444	22.9196	8.73366	19.8927	26.7059
8.88018	12.3549	7.95135	14.2296	7.03095	14.991	18.4297	27.6043	29.6191	25.5392	9.71457	17.0579	15.3958
13.7548	7.28761	17.12	9.03865	3.77832	17.3668	8.64784	23.4923	10.821	21.0944	13.6703	31.002	32.2726
1.08582	0.47793	0.699055	1.64804	0.558864	2.43315	1.41453	1.60709	1.57294	2.81183	0.961671	2.50518	1.75772
0.621952	0.493723	0.399044	0.30523	1.12348	1.3073	0.611872	0.891381	1.78697	1.3883	0.535745	1.28981	0.925608
70.0362	149.356	135.837	95.3237	54.7338	155.919	261.148	342.105	229.028	194.338	152.1	91.4703	143.874
5.70525	20.7897	10.2122	17.7888	11.7908	32.44	35.2179	30.121	29.5778	20.2954	5.47898	25.4526	33.6124
76.8059	83.707	114.828	74.5311	46.918	101.606	95.7464	153.62	199.241	282.666	67.0128	229.752	127.277
0.213303	0.163385	0.110924	0.13131	0.116847	0.412951	0.154623	0.117992	0.394233	0.266147	0.196384	0.227642	0.44108
1.57692	1.52183	0.694818	2.16322	1.37514	5.66159	1.74529	1.99168	2.1344	2.1663	3.6697	2.86851	2.88129
4.99613	3.49262	7.68907	18.6506	9.38745	13.0861	28.3063	17.4884	16.5315	12.9961	13.0124	23.2251	22.6085
2.05765	3.19103	11.1105	9.0047	3.02399	12.0141	15.7483	9.46293	9.54616	11.8727	3.89292	12.284	18.4273
0.412565	0.553159	0.449495	0.927236	0.389297	1.04302	0.424455	1.07642	1.3308	1.71029	0.47566	1.45888	0.565111
5.94732	5.20018	2.95646	9.76884	8.71844	17.3087	7.79706	10.609	11.5709	18.1036	8.49979	7.34159	9.99088
18.2417	40.3249	48.3905	6.99365	49.9851	68.2323	95.6949	104.083	73.6002	55.0907	67.0499	37.0016	30.1298
12.1038	46.2648	66.1988	38.7244	19.891	67.9394	125.293	94.5044	59.8695	94.9296	18.6774	54.6192	58.6537
6.59727	2.67531	15.3872	11.673	10.4815	19.458	23.5597	25.4787	12.9583	2.87582	26.2539	10.2395	19.3145
11.7687	11.1871	17.7524	16.334	15.9626	28.7893	51.6302	29.6428	25.4603	30.0706	22.1474	20.0183	22.8436
154.728	59.2868	74.518	161.165	70.6375	317.948	117.038	166.117	204.643	135.97	229.656	250.156	234.709
69.0094	44.6362	170.243	78.7492	72.7038	129.916	356.005	212.404	169.359	170.115	122.512	122.042	128.287
2.4152	3.12025	4.32182	5.40423	6.08833	6.06647	7.01493	4.18058	5.79469	9.93855	11.178	14.3079	11.704
0.142233	1.75949	1.00382	1.3437	0.672905	2.39171	1.39928	0.951292	3.02805	2.98055	1.08853	1.65836	1.5911
24.6736	28.876	19.2512	23.5068	25.9284	41.322	24.1338	52.9156	49.027	73.3209	25.1269	56.0373	45.6747
7.76921	11.2515	6.89661	12.6662	6.90941	13.9845	16.4217	13.4808	29.035	22.7844	8.6614	22.1191	16.3931
0.0662174	0.0160616	0.257034	0.0446833	0.0939825	0.121786	0.179147	0.292617	0.188932	0.0840977	0.24132	0.151055	0.198736
8.46841	5.81408	5.00584	3.10954	8.39972	19.0571	12.2596	18.6239	10.9053	9.63695	16.0068	6.90953	8.83644
10.0281	10.2682	16.1084	40.994	17.0318	33.5544	50.5517	25.3954	26.692	45.0113	24.6183	40.9055	48.1814
0.303947	1.03238	0.822278	0.500032	2.26784	3.11389	2.00589	2.72067	0.773479	1.32962	2.64916	1.63706	2.43254
0.550811	0.691942	0.316277	1.31728	0.814737	1.94176	0.583094	1.2657	2.29727	1.59308	1.32759	1.3259	1.02915
109.78	212.166	57.475	129.566	91.6025	163.833	253.638	226.689	249.992	147.556	201.59	328.192	374.027
30.0423	35.9651	54.0415	37.8827	28.7068	64.9647	67.3309	130.247	78.3513	133.504	40.943	62.2774	62.405
18.889	11.3724	7.33591	9.50696	12.1417	33.7148	12.8579	9.47463	21.2472	29.3573	22.6703	22.6965	32.1812
9.1314	10.0802	24.9175	7.65361	21.2322	26.7935	35.1701	33.1615	25.2479	13.4539	19.0072	43.9421	27.8913
44.2495	51.7898	52.4435	51.7101	41.8644	92.3544	100.194	79.3336	100.708	150.032	46.2963	108.062	79.7652
2.79652	3.63994	3.50263	5.2505	1.3446	4.37262	5.83266	6.43454	7.55038	9.31435	4.09083	7.08086	6.26708
5.34735	16.25	9.57846	24.4167	4.66241	20.6011	23.1166	17.0898	45.7375	16.76	14.4135	36.5557	20.3514
75.2769	139.313	110.712	37.5469	38.4564	102.775	137.58	300.442	157.168	170.147	90.1732	139.416	153.708
3.21885	2.34485	1.5894	3.13077	2.08989	6.97579	2.08766	2.55082	6.58793	5.34273	5.39984	6.85826	3.49533
1.51496	2.7859	2.34196	2.57282	2.18337	5.5144	3.56132	4.42349	2.72453	1.84143	7.70978	6.35203	7.57771
15.705	22.2008	12.9859	41.0715	16.9755	32.3996	55.6932	33.8225	29.9268	74.6025	26.1599	43.0264	51.4285
0.903952	0.877047	1.85012	1.67273	1.06915	3.51508	1.86753	5.15457	1.58718	1.89902	1.23612	2.03514	2.95964
10.4372	10.9607	12.819	18.8766	10.525	21.4825	21.1675	20.0421	26.8034	41.6872	11.336	38.6601	26.0677
47.6076	45.695	87.1797	34.9396	76.4093	141.612	146.584	208.638	167.683	102.827	79.3828	87.569	64.364
2.8807	1.48222	5.19428	2.36574	4.08742	6.75381	10.2751	5.55584	6.4148	8.08631	5.30442	1.06419	9.45642
36.4524	29.2281	29.3716	28.2057	24.5652	69.2747	55.8361	42.0993	66.4568	85.8181	35.8909	73.5386	61.2397
0.154086	2.09138	1.43857	2.20681	0.486846	3.01272	2.86007	0.797654	4.77018	2.06565	2.30178	2.41116	2.48858
0.450636	0.370317	0.796498	0.488541	0.501076	0.922126	1.39358	1.9186	1.11535	0.971349	1.52077	0.423401	0.73767
4.92354	3.91812	5.52677	9.22911	4.86121	10.6779	8.17641	23.2931	8.70402	10.9073	9.92311	14.4154	11.2856
448.794	452.703	806.123	419.796	333.444	640.381	1731.61	530.354	802.602	1489.14	485.101	781.318	968.907
0.146514	0.425625	0.311275	0.18346	0.0691252	0.376192	0.559876	0.662599	0.614386	0.225595	0.164697	0.63142	0.613866
5.17163	5.67981	10.5365	8.30773	10.1241	4.90264	33.0079	11.3129	9.66987	17.45	13.9005	19.5895	22.2109
32.4749	45.6423	44.2047	44.5284	52.7255	97.7686	66.7178	106.96	65.0992	94.1353	65.8887	56.2381	114.688
0.259326	0.844235	0.708471	0.557088	0.862769	2.14546	1.11938	2.37393	1.44678	0.984625	1.43906	0.94998	0.556912
6.56753	9.1779	12.1122	15.3497	9.45064	14.3184	28.9259	23.3325	26.4896	28.2508	11.7646	8.91333	20.441
0.17896	0.334405	0.102914	0.155057	0.0811148	0.278637	0.176061	0.443307	0.378229	0.307636	0.700503	0.440163	0.253191
7.05907	16.9932	9.01016	16.0982	5.32839	11.2276	22.0455	30.3169	36.0976	16.7423	14.3984	29.8098	25.7648
7.11181	13.3296	18.5861	24.7085	8.07478	20.2977	41.6843	33.9944	31.3118	42.3158	17.8375	14.0104	33.5238
0.546002	0.427683	0.388834	0.480569	0.908218	0.417572	1.03454	1.23099	1.56633	0.847291	1.99702	1.02704	0.834404
9.28952	22.066	27.5396	16.1011	20.0597	45.9572	38.4468	62.698	23.5128	40.4757	25.9511	26.4293	32.5564
7.69872	7.40941	10.8009	10.5525	10.393	16.1985	19.3435	10.854	14.6029	27.427	20.8884	10.6401	29.0758
0.208638	0.312231	0.295507	0.300833	0.340049	0.642843	0.471115	0.926396	0.858987	0.233637	0.980767	0.445034	0.476812
4.93561	3.14785	8.36967	6.98384	7.12986	13.0506	23.3826	9.64154	7.65732	10.993	8.35054	11.7743	18.791
1.89592	0.746858	0.563394	3.83487	1.33532	3.32589	3.91269	2.67637	3.80445	2.69149	4.94567	1.58979	5.47624
8.69228	9.7845	4.26097	12.4456	12.498	10.6913	29.2265	15.7503	8.42913	36.3557	11.107	23.268	21.4067
65.8817	96.4546	96.4539	139.062	69.0021	136.754	124.952	360.385	209.958	204.338	141.967	233.29	161.132
1.31944	1.15454	4.58636	4.09002	4.79474	8.03341	3.88637	5.58374	6.03583	6.36876	7.08275	4.0462	14.1402
9.84586	17.328	9.3505	12.6064	13.2038	17.8771	36.4266	19.6985	19.7774	10.4988	17.0778	26.9838	40.873
0.128757	0.0535391	0.0519265	0.0992969	0.139234	0.173982	0.199053	0.307558	0.0807409	0.24918	0.201101	0.186489	0.180671
0.10213	0.148635	0	0.137834	0.144953	0.107335	0.125594	0.280548	0.201737	0.302651	0.223319	0.258865	0.139327
1.91937	1.75343	4.07201	2.15365	3.73291	4.0147	7.14877	6.35306	4.70496	5.01119	9.43694	2.43698	5.29827
7.97636	4.81744	3.95993	7.07038	6.01344	17.3132	4.792	5.52246	15.517	15.0038	12.8486	17.601	9.56074
0.05083	0.172274	0.46796	0.254592	0.19641	0.320866	0.16996	0.252864	0.511576	0.627105	0.780892	0.559816	0.665527
1.98676	1.92897	4.4578	2.87116	2.69274	6.61224	8.10335	3.23805	6.07173	4.88834	1.54406	4.12623	8.26977
1.99343	2.1362	4.39981	2.35335	5.21573	7.22875	8.92543	6.14444	4.7654	3.81932	3.63131	8.06643	9.86873
0.348773	0.166918	0.380317	0.180468	0.261997	0.723506	0.338146	0.260431	0.281652	1.09623	0.729973	0.398868	0.650718
18.185	24.523	55.9616	17.393	29.413	74.58	52.246	49.0614	53.5083	100.59	37.2218	58.5575	47.5282
4.74405	8.32005	16.939	2.34339	9.59646	9.23904	15.1769	21.8957	15.2393	15.0679	16.7442	17.4101	14.5764
8.68033	11.6296	6.60129	7.52993	5.36224	12.8606	19.426	13.9587	16.9912	12.75	10.7678	29.5283	19.9361
2.76404	2.08369	1.54233	2.43114	0.787654	3.59305	5.47156	4.96684	4.9973	6.07993	2.02393	2.29185	2.88048
3.75472	3.34475	9.16486	3.32381	5.43418	16.3275	7.68485	20.261	8.2854	9.05809	8.53263	9.05615	7.96749
10.7654	10.6964	10.8462	7.49192	9.10848	19.8815	30.1739	20.2187	14.764	23.8601	8.74048	13.288	33.412
2.23164	1.50734	2.22203	5.35624	2.51099	9.01728	5.86061	4.53074	5.22786	8.74347	3.17325	3.9297	5.74849
2.60975	3.6753	0.636761	5.47708	4.99958	9.0084	2.37273	5.54389	13.0843	8.71289	9.46176	8.95471	2.77184
0.322534	0.156161	0.34262	0.168278	0.228258	0.289851	0.539223	0.565224	0.405752	0.931169	0.271923	0.521252	0.633451
4.68203	4.53208	5.59158	9.63538	8.43448	18.1161	8.37153	25.6934	19.0521	8.94502	14.1349	14.4692	10.1337
0.92675	0.737457	1.30474	1.40857	1.30341	3.60318	3.48173	2.91515	3.121	1.35618	0.836813	3.08456	0.892049
16.0709	20.0538	13.8643	16.5256	27.6063	26.0338	44.4539	27.007	30.908	51.4025	27.0707	41.7481	69.3617
8.52643	20.238	37.3057	10.9265	28.6438	19.0406	38.5787	76.9456	26.2789	47.8296	46.7207	36.5902	69.7383
6.61086	2.07725	3.93429	7.9936	6.43801	13.9429	6.94975	7.40056	13.5114	15.5943	13.4174	9.85077	18.1724
0.226293	0.343059	0.768595	0.973133	0.464412	1.50212	0.688747	1.31716	1.09743	0.898115	0.545979	1.17942	0.96335
0.538212	0.80492	1.06712	1.13432	2.46547	2.49237	2.90153	4.65268	2.06466	1.72375	3.23583	2.04572	1.72878
5.44779	5.22237	7.8733	7.03714	8.40016	8.4248	9.80436	26.8727	25.0398	14.4574	11.6273	11.9615	10.6839
1.25873	1.94117	1.18854	0.350253	0.967784	1.29277	2.62769	4.78593	2.15042	1.90224	0.803549	2.4556	3.90655
0.136337	0.396061	0.675859	0.625962	0.257295	0.280049	1.17222	1.41812	1.48645	0.787219	0.459772	1.01191	0.42842
47.1078	58.7081	101.071	56.9386	43.1851	102.625	160.737	103.911	128.428	88.9845	118.601	100.048	195.202
13.4157	11.8131	43.4351	5.83452	21.5567	44.6155	33.8304	77.8828	41.0927	26.9026	48.473	24.8768	36.5745
6.09495	4.91832	1.91837	0.989324	2.71585	8.69419	9.86624	6.35505	6.2476	9.25438	7.10514	2.91855	4.43347
0.164636	0.419598	0.639537	0.289351	0.434461	1.19628	0.637503	1.19309	1.18699	0.400556	1.54651	0.584802	0.465395
0.142409	0.0690851	0.268017	0.491163	0.157206	0.374167	0.537054	0.73703	0.375067	0.381821	0.743885	0.481279	0.543973
1.24213	2.52486	5.64362	8.94025	3.61418	4.61861	12.6142	10.9255	14.2674	12.2716	5.89125	7.37425	7.22248
0.138863	0.10085	0.0983407	0.115921	0.229305	0.320894	0.232156	0.455301	0.320268	0.160362	0.598374	0.18286	0.254543
0.858462	1.07855	2.11246	1.65123	0.674519	2.3798	1.18113	5.63946	2.98548	1.65928	1.93349	3.82921	1.83112
68.8941	41.0801	162.614	78.9713	69.0727	131.048	369.045	234.538	191.122	197.065	118.313	143.52	127.817
7.38472	44.3233	19.9912	50.5178	27.7275	46.5489	84.4374	80.2398	62.6231	83.0651	40.818	90.8587	58.3837
6.54681	3.76748	7.78412	8.92222	5.29171	6.03419	24.5425	17.8448	12.5984	16.8756	7.35108	4.0335	19.2295
3.94757	4.1701	3.55804	3.89451	2.70904	6.4501	9.59951	10.3058	11.2865	8.703	3.76515	7.13153	6.95416
0.119998	0.232397	0	0.100172	0.33969	0.492974	0.114637	0.59695	0.503194	0.27715	0.269781	0.402224	0.377077
0.300068	0.319625	0.255004	0.651277	0.453032	0.924554	1.00333	0.949929	0.704646	1.01647	0.584669	0.373586	1.16294
26.6809	26.0087	25.9545	29.5594	31.4825	51.6932	53.1138	37.7965	61.2164	92.0313	28.6527	82.0088	46.9319
573.852	810.978	609.357	1176.07	814.238	885.472	2509.88	1927.8	1231.23	1877.73	995.56	2746.4	1850.5
1.91119	3.6495	3.05257	3.49622	4.83142	17.1036	4.53684	7.15185	4.38083	7.46353	9.29111	8.12907	5.04751
1.68569	9.13081	3.73203	13.4766	6.99354	8.25412	17.392	22.1632	9.29819	9.48294	16.2074	13.7093	16.3531
0.229872	0.160448	0.204092	0.0367085	0.07721	0.482852	0.301162	0.16694	0.537513	0.259418	0.0557992	0.349831	0.236705
0.120015	0.349328	0.847017	0.755867	0.68135	1.38745	0.70842	1.89206	0.737538	2.23552	1.39961	1.33847	0.654904
1.48051	2.29441	3.65748	1.12205	2.55427	5.91624	2.54748	9.90852	4.68551	1.73433	6.70898	3.73567	4.65461
5.16729	8.11995	12.1546	21.0633	2.82079	16.049	32.1634	16.9099	32.4506	20.4116	6.28122	35.696	17.0955
5.71451	9.2733	11.1587	24.5377	7.97892	14.8701	28.0814	26.6607	20.6044	16.4323	33.7084	24.8104	16.8849
2.6779	0.380814	0.0658029	2.66698	0.90501	4.26546	1.74445	1.76363	3.87001	1.33488	2.34136	3.56208	4.67272
2.34129	1.72357	3.01338	8.44409	3.53619	6.41684	10.7213	4.58791	5.11018	12.9901	8.97195	11.4978	4.73991
46.0178	39.4016	33.1261	41.5333	41.0252	124.777	33.3217	66.8293	116.74	110.009	85.1111	54.0216	123.642
0.172455	0.115034	0.426819	0.962861	0.4637	0.872238	1.37138	1.6392	0.558298	0.520181	0.74929	1.70947	0.726665
6.73393	4.73056	7.12755	4.40042	13.6065	23.9206	19.6924	33.8123	13.6032	8.31819	14.2523	14.9327	11.0242
12.5503	10.9175	29.3848	4.16613	21.9697	55.2356	36.7734	73.4285	32.906	24.9447	36.8503	18.0459	14.4552
17.2984	15.4304	38.2429	13.1698	34.7691	61.0995	63.9886	107.96	45.547	50.3016	57.8153	33.4603	23.0396
3.1255	4.53196	16.1843	3.44881	5.7261	11.1231	17.6369	21.5603	19.5004	10.8197	9.86011	11.8031	9.34207
8.58168	4.80549	26.0164	3.48496	7.16365	21.467	39.7046	32.8799	22.7456	18.1509	15.0684	14.3041	9.70803
0.695972	1.60337	1.60206	0.705203	3.53372	5.78489	4.60284	4.2228	2.02149	2.11705	5.18429	2.51461	4.7766
3.73105	1.91595	5.76495	4.05843	7.84139	7.89619	16.6878	6.03354	7.49096	8.74792	2.03351	18.4075	11.3691
1.43258	0.960383	0.780405	1.37987	0.415933	1.92404	1.68441	2.09313	2.31051	3.13904	4.21174	0.844291	2.42398
1.89511	1.21202	3.38627	1.18336	1.68559	5.18078	5.58405	7.66116	3.99604	3.76853	6.41226	2.87472	1.1935
5.75066	1.94197	7.10964	6.68137	5.53437	15.8625	11.0273	22.7729	10.7503	8.02183	9.3511	9.97317	10.215
21.3156	18.1336	29.5043	25.9869	17.1958	28.8047	92.196	63.3119	62.3687	27.9143	37.6312	20.4297	48.2175
7.3856	5.2776	0.925128	5.57198	1.4358	12.2231	7.88975	9.93861	17.1104	13.2506	4.21118	5.69136	12.0259
0.664888	0.766473	1.30048	2.11442	1.25478	2.04862	3.87163	3.46511	3.0271	1.92565	2.51508	3.32025	3.68119
3.3055	5.21454	7.19968	9.0885	3.45181	12.5354	14.2495	16.8	10.2893	9.74751	8.23152	9.90414	11.8645
1.79451	3.31479	1.05541	4.58498	2.82995	6.03269	4.45884	9.56218	5.00904	8.48322	4.20059	6.14046	6.74168
0.616983	0.569471	0.32665	0.930561	1.26218	2.01119	1.3256	2.31249	0.965715	0.645105	2.04804	2.46267	3.14038
13.0837	9.33777	27.1895	14.1644	16.2381	22.5175	29.3903	31.8193	40.4471	40.5484	18.9379	43.4433	45.1356
4.41317	5.3376	4.34397	4.17249	2.05574	6.3336	11.9053	17.7346	10.7247	6.7229	4.09541	9.61553	8.9861
0.0743143	0.474204	0.419592	0.0550066	0.694308	1.13008	0.899411	1.24879	0.589786	0.335686	1.26117	0.614737	0.736874
3.91584	4.02868	15.4958	17.2819	4.57848	29.4858	20.5175	21.316	21.6714	19.5913	22.7317	10.2663	32.5704
1.42701	0.933165	0.879149	0.733737	1.6957	3.46169	2.03929	5.22351	2.61301	1.14667	3.15222	2.76485	2.08751
0.82966	1.15146	1.91781	2.9075	0.454226	2.31184	1.61642	2.38904	7.10303	4.53729	1.23164	3.16202	4.40744
0.118701	0.754136	1.26327	0.299791	0.841648	1.3088	1.0502	2.86142	1.4577	1.06798	1.64246	0.661343	2.26926
0.826209	4.51266	4.52148	3.06712	2.5854	2.08964	12.6266	5.75333	10.3944	5.36903	3.21731	7.47905	6.96046
3.45858	5.49627	16.8517	5.62922	3.36922	12.7057	24.8966	7.79208	9.75076	22.2959	7.53768	11.8903	21.1
0.551658	0.54272	0.851851	0.226811	0.679462	1.02659	1.52276	1.96186	1.50188	1.48508	0.985935	1.25256	1.11833
3.09522	1.01971	1.79323	4.79037	3.71551	12.1743	10.4418	7.89554	4.47142	4.94797	2.41596	10.1814	5.19309
0	0.288527	0.279836	0.0445933	0.14069	0.364623	0.243799	0.473558	0.609167	0.545534	0.0722502	0.326627	0.162275
1.59737	0.313645	1.12305	2.02335	2.18276	2.93391	6.23666	2.53043	6.32055	3.19404	2.28909	3.10775	2.14417
1.37712	3.30651	3.63855	3.27163	2.3357	5.83382	3.83792	6.06469	7.4538	8.941	5.85529	4.05112	9.12604
8.7254	19.5441	54.4421	48.5469	40.3143	111.179	65.3752	44.7338	63.6357	77.0539	72.6031	88.2943	88.8199
5.32061	6.17366	10.233	7.20967	8.73726	29.8111	12.48	27.2171	19.5392	9.97408	14.9467	13.5037	16.726
1.32743	1.41033	3.92903	2.10107	2.30185	7.14042	6.8024	8.66072	4.9875	4.66829	5.48686	3.9076	1.25511
0.0974718	0.283712	1.37583	1.57857	0.830051	0.614636	3.26033	2.32828	1.11243	2.72341	1.63402	1.38353	2.97858
3.64479	0.344826	0.682381	4.14423	18.3623	13.3815	13.1675	12.1541	15.3542	1.43527	12.9193	10.8931	14.8761
0.839046	1.20969	1.89381	4.53038	1.13803	6.13926	4.80889	5.13005	3.12228	2.72496	4.19496	6.18407	6.86543
0.0720941	0.32351	0.152643	0.421623	0.179066	0.994459	0.531942	0.383164	0.593364	0.724859	0.0853894	0.178166	0.727802
0.217296	0.330655	0.395705	0.0259135	0.410081	0.382663	1.30485	1.09502	0.80707	0.215378	0.703438	0.549987	0.381952
0.100005	0.388112	0.141158	0.179954	0.0946244	0.420405	0.295151	0.621081	0.52677	0.169344	0.0728904	0.608347	0.436568
50.9149	66.7755	105.233	60.0207	79.6525	198.288	253.931	309.176	194.711	134.634	154.662	149.541	59.7336
6.44915	8.82767	27.8096	13.447	10.838	29.3694	42.9157	30.67	34.146	47.8697	13.3803	47.822	31.2253
2.66175	0.503484	2.19788	3.38453	2.73887	8.74614	8.5069	9.58631	4.94888	4.74487	1.45485	5.02812	3.41407
4.58771	3.70607	13.6418	16.417	6.98129	27.3709	28.4586	9.80482	17.6682	12.7218	16.3947	36.5053	19.9574
2.73268	2.06994	3.85644	9.52544	2.01946	5.02524	10.8369	6.74414	10.0443	16.1184	3.11004	13.9359	8.29277
11.7575	11.4946	18.3691	16.4354	16.1122	38.0868	66.7711	63.074	19.8419	49.2479	32.2197	25.1872	9.7424
0.415534	0.356744	0.44788	0.591046	0.237786	0.712236	1.68448	0.840379	1.09336	0.65423	0.873131	0.415113	1.26688
4.14762	2.92227	5.89931	8.77369	3.73251	15.6209	7.14425	8.02617	11.8311	4.44563	19.0398	6.96192	10.5559
2.30557	0.808746	0.963505	1.30826	0.968223	3.39262	3.23369	4.77646	1.97007	2.12095	6.36547	2.31745	2.65072
4.53812	10.7725	15.8871	4.36694	13.7816	33.638	13.0693	36.5152	30.3659	17.0509	37.988	16.1922	15.6291
16.7848	16.5578	24.0448	28.9685	12.4085	39.5704	47.2788	45.693	19.3603	57.2349	44.3571	44.6734	39.8614
7.5816	4.92238	8.17019	3.61275	7.26221	23.9543	9.70537	29.3881	18.4312	7.72958	16.0825	12.7345	7.01512
13.8476	9.87427	9.89085	19.3642	11.0504	16.4821	41.5262	42.4826	26.6575	24.1554	12.7684	53.3676	20.9396
3.37963	1.27764	6.36244	2.94678	2.51169	9.05731	6.41448	3.26097	13.9218	9.5661	5.84318	13.9466	4.80071
1.30599	1.05868	1.14679	0.673994	1.13958	2.99154	2.24138	5.02097	2.18339	1.12549	3.72863	2.14258	1.55971
2.77766	2.05323	1.68868	2.49845	3.36231	5.89221	6.78865	6.15067	6.83093	2.6457	4.76751	4.9249	8.38926
5.50543	5.42745	8.77993	16.9082	3.2067	34.0687	24.3191	18.804	9.06458	15.2484	31.3263	3.15393	16.8876
9.19807	12.3973	7.5263	17.7111	2.08366	31.0473	16.9824	12.9699	44.4824	34.1789	12.4106	8.19523	37.0114
33.7207	17.2	18.9205	42.9192	8.95726	43.1987	55.9496	48.2852	76.6381	103.579	25.702	95.2634	51.4753
0.112969	0.328821	0.318917	0.203284	0.320675	0.712361	0.222277	0.917477	0.793417	0.478246	0.494041	0.916286	0.739748
1.40547	3.56255	3.78009	2.74871	1.98911	4.92297	2.4126	8.90686	13.0403	3.09372	3.03112	6.57898	9.88974
1.13134	1.21292	3.24979	0.647064	0.96939	4.8744	2.97476	4.19552	3.95505	2.59878	2.48532	2.97858	6.0767
3.15884	3.08467	4.6844	1.28229	10.5769	17.6796	14.9506	20.0045	6.61085	6.92483	12.1838	8.14218	4.80165
0.555184	0.959364	1.52155	1.02397	2.07866	4.25577	3.00035	3.1323	3.33721	1.10462	1.81012	4.84508	1.11669
8.05701	9.90178	14.3295	4.83275	8.13179	22.6933	18.0723	43.5718	22.7761	14.1437	35.979	17.8623	10.9622
13.5657	6.43708	15.9316	11.5285	27.7026	25.0337	69.9045	17.214	28.2552	28.0975	8.07974	49.7376	48.3028
0.370004	0.716579	0.890904	0.247098	0.104741	1.25404	0.989734	0.619129	0.993	1.05397	1.2755	0.65555	2.20911
8.06446	6.05247	14.0069	4.49427	12.8324	23.1496	26.1774	47.5885	17.3022	12.8825	29.9297	22.7085	7.5367
15.4035	14.3515	25.2828	8.99309	24.0073	71.2987	28.3784	88.212	50.9449	25.8202	41.5879	43.2649	17.5589
0.101736	0.024677	0.0359007	0	0.194821	0.216368	0.202561	0.157962	0.36117	0.0861383	0.150083	0.0902536	0.194306
0.881792	1.05573	0.199324	0.677377	0.400359	1.17144	1.42872	2.14853	1.31791	0.989458	1.37317	1.76751	2.70567
0.490395	0.87734	0.854776	0.0355432	0.686129	2.34141	0.546561	1.24893	0.895237	2.4067	1.87394	1.24973	1.01357
1.20814	1.46523	2.55798	4.21213	0.571574	3.01558	2.67427	3.67946	6.36386	6.64894	1.87124	7.11971	6.92229
45.5174	117.94	53.3853	142.536	68.8499	115.775	256.36	268.655	229.512	427.236	62.8763	134.667	238.906
8.68278	12.3645	10.9527	4.48806	15.4984	39.9775	23.3439	47.2343	23.0109	10.0718	29.2979	25.6072	11.7979
13.6824	20.6875	24.0095	24.2813	11.1414	33.4758	14.1875	30.0256	83.0063	56.9422	17.0994	53.2741	52.4989
0.992876	0.6678	2.08408	1.07336	1.09105	3.30898	1.99221	5.6001	2.58148	3.42988	3.88297	2.2504	1.69152
22.7504	17.1334	12.8126	11.3373	6.96903	7.26882	52.8551	47.5892	22.7791	21.5417	22.8353	19.7	55.2295
4.93783	23.4457	13.9437	28.5115	2.75571	17.5227	28.5916	57.1584	47.6674	51.8163	37.2746	26.7658	56.1643
5.03803	11.341	4.85709	4.33448	17.8683	8.1038	21.867	31.3839	10.8738	23.4262	25.0496	34.8255	33.8304
2.46078	1.57489	5.66042	4.18855	1.62684	5.90384	9.92936	6.28016	12.4549	7.38807	13.1638	1.99222	7.03589
2.4272	1.38813	2.9071	1.75126	2.97942	10.8795	5.4144	10.497	4.33591	3.10921	6.06565	4.28986	3.52055
0.187479	0.181544	0.13277	0.156504	0.442264	0.962753	0.537315	0.381539	0.471702	0.144336	0.77274	0.538645	0.981882
8.26962	8.46166	11.1445	17.6271	11.8195	20.9869	43.0107	23.4491	19.7258	46.6075	21.9837	27.7927	34.6375
18.9833	17.5659	33.8016	11.7045	30.4399	68.9584	59.9538	132.785	54.8925	34.8153	57.3403	34.6536	25.8574
0.321561	0.621929	0.460819	0.2617	0.212485	0.93988	0.78277	1.02174	0.510299	0.597326	1.00393	0.74063	1.38058
11.0377	10.2305	16.4231	14.9158	10.5651	24.3681	49.6371	30.9563	21.0833	21.453	20.4576	73.5727	25.7517
5.59752	7.63779	19.1034	21.3878	4.58768	17.0604	34.7263	19.2332	25.1106	39.4433	18.2189	24.141	37.2737
1.14341	0.77257	0.583664	1.47608	1.28426	1.98058	2.98322	3.91468	2.24453	2.72731	2.06282	1.89633	4.7205
44.498	29.7578	35.0491	41.5278	42.9285	39.4635	127.561	104.237	59.9108	86.5404	37.319	110.257	130.421
2.69779	2.10294	3.03169	1.14013	2.25665	5.97557	5.30798	10.6407	6.55126	3.40572	5.94115	4.29986	1.60513
0.0711214	0.0552036	0	0.0767879	0.0538361	0.239187	0.0839624	0.0475679	0.174827	0.132478	0.13478	0.0216323	0.217335
0.481967	0.649475	1.32282	0.843189	0.83607	3.26431	2.16004	3.09561	1.88055	1.04285	1.58082	1.38451	2.65925
0.322169	0.351653	0.397904	0.108699	0.0381046	0.380912	0.51504	0.634883	0.883863	0.647841	0.23482	0.42871	1.05482
0.37636	0.724024	3.98159	3.25426	3.44719	0.105631	8.97753	4.84194	7.69981	8.7069	0.791039	8.93072	6.38043
2.50226	1.82857	3.22876	3.21351	2.71624	9.75427	7.17916	7.17184	6.26693	10.3974	4.51252	2.27653	4.65163
1.30626	1.043	4.1543	2.26435	2.65577	4.41152	4.49266	4.47629	5.76821	5.46252	6.95928	1.57986	5.31098
0.930788	0.213752	0.0775482	0.696847	0.492315	2.09158	0.365818	0.990077	1.07081	0.210711	1.03825	1.42888	2.12769
7.72966	3.18207	7.64565	13.1557	3.23053	11.4001	12.6743	24.7131	20.3363	17.4466	24.1058	19.2888	13.5253
1.1305	0.610561	0.828615	2.49822	0.691511	2.27138	3.14184	4.16271	2.57328	2.47956	3.19772	1.65993	4.42336
2.35114	1.99469	3.86474	1.12437	4.15975	7.96544	8.52923	9.44538	4.16451	3.44527	4.53834	4.419	15.0576
0.405036	0.523838	0	0.290894	0.216573	1.09504	0.851719	0.393405	1.15148	0.826711	0.0556544	0.392508	0.759036
0.149229	0.0722522	0.211363	0.342577	0.140813	0.498113	0.178204	0.75924	0.500618	0.57444	0.503249	0.660987	0.3517
2.32868	2.27639	1.32484	3.24359	1.34953	8.27417	0.97034	6.64072	4.97755	6.69869	4.48902	5.50868	9.01866
0.504995	1.25519	0.568874	0.340772	0.802783	0.686734	1.6815	0.549895	2.21243	2.2814	1.74482	0.956731	3.76227
2.38094	1.12395	1.19544	2.57336	1.70474	2.15699	6.31661	3.66849	6.42925	3.93744	2.65938	2.72997	7.63817
2.03381	10.0304	6.55827	4.1096	6.54364	9.13352	16.6709	11.2324	12.3237	22.802	5.72494	9.24338	29.3805
0.582815	1.10154	0.0892091	0.338643	1.2087	2.72371	0.947696	1.14328	0.960365	2.97821	0.792753	0.852903	3.15336
0.0776275	0.075317	0.0730484	0	0.0734513	0.190362	0.305478	0.111256	0.227167	0.109543	0.0943008	0.0787039	0.169441
0.485001	0.307677	0.131652	0.151051	0.194154	0.588137	0.34868	0.677281	0.491294	0.379054	0.938144	0.321513	1.09935
8.30128	3.89467	9.60457	9.4947	7.2745	9.8594	34.085	9.35123	13.4805	27.8458	12.0766	12.1896	19.8226
1.36436	1.05128	0.291456	1.10504	1.55214	2.53559	2.37106	2.83757	1.5419	1.47124	3.90755	2.72461	5.84689
5.16121	4.73796	4.33953	2.21004	4.92372	22.0562	12.9889	16.672	11.1806	8.56751	6.75952	7.37941	12.2619
14.5572	13.9609	25.7001	16.0336	17.2095	37.815	91.826	22.6325	32.6961	71.6241	15.0818	39.0285	66.3289
0.517393	0.386148	1.0112	0.304374	1.60048	3.38805	1.64449	3.46046	1.76449	2.27458	1.21836	1.42238	0.629821
1.20477	0.810758	2.01425	0.442744	0.785486	3.93877	2.40441	5.96346	1.82229	2.18579	3.78259	1.64936	1.56549
0.0950641	0	0	0.256596	0.0899498	0.199818	0.187047	0.181661	0.250374	0.321956	0.207869	0.240956	0.2075
3.36187	2.29906	3.10954	4.29593	2.56548	11.24	5.59829	15.4099	6.65457	3.596	6.71228	4.90513	16.061
0.476273	0.260517	0.347418	0.322121	0.359933	0.823113	0.720574	1.26148	1.57163	0.738907	0.815508	0.635253	0.878987
0.918369	0.927958	0.113108	0.533313	0.565157	2.78862	1.79284	1.78771	1.54042	2.21331	1.01738	0.994238	1.67296
2.43727	3.75436	8.71473	1.15762	5.25463	18.5887	11.8365	20.5681	8.50682	6.30179	14.5284	4.91754	11.0873
0.95206	1.33065	0.753156	4.92772	3.05231	6.78245	7.52733	7.85995	3.77359	7.84501	4.18264	6.94819	4.12716
1.00717	3.76867	3.9709	1.23506	5.1212	4.3619	5.33091	10.7884	15.0154	10.6443	11.868	4.07362	4.08479
0.478056	0.747795	0.208339	1.32001	0.138798	2.15279	2.21325	0.731747	1.57289	2.2932	0.881865	0.845228	1.46371
2.01196	2.34449	4.47166	1.35447	2.11511	7.5635	4.56798	3.15048	10.4772	3.4907	8.09745	13.8317	3.24868
1.13176	0.982264	2.76487	2.50678	3.88571	5.52099	8.58299	1.47029	5.66996	5.9838	6.2556	6.26079	4.29127
1.28147	0.709733	0.585565	0.360805	0.859647	1.29571	3.29576	2.39512	1.05074	1.50157	1.74638	3.69756	1.31125
0.212533	0.171503	0.0501707	0.0591394	0.133697	0.291042	0.270719	0.496603	0.505029	0.136353	0.504365	0.542778	0.222619
31.9852	32.2568	77.0375	21.7547	56.331	111.559	130.397	276.19	95.1499	75.5996	113.27	91.6963	69.0811
18.3778	20.4705	35.7689	8.65459	21.287	88.1572	68.7891	57.4185	105.777	42.7058	41.5047	30.1106	22.5412
3.68131	9.54928	3.59211	4.79907	8.75459	14.8535	11.1515	17.5685	15.9512	14.4874	9.27283	14.9848	18.9199
8.49201	6.69745	12.6489	6.83594	10.6024	23.4466	44.9283	41.9659	21.138	16.9142	15.008	20.41	13.0197
0.0204611	0.00944178	0.0137361	0.00875565	0.0193561	0.0409096	0.0603885	0.0464903	0.0449008	0.034647	0.0372814	0.0295991	0.0106206
0.0900346	0.458612	0.730741	0.182265	0.149084	1.32472	0.332158	1.32264	0.829945	0.419269	0.689048	0.775905	1.52305
0.433597	0.324761	0.209979	0.444994	0.170443	1.21558	0.84809	0.817286	1.81438	0.59852	0.27107	0.407543	1.03831
6.27397	9.82535	8.43115	6.36675	13.819	22.7874	31.0349	37.1076	31.3723	10.8582	34.7752	23.3378	7.65224
3.48718	0.348503	0.422507	3.79733	7.9303	10.4599	12.6478	11.9404	9.70986	0.595574	6.37062	7.82216	6.40289
1.94852	7.32409	11.2106	2.19906	7.24794	10.7088	11.9063	17.0221	35.5768	9.77571	13.531	15.8287	22.7111
9.7212	2.40187	3.00471	10.4576	4.33809	24.6467	15.0209	33.5456	13.063	8.54447	15.7339	19.6424	7.73115
17.4662	10.191	21.0399	7.66751	37.7014	50.7342	32.7939	82.7096	36.5398	22.3037	41.0603	44.051	119.263
7.00266	2.0071	4.40139	7.35006	5.21435	19.4645	15.9454	12.6562	8.17654	23.1353	4.21037	7.07965	17.5512
1.57506	1.06542	3.87901	1.35707	2.597	7.56312	5.22442	10.8702	5.60318	3.10036	5.92991	4.3491	3.35393
7.66054	12.46	11.7198	7.16756	8.05285	38.2584	28.5818	26.1358	29.1594	14.9651	14.8713	15.4482	15.4132
0.0526664	0.0255494	0	0.118464	0.224249	0.221402	0.0777193	0.50321	0.161828	0.178367	0.134355	0.280333	0.201175
2.28794	1.60309	2.03951	3.28204	3.47255	5.43308	9.35328	14.6726	7.20594	4.2724	6.95272	4.25438	3.72743
4.72844	7.78547	5.45041	5.36722	4.63941	16.752	6.58451	16.0885	22.8482	16.055	6.72443	6.52739	33.5089
1.85164	1.72585	2.59201	0.772304	4.39396	8.19436	5.68447	15.2363	4.47039	4.52403	6.64297	4.83643	2.15103
0.414295	0.647475	1.5872	0.963951	1.58679	2.3711	1.93124	2.39121	1.54652	2.67469	2.44852	4.14393	4.01245
4.01424	13.9092	50.4834	3.14979	33.0161	35.0654	35.8438	77.9056	99.6071	26.8447	43.4073	38.1254	39.5869
0.107932	0.156828	0.0255631	0.1049	0.0370536	0.169388	0.157024	0.406502	0.197601	0.169463	0.430175	0.0676932	0.246804
0.653656	1.29866	1.75916	0.836808	1.27535	2.43428	4.5379	3.15288	2.12414	3.08115	1.28658	1.80889	7.74042
0.302032	0.606822	0	0.587574	0.14289	0.952291	0.737568	0.358667	1.22174	1.21812	1.70199	0.45672	0.795922
0	0	0.210372	0.123989	0	0.0762731	0.212842	0.167929	0.124567	0.217251	0.222617	0.312933	0.233367
5.52439	9.27307	8.76266	3.93005	17.066	44.9423	20.6357	50.3351	15.2374	14.7874	32.9845	14.3474	20.9231
3.34017	4.04437	2.71991	4.96131	2.03934	9.34772	13.1253	5.60485	10.322	6.87475	5.56887	9.02391	6.75737
3.09375	3.53298	3.26375	1.06867	8.55648	13.915	18.9767	21.2765	4.74195	10.4471	9.4338	8.66386	4.55915
0.274734	0.177357	0.064854	0.114671	0.216033	0.423248	0.349949	0.352032	0.345618	0.423022	0.549032	0.745482	0.335733
7.1396	6.52108	10.079	19.6731	6.31133	39.3857	21.8933	15.0321	29.257	63.5795	9.19068	12.5978	32.3011
59.2462	21.394	29.5374	143.251	17.372	100.01	82.1107	139.485	212.719	44.523	202.337	325.914	121.643
0.181681	0.365138	0.494575	0.186816	0.478884	1.14564	1.09795	2.23808	1.03675	0.659256	1.04046	0.55918	0.297422
0.145195	0.176218	0.136517	0.0287405	0.184322	0.346567	0.136703	0.329447	0.557581	0.113103	0.394006	0.392087	0.653169
64.0117	43.119	74.6254	9.07529	3.07938	68.8596	97.8752	144.151	115.799	58.7779	34.953	122.588	167.877
11.407	4.62471	7.77857	2.56323	4.49113	13.9801	34.9383	34.382	14.5319	10.0567	12.2469	15.7959	4.33197
0.104726	0.087576	0.0406045	0.110758	0.26831	0.328525	0.12172	0.448973	0.485313	0.280531	0.478095	0.574397	0.0300286
1.54498	0.408495	0.274135	2.85022	0.285007	2.02953	3.18629	4.30209	4.32635	2.20974	3.86347	0.330556	4.45584
1.29384	1.09233	0.994932	1.43474	3.54518	3.75057	2.9787	0.799827	4.93863	6.69659	4.82995	4.32933	10.6467
0.452664	0.246627	0.832307	1.1122	0.4974	0.911647	1.72466	2.90035	1.71606	1.10612	0.416059	1.33125	3.05241
2.84928	1.98565	2.92351	3.07163	0.326947	11.1041	2.1988	3.71163	7.46513	8.04013	2.49924	1.69641	9.10772
0.333678	0	0	0.30022	0	0.701368	0.164135	0.0797046	0.43941	0.282519	0.486417	0.422881	0.182083
3.58217	6.30581	8.72452	5.43656	6.38915	14.3614	12.144	12.8195	22.5118	9.40426	13.8296	19.0881	27.6193
1.12699	2.60838	2.91156	0.985007	2.32596	5.54732	9.98195	9.27696	4.36374	4.89532	8.83383	2.50532	2.11739
0	0.117483	0.0854584	2.06997	0	1.27258	1.96556	2.08251	0.850431	1.64036	0.3089	1.19697	1.38759
3.81547	4.26893	11.3048	4.67154	9.0246	10.2981	11.8082	21.0882	26.9028	21.6962	6.79319	34.1721	9.90288
30.5442	36.5062	30.3841	34.2331	24.0533	68.7393	56.0585	140.613	114.213	83.4131	50.8316	108.8	125.672
0.0650558	0.315749	0.0918274	0.692252	0.241375	0.947465	1.03474	0.482295	0.430715	1.18129	0.436824	0.710408	1.23562
0.648983	0.125933	0.18321	0	0	0.954881	0.383079	1.11615	0.569749	0.549482	0.283815	0.394789	0.566624
20.2122	47.1954	87.7067	30.0217	79.7449	134.116	205.864	208.416	90.2121	150.488	199.136	112.847	47.1951
3.36625	2.40671	2.57997	2.1534	3.70498	14.3161	6.67302	13.7296	3.83219	3.23105	13.3522	6.37042	8.26938
0.64817	0.249475	0.391203	0.684054	0.206109	1.58869	1.0299	1.89593	1.18126	1.21541	2.83638	0.694044	0.388936
5.59722	1.48839	2.89688	2.14495	0.980759	13.0286	7.13806	7.33859	9.62753	13.2694	1.85851	1.48176	5.31678
0	1.062	0	0.610347	0	0.750923	1.04773	1.32263	1.83958	0.844339	0.547925	0.87527	0.382922
5.78857	4.32427	7.21953	5.1665	4.21544	7.5675	7.43869	34.8016	13.8598	9.34866	24.0073	11.6654	17.8015
0.260097	0.201884	0	0.187213	0.147662	0.218682	0.358234	1.04376	0.730694	0.308307	0.227493	0.474666	0.510951
0.0802056	0.233455	0	0.21649	0	0.421466	0.394528	0.268218	0.281654	0.135817	0.116919	0.203294	0.43767
1.97504	1.99373	12.4085	2.02999	3.09614	6.49788	12.6917	15.3681	11.825	27.5269	5.40013	10.8112	4.05443
1.74944	1.11404	1.88722	0.577714	3.75622	5.86755	3.97191	13.0133	3.02532	2.31771	7.3137	2.54216	5.20578
38.6268	57.4533	110.577	52.1155	40.9493	109.598	317.352	120.102	116.005	174.234	74.2709	154.249	137.122
12.8273	12.4455	19.9165	8.84816	8.49604	19.3228	53.8427	58.0119	27.0269	45.6146	15.5824	65.8927	27.532
0.0316613	0.183954	0.179376	0.660757	0.089627	0.227624	0.877165	0.74457	1.22146	0.877512	0.0474544	0.591278	0.994916
3.17726	2.63783	6.96164	6.56912	4.73524	19.3551	17.5476	26.4454	11.3117	7.66413	11.6252	19.8911	8.27484
35.2528	10.2384	38.1954	21.0284	18.9766	15.9184	101.04	58.5905	73.7656	108.7	52.7897	144.053	54.5575
1.3077	0.61872	1.53595	2.40424	1.36204	1.98639	3.63889	8.42357	1.82274	3.60617	7.61916	5.36296	3.47061
0.100005	0.0970279	0.282316	0.0899769	0.0946244	0.735708	0.295151	0.716632	0.263385	0.42336	0.510233	0.304173	0.109142
4.96888	4.95243	3.52307	5.14279	2.76657	8.52321	25.2676	8.7499	8.90602	18.8326	4.34105	5.14607	15.7622
0.0560614	0.162859	0.0794034	0.0935979	0.0528996	0.172733	0.321343	0.557775	0.282103	0.129481	0.126038	0.375828	0.411053
0.885877	0.269852	6.58463	3.00818	1.42746	4.4701	8.70597	7.66257	6.76164	14.0655	2.56318	5.64778	7.16281
0.16985	0.0823974	1.07886	0	0.241069	0.357013	0.751939	1.54172	0.969238	1.36619	0.866593	0.861027	0.556109
0.153424	0.297132	0	0.768451	0.434312	1.10301	0.732852	1.73462	1.02938	1.06306	0.574883	1.61626	0.964227
0.169539	0.0822462	0	0	0	0.178179	0.250186	0.161988	0.14884	0.143545	0.123572	0.257834	0.0925147
0.932372	2.61011	1.47532	0.450987	4.39579	8.48082	13.0448	4.60689	2.44205	3.88548	8.22502	2.30081	6.37979
0.176675	0.0412098	0	0.311893	0	0.40898	0.364499	0.1364	0.299709	0.401459	0.521168	0.0585696	0.391342
55.5997	14.0403	23.4775	63.5645	9.19905	105.233	187.812	17.3577	92.5598	100.384	32.2144	122.107	136.611
3.98555	4.00914	3.32321	1.71881	7.27275	15.3293	15.42	23.7676	6.0776	8.17547	10.6414	10.0954	11.9374
0.281234	0.632689	0.428052	0.0630715	0.641112	0.659705	1.33536	2.13195	0.348519	0.203587	1.26512	2.27076	2.04059
15.4854	2.00162	8.76446	3.43575	5.97291	13.7288	31.2715	18.4216	29.8775	21.7239	16.036	3.32445	49.1733
0	0.0168213	0.0217527	0.0155978	0.0145818	0.0364406	0.0170551	0.0662607	0.0304402	0.0260962	0.0786381	0.0820406	0.0189201
0.0301379	0.0438613	0	0.122022	0	0.142533	0.0444742	0.151178	0.132292	0.0637931	0.208683	0.0840285	0.115121
2.66325	6.21911	10.945	2.30957	2.81416	32.7928	14.3687	11.2406	25.7675	17.5062	3.25128	5.54494	13.1725
1.47636	0.286484	0.416782	0.265665	0	1.24128	0.871461	3.10335	1.81456	2.00001	1.29129	1.64652	0.966754
2.95817	2.19449	5.2928	1.01696	2.47765	17.7797	6.63132	13.2338	7.00148	5.54132	8.25768	6.71092	7.21008
12.8671	21.0944	28.2693	41.0077	14.6338	44.4943	107.954	34.652	46.5534	85.5899	16.9149	73.9667	143.333
2.85979	8.59375	76.57	41.9733	11.5434	26.4025	120.305	73.1001	98.8692	91.8296	45.564	122.436	26.5032
2.89412	1.17975	1.64374	5.28608	0.74484	8.21631	8.15397	2.94705	9.30483	7.4523	1.98306	14.3525	2.19723
3.84957	8.32033	24.7016	2.62798	7.1882	6.10884	33.325	43.6185	36.6224	21.0674	31.4838	17.8656	17.1759
0.113777	0.0550875	0.080575	0.284937	0.10736	0.175282	0.760864	0.540278	0.477109	0.350378	0.298428	0.57206	0.178765
0.226765	0.377035	0.103882	0.712867	0.266231	1.16616	0.31085	2.44511	1.56167	0.244582	0.722382	0.997358	1.15211
1.64968	1.1453	3.62555	1.65872	1.46113	5.07723	5.39541	5.12072	4.15536	2.12147	8.41105	1.41636	7.5159
3.28486	3.59358	1.62734	2.15164	3.43762	7.05505	10.8184	22.1419	7.39855	5.93252	10.4259	4.17936	6.24599
1.17549	1.03987	0.634412	0.933199	1.70109	4.8326	4.35366	2.85741	2.79241	1.58072	1.38597	2.22585	4.64107
1.92891	4.82478	3.57677	3.9332	7.67479	9.02969	20.9479	17.3536	5.94022	4.42925	11.1455	21.485	8.82845
0.121346	0.352514	0.343742	0	0.229005	0.747773	0.463704	1.09756	0.61062	0.653953	0.636564	1.22024	0.25421
13.3211	21.0296	43.911	38.263	5.10662	32.6529	122.982	130.816	51.3866	95.8792	31.6465	131.387	47.677
0.146193	0.283684	0.103177	0.197302	0.484149	0.845042	0.647208	0.558732	0.577552	1.36157	0.586059	0.444661	1.59551
3.90987	2.85726	3.94881	2.06973	3.5669	11.5864	12.6032	14.998	10.6752	10.1916	5.747	6.86552	10.3982
8.11951	12.2884	0.0387305	22.8141	0.137315	29.453	31.6959	30.8595	33.8718	0.0560338	23.2972	25.6648	12.3819
9.4917	5.90843	7.39837	6.78886	5.84633	6.41582	13.5714	43.686	21.5767	41.4341	37.9889	4.05247	20.7034
0.438606	0.139676	0.196159	0.625733	0.139289	0.883987	1.53096	1.02007	1.05417	0.345085	0.207411	1.47723	0.333723
0.387186	0.187453	0.69964	0.137452	0.31074	1.18377	0.786507	0.875218	1.91215	0.841786	0.246788	0.630762	1.55223
0.362676	0.327579	0.213053	0.287595	0.6184	2.14632	0.782864	2.62977	0.382804	0.932034	0.899088	0.624895	1.35864
1.31971	1.56852	2.28192	1.03896	0.624354	2.18447	4.51165	7.43951	2.43303	4.91643	1.20237	8.64685	2.12442
0	0	1.21242	0.515213	0.270912	0.902722	1.40838	2.59887	1.2568	1.69693	0.208687	1.59657	0.624952
0.78449	1.7151	0.43713	0.162685	0.277775	1.76286	5.13893	2.99639	1.5634	1.98212	2.35691	0.264115	2.15592
0.345264	0.133995	0.194939	0	0.130676	0.0725721	0.407602	0.791732	0.666845	0.643124	0.553637	0.315046	1.05507
1.83858	2.3079	3.18689	1.91427	3.55088	10.3916	7.65343	20.3205	6.39525	6.16051	7.68632	5.30559	3.90916
0.325769	1.28975	0.357691	0.735284	0.873052	2.06634	1.6624	1.49264	2.19234	2.39448	0.93683	0.51917	4.42858
0.0126676	0.0491621	0.035761	0.0227947	0.0119861	0.119818	0.049849	0.084724	0.0889679	0.107254	0.120029	0.0385296	0.124425
5.52896	4.35631	7.92678	2.23222	7.02659	35.1636	11.5442	28.7678	15.0221	6.95806	20.847	13.3824	15.5528
0.032469	0.031441	0	0.054209	0.0459567	0.200084	0.0310187	0.190891	0.136155	0.0749914	0.0851636	0.054417	0.10203
0.096676	0	1.26e-08	0.218275	0.431012	0.324405	0.517647	0.971767	0.31033	0.396013	0.453171	0.831002	0.275626
8.17391	13.4012	7.30395	8.54307	4.66096	19.5631	56.1002	11.3174	11.817	54.7377	19.4853	19.1688	13.3296
0.280271	0.17152	0.208215	0.305893	0.373167	1.30748	0.29024	0.720197	1.23099	0.472098	0.171215	0.690602	1.01878
0.0325007	0.014333	0	0.220412	0.0232966	0.155443	0.08817	0.436243	0.235429	0.0608719	0.159967	0.168643	0.12496
1.58397	2.20019	1.88193	0.522901	1.52032	6.81446	3.87892	5.60186	3.78158	4.33209	3.70439	7.84684	4.30308
8.56322	8.36285	13.0297	4.06186	12.0239	17.99	40.7678	37.4326	29.9291	20.8478	22.7572	57.2888	27.1149
0.213544	0.345314	0.100474	0.256176	0.404112	0.748092	0.980389	1.02017	0.562419	0.783485	0.570703	1.15469	1.70908
0.0715644	0.146888	0.077384	0.131006	0.0259359	0.528885	0.182814	0.405727	0.0641112	0.187659	0.246265	0.150875	0.673871
0.291549	0	0	0.262315	0	0.612816	0.143412	0.48749	0.511909	0.370274	0.425004	0.221694	0.477282
0.153342	0.0743482	0	0.0384102	0.0846452	0.155627	0.302522	0.126038	0.426028	0.0648804	0.405013	0.0904589	0.13978
0.455671	2.19694	1.88436	2.03917	0.806349	1.77478	2.99086	9.40064	6.27696	4.63421	1.78984	5.80154	5.94715
1.26176	0.364094	0.214947	0.455074	0.962304	1.64043	3.29588	4.50528	1.68066	0.722948	2.30707	2.36	1.77472
0.102537	0.0497427	0	0.0461279	0.097021	0.161645	0.252189	0.367391	0.0450093	0.173633	0.298946	0.337867	0.111906
0	0	0	0.0234152	0.00820821	0.00911702	0.0256029	0.02901	0.0076158	0.0367244	0.0316145	0.0175904	0.00946753
0.912339	0.353382	0	0	0.688707	1.68663	2.26612	0.57764	1.68334	1.40478	0.820455	1.04849	1.72014
1.27472	0.549479	1.44571	1.49981	0.205859	3.55832	2.87655	3.85221	2.99232	2.76223	2.79207	2.30078	6.66277
0.249396	0.136683	0.0865249	0.383331	0.115308	0.517749	0.649888	0.513736	0.445924	0.90825	0.181337	0.541454	1.42317
0	0.153028	0	0	0.447712	0.497283	0.155166	0.828843	0.553866	0.400623	0.344879	0.479729	0.344268
22.1124	81.387	71.019	52.5748	31.1599	85.7754	279.602	78.0479	164.534	313.195	40.6418	112.365	209.081
0.385582	0.608755	0.52369	0.712718	0.320249	0.791131	1.31207	3.13453	2.61962	1.07723	1.61009	1.19989	2.55019
0.613415	0.6032	0.00585031	0.823727	0.779372	2.13022	1.38192	1.96984	1.64165	0.362561	0.551648	1.16664	3.44204
0.201107	0.517822	0.218359	0.452355	0.0512313	0.292647	1.6741	0.450816	0.38027	0.84482	0.52431	1.52922	1.37598
1.06659	2.11336	1.14304	4.88177	1.31758	3.70123	8.11123	4.10354	7.26009	10.4813	2.76397	11.6154	6.47944
3.09266	18.6026	5.24326	3.30166	58.1549	41.6572	121.892	40.3867	49.7966	46.9341	6.30511	53.2247	78.476
0.297026	0.391108	0.449204	0.668107	0.220822	0.735814	1.10623	2.50351	1.17343	1.70651	2.08762	1.53799	0.903031
18.6856	10.4503	7.01673	19.9913	18.233	58.2064	24.4885	26.6249	84.9411	99.7654	14.8349	30.1303	18.9048
[truncated: 274 more rows]

## Sheet: Figure 5d
Figure 5d

## Sheet: Figure 5e
Figure 5e
Up in RIG (positive NES)
NAME	GS<br> follow link to MSigDB	GS DETAILS	SIZE	ES	NES	NOM p-val	FDR q-val	FWER p-val	RANK AT MAX	LEADING EDGE
GO_CHROMOSOME_SEGREGATION	GO_CHROMOSOME_SEGREGATION	Details ...	44	0.621304	4.95257	0	0	0	1238	tags=86%, list=25%, signal=114%
GO_NUCLEAR_CHROMOSOME_SEGREGATION	GO_NUCLEAR_CHROMOSOME_SEGREGATION	Details ...	35	0.642411	4.46185	0	0	0	1238	tags=89%, list=25%, signal=117%
GO_CHROMOSOMAL_REGION	GO_CHROMOSOMAL_REGION	Details ...	41	0.584077	4.39713	0	0	0	1005	tags=78%, list=20%, signal=97%
GO_SISTER_CHROMATID_SEGREGATION	GO_SISTER_CHROMATID_SEGREGATION	Details ...	27	0.684988	4.19384	0	0	0	1037	tags=89%, list=21%, signal=112%
GO_MITOTIC_SISTER_CHROMATID_SEGREGATION	GO_MITOTIC_SISTER_CHROMATID_SEGREGATION	Details ...	25	0.675779	4.05534	0	0	0	1037	tags=88%, list=21%, signal=110%
GO_CHROMOSOME_CENTROMERIC_REGION	GO_CHROMOSOME_CENTROMERIC_REGION	Details ...	33	0.590577	4.0003	0	0	0	1005	tags=79%, list=20%, signal=98%
GO_ORGANELLE_FISSION	GO_ORGANELLE_FISSION	Details ...	86	0.360162	3.98229	0	0	0	1078	tags=57%, list=22%, signal=71%
GO_KINETOCHORE	GO_KINETOCHORE	Details ...	24	0.682342	3.93993	0	0	0	1187	tags=92%, list=24%, signal=120%
GO_CONDENSED_CHROMOSOME_CENTROMERIC_REGION	GO_CONDENSED_CHROMOSOME_CENTROMERIC_REGION	Details ...	23	0.676477	3.88267	0	0	0	980	tags=87%, list=20%, signal=108%
GO_MITOTIC_NUCLEAR_DIVISION	GO_MITOTIC_NUCLEAR_DIVISION	Details ...	52	0.445946	3.80229	0	0	0	1254	tags=69%, list=25%, signal=91%
GO_CHROMOSOME_ORGANIZATION	GO_CHROMOSOME_ORGANIZATION	Details ...	133	0.286127	3.78926	0	0	0	1238	tags=53%, list=25%, signal=68%
GO_REGULATION_OF_CHROMOSOME_SEGREGATION	GO_REGULATION_OF_CHROMOSOME_SEGREGATION	Details ...	19	0.710437	3.73947	0	0	0	934	tags=89%, list=19%, signal=110%
GO_CONDENSED_CHROMOSOME	GO_CONDENSED_CHROMOSOME	Details ...	38	0.491748	3.4284	0	0	0	980	tags=68%, list=20%, signal=84%
GO_CELL_CYCLE_PROCESS	GO_CELL_CYCLE_PROCESS	Details ...	180	0.217796	3.41988	0	0	0	1477	tags=51%, list=30%, signal=69%
GO_NUCLEAR_CHROMOSOME	GO_NUCLEAR_CHROMOSOME	Details ...	305	0.173498	3.39358	0	0	0	1250	tags=41%, list=25%, signal=52%
GO_CHROMOSOME_SEPARATION	GO_CHROMOSOME_SEPARATION	Details ...	16	0.691914	3.38545	0	0	0	1238	tags=94%, list=25%, signal=124%
GO_SEQUENCE_SPECIFIC_DNA_BINDING	GO_SEQUENCE_SPECIFIC_DNA_BINDING	Details ...	352	0.160172	3.38539	0	0	0	1371	tags=42%, list=27%, signal=54%
GO_MITOTIC_SPINDLE_ORGANIZATION	GO_MITOTIC_SPINDLE_ORGANIZATION	Details ...	18	0.640194	3.36306	0	0	0	1254	tags=89%, list=25%, signal=118%
GO_SPINDLE_ORGANIZATION	GO_SPINDLE_ORGANIZATION	Details ...	28	0.537726	3.34254	0	0	0	1254	tags=79%, list=25%, signal=104%
GO_REGULATION_OF_SISTER_CHROMATID_SEGREGATION	GO_REGULATION_OF_SISTER_CHROMATID_SEGREGATION	Details ...	16	0.691914	3.30659	0	0	0	1238	tags=94%, list=25%, signal=124%
GO_SPINDLE	GO_SPINDLE		46	0.404899	3.29408	0	0	0	1254	tags=65%, list=25%, signal=86%
GO_MICROTUBULE_CYTOSKELETON_ORGANIZATION_INVOLVED_IN_MITOSIS	GO_MICROTUBULE_CYTOSKELETON_ORGANIZATION_INVOLVED_IN_MITOSIS		23	0.577745	3.29009	0	0	0	1254	tags=83%, list=25%, signal=110%
GO_MITOTIC_CELL_CYCLE	GO_MITOTIC_CELL_CYCLE		139	0.244251	3.28697	0	0	0	934	tags=42%, list=19%, signal=51%
GO_DNA_REPAIR	GO_DNA_REPAIR		41	0.414978	3.18046	0	5.03174e-05	0.002	746	tags=56%, list=15%, signal=65%
GO_MEIOTIC_CELL_CYCLE	GO_MEIOTIC_CELL_CYCLE		51	0.376265	3.17313	0	4.83047e-05	0.002	980	tags=57%, list=20%, signal=70%
GO_DNA_CONFORMATION_CHANGE	GO_DNA_CONFORMATION_CHANGE		31	0.491843	3.12688	0	6.95617e-05	0.003	1426	tags=77%, list=29%, signal=108%
GO_DNA_BINDING_TRANSCRIPTION_FACTOR_ACTIVITY	GO_DNA_BINDING_TRANSCRIPTION_FACTOR_ACTIVITY		338	0.149937	3.10666	0	6.69854e-05	0.003	1371	tags=41%, list=27%, signal=53%
GO_CHROMATIN	GO_CHROMATIN		296	0.157204	3.07347	0	6.4593e-05	0.003	1371	tags=42%, list=27%, signal=55%
GO_DOUBLE_STRAND_BREAK_REPAIR	GO_DOUBLE_STRAND_BREAK_REPAIR		24	0.528068	3.01751	0	0.000104459	0.005	2163	tags=96%, list=43%, signal=168%
GO_MEIOTIC_CELL_CYCLE_PROCESS	GO_MEIOTIC_CELL_CYCLE_PROCESS		41	0.392383	2.97236	0	0.000141863	0.007	980	tags=59%, list=20%, signal=72%
GO_SPINDLE_ASSEMBLY	GO_SPINDLE_ASSEMBLY		15	0.639184	2.9668	0	0.000137286	0.007	1146	tags=87%, list=23%, signal=112%
GO_CELL_CYCLE	GO_CELL_CYCLE		253	0.161071	2.96175	0	0.000151808	0.008	934	tags=34%, list=19%, signal=40%
GO_CELL_CYCLE_CHECKPOINT	GO_CELL_CYCLE_CHECKPOINT		32	0.447816	2.95719	0	0.000147208	0.008	743	tags=59%, list=15%, signal=69%
GO_MEIOTIC_CHROMOSOME_SEGREGATION	GO_MEIOTIC_CHROMOSOME_SEGREGATION		15	0.626145	2.88755	0	0.000196553	0.011	1211	tags=87%, list=24%, signal=114%
GO_DNA_METABOLIC_PROCESS	GO_DNA_METABOLIC_PROCESS		108	0.235312	2.86556	0	0.000261403	0.015	746	tags=38%, list=15%, signal=44%
GO_MEIOSIS_I_CELL_CYCLE_PROCESS	GO_MEIOSIS_I_CELL_CYCLE_PROCESS		22	0.501023	2.80765	0	0.000338944	0.02	914	tags=68%, list=18%, signal=83%
GO_CELL_CYCLE_PHASE_TRANSITION	GO_CELL_CYCLE_PHASE_TRANSITION		77	0.272949	2.7868	0	0.000445306	0.027	928	tags=45%, list=19%, signal=55%
GO_REGULATION_OF_CELL_CYCLE_PHASE_TRANSITION	GO_REGULATION_OF_CELL_CYCLE_PHASE_TRANSITION		55	0.322971	2.78337	0	0.000433588	0.027	2311	tags=78%, list=46%, signal=144%
GO_DNA_RECOMBINATION	GO_DNA_RECOMBINATION		32	0.414905	2.76257	0	0.000580295	0.037	1219	tags=66%, list=24%, signal=86%
GO_DNA_DEPENDENT_DNA_REPLICATION	GO_DNA_DEPENDENT_DNA_REPLICATION		18	0.54117	2.74429	0	0.000703369	0.045	914	tags=72%, list=18%, signal=88%
GO_CELL_CYCLE_G2_M_PHASE_TRANSITION	GO_CELL_CYCLE_G2_M_PHASE_TRANSITION		36	0.373444	2.72562	0	0.000776457	0.051	923	tags=56%, list=18%, signal=68%
GO_DNA_REPLICATION	GO_DNA_REPLICATION		34	0.395347	2.71112	0	0.000801335	0.053	1271	tags=65%, list=25%, signal=86%
GO_REGULATION_OF_CELL_CYCLE_G2_M_PHASE_TRANSITION	GO_REGULATION_OF_CELL_CYCLE_G2_M_PHASE_TRANSITION		24	0.456458	2.66364	0	0.0010829	0.072	2311	tags=92%, list=46%, signal=170%
GO_TRANSCRIPTION_REGULATOR_ACTIVITY	GO_TRANSCRIPTION_REGULATOR_ACTIVITY		382	0.120691	2.65248	0	0.00118464	0.081	1405	tags=39%, list=28%, signal=50%
GO_SPINDLE_POLE	GO_SPINDLE_POLE		17	0.537132	2.6497	0	0.00119981	0.084	1146	tags=76%, list=23%, signal=99%
GO_INTRINSIC_COMPONENT_OF_SYNAPTIC_MEMBRANE	GO_INTRINSIC_COMPONENT_OF_SYNAPTIC_MEMBRANE		78	0.256014	2.6433	0	0.00125504	0.089	1303	tags=51%, list=26%, signal=68%
GO_REGULATION_OF_CHROMOSOME_ORGANIZATION	GO_REGULATION_OF_CHROMOSOME_ORGANIZATION		45	0.328266	2.62498	0	0.00138423	0.101	928	tags=51%, list=19%, signal=62%
GO_POSTSYNAPTIC_SPECIALIZATION_MEMBRANE	GO_POSTSYNAPTIC_SPECIALIZATION_MEMBRANE		57	0.286324	2.60257	0	0.00174946	0.129	1303	tags=54%, list=26%, signal=73%
GO_REGULATION_OF_CELL_CYCLE_PROCESS	GO_REGULATION_OF_CELL_CYCLE_PROCESS		107	0.211469	2.58838	0	0.00187574	0.14	1254	tags=46%, list=25%, signal=60%
GO_POSTSYNAPTIC_MEMBRANE	GO_POSTSYNAPTIC_MEMBRANE		120	0.198634	2.57535	0	0.0020594	0.153	1113	tags=42%, list=22%, signal=52%
GO_INTRINSIC_COMPONENT_OF_POSTSYNAPTIC_SPECIALIZATION_MEMBRANE	GO_INTRINSIC_COMPONENT_OF_POSTSYNAPTIC_SPECIALIZATION_MEMBRANE		40	0.341936	2.57318	0	0.002043	0.155	1303	tags=60%, list=26%, signal=80%
GO_INTRINSIC_COMPONENT_OF_POSTSYNAPTIC_MEMBRANE	GO_INTRINSIC_COMPONENT_OF_POSTSYNAPTIC_MEMBRANE		61	0.288922	2.56885	0	0.00206293	0.159	1113	tags=51%, list=22%, signal=65%
GO_ANTERIOR_POSTERIOR_PATTERN_SPECIFICATION	GO_ANTERIOR_POSTERIOR_PATTERN_SPECIFICATION		94	0.224267	2.56247	0	0.00206974	0.162	2303	tags=68%, list=46%, signal=124%
GO_DNA_INTEGRITY_CHECKPOINT	GO_DNA_INTEGRITY_CHECKPOINT		21	0.472231	2.55673	0	0.00219037	0.175	743	tags=62%, list=15%, signal=72%
HP_HYPOREFLEXIA	HP_HYPOREFLEXIA		59	0.284421	2.55059	0	0.00220592	0.179	2153	tags=71%, list=43%, signal=124%
GO_REGULATORY_REGION_NUCLEIC_ACID_BINDING	GO_REGULATORY_REGION_NUCLEIC_ACID_BINDING		303	0.130446	2.52302	0	0.00286611	0.228	1449	tags=41%, list=29%, signal=55%
GO_POSTSYNAPTIC_DENSITY_MEMBRANE	GO_POSTSYNAPTIC_DENSITY_MEMBRANE		47	0.308195	2.51909	0	0.00295643	0.237	1664	tags=64%, list=33%, signal=95%
GO_CATALYTIC_ACTIVITY_ACTING_ON_DNA	GO_CATALYTIC_ACTIVITY_ACTING_ON_DNA		19	0.473177	2.49517	0	0.00347647	0.279	800	tags=63%, list=16%, signal=75%
HP_PARAPLEGIA_PARAPARESIS	HP_PARAPLEGIA_PARAPARESIS		31	0.369913	2.47935	0	0.00395872	0.315	1548	tags=68%, list=31%, signal=98%
HP_REDUCED_TENDON_REFLEXES	HP_REDUCED_TENDON_REFLEXES		81	0.232432	2.44962	0	0.00477165	0.369	2189	tags=67%, list=44%, signal=117%
GO_CELL_DIVISION	GO_CELL_DIVISION		99	0.210714	2.4242	0	0.00575853	0.432	1037	tags=41%, list=21%, signal=51%
GO_MITOTIC_CELL_CYCLE_CHECKPOINT	GO_MITOTIC_CELL_CYCLE_CHECKPOINT		26	0.393168	2.40154	0	0.00658972	0.483	928	tags=58%, list=19%, signal=70%
GO_REGULATION_OF_POSTSYNAPSE_ORGANIZATION	GO_REGULATION_OF_POSTSYNAPSE_ORGANIZATION		33	0.342716	2.39058	0	0.00724234	0.53	1024	tags=55%, list=20%, signal=68%
GO_CHROMATIN_REMODELING	GO_CHROMATIN_REMODELING		17	0.480941	2.38066	0	0.00764616	0.558	1426	tags=76%, list=29%, signal=107%
HP_UPPER_EXTREMITY_JOINT_DISLOCATION	HP_UPPER_EXTREMITY_JOINT_DISLOCATION		15	0.500502	2.37514	0	0.00781186	0.57	1504	tags=80%, list=30%, signal=114%
GO_MITOTIC_SPINDLE	GO_MITOTIC_SPINDLE		17	0.476125	2.36954	0	0.00806696	0.582	1450	tags=76%, list=29%, signal=107%
GO_INTRINSIC_COMPONENT_OF_POSTSYNAPTIC_DENSITY_MEMBRANE	GO_INTRINSIC_COMPONENT_OF_POSTSYNAPTIC_DENSITY_MEMBRANE		29	0.373372	2.36425	0	0.00828495	0.596	1074	tags=59%, list=21%, signal=74%
GO_REGULATION_OF_MITOTIC_CELL_CYCLE	GO_REGULATION_OF_MITOTIC_CELL_CYCLE		91	0.213604	2.36188	0.00204918	0.00832669	0.601	1368	tags=48%, list=27%, signal=65%
GO_SYNAPTIC_MEMBRANE	GO_SYNAPTIC_MEMBRANE		162	0.157896	2.35678	0	0.00851763	0.612	1303	tags=41%, list=26%, signal=54%
GO_DNA_PACKAGING	GO_DNA_PACKAGING		19	0.456503	2.34555	0	0.00910678	0.647	2462	tags=95%, list=49%, signal=186%
GO_REGIONALIZATION	GO_REGIONALIZATION		144	0.169881	2.34217	0	0.0091597	0.653	806	tags=33%, list=16%, signal=38%
GO_PROTEIN_DNA_COMPLEX_SUBUNIT_ORGANIZATION	GO_PROTEIN_DNA_COMPLEX_SUBUNIT_ORGANIZATION		20	0.427108	2.31572	0	0.0107109	0.709	2372	tags=90%, list=47%, signal=171%
GO_POSTSYNAPSE_ORGANIZATION	GO_POSTSYNAPSE_ORGANIZATION		52	0.278123	2.30901	0	0.0110518	0.727	1219	tags=52%, list=24%, signal=68%
GO_EMBRYONIC_SKELETAL_SYSTEM_DEVELOPMENT	GO_EMBRYONIC_SKELETAL_SYSTEM_DEVELOPMENT		65	0.242195	2.30434	0	0.0112171	0.74	573	tags=35%, list=11%, signal=39%
HP_PARAPLEGIA	HP_PARAPLEGIA		26	0.384569	2.30234	0	0.0111329	0.741	1740	tags=73%, list=35%, signal=111%
GO_SKELETAL_SYSTEM_MORPHOGENESIS	GO_SKELETAL_SYSTEM_MORPHOGENESIS		96	0.199276	2.2982	0	0.011261	0.751	2303	tags=66%, list=46%, signal=119%
GO_HELICASE_ACTIVITY	GO_HELICASE_ACTIVITY		16	0.475722	2.29702	0	0.0112104	0.755	1378	tags=75%, list=28%, signal=103%
GO_SKELETAL_SYSTEM_DEVELOPMENT	GO_SKELETAL_SYSTEM_DEVELOPMENT		192	0.143294	2.28481	0	0.0119614	0.788	534	tags=24%, list=11%, signal=26%
HP_DIFFICULTY_WALKING	HP_DIFFICULTY_WALKING		50	0.275354	2.28016	0	0.0121123	0.791	2136	tags=70%, list=43%, signal=121%
GO_MIDBODY	GO_MIDBODY		20	0.424096	2.27542	0	0.0123831	0.801	1137	tags=65%, list=23%, signal=84%
GO_REGULATION_OF_PRESYNAPSE_ORGANIZATION	GO_REGULATION_OF_PRESYNAPSE_ORGANIZATION		21	0.409769	2.25079	0.00199203	0.0145088	0.846	1054	tags=62%, list=21%, signal=78%
HP_SPASTICITY	HP_SPASTICITY		104	0.188631	2.24702	0.0020284	0.0146685	0.853	2537	tags=69%, list=51%, signal=138%
GO_NEGATIVE_REGULATION_OF_CELL_CYCLE_PROCESS	GO_NEGATIVE_REGULATION_OF_CELL_CYCLE_PROCESS		40	0.303629	2.23899	0.00398406	0.0152525	0.871	743	tags=45%, list=15%, signal=52%
HP_KYPHOSCOLIOSIS	HP_KYPHOSCOLIOSIS		24	0.378751	2.23652	0.00205339	0.0153559	0.876	1656	tags=71%, list=33%, signal=105%
GO_NEGATIVE_REGULATION_OF_CELL_CYCLE_PHASE_TRANSITION	GO_NEGATIVE_REGULATION_OF_CELL_CYCLE_PHASE_TRANSITION		32	0.334994	2.23514	0	0.0152974	0.877	2241	tags=78%, list=45%, signal=141%
GO_CHROMATIN_ASSEMBLY_OR_DISASSEMBLY	GO_CHROMATIN_ASSEMBLY_OR_DISASSEMBLY		16	0.464386	2.23494	0	0.015148	0.877	2372	tags=94%, list=47%, signal=178%
HP_GAIT_DISTURBANCE	HP_GAIT_DISTURBANCE		182	0.14145	2.21765	0.00369004	0.0166995	0.903	2312	tags=60%, list=46%, signal=107%
GO_POSTSYNAPSE	GO_POSTSYNAPSE		199	0.135034	2.19235	0.00196464	0.0196315	0.932	1210	tags=37%, list=24%, signal=47%
GO_POSITIVE_REGULATION_OF_SYNAPSE_ASSEMBLY	GO_POSITIVE_REGULATION_OF_SYNAPSE_ASSEMBLY		33	0.317953	2.18646	0	0.0202124	0.939	1147	tags=55%, list=23%, signal=70%
GO_REGULATION_OF_SYNAPSE_STRUCTURE_OR_ACTIVITY	GO_REGULATION_OF_SYNAPSE_STRUCTURE_OR_ACTIVITY		85	0.19915	2.16436	0.00589391	0.0229089	0.957	1079	tags=41%, list=22%, signal=52%
GO_GLUTAMATERGIC_SYNAPSE	GO_GLUTAMATERGIC_SYNAPSE		133	0.165171	2.16421	0.00205339	0.0226707	0.957	1150	tags=39%, list=23%, signal=49%
HP_ABNORMALITY_OF_THE_UVULA	HP_ABNORMALITY_OF_THE_UVULA		24	0.36589	2.11883	0.00606061	0.0298094	0.989	1095	tags=58%, list=22%, signal=74%
GO_EMBRYONIC_SKELETAL_SYSTEM_MORPHOGENESIS	GO_EMBRYONIC_SKELETAL_SYSTEM_MORPHOGENESIS		52	0.253218	2.11059	0.00649351	0.0311282	0.989	573	tags=37%, list=11%, signal=41%
GO_CIS_REGULATORY_REGION_SEQUENCE_SPECIFIC_DNA_BINDING	GO_CIS_REGULATORY_REGION_SEQUENCE_SPECIFIC_DNA_BINDING		245	0.11735	2.10199	0.0039604	0.0324484	0.992	1441	tags=40%, list=29%, signal=53%
GO_PERIPHERAL_NERVOUS_SYSTEM_DEVELOPMENT	GO_PERIPHERAL_NERVOUS_SYSTEM_DEVELOPMENT		22	0.377059	2.10085	0.00203252	0.0323461	0.992	622	tags=50%, list=12%, signal=57%
HP_DOLICHOCEPHALY	HP_DOLICHOCEPHALY		30	0.322736	2.09712	0.00203666	0.0328154	0.993	1395	tags=60%, list=28%, signal=83%
GO_PATTERN_SPECIFICATION_PROCESS	GO_PATTERN_SPECIFICATION_PROCESS		177	0.134185	2.09065	0.00190114	0.0338869	0.995	849	tags=30%, list=17%, signal=35%
GO_REGULATION_OF_NUCLEAR_DIVISION	GO_REGULATION_OF_NUCLEAR_DIVISION		45	0.262473	2.09041	0.00601202	0.0335975	0.995	1254	tags=51%, list=25%, signal=68%
GO_CELLULAR_RESPONSE_TO_DNA_DAMAGE_STIMULUS	GO_CELLULAR_RESPONSE_TO_DNA_DAMAGE_STIMULUS		86	0.191096	2.08295	0.00190476	0.0349606	0.997	746	tags=34%, list=15%, signal=39%
GO_CONDENSED_NUCLEAR_CHROMOSOME	GO_CONDENSED_NUCLEAR_CHROMOSOME		19	0.401769	2.08027	0.00396825	0.0352171	0.997	1682	tags=74%, list=34%, signal=111%
GO_PHOSPHOPROTEIN_PHOSPHATASE_ACTIVITY	GO_PHOSPHOPROTEIN_PHOSPHATASE_ACTIVITY		35	0.291469	2.07817	0.00386847	0.0353608	0.997	2409	tags=77%, list=48%, signal=148%
HP_PERIPHERAL_AXONAL_DEGENERATION	HP_PERIPHERAL_AXONAL_DEGENERATION		24	0.355372	2.07781	0.0060241	0.0350621	0.997	2189	tags=79%, list=44%, signal=140%
GO_CATALYTIC_ACTIVITY_ACTING_ON_RNA	GO_CATALYTIC_ACTIVITY_ACTING_ON_RNA		31	0.30117	2.05477	0.00374532	0.039873	1	1567	tags=61%, list=31%, signal=89%
HP_TREMOR	HP_TREMOR		104	0.169526	2.05155	0.00407332	0.0402393	1	2919	tags=75%, list=58%, signal=176%
HP_AREFLEXIA	HP_AREFLEXIA		35	0.288735	2.04977	0.00613497	0.0402719	1	1994	tags=69%, list=40%, signal=113%
HP_INTRAUTERINE_GROWTH_RETARDATION	HP_INTRAUTERINE_GROWTH_RETARDATION		68	0.205763	2.01775	0.00828157	0.0483165	1	1043	tags=41%, list=21%, signal=51%
GO_REGULATION_OF_CELL_CYCLE	GO_REGULATION_OF_CELL_CYCLE		171	0.13517	2.01419	0	0.0490046	1	2241	tags=58%, list=45%, signal=101%
HP_CLEFT_SOFT_PALATE	HP_CLEFT_SOFT_PALATE		23	0.347616	2.01351	0.00197628	0.0487721	1	1095	tags=57%, list=22%, signal=72%
GO_NEURON_FATE_SPECIFICATION	GO_NEURON_FATE_SPECIFICATION		21	0.368376	2.00969	0.00192678	0.0494171	1	1022	tags=57%, list=20%, signal=72%
GO_VENTRAL_SPINAL_CORD_DEVELOPMENT	GO_VENTRAL_SPINAL_CORD_DEVELOPMENT		20	0.374498	2.00104	0.00578035	0.0516238	1	634	tags=50%, list=13%, signal=57%
HP_BREAST_HYPOPLASIA	HP_BREAST_HYPOPLASIA		15	0.424808	1.98558	0.00626305	0.0561743	1	1548	tags=73%, list=31%, signal=106%
HP_EPILEPTIC_ENCEPHALOPATHY	HP_EPILEPTIC_ENCEPHALOPATHY		32	0.297252	1.98321	0.00570342	0.0563796	1	2116	tags=72%, list=42%, signal=124%
GO_NEGATIVE_REGULATION_OF_CHROMOSOME_ORGANIZATION	GO_NEGATIVE_REGULATION_OF_CHROMOSOME_ORGANIZATION		18	0.39529	1.97875	0.00787402	0.0573792	1	1363	tags=67%, list=27%, signal=91%
GO_POSITIVE_REGULATION_OF_CELL_CYCLE_PHASE_TRANSITION	GO_POSITIVE_REGULATION_OF_CELL_CYCLE_PHASE_TRANSITION		15	0.42989	1.97413	0.0041841	0.0584187	1	856	tags=60%, list=17%, signal=72%
HP_ABNORMAL_5TH_FINGER_MORPHOLOGY	HP_ABNORMAL_5TH_FINGER_MORPHOLOGY		82	0.18687	1.95313	0.00408998	0.065612	1	1519	tags=49%, list=30%, signal=69%
GO_ENSHEATHMENT_OF_NEURONS	GO_ENSHEATHMENT_OF_NEURONS		42	0.255739	1.95178	0.00419287	0.0656	1	1112	tags=48%, list=22%, signal=61%
HP_DISINHIBITION	HP_DISINHIBITION		34	0.282024	1.95128	0.015873	0.0651858	1	2422	tags=76%, list=48%, signal=147%
GO_CHROMATIN_BINDING	GO_CHROMATIN_BINDING		95	0.171576	1.94864	0.0100402	0.0655742	1	789	tags=33%, list=16%, signal=38%
GO_NCRNA_METABOLIC_PROCESS	GO_NCRNA_METABOLIC_PROCESS		24	0.329381	1.94441	0.00581395	0.0665801	1	2110	tags=75%, list=42%, signal=129%
GO_CELL_DIFFERENTIATION_IN_SPINAL_CORD	GO_CELL_DIFFERENTIATION_IN_SPINAL_CORD		21	0.350663	1.93973	0.00607287	0.0676757	1	634	tags=48%, list=13%, signal=54%
HP_PERIPHERAL_AXONAL_NEUROPATHY	HP_PERIPHERAL_AXONAL_NEUROPATHY		20	0.363454	1.93546	0.00404858	0.0687106	1	2189	tags=80%, list=44%, signal=142%
GO_DNA_BINDING_TRANSCRIPTION_ACTIVATOR_ACTIVITY	GO_DNA_BINDING_TRANSCRIPTION_ACTIVATOR_ACTIVITY		141	0.142695	1.92829	0.0120482	0.0709899	1	1256	tags=39%, list=25%, signal=51%
GO_REGULATION_OF_NEURONAL_SYNAPTIC_PLASTICITY	GO_REGULATION_OF_NEURONAL_SYNAPTIC_PLASTICITY		20	0.359237	1.92623	0.0200803	0.0712147	1	1210	tags=60%, list=24%, signal=79%
GO_PRESYNAPSE_ORGANIZATION	GO_PRESYNAPSE_ORGANIZATION		27	0.309188	1.91619	0.00579151	0.0746741	1	1054	tags=52%, list=21%, signal=65%
HP_ABNORMAL_SOFT_PALATE_MORPHOLOGY	HP_ABNORMAL_SOFT_PALATE_MORPHOLOGY		29	0.29978	1.91543	0.0140562	0.074386	1	1095	tags=52%, list=22%, signal=66%
GO_NEURON_TO_NEURON_SYNAPSE	GO_NEURON_TO_NEURON_SYNAPSE		115	0.155578	1.91463	0.00195312	0.0741411	1	1239	tags=40%, list=25%, signal=52%
GO_CYTOKINESIS	GO_CYTOKINESIS		21	0.345279	1.91322	0.0021097	0.0740792	1	1137	tags=57%, list=23%, signal=74%
GO_NEGATIVE_REGULATION_OF_CELL_CYCLE	GO_NEGATIVE_REGULATION_OF_CELL_CYCLE		80	0.179472	1.9109	0.0201613	0.0744454	1	2241	tags=63%, list=45%, signal=111%
HP_TRIANGULAR_FACE	HP_TRIANGULAR_FACE		20	0.351205	1.90675	0.00598802	0.0758226	1	1250	tags=60%, list=25%, signal=80%
HP_PES_CAVUS	HP_PES_CAVUS		36	0.269608	1.90335	0.010395	0.0766319	1	1994	tags=67%, list=40%, signal=110%
HP_UNSTEADY_GAIT	HP_UNSTEADY_GAIT		39	0.249412	1.88447	0.0106383	0.0850182	1	2095	tags=67%, list=42%, signal=114%
HP_POSTERIORLY_ROTATED_EARS	HP_POSTERIORLY_ROTATED_EARS		66	0.199985	1.87878	0.0154143	0.0870332	1	1285	tags=45%, list=26%, signal=60%
HP_APLASIA_HYPOPLASIA_OF_THE_BREASTS	HP_APLASIA_HYPOPLASIA_OF_THE_BREASTS		22	0.336334	1.87701	0.00790514	0.0872548	1	1052	tags=55%, list=21%, signal=69%
GO_SYNAPSE_ORGANIZATION	GO_SYNAPSE_ORGANIZATION		156	0.13191	1.86257	0.0102249	0.0943258	1	1219	tags=37%, list=24%, signal=48%
GO_POSITIVE_REGULATION_OF_CELL_JUNCTION_ASSEMBLY	GO_POSITIVE_REGULATION_OF_CELL_JUNCTION_ASSEMBLY		40	0.247379	1.85966	0.0102881	0.0952836	1	1147	tags=48%, list=23%, signal=61%
GO_OLIGODENDROCYTE_DEVELOPMENT	GO_OLIGODENDROCYTE_DEVELOPMENT		18	0.364668	1.85838	0.0155945	0.0952854	1	960	tags=56%, list=19%, signal=69%
GO_PROXIMAL_DISTAL_PATTERN_FORMATION	GO_PROXIMAL_DISTAL_PATTERN_FORMATION		24	0.314711	1.85051	0.014	0.0986733	1	933	tags=50%, list=19%, signal=61%
HP_SHORT_PALPEBRAL_FISSURE	HP_SHORT_PALPEBRAL_FISSURE		15	0.393447	1.85011	0.00994036	0.0981575	1	1371	tags=67%, list=27%, signal=92%
HP_POLYHYDRAMNIOS	HP_POLYHYDRAMNIOS		46	0.227897	1.84641	0.0164609	0.0995326	1	1370	tags=50%, list=27%, signal=68%
HP_DEVIATION_OF_THE_HAND_OR_OF_FINGERS_OF_THE_HAND	HP_DEVIATION_OF_THE_HAND_OR_OF_FINGERS_OF_THE_HAND		88	0.16481	1.84546	0.017341	0.0993779	1	1519	tags=47%, list=30%, signal=66%
GO_NEURON_MATURATION	GO_NEURON_MATURATION		17	0.371369	1.844	0.0182186	0.0994675	1	1972	tags=76%, list=39%, signal=126%
HP_DISTAL_AMYOTROPHY	HP_DISTAL_AMYOTROPHY		28	0.296317	1.84309	0.00788955	0.0991894	1	1740	tags=64%, list=35%, signal=98%
GO_MICROTUBULE_ASSOCIATED_COMPLEX	GO_MICROTUBULE_ASSOCIATED_COMPLEX		37	0.259003	1.84192	0.011811	0.0992192	1	1146	tags=49%, list=23%, signal=63%
HP_ABNORMALITY_OF_THE_ELBOW	HP_ABNORMALITY_OF_THE_ELBOW		56	0.212494	1.83701	0.0181818	0.101175	1	2252	tags=66%, list=45%, signal=119%
HP_IMPAIRMENT_IN_PERSONALITY_FUNCTIONING	HP_IMPAIRMENT_IN_PERSONALITY_FUNCTIONING		96	0.158017	1.83486	0.011811	0.101738	1	2922	tags=74%, list=58%, signal=175%
HP_NARROW_FACE	HP_NARROW_FACE		19	0.34639	1.82876	0.012024	0.104491	1	2221	tags=79%, list=44%, signal=142%
HP_FINGER_CLINODACTYLY	HP_FINGER_CLINODACTYLY		72	0.187229	1.81962	0.00784314	0.10939	1	743	tags=33%, list=15%, signal=39%
HP_CEREBELLAR_ATROPHY	HP_CEREBELLAR_ATROPHY		44	0.229346	1.81578	0.0120968	0.110933	1	1476	tags=52%, list=30%, signal=74%
HP_FLAT_FACE	HP_FLAT_FACE		19	0.349909	1.81441	0.00829876	0.110967	1	1414	tags=63%, list=28%, signal=88%
HP_COLOR_VISION_DEFECT	HP_COLOR_VISION_DEFECT		25	0.298894	1.81162	0.0141414	0.111971	1	2312	tags=76%, list=46%, signal=141%
HP_JOINT_HYPERFLEXIBILITY	HP_JOINT_HYPERFLEXIBILITY		33	0.267413	1.80746	0.01417	0.1137	1	1095	tags=48%, list=22%, signal=62%
HP_CLINODACTYLY	HP_CLINODACTYLY		98	0.156604	1.80663	0.020284	0.113474	1	915	tags=34%, list=18%, signal=40%
GO_NEGATIVE_REGULATION_OF_NUCLEOBASE_CONTAINING_COMPOUND_METABOLIC_PROCESS	GO_NEGATIVE_REGULATION_OF_NUCLEOBASE_CONTAINING_COMPOUND_METABOLIC_PROCESS		297	0.0932258	1.80658	0.00952381	0.112789	1	638	tags=22%, list=13%, signal=23%
HP_PRENATAL_MOVEMENT_ABNORMALITY	HP_PRENATAL_MOVEMENT_ABNORMALITY		46	0.220481	1.80202	0.0204082	0.114832	1	2385	tags=70%, list=48%, signal=132%
HP_ABNORMALITY_OF_EPIPHYSIS_MORPHOLOGY	HP_ABNORMALITY_OF_EPIPHYSIS_MORPHOLOGY		55	0.210405	1.79528	0.01222	0.118286	1	1504	tags=51%, list=30%, signal=72%
GO_NEGATIVE_REGULATION_OF_RNA_BIOSYNTHETIC_PROCESS	GO_NEGATIVE_REGULATION_OF_RNA_BIOSYNTHETIC_PROCESS		277	0.0940149	1.78841	0.00806452	0.121662	1	638	tags=22%, list=13%, signal=23%
GO_REGULATION_OF_SYNAPSE_ASSEMBLY	GO_REGULATION_OF_SYNAPSE_ASSEMBLY		47	0.21927	1.78033	0.0235294	0.126186	1	1147	tags=45%, list=23%, signal=57%
HP_ABNORMALITY_OF_THE_NASAL_ALAE	HP_ABNORMALITY_OF_THE_NASAL_ALAE		117	0.142724	1.77439	0.0162933	0.129347	1	2379	tags=62%, list=48%, signal=115%
HP_LIMB_JOINT_CONTRACTURE	HP_LIMB_JOINT_CONTRACTURE		89	0.159514	1.7734	0.0190275	0.129112	1	1519	tags=46%, list=30%, signal=65%
HP_ABNORMAL_PATELLA_MORPHOLOGY	HP_ABNORMAL_PATELLA_MORPHOLOGY		18	0.347161	1.76777	0.0154739	0.132415	1	1325	tags=61%, list=26%, signal=83%
GO_POSITIVE_REGULATION_OF_CELL_CYCLE	GO_POSITIVE_REGULATION_OF_CELL_CYCLE		72	0.180713	1.76575	0.0255403	0.13307	1	914	tags=36%, list=18%, signal=44%
HP_TREMOR_BY_ANATOMICAL_SITE	HP_TREMOR_BY_ANATOMICAL_SITE		15	0.372384	1.75697	0.0152672	0.138359	1	1476	tags=67%, list=30%, signal=94%
GO_MICROTUBULE_BINDING	GO_MICROTUBULE_BINDING		61	0.195125	1.74176	0.0167715	0.148782	1	2232	tags=64%, list=45%, signal=114%
HP_WADDLING_GAIT	HP_WADDLING_GAIT		25	0.291256	1.74043	0.0308642	0.149013	1	2150	tags=72%, list=43%, signal=126%
HP_APLASIA_HYPOPLASIA_AFFECTING_BONES_OF_THE_AXIAL_SKELETON	HP_APLASIA_HYPOPLASIA_AFFECTING_BONES_OF_THE_AXIAL_SKELETON		145	0.128321	1.73711	0.0157791	0.150667	1	1376	tags=40%, list=28%, signal=54%
GO_POSITIVE_REGULATION_OF_CELL_CYCLE_PROCESS	GO_POSITIVE_REGULATION_OF_CELL_CYCLE_PROCESS		52	0.209455	1.73632	0.0320641	0.150394	1	1078	tags=42%, list=22%, signal=53%
GO_NEURON_PROJECTION_CYTOPLASM	GO_NEURON_PROJECTION_CYTOPLASM		19	0.322563	1.7327	0.0288066	0.152437	1	2866	tags=89%, list=57%, signal=209%
HP_PTOSIS	HP_PTOSIS		103	0.14535	1.73024	0.0172745	0.153582	1	2928	tags=73%, list=59%, signal=172%
GO_VOLTAGE_GATED_POTASSIUM_CHANNEL_ACTIVITY	GO_VOLTAGE_GATED_POTASSIUM_CHANNEL_ACTIVITY		43	0.220402	1.72177	0.0186722	0.159123	1	2046	tags=63%, list=41%, signal=105%
HP_ABNORMALITY_OF_THE_DUODENUM	HP_ABNORMALITY_OF_THE_DUODENUM		18	0.347161	1.71768	0.022869	0.161689	1	1325	tags=61%, list=26%, signal=83%
GO_RNA_POLYMERASE_II_TRANSCRIPTION_REGULATOR_COMPLEX	GO_RNA_POLYMERASE_II_TRANSCRIPTION_REGULATOR_COMPLEX		18	0.339846	1.71636	0.0244399	0.161786	1	1917	tags=72%, list=38%, signal=117%
HP_ABNORMAL_TENDON_MORPHOLOGY	HP_ABNORMAL_TENDON_MORPHOLOGY		139	0.123306	1.7047	0.0245283	0.170703	1	1414	tags=40%, list=28%, signal=55%
HP_ABNORMALITY_OF_JOINT_MOBILITY	HP_ABNORMALITY_OF_JOINT_MOBILITY		213	0.102127	1.70248	0.0281125	0.171687	1	1435	tags=38%, list=29%, signal=52%
HP_INVOLUNTARY_MOVEMENTS	HP_INVOLUNTARY_MOVEMENTS		159	0.116002	1.69851	0.028169	0.174058	1	2928	tags=70%, list=59%, signal=163%
HP_ABNORMAL_FOREARM_BONE_MORPHOLOGY	HP_ABNORMAL_FOREARM_BONE_MORPHOLOGY		20	0.314859	1.69684	0.0346939	0.174559	1	931	tags=50%, list=19%, signal=61%
HP_ABNORMALITY_OF_LOWER_LIMB_JOINT	HP_ABNORMALITY_OF_LOWER_LIMB_JOINT		113	0.137026	1.69434	0.0360169	0.175691	1	1409	tags=42%, list=28%, signal=57%
HP_APLASIA_HYPOPLASIA_OF_THE_RADIUS	HP_APLASIA_HYPOPLASIA_OF_THE_RADIUS		22	0.299372	1.6936	0.040153	0.175383	1	1236	tags=55%, list=25%, signal=72%
HP_SEVERE_SHORT_STATURE	HP_SEVERE_SHORT_STATURE		19	0.326123	1.6852	0.0342052	0.181632	1	743	tags=47%, list=15%, signal=55%
HP_ABNORMALITY_OF_THE_VOICE	HP_ABNORMALITY_OF_THE_VOICE		74	0.164368	1.68463	0.0386847	0.181173	1	2365	tags=64%, list=47%, signal=119%
GO_REGULATION_OF_DNA_REPAIR	GO_REGULATION_OF_DNA_REPAIR		16	0.348616	1.68241	0.0384615	0.182138	1	2324	tags=81%, list=46%, signal=151%
HP_ABNORMAL_REFLEX	HP_ABNORMAL_REFLEX		165	0.115866	1.68236	0.028169	0.181179	1	2560	tags=62%, list=51%, signal=124%
HP_MENTAL_DETERIORATION	HP_MENTAL_DETERIORATION		59	0.187377	1.68127	0.0224299	0.181089	1	2463	tags=68%, list=49%, signal=132%
GO_DNA_BINDING_TRANSCRIPTION_REPRESSOR_ACTIVITY	GO_DNA_BINDING_TRANSCRIPTION_REPRESSOR_ACTIVITY		79	0.161872	1.68008	0.0357853	0.181204	1	848	tags=33%, list=17%, signal=39%
HP_APLASIA_HYPOPLASIA_INVOLVING_FOREARM_BONES	HP_APLASIA_HYPOPLASIA_INVOLVING_FOREARM_BONES		27	0.272591	1.6713	0.0381526	0.1882	1	1236	tags=52%, list=25%, signal=69%
HP_ABNORMALITY_OF_THE_CLITORIS	HP_ABNORMALITY_OF_THE_CLITORIS		18	0.329297	1.66506	0.0331263	0.193235	1	1414	tags=61%, list=28%, signal=85%
HP_PROPORTIONATE_SHORT_STATURE	HP_PROPORTIONATE_SHORT_STATURE		30	0.254863	1.66358	0.0338266	0.19359	1	899	tags=43%, list=18%, signal=53%
HP_LIMB_MUSCLE_WEAKNESS	HP_LIMB_MUSCLE_WEAKNESS		41	0.214535	1.65382	0.0289017	0.202201	1	1740	tags=56%, list=35%, signal=85%
HP_ABNORMALITY_OF_MUSCLE_SIZE	HP_ABNORMALITY_OF_MUSCLE_SIZE		107	0.138959	1.64681	0.0420168	0.207895	1	2263	tags=59%, list=45%, signal=105%
HP_ABNORMALITY_OF_THE_MUSCULATURE_OF_THE_LIMBS	HP_ABNORMALITY_OF_THE_MUSCULATURE_OF_THE_LIMBS		87	0.149994	1.64679	0.0343511	0.206811	1	2423	tags=63%, list=48%, signal=121%
HP_HYPERTONIA	HP_HYPERTONIA		121	0.128723	1.6403	0.028	0.21236	1	2966	tags=72%, list=59%, signal=172%
GO_MICROTUBULE_CYTOSKELETON_ORGANIZATION	GO_MICROTUBULE_CYTOSKELETON_ORGANIZATION		98	0.142124	1.63852	0.0295276	0.213135	1	1037	tags=35%, list=21%, signal=43%
HP_DECREASED_HEAD_CIRCUMFERENCE	HP_DECREASED_HEAD_CIRCUMFERENCE		151	0.114676	1.63533	0.0420842	0.215293	1	933	tags=30%, list=19%, signal=36%
GO_MALE_GAMETE_GENERATION	GO_MALE_GAMETE_GENERATION		113	0.131146	1.63323	0.0441459	0.216251	1	1128	tags=35%, list=23%, signal=45%
HP_ABNORMAL_PALATE_MORPHOLOGY	HP_ABNORMAL_PALATE_MORPHOLOGY		177	0.104894	1.63222	0.0390947	0.216145	1	1414	tags=38%, list=28%, signal=52%
HP_WEAKNESS_OF_MUSCLES_OF_RESPIRATION	HP_WEAKNESS_OF_MUSCLES_OF_RESPIRATION		18	0.318257	1.63094	0.0294118	0.21649	1	1469	tags=61%, list=29%, signal=86%
HP_ABNORMAL_TESTIS_MORPHOLOGY	HP_ABNORMAL_TESTIS_MORPHOLOGY		164	0.11142	1.63042	0.0340681	0.215922	1	1137	tags=34%, list=23%, signal=42%
GO_ADULT_LOCOMOTORY_BEHAVIOR	GO_ADULT_LOCOMOTORY_BEHAVIOR		23	0.278656	1.62906	0.0300601	0.216123	1	1873	tags=65%, list=37%, signal=104%
HP_JOINT_HYPERMOBILITY	HP_JOINT_HYPERMOBILITY		48	0.203049	1.62685	0.0286885	0.217251	1	556	tags=31%, list=11%, signal=35%
GO_PHOTORECEPTOR_CELL_CILIUM	GO_PHOTORECEPTOR_CELL_CILIUM		20	0.31245	1.62394	0.0392562	0.219215	1	2943	tags=90%, list=59%, signal=218%
GO_CHEMICAL_SYNAPTIC_TRANSMISSION_POSTSYNAPTIC	GO_CHEMICAL_SYNAPTIC_TRANSMISSION_POSTSYNAPTIC		44	0.208379	1.62264	0.0421456	0.219487	1	1239	tags=45%, list=25%, signal=60%
HP_ABNORMALITY_OF_THE_DIENCEPHALON	HP_ABNORMALITY_OF_THE_DIENCEPHALON		15	0.344032	1.61521	0.045977	0.226305	1	2284	tags=80%, list=46%, signal=147%
HP_DEEPLY_SET_EYE	HP_DEEPLY_SET_EYE		26	0.265442	1.61479	0.0332681	0.225643	1	1371	tags=54%, list=27%, signal=74%
HP_SPASTIC_TETRAPLEGIA	HP_SPASTIC_TETRAPLEGIA		15	0.342294	1.61042	0.0514403	0.229116	1	2626	tags=87%, list=53%, signal=182%
GO_AXIS_SPECIFICATION	GO_AXIS_SPECIFICATION		28	0.255114	1.60607	0.0361446	0.2329	1	1052	tags=46%, list=21%, signal=58%
GO_NEGATIVE_REGULATION_OF_PROTEIN_SERINE_THREONINE_KINASE_ACTIVITY	GO_NEGATIVE_REGULATION_OF_PROTEIN_SERINE_THREONINE_KINASE_ACTIVITY		27	0.256928	1.60558	0.0429688	0.232305	1	2425	tags=74%, list=49%, signal=143%
HP_ABNORMALITY_OF_SKULL_SIZE	HP_ABNORMALITY_OF_SKULL_SIZE		198	0.0999878	1.60423	0.0464646	0.232695	1	933	tags=28%, list=19%, signal=33%
GO_NEGATIVE_REGULATION_OF_MITOTIC_CELL_CYCLE	GO_NEGATIVE_REGULATION_OF_MITOTIC_CELL_CYCLE		42	0.210108	1.59904	0.0453649	0.237318	1	743	tags=36%, list=15%, signal=42%
GO_POTASSIUM_CHANNEL_ACTIVITY	GO_POTASSIUM_CHANNEL_ACTIVITY		58	0.178882	1.59754	0.0484848	0.237796	1	2046	tags=59%, list=41%, signal=98%
GO_NUCLEAR_BODY	GO_NUCLEAR_BODY		80	0.156606	1.5958	0.0282258	0.238702	1	1541	tags=46%, list=31%, signal=66%
HP_FLEXION_CONTRACTURE_OF_DIGIT	HP_FLEXION_CONTRACTURE_OF_DIGIT		78	0.154143	1.59215	0.0387755	0.241532	1	1548	tags=46%, list=31%, signal=66%
GO_REGULATION_OF_SODIUM_ION_TRANSPORT	GO_REGULATION_OF_SODIUM_ION_TRANSPORT		30	0.243997	1.59115	0.0539957	0.241506	1	1953	tags=63%, list=39%, signal=103%
HP_ABNORMAL_EXTERNAL_GENITALIA	HP_ABNORMAL_EXTERNAL_GENITALIA		203	0.0988313	1.59016	0.0485437	0.241529	1	1052	tags=31%, list=21%, signal=37%
HP_ABNORMALITY_OF_THE_AMNIOTIC_FLUID	HP_ABNORMALITY_OF_THE_AMNIOTIC_FLUID		63	0.172417	1.58737	0.0600414	0.243505	1	1370	tags=44%, list=27%, signal=60%
HP_SHORT_NOSE	HP_SHORT_NOSE		45	0.198834	1.58351	0.0565657	0.246653	1	2236	tags=64%, list=45%, signal=116%
HP_LOWER_LIMB_SPASTICITY	HP_LOWER_LIMB_SPASTICITY		21	0.289043	1.58048	0.0495868	0.248927	1	1417	tags=57%, list=28%, signal=79%
GO_RIBONUCLEOPROTEIN_COMPLEX	GO_RIBONUCLEOPROTEIN_COMPLEX		31	0.234655	1.57938	0.046371	0.248992	1	3833	tags=100%, list=77%, signal=426%
HP_ABNORMALITY_OF_THE_FOREHEAD	HP_ABNORMALITY_OF_THE_FOREHEAD		162	0.106497	1.5768	0.0520833	0.250902	1	2385	tags=58%, list=48%, signal=107%
HP_CEREBRAL_VISUAL_IMPAIRMENT	HP_CEREBRAL_VISUAL_IMPAIRMENT		19	0.296474	1.5744	0.0594796	0.252473	1	1417	tags=58%, list=28%, signal=80%
GO_ATPASE_ACTIVITY	GO_ATPASE_ACTIVITY		65	0.170197	1.57347	0.045098	0.252494	1	1236	tags=42%, list=25%, signal=54%
GO_NEURON_FATE_COMMITMENT	GO_NEURON_FATE_COMMITMENT		31	0.231675	1.5726	0.05	0.252353	1	622	tags=35%, list=12%, signal=40%
HP_DYSTONIA	HP_DYSTONIA		58	0.17667	1.56461	0.0551181	0.2608	1	2919	tags=76%, list=58%, signal=180%
GO_MALE_SEX_DIFFERENTIATION	GO_MALE_SEX_DIFFERENTIATION		47	0.190665	1.55978	0.0348837	0.265488	1	544	tags=30%, list=11%, signal=33%
HP_CRYPTORCHIDISM	HP_CRYPTORCHIDISM		124	0.123098	1.55744	0.0531496	0.26714	1	1052	tags=33%, list=21%, signal=41%
HP_DENTAL_CROWDING	HP_DENTAL_CROWDING		18	0.302868	1.55631	0.0547945	0.267336	1	2379	tags=78%, list=48%, signal=148%
HP_ABNORMALITY_OF_THE_FEMORAL_NECK_OR_HEAD_REGION	HP_ABNORMALITY_OF_THE_FEMORAL_NECK_OR_HEAD_REGION		30	0.233065	1.55481	0.0596708	0.267805	1	674	tags=37%, list=13%, signal=42%
HP_ARTHROGRYPOSIS_MULTIPLEX_CONGENITA	HP_ARTHROGRYPOSIS_MULTIPLEX_CONGENITA		26	0.256379	1.55446	0.06917	0.267041	1	1993	tags=65%, list=40%, signal=108%
HP_DECREASED_FACIAL_EXPRESSION	HP_DECREASED_FACIAL_EXPRESSION		23	0.26619	1.55298	0.0531496	0.267634	1	3022	tags=87%, list=60%, signal=219%
HP_KNEE_FLEXION_CONTRACTURE	HP_KNEE_FLEXION_CONTRACTURE		17	0.315177	1.54717	0.0657084	0.273569	1	2252	tags=76%, list=45%, signal=139%
HP_SKELETAL_DYSPLASIA	HP_SKELETAL_DYSPLASIA		38	0.213687	1.54676	0.0489796	0.272853	1	1965	tags=61%, list=39%, signal=99%
GO_HYDROLASE_ACTIVITY_ACTING_ON_ACID_ANHYDRIDES	GO_HYDROLASE_ACTIVITY_ACTING_ON_ACID_ANHYDRIDES		145	0.108363	1.54653	0.0505051	0.271937	1	1266	tags=36%, list=25%, signal=47%
HP_GENU_VARUM	HP_GENU_VARUM		18	0.30579	1.54646	0.0576541	0.270831	1	420	tags=39%, list=8%, signal=42%
HP_SENSORY_IMPAIRMENT	HP_SENSORY_IMPAIRMENT		43	0.195664	1.54573	0.0615385	0.270546	1	657	tags=33%, list=13%, signal=37%
GO_ANCHORED_COMPONENT_OF_MEMBRANE	GO_ANCHORED_COMPONENT_OF_MEMBRANE		74	0.151606	1.54372	0.0666667	0.27198	1	2563	tags=66%, list=51%, signal=134%
GO_SYNAPTIC_MEMBRANE_ADHESION	GO_SYNAPTIC_MEMBRANE_ADHESION		15	0.328519	1.541	0.0656064	0.274189	1	1028	tags=53%, list=21%, signal=67%
HP_CONTRACTURES_OF_THE_JOINTS_OF_THE_UPPER_LIMBS	HP_CONTRACTURES_OF_THE_JOINTS_OF_THE_UPPER_LIMBS		77	0.1529	1.53982	0.0557769	0.274483	1	1519	tags=45%, list=30%, signal=64%
HP_MICROPENIS	HP_MICROPENIS		51	0.182255	1.53906	0.0443548	0.274261	1	1548	tags=49%, list=31%, signal=70%
GO_FORELIMB_MORPHOGENESIS	GO_FORELIMB_MORPHOGENESIS		26	0.251663	1.53654	0.0608519	0.276213	1	478	tags=35%, list=10%, signal=38%
HP_MULTICYSTIC_KIDNEY_DYSPLASIA	HP_MULTICYSTIC_KIDNEY_DYSPLASIA		27	0.24563	1.53477	0.0506073	0.277377	1	2296	tags=70%, list=46%, signal=129%
HP_LOW_SET_POSTERIORLY_ROTATED_EARS	HP_LOW_SET_POSTERIORLY_ROTATED_EARS		43	0.20014	1.52893	0.0606654	0.283708	1	2379	tags=67%, list=48%, signal=128%
HP_JOINT_DISLOCATION	HP_JOINT_DISLOCATION		67	0.160842	1.52842	0.0717213	0.283174	1	1519	tags=46%, list=30%, signal=66%
HP_HIGH_PALATE	HP_HIGH_PALATE		90	0.139421	1.52617	0.061753	0.28488	1	1370	tags=41%, list=27%, signal=56%
HP_KYPHOSIS	HP_KYPHOSIS		63	0.16209	1.52399	0.0717132	0.286541	1	2294	tags=62%, list=46%, signal=113%
GO_CENTROSOME	GO_CENTROSOME		71	0.153055	1.52053	0.0535373	0.289768	1	1146	tags=38%, list=23%, signal=49%
HP_ABNORMAL_FACIAL_EXPRESSION	HP_ABNORMAL_FACIAL_EXPRESSION		31	0.23557	1.5171	0.0686071	0.293075	1	3022	tags=84%, list=60%, signal=211%
HP_ASTIGMATISM	HP_ASTIGMATISM		17	0.298426	1.5167	0.0644531	0.292408	1	1159	tags=53%, list=23%, signal=69%
GO_REGULATION_OF_CYCLIN_DEPENDENT_PROTEIN_KINASE_ACTIVITY	GO_REGULATION_OF_CYCLIN_DEPENDENT_PROTEIN_KINASE_ACTIVITY		21	0.275423	1.51509	0.0636183	0.293234	1	1961	tags=67%, list=39%, signal=109%
HP_CONGENITAL_CONTRACTURE	HP_CONGENITAL_CONTRACTURE		32	0.227657	1.50842	0.0609244	0.300861	1	1993	tags=63%, list=40%, signal=103%
HP_ABNORMALITY_OF_HINDBRAIN_MORPHOLOGY	HP_ABNORMALITY_OF_HINDBRAIN_MORPHOLOGY		110	0.126046	1.50435	0.0649606	0.304906	1	1519	tags=43%, list=30%, signal=60%
GO_SIGNAL_TRANSDUCTION_BY_P53_CLASS_MEDIATOR	GO_SIGNAL_TRANSDUCTION_BY_P53_CLASS_MEDIATOR		38	0.209296	1.50208	0.0681818	0.306848	1	671	tags=34%, list=13%, signal=39%
HP_ABNORMAL_JAW_MORPHOLOGY	HP_ABNORMAL_JAW_MORPHOLOGY		171	0.0981521	1.50024	0.0588235	0.308172	1	2449	tags=58%, list=49%, signal=111%
HP_ABNORMALITY_OF_PERIPHERAL_NERVOUS_SYSTEM_ELECTROPHYSIOLOGY	HP_ABNORMALITY_OF_PERIPHERAL_NERVOUS_SYSTEM_ELECTROPHYSIOLOGY		21	0.278474	1.49849	0.0791075	0.309369	1	2422	tags=76%, list=48%, signal=147%
GO_APPENDAGE_DEVELOPMENT	GO_APPENDAGE_DEVELOPMENT		69	0.156023	1.49801	0.0730223	0.308813	1	534	tags=26%, list=11%, signal=29%
GO_TRANSCRIPTION_REGULATOR_COMPLEX	GO_TRANSCRIPTION_REGULATOR_COMPLEX		73	0.153354	1.49782	0.0726915	0.307842	1	3490	tags=85%, list=70%, signal=277%
HP_ABNORMALITY_OF_THE_ULNA	HP_ABNORMALITY_OF_THE_ULNA		32	0.221266	1.49744	0.0674603	0.307079	1	931	tags=41%, list=19%, signal=50%
HP_ABNORMALITY_OF_THE_MUSCULATURE_OF_THE_UPPER_LIMBS	HP_ABNORMALITY_OF_THE_MUSCULATURE_OF_THE_UPPER_LIMBS		36	0.213649	1.4967	0.082495	0.306882	1	1994	tags=61%, list=40%, signal=101%
HP_ABNORMALITY_OF_THE_TESTIS_SIZE	HP_ABNORMALITY_OF_THE_TESTIS_SIZE		39	0.204617	1.49325	0.0595745	0.310614	1	1548	tags=51%, list=31%, signal=74%
HP_APLASIA_HYPOPLASIA_INVOLVING_BONES_OF_THE_LOWER_LIMBS	HP_APLASIA_HYPOPLASIA_INVOLVING_BONES_OF_THE_LOWER_LIMBS		67	0.155018	1.49255	0.0852273	0.310295	1	2294	tags=61%, list=46%, signal=112%
HP_ABNORMALITY_OF_THE_SENSE_OF_SMELL	HP_ABNORMALITY_OF_THE_SENSE_OF_SMELL		18	0.294237	1.48968	0.0929293	0.312843	1	2422	tags=78%, list=48%, signal=150%
HP_ENCEPHALOPATHY	HP_ENCEPHALOPATHY		50	0.181616	1.48771	0.0513834	0.31425	1	3000	tags=78%, list=60%, signal=193%
HP_FUNCTIONAL_MOTOR_DEFICIT	HP_FUNCTIONAL_MOTOR_DEFICIT		83	0.139575	1.48696	0.0642023	0.314086	1	2385	tags=61%, list=48%, signal=116%
HP_GAIT_ATAXIA	HP_GAIT_ATAXIA		38	0.204311	1.4819	0.0787879	0.319925	1	2801	tags=76%, list=56%, signal=172%
GO_CRANIAL_NERVE_DEVELOPMENT	GO_CRANIAL_NERVE_DEVELOPMENT		20	0.277912	1.48178	0.0662879	0.318879	1	365	tags=35%, list=7%, signal=38%
HP_HYPSARRHYTHMIA	HP_HYPSARRHYTHMIA		37	0.203125	1.47809	0.0740741	0.322863	1	2099	tags=62%, list=42%, signal=106%
HP_ABNORMAL_NASAL_MORPHOLOGY	HP_ABNORMAL_NASAL_MORPHOLOGY		160	0.100052	1.47707	0.072407	0.323038	1	2296	tags=56%, list=46%, signal=100%
HP_EXTERNAL_GENITAL_HYPOPLASIA	HP_EXTERNAL_GENITAL_HYPOPLASIA		115	0.120315	1.47616	0.0646465	0.323106	1	933	tags=30%, list=19%, signal=37%
GO_PROTEIN_TYROSINE_PHOSPHATASE_ACTIVITY	GO_PROTEIN_TYROSINE_PHOSPHATASE_ACTIVITY		23	0.260887	1.47598	0.0880503	0.322111	1	2831	tags=83%, list=57%, signal=190%
GO_OLIGODENDROCYTE_DIFFERENTIATION	GO_OLIGODENDROCYTE_DIFFERENTIATION		35	0.203827	1.47489	0.0726141	0.322436	1	987	tags=40%, list=20%, signal=49%
HP_EMBRYONAL_NEOPLASM	HP_EMBRYONAL_NEOPLASM		20	0.275904	1.47313	0.08	0.323715	1	625	tags=40%, list=13%, signal=46%
HP_UPPER_LIMB_UNDERGROWTH	HP_UPPER_LIMB_UNDERGROWTH		18	0.294861	1.47304	0.0736196	0.322648	1	1030	tags=50%, list=21%, signal=63%
GO_POTASSIUM_ION_TRANSMEMBRANE_TRANSPORTER_ACTIVITY	GO_POTASSIUM_ION_TRANSMEMBRANE_TRANSPORTER_ACTIVITY		64	0.155085	1.47245	0.0697211	0.322339	1	2046	tags=56%, list=41%, signal=94%
HP_SMALL_HAND	HP_SMALL_HAND		17	0.289691	1.47175	0.0838095	0.322025	1	2379	tags=76%, list=48%, signal=145%
HP_ABNORMAL_FACIAL_SHAPE	HP_ABNORMAL_FACIAL_SHAPE		148	0.104499	1.47087	0.0892116	0.32211	1	1519	tags=41%, list=30%, signal=57%
HP_ABNORMALITY_OF_THE_EXTERNAL_NOSE	HP_ABNORMALITY_OF_THE_EXTERNAL_NOSE		154	0.102189	1.47009	0.077381	0.321971	1	2296	tags=56%, list=46%, signal=100%
GO_PHOTORECEPTOR_OUTER_SEGMENT	GO_PHOTORECEPTOR_OUTER_SEGMENT		17	0.294554	1.46636	0.0821643	0.326138	1	2943	tags=88%, list=59%, signal=214%
GO_INTRASPECIES_INTERACTION_BETWEEN_ORGANISMS	GO_INTRASPECIES_INTERACTION_BETWEEN_ORGANISMS		19	0.2852	1.46627	0.0898204	0.325101	1	1210	tags=53%, list=24%, signal=69%
HP_MYOCLONUS	HP_MYOCLONUS		52	0.172253	1.46507	0.0974659	0.325604	1	3089	tags=79%, list=62%, signal=204%
HP_UPSLANTED_PALPEBRAL_FISSURE	HP_UPSLANTED_PALPEBRAL_FISSURE		22	0.266299	1.46409	0.0942623	0.32578	1	2537	tags=77%, list=51%, signal=156%
HP_ABNORMALITY_OF_THE_HELIX	HP_ABNORMALITY_OF_THE_HELIX		28	0.237961	1.45969	0.0742972	0.331021	1	2923	tags=82%, list=58%, signal=197%
HP_APLASIA_HYPOPLASIA_OF_THE_CEREBRUM	HP_APLASIA_HYPOPLASIA_OF_THE_CEREBRUM		188	0.0922649	1.45881	0.0823755	0.331142	1	938	tags=28%, list=19%, signal=33%
HP_GENERALIZED_HYPOTONIA	HP_GENERALIZED_HYPOTONIA		116	0.117837	1.45615	0.0985626	0.33368	1	2139	tags=54%, list=43%, signal=93%
HP_ABNORMALITY_OF_THE_KNEE	HP_ABNORMALITY_OF_THE_KNEE		74	0.145675	1.45394	0.0896947	0.335555	1	1376	tags=42%, list=28%, signal=57%
HP_ABNORMALITY_OF_THE_SCAPULA	HP_ABNORMALITY_OF_THE_SCAPULA		29	0.22761	1.45293	0.088	0.335797	1	1971	tags=62%, list=39%, signal=102%
HP_ABNORMALITY_OF_THE_BREAST	HP_ABNORMALITY_OF_THE_BREAST		70	0.148624	1.45136	0.0909091	0.336696	1	1052	tags=36%, list=21%, signal=45%
HP_APLASIA_HYPOPLASIA_INVOLVING_THE_SKELETON	HP_APLASIA_HYPOPLASIA_INVOLVING_THE_SKELETON		200	0.0885417	1.44966	0.0984252	0.337977	1	674	tags=22%, list=13%, signal=24%
GO_NEGATIVE_REGULATION_OF_NEURON_PROJECTION_DEVELOPMENT	GO_NEGATIVE_REGULATION_OF_NEURON_PROJECTION_DEVELOPMENT		39	0.196435	1.44951	0.0969697	0.337013	1	1845	tags=56%, list=37%, signal=89%
HP_INTESTINAL_ATRESIA	HP_INTESTINAL_ATRESIA		16	0.298254	1.44783	0.105788	0.338218	1	1325	tags=56%, list=26%, signal=76%
GO_TUBULIN_BINDING	GO_TUBULIN_BINDING		79	0.137857	1.4415	0.0854871	0.346269	1	2232	tags=58%, list=45%, signal=104%
GO_NEGATIVE_REGULATION_OF_ORGANELLE_ORGANIZATION	GO_NEGATIVE_REGULATION_OF_ORGANELLE_ORGANIZATION		66	0.151079	1.44086	0.0902111	0.346019	1	996	tags=35%, list=20%, signal=43%
GO_LOCALIZATION_WITHIN_MEMBRANE	GO_LOCALIZATION_WITHIN_MEMBRANE		26	0.233135	1.4397	0.0777096	0.346523	1	1724	tags=58%, list=34%, signal=88%
HP_DYSKINESIA	HP_DYSKINESIA		43	0.185033	1.43708	0.0893971	0.34905	1	2919	tags=77%, list=58%, signal=183%
GO_REGULATION_OF_SIGNAL_TRANSDUCTION_BY_P53_CLASS_MEDIATOR	GO_REGULATION_OF_SIGNAL_TRANSDUCTION_BY_P53_CLASS_MEDIATOR		24	0.24176	1.43678	0.0925926	0.348306	1	671	tags=38%, list=13%, signal=43%
GO_SYNAPSE_ASSEMBLY	GO_SYNAPSE_ASSEMBLY		81	0.13577	1.43393	0.104082	0.351248	1	1183	tags=37%, list=24%, signal=48%
HP_THICK_VERMILION_BORDER	HP_THICK_VERMILION_BORDER		32	0.213215	1.43246	0.0936864	0.352338	1	2221	tags=66%, list=44%, signal=117%
GO_MICROTUBULE_MOTOR_ACTIVITY	GO_MICROTUBULE_MOTOR_ACTIVITY		23	0.246158	1.42929	0.0685484	0.355843	1	513	tags=35%, list=10%, signal=39%
GO_NEURON_APOPTOTIC_PROCESS	GO_NEURON_APOPTOTIC_PROCESS		61	0.157578	1.42256	0.101031	0.364772	1	1024	tags=36%, list=20%, signal=45%
HP_LOWER_LIMB_MUSCLE_WEAKNESS	HP_LOWER_LIMB_MUSCLE_WEAKNESS		20	0.270683	1.42158	0.113503	0.364974	1	1901	tags=65%, list=38%, signal=104%
HP_ORAL_CLEFT	HP_ORAL_CLEFT		123	0.113106	1.42152	0.10099	0.363849	1	1236	tags=36%, list=25%, signal=46%
HP_ABNORMAL_NERVE_CONDUCTION_VELOCITY	HP_ABNORMAL_NERVE_CONDUCTION_VELOCITY		17	0.281062	1.42147	0.0801688	0.362704	1	2422	tags=76%, list=48%, signal=148%
GO_PROTEIN_CONTAINING_COMPLEX_LOCALIZATION	GO_PROTEIN_CONTAINING_COMPLEX_LOCALIZATION		42	0.182101	1.41842	0.114398	0.366199	1	1239	tags=43%, list=25%, signal=56%
GO_ORGANELLE_ASSEMBLY	GO_ORGANELLE_ASSEMBLY		138	0.103864	1.41813	0.103113	0.365408	1	1523	tags=41%, list=30%, signal=57%
GO_NERVE_DEVELOPMENT	GO_NERVE_DEVELOPMENT		32	0.20939	1.41757	0.0955285	0.365039	1	365	tags=28%, list=7%, signal=30%
HP_ABNORMALITY_OF_THE_WRIST	HP_ABNORMALITY_OF_THE_WRIST		36	0.197802	1.41738	0.0943396	0.364125	1	1656	tags=53%, list=33%, signal=78%
GO_SPINAL_CORD_DEVELOPMENT	GO_SPINAL_CORD_DEVELOPMENT		37	0.198795	1.41644	0.107438	0.364383	1	634	tags=32%, list=13%, signal=37%
HP_ABNORMAL_SPERMATOGENESIS	HP_ABNORMAL_SPERMATOGENESIS		31	0.212758	1.41441	0.108871	0.366315	1	716	tags=35%, list=14%, signal=41%
HP_MUSCULAR_HYPOTONIA_OF_THE_TRUNK	HP_MUSCULAR_HYPOTONIA_OF_THE_TRUNK		27	0.230258	1.41379	0.100616	0.366051	1	2928	tags=81%, list=59%, signal=196%
HP_APLASIA_HYPOPLASIA_OF_THE_ULNA	HP_APLASIA_HYPOPLASIA_OF_THE_ULNA		17	0.285158	1.41309	0.105263	0.3659	1	931	tags=47%, list=19%, signal=58%
GO_CELL_FATE_SPECIFICATION	GO_CELL_FATE_SPECIFICATION		51	0.167861	1.41308	0.0836653	0.36472	1	1031	tags=37%, list=21%, signal=46%
HP_ATRESIA_OF_THE_EXTERNAL_AUDITORY_CANAL	HP_ATRESIA_OF_THE_EXTERNAL_AUDITORY_CANAL		17	0.284957	1.41297	0.115308	0.363705	1	932	tags=47%, list=19%, signal=58%
GO_NEGATIVE_REGULATION_OF_BIOSYNTHETIC_PROCESS	GO_NEGATIVE_REGULATION_OF_BIOSYNTHETIC_PROCESS		339	0.0685909	1.41147	0.0859375	0.36473	1	638	tags=19%, list=13%, signal=20%
HP_GENU_VALGUM	HP_GENU_VALGUM		26	0.224661	1.41083	0.0969072	0.36452	1	420	tags=31%, list=8%, signal=33%
HP_ABNORMALITY_OF_CIRCULATING_ENZYME_LEVEL	HP_ABNORMALITY_OF_CIRCULATING_ENZYME_LEVEL		54	0.162264	1.40975	0.118534	0.365035	1	2252	tags=61%, list=45%, signal=110%
HP_ABNORMAL_INVOLUNTARY_EYE_MOVEMENTS	HP_ABNORMAL_INVOLUNTARY_EYE_MOVEMENTS		160	0.0958678	1.40965	0.104	0.364004	1	1285	tags=35%, list=26%, signal=46%
GO_GLYCOSPHINGOLIPID_METABOLIC_PROCESS	GO_GLYCOSPHINGOLIPID_METABOLIC_PROCESS		17	0.292099	1.40708	0.0933063	0.366618	1	2367	tags=76%, list=47%, signal=145%
HP_ABNORMALITY_OF_THE_NASAL_BRIDGE	HP_ABNORMALITY_OF_THE_NASAL_BRIDGE		161	0.0965024	1.40536	0.107422	0.367989	1	2296	tags=55%, list=46%, signal=99%
GO_REGULATION_OF_SODIUM_ION_TRANSMEMBRANE_TRANSPORTER_ACTIVITY	GO_REGULATION_OF_SODIUM_ION_TRANSMEMBRANE_TRANSPORTER_ACTIVITY		20	0.260241	1.40405	0.10793	0.368793	1	1953	tags=65%, list=39%, signal=106%
HP_THICK_LOWER_LIP_VERMILION	HP_THICK_LOWER_LIP_VERMILION		18	0.278826	1.40374	0.112	0.368129	1	2221	tags=72%, list=44%, signal=129%
HP_PECTUS_CARINATUM	HP_PECTUS_CARINATUM		25	0.238191	1.40354	0.119097	0.367277	1	1414	tags=52%, list=28%, signal=72%
HP_LIMITED_ELBOW_MOVEMENT	HP_LIMITED_ELBOW_MOVEMENT		39	0.192166	1.40315	0.102913	0.366725	1	2379	tags=67%, list=48%, signal=126%
GO_ADULT_BEHAVIOR	GO_ADULT_BEHAVIOR		46	0.172202	1.40236	0.11359	0.366846	1	1972	tags=57%, list=39%, signal=92%
GO_GLUTAMATE_RECEPTOR_BINDING	GO_GLUTAMATE_RECEPTOR_BINDING		16	0.287821	1.39815	0.128405	0.37203	1	752	tags=44%, list=15%, signal=51%
GO_NEGATIVE_REGULATION_OF_TRANSCRIPTION_BY_RNA_POLYMERASE_II	GO_NEGATIVE_REGULATION_OF_TRANSCRIPTION_BY_RNA_POLYMERASE_II		206	0.0856674	1.3976	0.0991735	0.371751	1	632	tags=21%, list=13%, signal=23%
GO_APPENDAGE_MORPHOGENESIS	GO_APPENDAGE_MORPHOGENESIS		63	0.148844	1.39754	0.118908	0.37066	1	534	tags=25%, list=11%, signal=28%
GO_MICROTUBULE	GO_MICROTUBULE		75	0.139222	1.39709	0.105882	0.37016	1	1180	tags=37%, list=24%, signal=48%
GO_PROTEIN_MODIFICATION_BY_SMALL_PROTEIN_CONJUGATION	GO_PROTEIN_MODIFICATION_BY_SMALL_PROTEIN_CONJUGATION		81	0.134224	1.39414	0.121704	0.373451	1	2919	tags=72%, list=58%, signal=169%
GO_REGULATION_OF_POSTSYNAPTIC_MEMBRANE_POTENTIAL	GO_REGULATION_OF_POSTSYNAPTIC_MEMBRANE_POTENTIAL		67	0.144116	1.39208	0.114894	0.375362	1	1303	tags=40%, list=26%, signal=54%
GO_NUCLEOBASE_CONTAINING_COMPOUND_TRANSPORT	GO_NUCLEOBASE_CONTAINING_COMPOUND_TRANSPORT		24	0.234794	1.38951	0.121673	0.378145	1	1539	tags=54%, list=31%, signal=78%
HP_NEUROLOGICAL_SPEECH_IMPAIRMENT	HP_NEUROLOGICAL_SPEECH_IMPAIRMENT		180	0.0913555	1.38926	0.100418	0.377395	1	2892	tags=67%, list=58%, signal=152%
GO_GAMETE_GENERATION	GO_GAMETE_GENERATION		149	0.099307	1.38701	0.119608	0.379652	1	1128	tags=32%, list=23%, signal=40%
GO_MONOVALENT_INORGANIC_CATION_TRANSPORT	GO_MONOVALENT_INORGANIC_CATION_TRANSPORT		165	0.0929773	1.38667	0.106855	0.378996	1	2004	tags=49%, list=40%, signal=79%
GO_MICROTUBULE_CYTOSKELETON	GO_MICROTUBULE_CYTOSKELETON		185	0.0857792	1.38474	0.139216	0.380989	1	1613	tags=41%, list=32%, signal=58%
HP_UNDERDEVELOPED_NASAL_ALAE	HP_UNDERDEVELOPED_NASAL_ALAE		21	0.252087	1.38446	0.122699	0.380233	1	1601	tags=57%, list=32%, signal=84%
HP_SKELETAL_MUSCLE_ATROPHY	HP_SKELETAL_MUSCLE_ATROPHY		77	0.135241	1.38281	0.11609	0.381652	1	1541	tags=44%, list=31%, signal=63%
GO_SEXUAL_REPRODUCTION	GO_SEXUAL_REPRODUCTION		186	0.0870669	1.38121	0.107071	0.383067	1	1139	tags=31%, list=23%, signal=39%
HP_CONTRACTURES_OF_THE_JOINTS_OF_THE_LOWER_LIMBS	HP_CONTRACTURES_OF_THE_JOINTS_OF_THE_LOWER_LIMBS		36	0.191602	1.37922	0.120755	0.384922	1	1409	tags=47%, list=28%, signal=65%
HP_ABNORMALITY_OF_SKELETAL_MATURATION	HP_ABNORMALITY_OF_SKELETAL_MATURATION		72	0.136837	1.37712	0.112936	0.38707	1	783	tags=29%, list=16%, signal=34%
GO_EXCITATORY_SYNAPSE	GO_EXCITATORY_SYNAPSE		33	0.202872	1.37055	0.108607	0.396376	1	658	tags=33%, list=13%, signal=38%
GO_POTASSIUM_CHANNEL_COMPLEX	GO_POTASSIUM_CHANNEL_COMPLEX		51	0.160868	1.36945	0.11976	0.396998	1	2046	tags=57%, list=41%, signal=95%
GO_SYNAPSE	GO_SYNAPSE		428	0.0597338	1.36827	0.109278	0.397668	1	1303	tags=32%, list=26%, signal=39%
GO_MODIFICATION_DEPENDENT_MACROMOLECULE_CATABOLIC_PROCESS	GO_MODIFICATION_DEPENDENT_MACROMOLECULE_CATABOLIC_PROCESS		45	0.176365	1.36763	0.122699	0.39747	1	1014	tags=38%, list=20%, signal=47%
GO_RENAL_TUBULE_DEVELOPMENT	GO_RENAL_TUBULE_DEVELOPMENT		44	0.174463	1.36733	0.0905433	0.396795	1	498	tags=27%, list=10%, signal=30%
HP_HALLUCINATIONS	HP_HALLUCINATIONS		29	0.214111	1.36376	0.118	0.401476	1	3245	tags=86%, list=65%, signal=244%
GO_DENDRITIC_SPINE_MORPHOGENESIS	GO_DENDRITIC_SPINE_MORPHOGENESIS		21	0.252269	1.36277	0.137864	0.401865	1	1362	tags=52%, list=27%, signal=72%
HP_SHORT_THUMB	HP_SHORT_THUMB		15	0.295085	1.36258	0.1417	0.400969	1	528	tags=40%, list=11%, signal=45%
HP_APLASIA_HYPOPLASIA_OF_THE_EAR	HP_APLASIA_HYPOPLASIA_OF_THE_EAR		33	0.193715	1.36039	0.121272	0.403296	1	855	tags=36%, list=17%, signal=44%
GO_CHROMATIN_ORGANIZATION	GO_CHROMATIN_ORGANIZATION		88	0.124075	1.36007	0.124236	0.402608	1	1435	tags=41%, list=29%, signal=56%
GO_MICROTUBULE_BASED_PROCESS	GO_MICROTUBULE_BASED_PROCESS		138	0.0994939	1.35351	0.129436	0.411948	1	1037	tags=30%, list=21%, signal=37%
GO_NEGATIVE_REGULATION_OF_NEURON_DIFFERENTIATION	GO_NEGATIVE_REGULATION_OF_NEURON_DIFFERENTIATION		63	0.144468	1.35318	0.128968	0.411319	1	2381	tags=62%, list=48%, signal=117%
GO_METALLOEXOPEPTIDASE_ACTIVITY	GO_METALLOEXOPEPTIDASE_ACTIVITY		19	0.256364	1.34878	0.126016	0.417425	1	301	tags=32%, list=6%, signal=33%
HP_MOTOR_DELAY	HP_MOTOR_DELAY		91	0.123044	1.34853	0.152542	0.416673	1	1373	tags=40%, list=27%, signal=54%
GO_GABA_ERGIC_SYNAPSE	GO_GABA_ERGIC_SYNAPSE		36	0.193907	1.34672	0.137725	0.418483	1	842	tags=36%, list=17%, signal=43%
HP_SMALL_FACE	HP_SMALL_FACE		24	0.231712	1.34505	0.127701	0.419927	1	1971	tags=63%, list=39%, signal=103%
HP_PROXIMAL_MUSCLE_WEAKNESS	HP_PROXIMAL_MUSCLE_WEAKNESS		36	0.187438	1.34491	0.12753	0.419016	1	2263	tags=64%, list=45%, signal=116%
HP_ABNORMALITY_OF_THE_PENIS	HP_ABNORMALITY_OF_THE_PENIS		125	0.104	1.34343	0.134766	0.420262	1	1052	tags=31%, list=21%, signal=39%
HP_ABNORMALITY_OF_THE_FOREARM	HP_ABNORMALITY_OF_THE_FOREARM		45	0.167171	1.34255	0.137295	0.420581	1	1504	tags=47%, list=30%, signal=66%
HP_GASTROINTESTINAL_ATRESIA	HP_GASTROINTESTINAL_ATRESIA		22	0.235838	1.34115	0.132035	0.421673	1	1325	tags=50%, list=26%, signal=68%
GO_LIPOSACCHARIDE_METABOLIC_PROCESS	GO_LIPOSACCHARIDE_METABOLIC_PROCESS		21	0.241701	1.34053	0.134875	0.421521	1	2367	tags=71%, list=47%, signal=135%
HP_ABNORMAL_VERTEBRAL_MORPHOLOGY	HP_ABNORMAL_VERTEBRAL_MORPHOLOGY		92	0.118874	1.33781	0.158103	0.424809	1	2296	tags=58%, list=46%, signal=105%
GO_CHROMATIN_DNA_BINDING	GO_CHROMATIN_DNA_BINDING		16	0.27799	1.33719	0.144016	0.424559	1	2051	tags=69%, list=41%, signal=116%
HP_SHORT_TOE	HP_SHORT_TOE		26	0.222727	1.33648	0.12115	0.424574	1	2545	tags=73%, list=51%, signal=148%
GO_EXTRINSIC_COMPONENT_OF_MEMBRANE	GO_EXTRINSIC_COMPONENT_OF_MEMBRANE		77	0.127625	1.33628	0.15222	0.42373	1	3072	tags=74%, list=61%, signal=189%
HP_ABNORMALITY_OF_FEMUR_MORPHOLOGY	HP_ABNORMALITY_OF_FEMUR_MORPHOLOGY		45	0.17058	1.33472	0.154786	0.425179	1	1376	tags=44%, list=28%, signal=61%
GO_CELL_CYCLE_ARREST	GO_CELL_CYCLE_ARREST		30	0.202482	1.33091	0.133858	0.430303	1	3326	tags=87%, list=67%, signal=257%
HP_DISTAL_MUSCLE_WEAKNESS	HP_DISTAL_MUSCLE_WEAKNESS		30	0.203152	1.32952	0.131528	0.431458	1	1656	tags=53%, list=33%, signal=79%
HP_ANAL_ATRESIA	HP_ANAL_ATRESIA		29	0.208603	1.32893	0.156627	0.431205	1	1031	tags=41%, list=21%, signal=52%
HP_ABNORMAL_LOCATION_OF_EARS	HP_ABNORMAL_LOCATION_OF_EARS		121	0.103462	1.32786	0.127016	0.431812	1	1519	tags=40%, list=30%, signal=57%
GO_EMBRYO_DEVELOPMENT_ENDING_IN_BIRTH_OR_EGG_HATCHING	GO_EMBRYO_DEVELOPMENT_ENDING_IN_BIRTH_OR_EGG_HATCHING		176	0.0871306	1.32605	0.132653	0.43356	1	573	tags=20%, list=11%, signal=22%
GO_REGULATION_OF_ORGANELLE_ORGANIZATION	GO_REGULATION_OF_ORGANELLE_ORGANIZATION		218	0.0782272	1.32427	0.144898	0.435542	1	1024	tags=28%, list=20%, signal=34%
HP_LARGE_FACE	HP_LARGE_FACE		24	0.225683	1.31953	0.164384	0.442318	1	1376	tags=50%, list=28%, signal=69%
GO_DIGESTIVE_SYSTEM_DEVELOPMENT	GO_DIGESTIVE_SYSTEM_DEVELOPMENT		59	0.145706	1.31912	0.15272	0.441755	1	635	tags=27%, list=13%, signal=31%
HP_LIMB_GIRDLE_MUSCLE_WEAKNESS	HP_LIMB_GIRDLE_MUSCLE_WEAKNESS		18	0.260716	1.3088	0.163347	0.458329	1	2589	tags=78%, list=52%, signal=161%
GO_PEPTIDYL_TYROSINE_DEPHOSPHORYLATION	GO_PEPTIDYL_TYROSINE_DEPHOSPHORYLATION		24	0.227425	1.30583	0.168279	0.46238	1	2409	tags=71%, list=48%, signal=136%
GO_REGULATION_OF_RESPONSE_TO_DNA_DAMAGE_STIMULUS	GO_REGULATION_OF_RESPONSE_TO_DNA_DAMAGE_STIMULUS		34	0.19014	1.30142	0.17505	0.469103	1	2143	tags=62%, list=43%, signal=107%
HP_WEAKNESS_DUE_TO_UPPER_MOTOR_NEURON_DYSFUNCTION	HP_WEAKNESS_DUE_TO_UPPER_MOTOR_NEURON_DYSFUNCTION		65	0.13815	1.30118	0.148305	0.468275	1	1548	tags=45%, list=31%, signal=64%
GO_SEGMENTATION	GO_SEGMENTATION		36	0.185469	1.3011	0.156746	0.467173	1	745	tags=33%, list=15%, signal=39%
HP_ABNORMALITY_OF_THE_CALVARIA	HP_ABNORMALITY_OF_THE_CALVARIA		162	0.090296	1.30082	0.142857	0.466411	1	1414	tags=37%, list=28%, signal=50%
GO_NEURON_DEATH	GO_NEURON_DEATH		80	0.122967	1.29502	0.163842	0.475423	1	894	tags=30%, list=18%, signal=36%
GO_ORGANELLE_LOCALIZATION	GO_ORGANELLE_LOCALIZATION		118	0.101469	1.2947	0.163227	0.474786	1	2046	tags=51%, list=41%, signal=84%
HP_AUTISM	HP_AUTISM		40	0.174194	1.29406	0.148305	0.474668	1	2385	tags=65%, list=48%, signal=123%
GO_PROTEIN_DEPHOSPHORYLATION	GO_PROTEIN_DEPHOSPHORYLATION		63	0.139938	1.29183	0.172932	0.477453	1	2324	tags=60%, list=46%, signal=111%
GO_REGULATION_OF_SYNAPTIC_VESICLE_CYCLE	GO_REGULATION_OF_SYNAPTIC_VESICLE_CYCLE		39	0.169357	1.28871	0.162887	0.48184	1	3646	tags=90%, list=73%, signal=329%
GO_FERTILIZATION	GO_FERTILIZATION		39	0.169264	1.28533	0.154472	0.486892	1	2108	tags=59%, list=42%, signal=101%
GO_NEURON_DIFFERENTIATION	GO_NEURON_DIFFERENTIATION		410	0.0575588	1.28496	0.167331	0.486283	1	1247	tags=30%, list=25%, signal=37%
HP_COGNITIVE_IMPAIRMENT	HP_COGNITIVE_IMPAIRMENT		119	0.101901	1.28378	0.159091	0.487252	1	2947	tags=69%, list=59%, signal=164%
HP_ANOPHTHALMIA	HP_ANOPHTHALMIA		19	0.247023	1.2814	0.166667	0.490486	1	1137	tags=47%, list=23%, signal=61%
HP_FINGER_SYNDACTYLY	HP_FINGER_SYNDACTYLY		51	0.151736	1.27715	0.18	0.49707	1	1601	tags=47%, list=32%, signal=69%
GO_NEUROEPITHELIAL_CELL_DIFFERENTIATION	GO_NEUROEPITHELIAL_CELL_DIFFERENTIATION		15	0.276697	1.27644	0.172485	0.497091	1	2953	tags=87%, list=59%, signal=211%
GO_EMBRYONIC_APPENDAGE_MORPHOGENESIS	GO_EMBRYONIC_APPENDAGE_MORPHOGENESIS		53	0.150425	1.27454	0.183299	0.499438	1	1519	tags=45%, list=30%, signal=64%
HP_ABNORMALITY_OF_THE_PALPEBRAL_FISSURES	HP_ABNORMALITY_OF_THE_PALPEBRAL_FISSURES		106	0.106041	1.27416	0.183865	0.49884	1	1414	tags=39%, list=28%, signal=53%
HP_FLEXION_CONTRACTURE_OF_FINGER	HP_FLEXION_CONTRACTURE_OF_FINGER		61	0.140335	1.27373	0.174419	0.498394	1	1519	tags=44%, list=30%, signal=63%
HP_BLEPHAROPHIMOSIS	HP_BLEPHAROPHIMOSIS		24	0.218315	1.2722	0.177966	0.500026	1	2246	tags=67%, list=45%, signal=120%
HP_ABNORMAL_REPRODUCTIVE_SYSTEM_MORPHOLOGY	HP_ABNORMAL_REPRODUCTIVE_SYSTEM_MORPHOLOGY		249	0.0699941	1.27137	0.170526	0.50029	1	1052	tags=28%, list=21%, signal=33%
GO_CONNECTIVE_TISSUE_DEVELOPMENT	GO_CONNECTIVE_TISSUE_DEVELOPMENT		89	0.116064	1.26939	0.172691	0.502667	1	2238	tags=56%, list=45%, signal=100%
HP_CONGENITAL_HIP_DISLOCATION	HP_CONGENITAL_HIP_DISLOCATION		18	0.252464	1.26884	0.18018	0.502435	1	1519	tags=56%, list=30%, signal=80%
GO_DEVELOPMENT_OF_PRIMARY_SEXUAL_CHARACTERISTICS	GO_DEVELOPMENT_OF_PRIMARY_SEXUAL_CHARACTERISTICS		67	0.131569	1.265	0.186898	0.508299	1	544	tags=24%, list=11%, signal=26%
GO_LEARNING	GO_LEARNING		51	0.151502	1.2644	0.179641	0.50811	1	1210	tags=39%, list=24%, signal=51%
HP_DISPLACEMENT_OF_THE_URETHRAL_MEATUS	HP_DISPLACEMENT_OF_THE_URETHRAL_MEATUS		62	0.137845	1.26312	0.184891	0.509145	1	528	tags=24%, list=11%, signal=27%
GO_REGULATION_OF_NERVOUS_SYSTEM_PROCESS	GO_REGULATION_OF_NERVOUS_SYSTEM_PROCESS		60	0.137584	1.26166	0.204409	0.510683	1	1486	tags=43%, list=30%, signal=61%
GO_SIGNAL_TRANSDUCTION_IN_RESPONSE_TO_DNA_DAMAGE	GO_SIGNAL_TRANSDUCTION_IN_RESPONSE_TO_DNA_DAMAGE		20	0.235141	1.26125	0.186094	0.5101	1	2078	tags=65%, list=42%, signal=111%
GO_REGULATION_OF_PROTEIN_STABILITY	GO_REGULATION_OF_PROTEIN_STABILITY		29	0.199828	1.26036	0.188139	0.510573	1	3316	tags=86%, list=66%, signal=254%
HP_ABNORMALITY_OF_THE_SPINAL_CORD	HP_ABNORMALITY_OF_THE_SPINAL_CORD		57	0.14319	1.25901	0.164948	0.511802	1	607	tags=26%, list=12%, signal=30%
HP_ADULT_ONSET	HP_ADULT_ONSET		31	0.187238	1.25765	0.188285	0.513044	1	2617	tags=71%, list=52%, signal=148%
GO_CELL_CYCLE_G1_S_PHASE_TRANSITION	GO_CELL_CYCLE_G1_S_PHASE_TRANSITION		31	0.192114	1.25686	0.179439	0.513258	1	496	tags=29%, list=10%, signal=32%
HP_GENITAL_NEOPLASM	HP_GENITAL_NEOPLASM		36	0.17618	1.25579	0.177388	0.513992	1	930	tags=36%, list=19%, signal=44%
GO_POSITIVE_REGULATION_OF_NERVOUS_SYSTEM_PROCESS	GO_POSITIVE_REGULATION_OF_NERVOUS_SYSTEM_PROCESS		31	0.187634	1.25458	0.190871	0.515021	1	1486	tags=48%, list=30%, signal=68%
GO_REGULATION_OF_CELL_CYCLE_ARREST	GO_REGULATION_OF_CELL_CYCLE_ARREST		15	0.268806	1.25456	0.158192	0.513782	1	659	tags=40%, list=13%, signal=46%
HP_SPECIFIC_LEARNING_DISABILITY	HP_SPECIFIC_LEARNING_DISABILITY		34	0.183791	1.25411	0.213251	0.513378	1	851	tags=35%, list=17%, signal=42%
GO_PHOSPHATASE_ACTIVITY	GO_PHOSPHATASE_ACTIVITY		49	0.152144	1.25373	0.197065	0.512775	1	2409	tags=63%, list=48%, signal=121%
GO_PROTEIN_MODIFICATION_BY_SMALL_PROTEIN_CONJUGATION_OR_REMOVAL	GO_PROTEIN_MODIFICATION_BY_SMALL_PROTEIN_CONJUGATION_OR_REMOVAL		94	0.109549	1.25276	0.200795	0.513417	1	2919	tags=69%, list=58%, signal=163%
HP_SLOW_PROGRESSION	HP_SLOW_PROGRESSION		35	0.178564	1.25166	0.166344	0.514189	1	1541	tags=49%, list=31%, signal=70%
GO_AXON	GO_AXON		211	0.0758769	1.25138	0.208247	0.513431	1	1247	tags=32%, list=25%, signal=41%
HP_HYPOPLASIA_OF_PENIS	HP_HYPOPLASIA_OF_PENIS		95	0.111776	1.2508	0.196116	0.513275	1	1556	tags=42%, list=31%, signal=60%
GO_SEX_DIFFERENTIATION	GO_SEX_DIFFERENTIATION		84	0.119193	1.25017	0.189873	0.513243	1	544	tags=23%, list=11%, signal=25%
HP_ABNORMALITY_OF_THE_UTERUS	HP_ABNORMALITY_OF_THE_UTERUS		47	0.154353	1.2491	0.193018	0.514046	1	1043	tags=36%, list=21%, signal=45%
HP_ABNORMAL_NASOLACRIMAL_SYSTEM_MORPHOLOGY	HP_ABNORMAL_NASOLACRIMAL_SYSTEM_MORPHOLOGY		17	0.249389	1.2488	0.199226	0.513379	1	521	tags=35%, list=10%, signal=39%
HP_VERTEBRAL_SEGMENTATION_DEFECT	HP_VERTEBRAL_SEGMENTATION_DEFECT		37	0.17552	1.24821	0.206827	0.51332	1	2236	tags=62%, list=45%, signal=112%
HP_ABNORMALITY_OF_THE_RIB_CAGE	HP_ABNORMALITY_OF_THE_RIB_CAGE		75	0.124535	1.2474	0.190669	0.513564	1	1519	tags=43%, list=30%, signal=60%
HP_ABNORMALITY_OF_LIMB_EPIPHYSIS_MORPHOLOGY	HP_ABNORMALITY_OF_LIMB_EPIPHYSIS_MORPHOLOGY		21	0.231506	1.24662	0.192308	0.513882	1	513	tags=33%, list=10%, signal=37%
HP_SINGLE_TRANSVERSE_PALMAR_CREASE	HP_SINGLE_TRANSVERSE_PALMAR_CREASE		23	0.221759	1.24626	0.188377	0.513297	1	1504	tags=52%, list=30%, signal=74%
GO_CENTRAL_NERVOUS_SYSTEM_DEVELOPMENT	GO_CENTRAL_NERVOUS_SYSTEM_DEVELOPMENT		322	0.0623043	1.24599	0.192233	0.512622	1	1074	tags=27%, list=21%, signal=33%
HP_IMPAIRED_VIBRATORY_SENSATION	HP_IMPAIRED_VIBRATORY_SENSATION		17	0.24763	1.24192	0.207317	0.519046	1	1118	tags=47%, list=22%, signal=60%
GO_CULLIN_RING_UBIQUITIN_LIGASE_COMPLEX	GO_CULLIN_RING_UBIQUITIN_LIGASE_COMPLEX		17	0.254701	1.24187	0.196	0.517907	1	1671	tags=59%, list=33%, signal=88%
GO_CENTRIOLAR_SATELLITE	GO_CENTRIOLAR_SATELLITE		16	0.256822	1.24184	0.205179	0.516723	1	1219	tags=50%, list=24%, signal=66%
GO_SH3_DOMAIN_BINDING	GO_SH3_DOMAIN_BINDING		24	0.21242	1.24032	0.211881	0.518354	1	2692	tags=75%, list=54%, signal=162%
HP_APLASIA_HYPOPLASIA_INVOLVING_THE_NOSE	HP_APLASIA_HYPOPLASIA_INVOLVING_THE_NOSE		25	0.208442	1.23869	0.208413	0.52024	1	2162	tags=64%, list=43%, signal=112%
HP_ABNORMAL_SIZE_OF_THE_PALPEBRAL_FISSURES	HP_ABNORMAL_SIZE_OF_THE_PALPEBRAL_FISSURES		42	0.161403	1.23668	0.21097	0.522876	1	2294	tags=62%, list=46%, signal=113%
GO_SUPRAMOLECULAR_COMPLEX	GO_SUPRAMOLECULAR_COMPLEX		251	0.0691913	1.2353	0.215842	0.524207	1	1523	tags=37%, list=30%, signal=51%
HP_BRADYKINESIA	HP_BRADYKINESIA		21	0.230454	1.23507	0.205479	0.52338	1	2423	tags=71%, list=48%, signal=138%
HP_DECREASED_TESTICULAR_SIZE	HP_DECREASED_TESTICULAR_SIZE		35	0.177154	1.23498	0.22093	0.52233	1	1548	tags=49%, list=31%, signal=70%
HP_THICK_EYEBROW	HP_THICK_EYEBROW		17	0.254878	1.2335	0.19917	0.524008	1	1376	tags=53%, list=28%, signal=73%
HP_APLASTIC_HYPOPLASTIC_TOENAIL	HP_APLASTIC_HYPOPLASTIC_TOENAIL		21	0.222869	1.23339	0.202312	0.522987	1	556	tags=33%, list=11%, signal=37%
GO_DETECTION_OF_ABIOTIC_STIMULUS	GO_DETECTION_OF_ABIOTIC_STIMULUS		41	0.161972	1.23311	0.203354	0.522306	1	1147	tags=39%, list=23%, signal=50%
HP_RETROGNATHIA	HP_RETROGNATHIA		49	0.151035	1.2296	0.221116	0.527938	1	1190	tags=39%, list=24%, signal=50%
GO_REGULATION_OF_PROTEASOMAL_PROTEIN_CATABOLIC_PROCESS	GO_REGULATION_OF_PROTEASOMAL_PROTEIN_CATABOLIC_PROCESS		16	0.252508	1.2223	0.228963	0.540904	1	928	tags=44%, list=19%, signal=54%
HP_CEREBELLAR_CYST	HP_CEREBELLAR_CYST		23	0.218745	1.22181	0.215953	0.540604	1	1519	tags=52%, list=30%, signal=75%
HP_MENINGOCELE	HP_MENINGOCELE		16	0.259029	1.21852	0.228916	0.545707	1	1208	tags=50%, list=24%, signal=66%
HP_APLASIA_HYPOPLASIA_INVOLVING_BONES_OF_THE_UPPER_LIMBS	HP_APLASIA_HYPOPLASIA_INVOLVING_BONES_OF_THE_UPPER_LIMBS		101	0.102601	1.21625	0.218876	0.548856	1	932	tags=29%, list=19%, signal=35%
HP_ABNORMAL_LOCALIZATION_OF_KIDNEY	HP_ABNORMAL_LOCALIZATION_OF_KIDNEY		27	0.199686	1.21614	0.218147	0.547806	1	1043	tags=41%, list=21%, signal=51%
GO_SPHINGOLIPID_METABOLIC_PROCESS	GO_SPHINGOLIPID_METABOLIC_PROCESS		30	0.188196	1.21556	0.237354	0.547598	1	2897	tags=77%, list=58%, signal=181%
HP_AGANGLIONIC_MEGACOLON	HP_AGANGLIONIC_MEGACOLON		22	0.213686	1.21502	0.211268	0.547417	1	1208	tags=45%, list=24%, signal=60%
HP_INCREASED_CIRCULATING_GONADOTROPIN_LEVEL	HP_INCREASED_CIRCULATING_GONADOTROPIN_LEVEL		18	0.246643	1.21413	0.204678	0.547924	1	1548	tags=56%, list=31%, signal=80%
GO_MAIN_AXON	GO_MAIN_AXON		30	0.188732	1.21078	0.230469	0.553252	1	1561	tags=50%, list=31%, signal=72%
HP_ABNORMAL_NERVOUS_SYSTEM_ELECTROPHYSIOLOGY	HP_ABNORMAL_NERVOUS_SYSTEM_ELECTROPHYSIOLOGY		99	0.10391	1.21033	0.221757	0.552847	1	2116	tags=53%, list=42%, signal=89%
HP_NARROW_MOUTH	HP_NARROW_MOUTH		39	0.164137	1.21011	0.232283	0.55206	1	1236	tags=41%, list=25%, signal=54%
GO_REGULATION_OF_DNA_REPLICATION	GO_REGULATION_OF_DNA_REPLICATION		21	0.222726	1.20906	0.222	0.552824	1	1271	tags=48%, list=25%, signal=64%
GO_MEMBRANE_LIPID_METABOLIC_PROCESS	GO_MEMBRANE_LIPID_METABOLIC_PROCESS		34	0.172692	1.2089	0.223602	0.551889	1	3112	tags=79%, list=62%, signal=209%
GO_POSITIVE_REGULATION_OF_RESPONSE_TO_DNA_DAMAGE_STIMULUS	GO_POSITIVE_REGULATION_OF_RESPONSE_TO_DNA_DAMAGE_STIMULUS		17	0.241704	1.20843	0.238	0.551571	1	2324	tags=71%, list=46%, signal=131%
GO_INTRINSIC_COMPONENT_OF_PRESYNAPTIC_MEMBRANE	GO_INTRINSIC_COMPONENT_OF_PRESYNAPTIC_MEMBRANE		35	0.170105	1.20826	0.212058	0.550661	1	1583	tags=49%, list=32%, signal=71%
HP_ABNORMAL_INTERNAL_GENITALIA	HP_ABNORMAL_INTERNAL_GENITALIA		111	0.0997201	1.20617	0.228745	0.553384	1	1043	tags=31%, list=21%, signal=38%
HP_MALE_SEXUAL_DYSFUNCTION	HP_MALE_SEXUAL_DYSFUNCTION		19	0.230117	1.20286	0.230174	0.558651	1	2537	tags=74%, list=51%, signal=149%
HP_ABNORMALITY_OF_ADRENAL_MORPHOLOGY	HP_ABNORMALITY_OF_ADRENAL_MORPHOLOGY		20	0.223293	1.20186	0.20751	0.559286	1	2637	tags=75%, list=53%, signal=158%
HP_GONADAL_NEOPLASM	HP_GONADAL_NEOPLASM		26	0.199453	1.19958	0.250485	0.562647	1	930	tags=38%, list=19%, signal=47%
HP_ABNORMAL_CARDIAC_SEPTUM_MORPHOLOGY	HP_ABNORMAL_CARDIAC_SEPTUM_MORPHOLOGY		91	0.104788	1.19955	0.223735	0.561469	1	1078	tags=32%, list=22%, signal=40%
HP_PHENOTYPIC_VARIABILITY	HP_PHENOTYPIC_VARIABILITY		92	0.107686	1.19858	0.226824	0.562126	1	2677	tags=64%, list=54%, signal=135%
GO_MULTICELLULAR_ORGANISMAL_MOVEMENT	GO_MULTICELLULAR_ORGANISMAL_MOVEMENT		16	0.253411	1.19776	0.245833	0.562503	1	1236	tags=50%, list=25%, signal=66%
HP_SLOPING_FOREHEAD	HP_SLOPING_FOREHEAD		20	0.228313	1.1968	0.245648	0.563137	1	2362	tags=70%, list=47%, signal=132%
HP_ABNORMALITY_OF_THE_CURVATURE_OF_THE_CORNEA	HP_ABNORMALITY_OF_THE_CURVATURE_OF_THE_CORNEA		41	0.158564	1.19563	0.239252	0.56422	1	920	tags=34%, list=18%, signal=42%
HP_RIGIDITY	HP_RIGIDITY		44	0.152909	1.19222	0.238289	0.569655	1	2423	tags=64%, list=48%, signal=122%
HP_SHORT_ATTENTION_SPAN	HP_SHORT_ATTENTION_SPAN		57	0.133096	1.19104	0.237805	0.570808	1	2499	tags=63%, list=50%, signal=125%
GO_NEGATIVE_REGULATION_OF_NEURON_APOPTOTIC_PROCESS	GO_NEGATIVE_REGULATION_OF_NEURON_APOPTOTIC_PROCESS		40	0.155242	1.19057	0.246032	0.570541	1	854	tags=33%, list=17%, signal=39%
HP_DOWNSLANTED_PALPEBRAL_FISSURES	HP_DOWNSLANTED_PALPEBRAL_FISSURES		72	0.121798	1.19008	0.227459	0.57026	1	2246	tags=57%, list=45%, signal=102%
GO_TRANSMISSION_OF_NERVE_IMPULSE	GO_TRANSMISSION_OF_NERVE_IMPULSE		32	0.173863	1.1898	0.221359	0.569569	1	854	tags=34%, list=17%, signal=41%
HP_PERIPHERAL_NEUROPATHY	HP_PERIPHERAL_NEUROPATHY		97	0.101232	1.18935	0.232794	0.569255	1	3214	tags=74%, list=64%, signal=204%
GO_MICROTUBULE_POLYMERIZATION_OR_DEPOLYMERIZATION	GO_MICROTUBULE_POLYMERIZATION_OR_DEPOLYMERIZATION		19	0.222456	1.18814	0.258586	0.570511	1	2312	tags=68%, list=46%, signal=127%
GO_EXTRINSIC_COMPONENT_OF_PLASMA_MEMBRANE	GO_EXTRINSIC_COMPONENT_OF_PLASMA_MEMBRANE		48	0.1458	1.18803	0.25	0.569497	1	3027	tags=75%, list=61%, signal=188%
GO_NEUROMUSCULAR_JUNCTION_DEVELOPMENT	GO_NEUROMUSCULAR_JUNCTION_DEVELOPMENT		16	0.24378	1.18606	0.247012	0.572099	1	659	tags=38%, list=13%, signal=43%
GO_REGULATION_OF_SYNAPTIC_PLASTICITY	GO_REGULATION_OF_SYNAPTIC_PLASTICITY		74	0.11862	1.18593	0.243665	0.571109	1	1239	tags=36%, list=25%, signal=48%
GO_EMBRYO_DEVELOPMENT	GO_EMBRYO_DEVELOPMENT		297	0.0595229	1.18485	0.232246	0.572044	1	746	tags=21%, list=15%, signal=23%
GO_REGULATION_OF_MEMBRANE_POTENTIAL	GO_REGULATION_OF_MEMBRANE_POTENTIAL		166	0.0785251	1.18443	0.240816	0.571652	1	1517	tags=38%, list=30%, signal=53%
HP_APLASIA_HYPOPLASIA_OF_THE_THUMB	HP_APLASIA_HYPOPLASIA_OF_THE_THUMB		23	0.20565	1.18438	0.247951	0.570534	1	932	tags=39%, list=19%, signal=48%
GO_POSITIVE_REGULATION_OF_MITOTIC_CELL_CYCLE	GO_POSITIVE_REGULATION_OF_MITOTIC_CELL_CYCLE		34	0.171105	1.18421	0.239604	0.56967	1	914	tags=35%, list=18%, signal=43%
HP_RENAL_AGENESIS	HP_RENAL_AGENESIS		36	0.1636	1.18406	0.242972	0.568734	1	1548	tags=47%, list=31%, signal=68%
HP_OSTEOARTHRITIS	HP_OSTEOARTHRITIS		15	0.249883	1.18232	0.247401	0.570969	1	420	tags=33%, list=8%, signal=36%
GO_CELL_JUNCTION_ORGANIZATION	GO_CELL_JUNCTION_ORGANIZATION		228	0.0676461	1.18229	0.220126	0.569825	1	1299	tags=32%, list=26%, signal=42%
GO_SOMITE_DEVELOPMENT	GO_SOMITE_DEVELOPMENT		30	0.185245	1.18151	0.262646	0.57013	1	745	tags=33%, list=15%, signal=39%
GO_NEURON_PROJECTION_ORGANIZATION	GO_NEURON_PROJECTION_ORGANIZATION		27	0.189304	1.18144	0.240157	0.569041	1	1465	tags=48%, list=29%, signal=68%
HP_INTELLECTUAL_DISABILITY_SEVERE	HP_INTELLECTUAL_DISABILITY_SEVERE		44	0.149993	1.18016	0.223969	0.570283	1	2892	tags=73%, list=58%, signal=171%
HP_APLASIA_HYPOPLASIA_OF_TOE	HP_APLASIA_HYPOPLASIA_OF_TOE		36	0.165301	1.17994	0.253036	0.569499	1	2234	tags=61%, list=45%, signal=110%
HP_NASAL_SPEECH	HP_NASAL_SPEECH		19	0.227147	1.17898	0.25	0.570225	1	1236	tags=47%, list=25%, signal=63%
HP_HIGH_FOREHEAD	HP_HIGH_FOREHEAD		43	0.152014	1.17692	0.236287	0.573011	1	2385	tags=63%, list=48%, signal=119%
HP_RENAL_HYPOPLASIA_APLASIA	HP_RENAL_HYPOPLASIA_APLASIA		63	0.126122	1.17568	0.237603	0.574264	1	1043	tags=33%, list=21%, signal=42%
HP_ABNORMALITY_OF_PERIPHERAL_NERVES	HP_ABNORMALITY_OF_PERIPHERAL_NERVES		20	0.216265	1.17501	0.258687	0.574429	1	2422	tags=70%, list=48%, signal=135%
HP_APLASIA_HYPOPLASIA_OF_THE_CLAVICLES	HP_APLASIA_HYPOPLASIA_OF_THE_CLAVICLES		19	0.220829	1.17466	0.262136	0.573925	1	478	tags=32%, list=10%, signal=35%
HP_FACIAL_EDEMA	HP_FACIAL_EDEMA		16	0.239868	1.17433	0.242236	0.573369	1	2241	tags=69%, list=45%, signal=124%
GO_SARCOMERE_ORGANIZATION	GO_SARCOMERE_ORGANIZATION		17	0.237242	1.17113	0.244856	0.578544	1	1758	tags=59%, list=35%, signal=90%
GO_PROTEIN_CATABOLIC_PROCESS	GO_PROTEIN_CATABOLIC_PROCESS		108	0.0972866	1.17068	0.246347	0.578261	1	2949	tags=69%, list=59%, signal=163%
HP_HYPERREFLEXIA	HP_HYPERREFLEXIA		91	0.105426	1.16913	0.263581	0.580079	1	2943	tags=69%, list=59%, signal=165%
HP_ABNORMALITY_OF_UPPER_LIMB_JOINT	HP_ABNORMALITY_OF_UPPER_LIMB_JOINT		111	0.0944942	1.16889	0.244742	0.579359	1	1519	tags=40%, list=30%, signal=56%
HP_ABNORMAL_HAND_MORPHOLOGY	HP_ABNORMAL_HAND_MORPHOLOGY		76	0.112393	1.16876	0.251938	0.578393	1	564	tags=22%, list=11%, signal=25%
HP_APLASIA_HYPOPLASIA_OF_FINGERS	HP_APLASIA_HYPOPLASIA_OF_FINGERS		66	0.121882	1.16825	0.271949	0.578276	1	534	tags=23%, list=11%, signal=25%
GO_TRANSCRIPTION_FACTOR_BINDING	GO_TRANSCRIPTION_FACTOR_BINDING		106	0.0956774	1.16771	0.258586	0.578122	1	710	tags=24%, list=14%, signal=27%
HP_SKIN_DIMPLE	HP_SKIN_DIMPLE		16	0.241573	1.16665	0.257692	0.579126	1	2545	tags=75%, list=51%, signal=152%
GO_NEGATIVE_REGULATION_OF_CELLULAR_PROTEIN_LOCALIZATION	GO_NEGATIVE_REGULATION_OF_CELLULAR_PROTEIN_LOCALIZATION		19	0.223565	1.16628	0.251451	0.57865	1	1517	tags=53%, list=30%, signal=75%
HP_SYNOSTOSIS_OF_JOINTS	HP_SYNOSTOSIS_OF_JOINTS		49	0.143846	1.16595	0.265849	0.578145	1	2246	tags=59%, list=45%, signal=106%
HP_DEPRESSIVITY	HP_DEPRESSIVITY		53	0.133799	1.16558	0.231068	0.577704	1	2922	tags=72%, list=58%, signal=171%
HP_BOWING_OF_THE_LEGS	HP_BOWING_OF_THE_LEGS		43	0.149645	1.16277	0.271484	0.582054	1	420	tags=23%, list=8%, signal=25%
HP_INTERICTAL_EEG_ABNORMALITY	HP_INTERICTAL_EEG_ABNORMALITY		54	0.133598	1.1612	0.273101	0.584078	1	2116	tags=56%, list=42%, signal=95%
HP_ABNORMAL_CIRCULATING_GONADOTROPIN_LEVEL	HP_ABNORMAL_CIRCULATING_GONADOTROPIN_LEVEL		19	0.219518	1.15884	0.262646	0.58761	1	1274	tags=47%, list=25%, signal=63%
HP_ABNORMAL_SHAPE_OF_THE_FRONTAL_REGION	HP_ABNORMAL_SHAPE_OF_THE_FRONTAL_REGION		60	0.126586	1.1588	0.289738	0.586492	1	1457	tags=42%, list=29%, signal=58%
HP_ABNORMALITY_OF_COORDINATION	HP_ABNORMALITY_OF_COORDINATION		164	0.0799542	1.15643	0.262452	0.590137	1	2966	tags=67%, list=59%, signal=159%
GO_POSITIVE_REGULATION_OF_PROTEIN_TYROSINE_KINASE_ACTIVITY	GO_POSITIVE_REGULATION_OF_PROTEIN_TYROSINE_KINASE_ACTIVITY		20	0.215663	1.15332	0.275194	0.595331	1	2175	tags=65%, list=44%, signal=115%
HP_EEG_WITH_MULTIFOCAL_SLOW_ACTIVITY	HP_EEG_WITH_MULTIFOCAL_SLOW_ACTIVITY		17	0.229463	1.15317	0.2643	0.594462	1	2385	tags=71%, list=48%, signal=135%
HP_ABNORMALITY_OF_THE_PULMONARY_VASCULATURE	HP_ABNORMALITY_OF_THE_PULMONARY_VASCULATURE		24	0.196744	1.15145	0.271825	0.596781	1	270	tags=25%, list=5%, signal=26%
HP_WIDE_NASAL_BRIDGE	HP_WIDE_NASAL_BRIDGE		82	0.108759	1.1497	0.270492	0.5992	1	2269	tags=56%, list=45%, signal=101%
HP_ABNORMALITY_OF_THE_CEREBELLAR_VERMIS	HP_ABNORMALITY_OF_THE_CEREBELLAR_VERMIS		50	0.139192	1.14946	0.275789	0.598473	1	1210	tags=38%, list=24%, signal=50%
HP_HYPOGONADOTROPIC_HYPOGONADISM	HP_HYPOGONADOTROPIC_HYPOGONADISM		30	0.175386	1.14919	0.286598	0.597834	1	2294	tags=63%, list=46%, signal=116%
HP_POOR_FINE_MOTOR_COORDINATION	HP_POOR_FINE_MOTOR_COORDINATION		15	0.249482	1.14914	0.278557	0.596768	1	2422	tags=73%, list=48%, signal=142%
GO_ESTABLISHMENT_OF_ORGANELLE_LOCALIZATION	GO_ESTABLISHMENT_OF_ORGANELLE_LOCALIZATION		85	0.108731	1.14659	0.270213	0.600707	1	1994	tags=51%, list=40%, signal=83%
GO_REPRODUCTION	GO_REPRODUCTION		361	0.0537572	1.14481	0.294118	0.6031	1	733	tags=20%, list=15%, signal=21%
GO_CERAMIDE_METABOLIC_PROCESS	GO_CERAMIDE_METABOLIC_PROCESS		19	0.220343	1.14364	0.284861	0.604202	1	3112	tags=84%, list=62%, signal=222%
GO_MEMBRANE_PROTEIN_PROTEOLYSIS	GO_MEMBRANE_PROTEIN_PROTEOLYSIS		19	0.221146	1.14319	0.284861	0.603939	1	3108	tags=84%, list=62%, signal=222%
HP_ABNORMAL_PANCREAS_SIZE	HP_ABNORMAL_PANCREAS_SIZE		15	0.249549	1.14258	0.3	0.603993	1	2755	tags=80%, list=55%, signal=178%
HP_DEPRESSED_NASAL_BRIDGE	HP_DEPRESSED_NASAL_BRIDGE		90	0.104843	1.14249	0.272904	0.60298	1	2262	tags=56%, list=45%, signal=100%
HP_ANOREXIA	HP_ANOREXIA		15	0.243263	1.14003	0.299799	0.606774	1	3453	tags=93%, list=69%, signal=301%
HP_HIP_DISLOCATION	HP_HIP_DISLOCATION		40	0.151815	1.13947	0.290698	0.60667	1	1371	tags=43%, list=27%, signal=58%
GO_MOTOR_ACTIVITY	GO_MOTOR_ACTIVITY		37	0.159183	1.13924	0.286853	0.605958	1	1236	tags=41%, list=25%, signal=53%
GO_OOCYTE_DIFFERENTIATION	GO_OOCYTE_DIFFERENTIATION		17	0.229545	1.13909	0.303688	0.605067	1	914	tags=41%, list=18%, signal=50%
GO_MEMBRANE_PROTEIN_ECTODOMAIN_PROTEOLYSIS	GO_MEMBRANE_PROTEIN_ECTODOMAIN_PROTEOLYSIS		15	0.247008	1.1383	0.302	0.60541	1	3101	tags=87%, list=62%, signal=228%
GO_DNA_DAMAGE_RESPONSE_SIGNAL_TRANSDUCTION_BY_P53_CLASS_MEDIATOR	GO_DNA_DAMAGE_RESPONSE_SIGNAL_TRANSDUCTION_BY_P53_CLASS_MEDIATOR		16	0.237861	1.13758	0.2846	0.605744	1	2876	tags=81%, list=58%, signal=191%
HP_DYSMETRIA	HP_DYSMETRIA		26	0.18473	1.13616	0.298354	0.607359	1	2734	tags=73%, list=55%, signal=160%
HP_SHORT_STATURE	HP_SHORT_STATURE		206	0.0700613	1.1332	0.317269	0.612227	1	634	tags=19%, list=13%, signal=21%
HP_ABNORMAL_INSULIN_LEVEL	HP_ABNORMAL_INSULIN_LEVEL		31	0.169762	1.13316	0.272152	0.61111	1	3349	tags=84%, list=67%, signal=252%
HP_EEG_WITH_ABNORMALLY_SLOW_FREQUENCIES	HP_EEG_WITH_ABNORMALLY_SLOW_FREQUENCIES		19	0.213189	1.13228	0.308176	0.611726	1	2095	tags=63%, list=42%, signal=108%
HP_APLASIA_HYPOPLASIA_INVOLVING_THE_VERTEBRAL_COLUMN	HP_APLASIA_HYPOPLASIA_INVOLVING_THE_VERTEBRAL_COLUMN		16	0.231842	1.13153	0.280561	0.612056	1	1656	tags=56%, list=33%, signal=84%
GO_ADENYL_NUCLEOTIDE_BINDING	GO_ADENYL_NUCLEOTIDE_BINDING		297	0.0572169	1.13152	0.299807	0.610911	1	639	tags=18%, list=13%, signal=20%
GO_EMBRYONIC_EYE_MORPHOGENESIS	GO_EMBRYONIC_EYE_MORPHOGENESIS		17	0.221364	1.1315	0.290722	0.609787	1	1543	tags=53%, list=31%, signal=76%
GO_MONOVALENT_INORGANIC_CATION_TRANSMEMBRANE_TRANSPORTER_ACTIVITY	GO_MONOVALENT_INORGANIC_CATION_TRANSMEMBRANE_TRANSPORTER_ACTIVITY		119	0.090755	1.13103	0.298	0.609501	1	1993	tags=49%, list=40%, signal=79%
HP_ABNORMAL_METATARSAL_MORPHOLOGY	HP_ABNORMAL_METATARSAL_MORPHOLOGY		21	0.205951	1.13053	0.291242	0.609363	1	2545	tags=71%, list=51%, signal=145%
GO_AXON_DEVELOPMENT	GO_AXON_DEVELOPMENT		160	0.0778926	1.12951	0.308943	0.610132	1	1247	tags=33%, list=25%, signal=42%
GO_MESENCHYME_MORPHOGENESIS	GO_MESENCHYME_MORPHOGENESIS		20	0.21004	1.12926	0.308793	0.609458	1	2953	tags=80%, list=59%, signal=195%
GO_EMBRYONIC_FORELIMB_MORPHOGENESIS	GO_EMBRYONIC_FORELIMB_MORPHOGENESIS		20	0.208835	1.12862	0.290448	0.609595	1	959	tags=40%, list=19%, signal=49%
GO_CELL_PART_MORPHOGENESIS	GO_CELL_PART_MORPHOGENESIS		206	0.0687672	1.1239	0.301619	0.617821	1	1247	tags=32%, list=25%, signal=40%
HP_ABNORMAL_UPPER_LIMB_BONE_MORPHOLOGY	HP_ABNORMAL_UPPER_LIMB_BONE_MORPHOLOGY		79	0.109289	1.12316	0.299603	0.618082	1	2246	tags=56%, list=45%, signal=100%
GO_CARBON_OXYGEN_LYASE_ACTIVITY	GO_CARBON_OXYGEN_LYASE_ACTIVITY		16	0.231842	1.12201	0.294118	0.619177	1	406	tags=31%, list=8%, signal=34%
HP_ABNORMAL_SHAPE_OF_THE_OCCIPUT	HP_ABNORMAL_SHAPE_OF_THE_OCCIPUT		20	0.206225	1.12128	0.318	0.619516	1	1972	tags=60%, list=39%, signal=99%
HP_ABNORMALITY_OF_LONG_BONE_MORPHOLOGY	HP_ABNORMALITY_OF_LONG_BONE_MORPHOLOGY		128	0.0838465	1.12032	0.309917	0.62031	1	528	tags=19%, list=11%, signal=20%
HP_ABNORMAL_PALMAR_DERMATOGLYPHICS	HP_ABNORMAL_PALMAR_DERMATOGLYPHICS		27	0.181461	1.11954	0.295598	0.620707	1	1504	tags=48%, list=30%, signal=68%
HP_INCOMPLETE_PENETRANCE	HP_INCOMPLETE_PENETRANCE		36	0.158452	1.11878	0.3	0.62114	1	2268	tags=61%, list=45%, signal=111%
HP_ABNORMALITY_OF_FEMALE_EXTERNAL_GENITALIA	HP_ABNORMALITY_OF_FEMALE_EXTERNAL_GENITALIA		31	0.169665	1.11732	0.313808	0.622877	1	1414	tags=45%, list=28%, signal=63%
GO_REGULATION_OF_SODIUM_ION_TRANSMEMBRANE_TRANSPORT	GO_REGULATION_OF_SODIUM_ION_TRANSMEMBRANE_TRANSPORT		22	0.200993	1.11655	0.317025	0.623201	1	1953	tags=59%, list=39%, signal=97%
GO_MONOCARBOXYLIC_ACID_TRANSMEMBRANE_TRANSPORTER_ACTIVITY	GO_MONOCARBOXYLIC_ACID_TRANSMEMBRANE_TRANSPORTER_ACTIVITY		18	0.220215	1.11567	0.313208	0.62381	1	2513	tags=72%, list=50%, signal=145%
GO_METENCEPHALON_DEVELOPMENT	GO_METENCEPHALON_DEVELOPMENT		35	0.161157	1.11405	0.31405	0.626017	1	2056	tags=57%, list=41%, signal=96%
GO_REGULATION_OF_DNA_RECOMBINATION	GO_REGULATION_OF_DNA_RECOMBINATION		15	0.234102	1.11331	0.302326	0.626389	1	832	tags=40%, list=17%, signal=48%
HP_ELBOW_FLEXION_CONTRACTURE	HP_ELBOW_FLEXION_CONTRACTURE		22	0.20019	1.11017	0.335341	0.6315	1	1957	tags=59%, list=39%, signal=97%
GO_MEGAKARYOCYTE_DIFFERENTIATION	GO_MEGAKARYOCYTE_DIFFERENTIATION		16	0.233547	1.10975	0.331237	0.631192	1	3210	tags=88%, list=64%, signal=244%
GO_UBIQUITIN_LIKE_PROTEIN_LIGASE_ACTIVITY	GO_UBIQUITIN_LIKE_PROTEIN_LIGASE_ACTIVITY		28	0.175727	1.10861	0.321932	0.632304	1	3411	tags=86%, list=68%, signal=268%
GO_REGULATION_OF_CELL_JUNCTION_ASSEMBLY	GO_REGULATION_OF_CELL_JUNCTION_ASSEMBLY		68	0.114081	1.10395	0.324952	0.640734	1	1054	tags=32%, list=21%, signal=40%
HP_INTRACRANIAL_CYSTIC_LESION	HP_INTRACRANIAL_CYSTIC_LESION		27	0.17706	1.1015	0.334669	0.644509	1	2637	tags=70%, list=53%, signal=148%
GO_EXOPEPTIDASE_ACTIVITY	GO_EXOPEPTIDASE_ACTIVITY		25	0.180503	1.10117	0.311412	0.644088	1	301	tags=24%, list=6%, signal=25%
HP_AMBIGUOUS_GENITALIA	HP_AMBIGUOUS_GENITALIA		35	0.157157	1.1006	0.337187	0.6441	1	933	tags=34%, list=19%, signal=42%
GO_GLUTAMATE_SECRETION	GO_GLUTAMATE_SECRETION		21	0.199208	1.0972	0.332689	0.649947	1	1150	tags=43%, list=23%, signal=55%
HP_PERIAURICULAR_SKIN_PITS	HP_PERIAURICULAR_SKIN_PITS		16	0.230538	1.09616	0.333333	0.650928	1	3225	tags=88%, list=65%, signal=246%
HP_SKIN_PIT	HP_SKIN_PIT		19	0.205454	1.09422	0.324111	0.653837	1	2923	tags=79%, list=58%, signal=189%
HP_OPHTHALMOPARESIS	HP_OPHTHALMOPARESIS		41	0.145461	1.09395	0.332653	0.653202	1	3424	tags=83%, list=68%, signal=261%
GO_MICROTUBULE_ORGANIZING_CENTER_ORGANIZATION	GO_MICROTUBULE_ORGANIZING_CENTER_ORGANIZATION		16	0.229535	1.09374	0.328685	0.652467	1	1355	tags=50%, list=27%, signal=68%
HP_INCOORDINATION	HP_INCOORDINATION		46	0.135437	1.09328	0.325203	0.652228	1	2915	tags=72%, list=58%, signal=170%
GO_POSITIVE_REGULATION_OF_RNA_BIOSYNTHETIC_PROCESS	GO_POSITIVE_REGULATION_OF_RNA_BIOSYNTHETIC_PROCESS		348	0.0516846	1.09125	0.331361	0.655316	1	635	tags=18%, list=13%, signal=19%
HP_CARPAL_SYNOSTOSIS	HP_CARPAL_SYNOSTOSIS		15	0.233032	1.09078	0.356031	0.655087	1	1504	tags=53%, list=30%, signal=76%
HP_LOWER_EXTREMITY_JOINT_DISLOCATION	HP_LOWER_EXTREMITY_JOINT_DISLOCATION		46	0.139931	1.09056	0.335249	0.654369	1	1371	tags=41%, list=27%, signal=56%
GO_9PLUS0_NON_MOTILE_CILIUM	GO_9PLUS0_NON_MOTILE_CILIUM		28	0.171187	1.08977	0.326572	0.654818	1	3255	tags=82%, list=65%, signal=234%
HP_ABNORMAL_FEAR_ANXIETY_RELATED_BEHAVIOR	HP_ABNORMAL_FEAR_ANXIETY_RELATED_BEHAVIOR		52	0.128273	1.08761	0.340681	0.658051	1	2922	tags=71%, list=58%, signal=169%
HP_ERECTILE_DYSFUNCTION	HP_ERECTILE_DYSFUNCTION		17	0.220361	1.08687	0.340681	0.658347	1	1548	tags=53%, list=31%, signal=76%
HP_ABSENT_SPEECH	HP_ABSENT_SPEECH		45	0.142281	1.08486	0.349794	0.661381	1	2294	tags=60%, list=46%, signal=110%
GO_MODULATION_OF_EXCITATORY_POSTSYNAPTIC_POTENTIAL	GO_MODULATION_OF_EXCITATORY_POSTSYNAPTIC_POTENTIAL		23	0.187646	1.08175	0.365571	0.666741	1	1239	tags=43%, list=25%, signal=58%
GO_POSITIVE_REGULATION_OF_MITOTIC_NUCLEAR_DIVISION	GO_POSITIVE_REGULATION_OF_MITOTIC_NUCLEAR_DIVISION		19	0.206036	1.07956	0.329435	0.67015	1	1078	tags=42%, list=22%, signal=53%
GO_NEPHRON_EPITHELIUM_DEVELOPMENT	GO_NEPHRON_EPITHELIUM_DEVELOPMENT		48	0.130621	1.07921	0.364919	0.66975	1	498	tags=23%, list=10%, signal=25%
HP_LONG_PHILTRUM	HP_LONG_PHILTRUM		57	0.120003	1.0789	0.353755	0.66921	1	2476	tags=61%, list=50%, signal=120%
GO_PROTEASOMAL_PROTEIN_CATABOLIC_PROCESS	GO_PROTEASOMAL_PROTEIN_CATABOLIC_PROCESS		35	0.152669	1.07836	0.330595	0.669123	1	2241	tags=60%, list=45%, signal=108%
GO_DIGESTIVE_TRACT_MORPHOGENESIS	GO_DIGESTIVE_TRACT_MORPHOGENESIS		27	0.172867	1.0782	0.337302	0.668279	1	806	tags=33%, list=16%, signal=40%
GO_EXTRINSIC_COMPONENT_OF_CYTOPLASMIC_SIDE_OF_PLASMA_MEMBRANE	GO_EXTRINSIC_COMPONENT_OF_CYTOPLASMIC_SIDE_OF_PLASMA_MEMBRANE		27	0.173113	1.07807	0.366667	0.667405	1	3027	tags=78%, list=61%, signal=196%
HP_BLUE_SCLERAE	HP_BLUE_SCLERAE		17	0.219546	1.07749	0.353057	0.667444	1	3905	tags=100%, list=78%, signal=455%
HP_POOR_MOTOR_COORDINATION	HP_POOR_MOTOR_COORDINATION		17	0.222037	1.07723	0.344	0.666805	1	2422	tags=71%, list=48%, signal=136%
HP_ABNORMAL_ELECTRORETINOGRAM	HP_ABNORMAL_ELECTRORETINOGRAM		28	0.171187	1.07708	0.334012	0.665957	1	3255	tags=82%, list=65%, signal=234%
HP_EMBRYONAL_RENAL_NEOPLASM	HP_EMBRYONAL_RENAL_NEOPLASM		15	0.230023	1.07688	0.324376	0.665217	1	1519	tags=53%, list=30%, signal=76%
HP_ABNORMALITY_OF_THE_SEPTUM_PELLUCIDUM	HP_ABNORMALITY_OF_THE_SEPTUM_PELLUCIDUM		18	0.207882	1.07516	0.34413	0.667667	1	3130	tags=83%, list=63%, signal=222%
GO_CELL_MORPHOGENESIS_INVOLVED_IN_NEURON_DIFFERENTIATION	GO_CELL_MORPHOGENESIS_INVOLVED_IN_NEURON_DIFFERENTIATION		177	0.0692351	1.07419	0.367505	0.668555	1	1247	tags=32%, list=25%, signal=41%
GO_POSITIVE_REGULATION_OF_CHROMOSOME_ORGANIZATION	GO_POSITIVE_REGULATION_OF_CHROMOSOME_ORGANIZATION		22	0.193086	1.07377	0.364919	0.66826	1	856	tags=36%, list=17%, signal=44%
HP_ABNORMALITY_OF_PELVIC_GIRDLE_BONE_MORPHOLOGY	HP_ABNORMALITY_OF_PELVIC_GIRDLE_BONE_MORPHOLOGY		112	0.0876052	1.07359	0.348884	0.667495	1	2294	tags=54%, list=46%, signal=98%
HP_ABNORMAL_VENTRICULAR_SEPTUM_MORPHOLOGY	HP_ABNORMAL_VENTRICULAR_SEPTUM_MORPHOLOGY		67	0.114087	1.07008	0.339251	0.673585	1	1078	tags=33%, list=22%, signal=41%
HP_ASYMMETRIC_GROWTH	HP_ASYMMETRIC_GROWTH		16	0.221509	1.06848	0.370833	0.675748	1	770	tags=38%, list=15%, signal=44%
GO_DEPHOSPHORYLATION	GO_DEPHOSPHORYLATION		97	0.0935152	1.06845	0.352941	0.674645	1	2324	tags=56%, list=46%, signal=102%
GO_CARTILAGE_DEVELOPMENT	GO_CARTILAGE_DEVELOPMENT		74	0.10785	1.06743	0.356137	0.675663	1	2238	tags=55%, list=45%, signal=99%
GO_MULTICELLULAR_ORGANISM_REPRODUCTION	GO_MULTICELLULAR_ORGANISM_REPRODUCTION		193	0.0669393	1.06695	0.332008	0.675533	1	1128	tags=29%, list=23%, signal=36%
GO_RIBONUCLEOTIDE_BINDING	GO_RIBONUCLEOTIDE_BINDING		354	0.0507331	1.06625	0.344423	0.675792	1	639	tags=18%, list=13%, signal=19%
GO_EMBRYONIC_MORPHOGENESIS	GO_EMBRYONIC_MORPHOGENESIS		207	0.0638491	1.06476	0.358238	0.677717	1	635	tags=19%, list=13%, signal=21%
HP_LIMB_UNDERGROWTH	HP_LIMB_UNDERGROWTH		49	0.128834	1.062	0.375	0.682302	1	1504	tags=43%, list=30%, signal=61%
GO_PROTEOGLYCAN_METABOLIC_PROCESS	GO_PROTEOGLYCAN_METABOLIC_PROCESS		31	0.156006	1.06188	0.347741	0.681426	1	998	tags=35%, list=20%, signal=44%
GO_PROTEOGLYCAN_BIOSYNTHETIC_PROCESS	GO_PROTEOGLYCAN_BIOSYNTHETIC_PROCESS		20	0.201004	1.06121	0.354717	0.681688	1	998	tags=40%, list=20%, signal=50%
HP_ABNORMAL_DERMATOGLYPHICS	HP_ABNORMAL_DERMATOGLYPHICS		35	0.157244	1.06064	0.364341	0.681733	1	1504	tags=46%, list=30%, signal=65%
HP_INCREASED_HEAD_CIRCUMFERENCE	HP_INCREASED_HEAD_CIRCUMFERENCE		61	0.11639	1.0578	0.372671	0.686461	1	2293	tags=57%, list=46%, signal=105%
GO_POSITIVE_REGULATION_OF_ANION_TRANSPORT	GO_POSITIVE_REGULATION_OF_ANION_TRANSPORT		18	0.210603	1.05707	0.365702	0.686821	1	1172	tags=44%, list=23%, signal=58%
GO_EYE_PHOTORECEPTOR_CELL_DIFFERENTIATION	GO_EYE_PHOTORECEPTOR_CELL_DIFFERENTIATION		15	0.227951	1.0554	0.377953	0.689225	1	3196	tags=87%, list=64%, signal=239%
GO_CARDIAC_EPITHELIAL_TO_MESENCHYMAL_TRANSITION	GO_CARDIAC_EPITHELIAL_TO_MESENCHYMAL_TRANSITION		15	0.229489	1.05306	0.378758	0.692882	1	3855	tags=100%, list=77%, signal=435%
GO_DENDRITE_MORPHOGENESIS	GO_DENDRITE_MORPHOGENESIS		36	0.149678	1.05193	0.376258	0.694143	1	1756	tags=50%, list=35%, signal=77%
GO_POSITIVE_REGULATION_OF_MUSCLE_CONTRACTION	GO_POSITIVE_REGULATION_OF_MUSCLE_CONTRACTION		18	0.206031	1.04896	0.394175	0.699293	1	3417	tags=89%, list=68%, signal=280%
HP_ABNORMAL_NIPPLE_MORPHOLOGY	HP_ABNORMAL_NIPPLE_MORPHOLOGY		26	0.172992	1.04828	0.38664	0.699581	1	677	tags=31%, list=14%, signal=35%
HP_ABNORMALITY_OF_CENTRAL_NERVOUS_SYSTEM_ELECTROPHYSIOLOGY	HP_ABNORMALITY_OF_CENTRAL_NERVOUS_SYSTEM_ELECTROPHYSIOLOGY		85	0.095877	1.04827	0.36811	0.698419	1	2116	tags=52%, list=42%, signal=88%
HP_ABNORMAL_OVARIAN_PHYSIOLOGY	HP_ABNORMAL_OVARIAN_PHYSIOLOGY		15	0.224206	1.04823	0.374016	0.697338	1	1548	tags=53%, list=31%, signal=77%
GO_REGULATION_OF_MEMBRANE_LIPID_DISTRIBUTION	GO_REGULATION_OF_MEMBRANE_LIPID_DISTRIBUTION		15	0.222467	1.04796	0.361789	0.696747	1	2890	tags=80%, list=58%, signal=189%
GO_MEMBRANE_LIPID_BIOSYNTHETIC_PROCESS	GO_MEMBRANE_LIPID_BIOSYNTHETIC_PROCESS		25	0.178291	1.0479	0.368852	0.695711	1	3112	tags=80%, list=62%, signal=211%
GO_NEURONAL_ACTION_POTENTIAL	GO_NEURONAL_ACTION_POTENTIAL		19	0.198174	1.04657	0.388571	0.697219	1	854	tags=37%, list=17%, signal=44%
GO_SKELETAL_MUSCLE_CONTRACTION	GO_SKELETAL_MUSCLE_CONTRACTION		15	0.219926	1.04569	0.358491	0.697924	1	1236	tags=47%, list=25%, signal=62%
GO_POTASSIUM_CHANNEL_REGULATOR_ACTIVITY	GO_POTASSIUM_CHANNEL_REGULATOR_ACTIVITY		22	0.187845	1.04469	0.399606	0.698953	1	2473	tags=68%, list=49%, signal=134%
GO_NEGATIVE_REGULATION_OF_CELLULAR_COMPONENT_ORGANIZATION	GO_NEGATIVE_REGULATION_OF_CELLULAR_COMPONENT_ORGANIZATION		151	0.0734295	1.04459	0.401639	0.697976	1	3484	tags=77%, list=70%, signal=246%
GO_MORPHOGENESIS_OF_AN_EPITHELIAL_SHEET	GO_MORPHOGENESIS_OF_AN_EPITHELIAL_SHEET		15	0.219525	1.04398	0.369261	0.698109	1	2238	tags=67%, list=45%, signal=120%
HP_SHORT_THORAX	HP_SHORT_THORAX		15	0.233434	1.04397	0.392405	0.696961	1	502	tags=33%, list=10%, signal=37%
HP_STATUS_EPILEPTICUS	HP_STATUS_EPILEPTICUS		33	0.152772	1.04274	0.379032	0.698435	1	2422	tags=64%, list=48%, signal=123%
GO_SINGLE_FERTILIZATION	GO_SINGLE_FERTILIZATION		33	0.15498	1.04271	0.364892	0.697316	1	2108	tags=58%, list=42%, signal=99%
GO_MICROTUBULE_ORGANIZING_CENTER	GO_MICROTUBULE_ORGANIZING_CENTER		105	0.0876988	1.04271	0.377246	0.69617	1	1284	tags=34%, list=26%, signal=45%
HP_APLASIA_HYPOPLASIA_INVOLVING_BONES_OF_THE_THORAX	HP_APLASIA_HYPOPLASIA_INVOLVING_BONES_OF_THE_THORAX		43	0.137944	1.04233	0.401961	0.6958	1	478	tags=23%, list=10%, signal=25%
GO_MYOFIBRIL_ASSEMBLY	GO_MYOFIBRIL_ASSEMBLY		23	0.180351	1.04118	0.397516	0.697088	1	3884	tags=96%, list=78%, signal=427%
HP_NEONATAL_HYPOTONIA	HP_NEONATAL_HYPOTONIA		28	0.160815	1.03964	0.384615	0.699088	1	628	tags=29%, list=13%, signal=32%
GO_ACTIN_FILAMENT_BUNDLE	GO_ACTIN_FILAMENT_BUNDLE		17	0.206514	1.03512	0.402724	0.707438	1	1617	tags=53%, list=32%, signal=78%
HP_ABNORMALITY_OF_THE_SKULL_BASE	HP_ABNORMALITY_OF_THE_SKULL_BASE		29	0.163001	1.03465	0.395112	0.707274	1	2637	tags=69%, list=53%, signal=145%
GO_PHOSPHOPROTEIN_BINDING	GO_PHOSPHOPROTEIN_BINDING		16	0.216593	1.03449	0.372745	0.706466	1	2982	tags=81%, list=60%, signal=201%
HP_MANDIBULAR_PROGNATHIA	HP_MANDIBULAR_PROGNATHIA		30	0.160027	1.03296	0.379958	0.708476	1	2537	tags=67%, list=51%, signal=135%
HP_ABNORMALITY_OF_THE_RIBS	HP_ABNORMALITY_OF_THE_RIBS		64	0.109831	1.03186	0.389691	0.709648	1	160	tags=14%, list=3%, signal=14%
GO_EMBRYONIC_ORGAN_MORPHOGENESIS	GO_EMBRYONIC_ORGAN_MORPHOGENESIS		122	0.0796618	1.03181	0.376016	0.708616	1	635	tags=20%, list=13%, signal=23%
HP_DYSARTHRIA	HP_DYSARTHRIA		91	0.0934301	1.03149	0.399598	0.708154	1	2892	tags=67%, list=58%, signal=156%
HP_ABNORMALITY_OF_THE_CARPAL_BONES	HP_ABNORMALITY_OF_THE_CARPAL_BONES		26	0.169481	1.03146	0.389002	0.707073	1	1656	tags=50%, list=33%, signal=74%
GO_REGULATION_OF_DENDRITIC_SPINE_MORPHOGENESIS	GO_REGULATION_OF_DENDRITIC_SPINE_MORPHOGENESIS		15	0.221665	1.03143	0.390716	0.706002	1	894	tags=40%, list=18%, signal=49%
GO_DENDRITIC_SPINE_DEVELOPMENT	GO_DENDRITIC_SPINE_DEVELOPMENT		25	0.171256	1.03138	0.383505	0.704971	1	3547	tags=88%, list=71%, signal=301%
HP_SPORADIC	HP_SPORADIC		22	0.178147	1.03093	0.376448	0.704763	1	2294	tags=64%, list=46%, signal=117%
GO_DNA_BIOSYNTHETIC_PROCESS	GO_DNA_BIOSYNTHETIC_PROCESS		25	0.17005	1.03077	0.40568	0.703967	1	953	tags=36%, list=19%, signal=44%
HP_ABNORMALITY_OF_EXOCRINE_PANCREAS_PHYSIOLOGY	HP_ABNORMALITY_OF_EXOCRINE_PANCREAS_PHYSIOLOGY		15	0.222133	1.03034	0.412229	0.703722	1	3225	tags=87%, list=65%, signal=243%
GO_CERAMIDE_BIOSYNTHETIC_PROCESS	GO_CERAMIDE_BIOSYNTHETIC_PROCESS		17	0.201615	1.03024	0.40239	0.702801	1	3112	tags=82%, list=62%, signal=217%
HP_PLATYSPONDYLY	HP_PLATYSPONDYLY		25	0.170653	1.02879	0.382766	0.704619	1	2150	tags=60%, list=43%, signal=105%
HP_BROAD_LONG_BONES	HP_BROAD_LONG_BONES		31	0.156636	1.02867	0.401639	0.703761	1	511	tags=26%, list=10%, signal=29%
GO_REGULATION_OF_MEIOTIC_CELL_CYCLE	GO_REGULATION_OF_MEIOTIC_CELL_CYCLE		15	0.214845	1.02805	0.398058	0.703911	1	928	tags=40%, list=19%, signal=49%
GO_POSITIVE_REGULATION_OF_NUCLEOBASE_CONTAINING_COMPOUND_METABOLIC_PROCESS	GO_POSITIVE_REGULATION_OF_NUCLEOBASE_CONTAINING_COMPOUND_METABOLIC_PROCESS		392	0.0474375	1.02691	0.406316	0.705164	1	635	tags=17%, list=13%, signal=18%
HP_ABNORMALITY_OF_THE_CLAVICLE	HP_ABNORMALITY_OF_THE_CLAVICLE		36	0.14435	1.02411	0.400786	0.70994	1	1088	tags=36%, list=22%, signal=46%
HP_ABNORMAL_MENINGEAL_MORPHOLOGY	HP_ABNORMAL_MENINGEAL_MORPHOLOGY		27	0.166507	1.02355	0.396975	0.709997	1	1208	tags=41%, list=24%, signal=53%
GO_NUCLEIC_ACID_PHOSPHODIESTER_BOND_HYDROLYSIS	GO_NUCLEIC_ACID_PHOSPHODIESTER_BOND_HYDROLYSIS		27	0.167236	1.02247	0.430255	0.711156	1	834	tags=33%, list=17%, signal=40%
HP_ABNORMAL_MORPHOLOGY_OF_THE_MUSCULATURE_OF_THE_NECK	HP_ABNORMAL_MORPHOLOGY_OF_THE_MUSCULATURE_OF_THE_NECK		15	0.216717	1.0222	0.415507	0.710621	1	2252	tags=67%, list=45%, signal=121%
HP_SHORT_LONG_BONE	HP_SHORT_LONG_BONE		42	0.133416	1.02151	0.427992	0.71089	1	528	tags=24%, list=11%, signal=26%
GO_REGULATION_OF_MICROTUBULE_CYTOSKELETON_ORGANIZATION	GO_REGULATION_OF_MICROTUBULE_CYTOSKELETON_ORGANIZATION		29	0.159012	1.02058	0.417355	0.711793	1	2312	tags=62%, list=46%, signal=115%
GO_DENDRITE_DEVELOPMENT	GO_DENDRITE_DEVELOPMENT		62	0.110715	1.02017	0.412791	0.711533	1	1791	tags=47%, list=36%, signal=72%
GO_GTPASE_ACTIVITY	GO_GTPASE_ACTIVITY		59	0.113811	1.01977	0.412698	0.711227	1	2657	tags=64%, list=53%, signal=136%
HP_CACHEXIA	HP_CACHEXIA		16	0.209972	1.01946	0.416834	0.710796	1	3640	tags=94%, list=73%, signal=344%
GO_POSITIVE_REGULATION_OF_TRANSCRIPTION_BY_RNA_POLYMERASE_II	GO_POSITIVE_REGULATION_OF_TRANSCRIPTION_BY_RNA_POLYMERASE_II		291	0.0546763	1.01934	0.40249	0.709927	1	635	tags=18%, list=13%, signal=19%
GO_SODIUM_ION_TRANSPORT	GO_SODIUM_ION_TRANSPORT		78	0.100569	1.01861	0.409736	0.710301	1	2004	tags=50%, list=40%, signal=82%
HP_HYPERACTIVITY	HP_HYPERACTIVITY		70	0.102347	1.01777	0.410546	0.710939	1	2423	tags=59%, list=48%, signal=112%
GO_DORSAL_VENTRAL_PATTERN_FORMATION	GO_DORSAL_VENTRAL_PATTERN_FORMATION		39	0.140305	1.01737	0.417323	0.710664	1	585	tags=26%, list=12%, signal=29%
GO_UBIQUITIN_LIKE_PROTEIN_TRANSFERASE_ACTIVITY	GO_UBIQUITIN_LIKE_PROTEIN_TRANSFERASE_ACTIVITY		39	0.139199	1.0164	0.417515	0.711582	1	3411	tags=82%, list=68%, signal=256%
HP_PES_PLANUS	HP_PES_PLANUS		53	0.119905	1.01626	0.42766	0.710792	1	1953	tags=51%, list=39%, signal=83%
HP_ABNORMALITY_OF_LOWER_LIP	HP_ABNORMALITY_OF_LOWER_LIP		43	0.129913	1.01549	0.406883	0.711232	1	2262	tags=58%, list=45%, signal=105%
HP_LIMB_HYPERTONIA	HP_LIMB_HYPERTONIA		21	0.182854	1.01355	0.425963	0.714179	1	2660	tags=71%, list=53%, signal=152%
GO_POSITIVE_REGULATION_OF_CELLULAR_BIOSYNTHETIC_PROCESS	GO_POSITIVE_REGULATION_OF_CELLULAR_BIOSYNTHETIC_PROCESS		418	0.0446108	1.0131	0.412229	0.714006	1	1230	tags=29%, list=25%, signal=35%
GO_DNA_BINDING_TRANSCRIPTION_FACTOR_BINDING	GO_DNA_BINDING_TRANSCRIPTION_FACTOR_BINDING		51	0.116756	1.01178	0.429389	0.715566	1	1480	tags=41%, list=30%, signal=58%
GO_BRUSH_BORDER	GO_BRUSH_BORDER		25	0.171658	1.01173	0.427711	0.714557	1	3945	tags=96%, list=79%, signal=453%
GO_NEGATIVE_REGULATION_OF_TRANSFERASE_ACTIVITY	GO_NEGATIVE_REGULATION_OF_TRANSFERASE_ACTIVITY		55	0.116077	1.00999	0.407484	0.716985	1	2425	tags=60%, list=49%, signal=115%
HP_ABNORMALITY_OF_THE_SHOULDER_GIRDLE_MUSCULATURE	HP_ABNORMALITY_OF_THE_SHOULDER_GIRDLE_MUSCULATURE		25	0.166432	1.00972	0.40552	0.716392	1	1971	tags=56%, list=39%, signal=92%
HP_ABNORMALITY_OF_FACIAL_MUSCULATURE	HP_ABNORMALITY_OF_FACIAL_MUSCULATURE		59	0.113204	1.00912	0.436	0.716615	1	2660	tags=64%, list=53%, signal=136%
HP_SPARSE_OR_ABSENT_EYELASHES	HP_SPARSE_OR_ABSENT_EYELASHES		18	0.198671	1.00633	0.431452	0.721246	1	1787	tags=56%, list=36%, signal=86%
HP_UPPER_MOTOR_NEURON_DYSFUNCTION	HP_UPPER_MOTOR_NEURON_DYSFUNCTION		170	0.0665327	1.00615	0.421456	0.720525	1	2560	tags=58%, list=51%, signal=114%
HP_ABNORMAL_JOINT_MORPHOLOGY	HP_ABNORMAL_JOINT_MORPHOLOGY		208	0.0615128	1.00476	0.436	0.722312	1	1435	tags=35%, list=29%, signal=47%
GO_DELAYED_RECTIFIER_POTASSIUM_CHANNEL_ACTIVITY	GO_DELAYED_RECTIFIER_POTASSIUM_CHANNEL_ACTIVITY		18	0.195325	1.0023	0.441509	0.726293	1	2637	tags=72%, list=53%, signal=152%
GO_CHONDROCYTE_DIFFERENTIATION	GO_CHONDROCYTE_DIFFERENTIATION		46	0.123185	0.999686	0.425577	0.730516	1	367	tags=20%, list=7%, signal=21%
GO_KIDNEY_MORPHOGENESIS	GO_KIDNEY_MORPHOGENESIS		41	0.131552	0.999332	0.435223	0.730145	1	932	tags=32%, list=19%, signal=39%
HP_ABNORMALITY_OF_FACIAL_SOFT_TISSUE	HP_ABNORMALITY_OF_FACIAL_SOFT_TISSUE		79	0.0958769	0.997352	0.427165	0.733149	1	2312	tags=56%, list=46%, signal=102%
HP_RETINAL_ATROPHY	HP_RETINAL_ATROPHY		16	0.211577	0.995598	0.436326	0.735641	1	507	tags=31%, list=10%, signal=35%
GO_RESPONSE_TO_IONIZING_RADIATION	GO_RESPONSE_TO_IONIZING_RADIATION		18	0.198805	0.993293	0.454191	0.739385	1	953	tags=39%, list=19%, signal=48%
GO_SIGNALING_ADAPTOR_ACTIVITY	GO_SIGNALING_ADAPTOR_ACTIVITY		16	0.209771	0.993066	0.447205	0.738735	1	3016	tags=81%, list=60%, signal=204%
HP_ABNORMAL_CIRCULATING_HORMONE_LEVEL	HP_ABNORMAL_CIRCULATING_HORMONE_LEVEL		91	0.0898776	0.992737	0.475309	0.738283	1	3349	tags=76%, list=67%, signal=225%
GO_CENTRIOLE	GO_CENTRIOLE		15	0.213039	0.991983	0.434263	0.738751	1	1937	tags=60%, list=39%, signal=98%
HP_ABNORMAL_SACCADIC_EYE_MOVEMENTS	HP_ABNORMAL_SACCADIC_EYE_MOVEMENTS		15	0.209896	0.991741	0.435417	0.738121	1	3286	tags=87%, list=66%, signal=252%
HP_ABNORMALITY_OF_EXTRAPYRAMIDAL_MOTOR_FUNCTION	HP_ABNORMALITY_OF_EXTRAPYRAMIDAL_MOTOR_FUNCTION		41	0.132595	0.990185	0.449248	0.740194	1	3000	tags=73%, list=60%, signal=181%
GO_NEGATIVE_REGULATION_OF_NEURON_DEATH	GO_NEGATIVE_REGULATION_OF_NEURON_DEATH		48	0.121836	0.989557	0.456212	0.74037	1	854	tags=29%, list=17%, signal=35%
HP_ABNORMAL_NUMBER_OF_TEETH	HP_ABNORMAL_NUMBER_OF_TEETH		88	0.0911497	0.98946	0.458167	0.739436	1	2449	tags=58%, list=49%, signal=112%
HP_POSTNATAL_GROWTH_RETARDATION	HP_POSTNATAL_GROWTH_RETARDATION		36	0.139247	0.989397	0.444	0.73848	1	1530	tags=44%, list=31%, signal=64%
HP_CONSTIPATION	HP_CONSTIPATION		58	0.11321	0.989273	0.434263	0.737641	1	2974	tags=71%, list=59%, signal=172%
GO_CELLULAR_COMPONENT_MORPHOGENESIS	GO_CELLULAR_COMPONENT_MORPHOGENESIS		237	0.0568942	0.988765	0.443137	0.737622	1	1247	tags=30%, list=25%, signal=39%
HP_EMG_ABNORMALITY	HP_EMG_ABNORMALITY		51	0.117806	0.988507	0.44332	0.737094	1	1965	tags=51%, list=39%, signal=83%
HP_ABNORMALITY_OF_THE_SCROTUM	HP_ABNORMALITY_OF_THE_SCROTUM		31	0.153214	0.986675	0.47191	0.73981	1	528	tags=26%, list=11%, signal=29%
GO_SKELETAL_MUSCLE_CELL_DIFFERENTIATION	GO_SKELETAL_MUSCLE_CELL_DIFFERENTIATION		20	0.180924	0.98617	0.460159	0.739792	1	2848	tags=75%, list=57%, signal=174%
GO_REGULATION_OF_MORPHOGENESIS_OF_A_BRANCHING_STRUCTURE	GO_REGULATION_OF_MORPHOGENESIS_OF_A_BRANCHING_STRUCTURE		25	0.163819	0.986136	0.458159	0.738768	1	584	tags=28%, list=12%, signal=32%
GO_METANEPHRIC_NEPHRON_DEVELOPMENT	GO_METANEPHRIC_NEPHRON_DEVELOPMENT		18	0.191668	0.98457	0.482213	0.740806	1	433	tags=28%, list=9%, signal=30%
GO_ACTIVATION_OF_INNATE_IMMUNE_RESPONSE	GO_ACTIVATION_OF_INNATE_IMMUNE_RESPONSE		21	0.180042	0.98454	0.452611	0.739768	1	2674	tags=71%, list=53%, signal=153%
HP_CEREBELLAR_MALFORMATION	HP_CEREBELLAR_MALFORMATION		60	0.109109	0.982504	0.477642	0.742842	1	1210	tags=35%, list=24%, signal=46%
HP_THIN_UPPER_LIP_VERMILION	HP_THIN_UPPER_LIP_VERMILION		27	0.157555	0.982326	0.45935	0.742082	1	2734	tags=70%, list=55%, signal=154%
HP_LIMITATION_OF_JOINT_MOBILITY	HP_LIMITATION_OF_JOINT_MOBILITY		88	0.089373	0.982085	0.469729	0.741518	1	1435	tags=38%, list=29%, signal=52%
HP_ECTOPIC_KIDNEY	HP_ECTOPIC_KIDNEY		16	0.20616	0.981834	0.476096	0.740974	1	534	tags=31%, list=11%, signal=35%
GO_POSITIVE_REGULATION_OF_PROTEIN_CATABOLIC_PROCESS	GO_POSITIVE_REGULATION_OF_PROTEIN_CATABOLIC_PROCESS		37	0.137373	0.981743	0.448898	0.740053	1	3101	tags=76%, list=62%, signal=198%
GO_SITE_OF_POLARIZED_GROWTH	GO_SITE_OF_POLARIZED_GROWTH		46	0.123387	0.981013	0.459302	0.740429	1	2866	tags=70%, list=57%, signal=161%
GO_REGULATION_OF_CELL_CYCLE_G1_S_PHASE_TRANSITION	GO_REGULATION_OF_CELL_CYCLE_G1_S_PHASE_TRANSITION		19	0.186551	0.980616	0.476654	0.740168	1	2754	tags=74%, list=55%, signal=163%
GO_NEGATIVE_REGULATION_OF_MAP_KINASE_ACTIVITY	GO_NEGATIVE_REGULATION_OF_MAP_KINASE_ACTIVITY		16	0.205959	0.980462	0.451098	0.739387	1	2410	tags=69%, list=48%, signal=132%
GO_REGULATION_OF_DNA_METABOLIC_PROCESS	GO_REGULATION_OF_DNA_METABOLIC_PROCESS		57	0.108685	0.978286	0.484725	0.742736	1	953	tags=30%, list=19%, signal=36%
HP_ABNORMALITY_OF_THE_TONGUE	HP_ABNORMALITY_OF_THE_TONGUE		72	0.0975604	0.97766	0.493827	0.742933	1	2296	tags=56%, list=46%, signal=101%
GO_INTRINSIC_APOPTOTIC_SIGNALING_PATHWAY	GO_INTRINSIC_APOPTOTIC_SIGNALING_PATHWAY		55	0.109569	0.977124	0.46988	0.74297	1	639	tags=24%, list=13%, signal=27%
GO_NEGATIVE_REGULATION_OF_KINASE_ACTIVITY	GO_NEGATIVE_REGULATION_OF_KINASE_ACTIVITY		51	0.114466	0.976135	0.441815	0.743913	1	3158	tags=75%, list=63%, signal=200%
GO_PROTEIN_POLYUBIQUITINATION	GO_PROTEIN_POLYUBIQUITINATION		32	0.141808	0.975885	0.484849	0.743364	1	3982	tags=94%, list=80%, signal=458%
HP_ATTENTION_DEFICIT_HYPERACTIVITY_DISORDER	HP_ATTENTION_DEFICIT_HYPERACTIVITY_DISORDER		45	0.123915	0.974284	0.468627	0.745596	1	2385	tags=60%, list=48%, signal=114%
GO_CELL_CELL_ADHESION_VIA_PLASMA_MEMBRANE_ADHESION_MOLECULES	GO_CELL_CELL_ADHESION_VIA_PLASMA_MEMBRANE_ADHESION_MOLECULES		113	0.0805025	0.972588	0.468085	0.747954	1	1287	tags=34%, list=26%, signal=44%
GO_NEGATIVE_REGULATION_OF_CELL_PROJECTION_ORGANIZATION	GO_NEGATIVE_REGULATION_OF_CELL_PROJECTION_ORGANIZATION		47	0.121302	0.972098	0.472803	0.747907	1	1845	tags=49%, list=37%, signal=77%
GO_ENDOCARDIAL_CUSHION_DEVELOPMENT	GO_ENDOCARDIAL_CUSHION_DEVELOPMENT		19	0.18448	0.972087	0.468504	0.746848	1	2238	tags=63%, list=45%, signal=114%
HP_BROAD_THUMB	HP_BROAD_THUMB		19	0.184057	0.969735	0.453649	0.750595	1	398	tags=26%, list=8%, signal=28%
HP_ABNORMALITY_OF_THE_UPPER_ARM	HP_ABNORMALITY_OF_THE_UPPER_ARM		18	0.191356	0.969259	0.457627	0.750541	1	2379	tags=67%, list=48%, signal=127%
HP_ABNORMALITY_OF_THE_CALF	HP_ABNORMALITY_OF_THE_CALF		63	0.105276	0.968788	0.494297	0.750452	1	511	tags=21%, list=10%, signal=23%
GO_REGULATION_OF_DENDRITE_DEVELOPMENT	GO_REGULATION_OF_DENDRITE_DEVELOPMENT		37	0.136094	0.968746	0.478585	0.749468	1	1756	tags=49%, list=35%, signal=74%
GO_MICROVILLUS	GO_MICROVILLUS		27	0.155164	0.968562	0.48659	0.748766	1	3857	tags=93%, list=77%, signal=403%
GO_REGULATION_OF_POSTSYNAPTIC_MEMBRANE_NEUROTRANSMITTER_RECEPTOR_LEVELS	GO_REGULATION_OF_POSTSYNAPTIC_MEMBRANE_NEUROTRANSMITTER_RECEPTOR_LEVELS		24	0.16948	0.968066	0.507099	0.748685	1	1239	tags=42%, list=25%, signal=55%
HP_COARSE_FACIAL_FEATURES	HP_COARSE_FACIAL_FEATURES		30	0.150838	0.967063	0.458414	0.749657	1	3416	tags=83%, list=68%, signal=261%
GO_REGULATION_OF_DNA_BINDING	GO_REGULATION_OF_DNA_BINDING		30	0.152113	0.966641	0.480545	0.749381	1	743	tags=30%, list=15%, signal=35%
HP_HYPERPITUITARISM	HP_HYPERPITUITARISM		23	0.169239	0.965845	0.471173	0.749953	1	1548	tags=48%, list=31%, signal=69%
GO_REGULATION_OF_PH	GO_REGULATION_OF_PH		17	0.199478	0.965474	0.497992	0.749659	1	4005	tags=100%, list=80%, signal=501%
HP_ABNORMAL_LOWER_LIMB_BONE_MORPHOLOGY	HP_ABNORMAL_LOWER_LIMB_BONE_MORPHOLOGY		124	0.0747109	0.963757	0.485605	0.7521	1	2296	tags=53%, list=46%, signal=96%
HP_IMPAIRED_SOCIAL_INTERACTIONS	HP_IMPAIRED_SOCIAL_INTERACTIONS		15	0.206018	0.962721	0.513889	0.753105	1	1972	tags=60%, list=39%, signal=99%
HP_SYNOSTOSIS_INVOLVING_BONES_OF_THE_UPPER_LIMBS	HP_SYNOSTOSIS_INVOLVING_BONES_OF_THE_UPPER_LIMBS		34	0.142617	0.959814	0.493042	0.757904	1	2379	tags=62%, list=48%, signal=117%
HP_DIPLOPIA	HP_DIPLOPIA		21	0.172869	0.959622	0.469636	0.757247	1	3424	tags=86%, list=68%, signal=271%
GO_EMBRYONIC_ORGAN_DEVELOPMENT	GO_EMBRYONIC_ORGAN_DEVELOPMENT		159	0.0648743	0.959058	0.485169	0.757299	1	534	tags=17%, list=11%, signal=18%
GO_CELLULAR_PROTEIN_CATABOLIC_PROCESS	GO_CELLULAR_PROTEIN_CATABOLIC_PROCESS		70	0.0957983	0.956438	0.489022	0.761615	1	2241	tags=54%, list=45%, signal=97%
HP_CUTANEOUS_SYNDACTYLY	HP_CUTANEOUS_SYNDACTYLY		21	0.175929	0.955979	0.516807	0.761471	1	1504	tags=48%, list=30%, signal=68%
GO_GOLGI_VESICLE_TRANSPORT	GO_GOLGI_VESICLE_TRANSPORT		35	0.136211	0.953476	0.483932	0.765552	1	1037	tags=34%, list=21%, signal=43%
GO_ACTIN_FILAMENT_BINDING	GO_ACTIN_FILAMENT_BINDING		47	0.115769	0.952459	0.474609	0.766501	1	3149	tags=74%, list=63%, signal=199%
HP_ACTION_TREMOR	HP_ACTION_TREMOR		31	0.144074	0.951681	0.50996	0.767028	1	896	tags=32%, list=18%, signal=39%
GO_NEUROTRANSMITTER_RECEPTOR_COMPLEX	GO_NEUROTRANSMITTER_RECEPTOR_COMPLEX		25	0.158593	0.95158	0.525562	0.766189	1	1210	tags=40%, list=24%, signal=53%
GO_OOGENESIS	GO_OOGENESIS		24	0.162446	0.95031	0.493069	0.767671	1	1274	tags=42%, list=25%, signal=56%
GO_UBIQUITIN_LIGASE_COMPLEX	GO_UBIQUITIN_LIGASE_COMPLEX		23	0.160661	0.950151	0.490872	0.76693	1	3982	tags=96%, list=80%, signal=468%
HP_TYPE_II_DIABETES_MELLITUS	HP_TYPE_II_DIABETES_MELLITUS		34	0.138258	0.949524	0.515213	0.767118	1	3283	tags=79%, list=66%, signal=230%
GO_PROTEIN_LOCALIZATION_TO_NUCLEUS	GO_PROTEIN_LOCALIZATION_TO_NUCLEUS		36	0.135599	0.948601	0.488764	0.767921	1	1687	tags=47%, list=34%, signal=71%
HP_SMALL_FOR_GESTATIONAL_AGE	HP_SMALL_FOR_GESTATIONAL_AGE		36	0.133114	0.948143	0.515091	0.76779	1	2116	tags=56%, list=42%, signal=96%
GO_REGULATION_OF_MICROTUBULE_POLYMERIZATION_OR_DEPOLYMERIZATION	GO_REGULATION_OF_MICROTUBULE_POLYMERIZATION_OR_DEPOLYMERIZATION		15	0.204681	0.945604	0.507042	0.771978	1	2312	tags=67%, list=46%, signal=124%
GO_INTRINSIC_APOPTOTIC_SIGNALING_PATHWAY_BY_P53_CLASS_MEDIATOR	GO_INTRINSIC_APOPTOTIC_SIGNALING_PATHWAY_BY_P53_CLASS_MEDIATOR		16	0.200742	0.943462	0.488189	0.775202	1	561	tags=31%, list=11%, signal=35%
HP_ABNORMALITY_OF_THE_MUSCULATURE_OF_THE_LOWER_LIMBS	HP_ABNORMALITY_OF_THE_MUSCULATURE_OF_THE_LOWER_LIMBS		19	0.178795	0.942531	0.506098	0.775985	1	1740	tags=53%, list=35%, signal=80%
GO_CATION_TRANSMEMBRANE_TRANSPORTER_ACTIVITY	GO_CATION_TRANSMEMBRANE_TRANSPORTER_ACTIVITY		195	0.0580432	0.94232	0.525912	0.775317	1	2156	tags=49%, list=43%, signal=82%
HP_APLASIA_HYPOPLASIA_OF_THE_EXTREMITIES	HP_APLASIA_HYPOPLASIA_OF_THE_EXTREMITIES		131	0.0704175	0.941624	0.50813	0.775692	1	534	tags=18%, list=11%, signal=19%
GO_NON_MOTILE_CILIUM	GO_NON_MOTILE_CILIUM		33	0.139393	0.939892	0.510163	0.778196	1	2943	tags=73%, list=59%, signal=176%
GO_TRANSFERASE_COMPLEX	GO_TRANSFERASE_COMPLEX		56	0.10512	0.939732	0.526316	0.777459	1	1890	tags=48%, list=38%, signal=77%
GO_SPHINGOLIPID_BIOSYNTHETIC_PROCESS	GO_SPHINGOLIPID_BIOSYNTHETIC_PROCESS		23	0.160748	0.93837	0.519751	0.779162	1	3112	tags=78%, list=62%, signal=206%
HP_DELAYED_GROSS_MOTOR_DEVELOPMENT	HP_DELAYED_GROSS_MOTOR_DEVELOPMENT		35	0.129852	0.937298	0.542977	0.780328	1	3640	tags=86%, list=73%, signal=313%
HP_BROAD_PHALANGES_OF_THE_HAND	HP_BROAD_PHALANGES_OF_THE_HAND		20	0.170884	0.936021	0.509434	0.781877	1	398	tags=25%, list=8%, signal=27%
HP_ABNORMALITY_OF_THE_ZYGOMATIC_BONE	HP_ABNORMALITY_OF_THE_ZYGOMATIC_BONE		42	0.125079	0.935408	0.521459	0.781997	1	2236	tags=57%, list=45%, signal=103%
GO_PHOSPHORIC_ESTER_HYDROLASE_ACTIVITY	GO_PHOSPHORIC_ESTER_HYDROLASE_ACTIVITY		89	0.0845911	0.935104	0.528864	0.781566	1	2842	tags=65%, list=57%, signal=148%
GO_ORGANELLE_FUSION	GO_ORGANELLE_FUSION		23	0.161849	0.934893	0.53178	0.780935	1	1150	tags=39%, list=23%, signal=51%
GO_PIGMENTATION	GO_PIGMENTATION		24	0.15702	0.934681	0.527888	0.780311	1	3176	tags=79%, list=64%, signal=216%
HP_DISTAL_SENSORY_IMPAIRMENT	HP_DISTAL_SENSORY_IMPAIRMENT		18	0.179067	0.934223	0.515873	0.780194	1	218	tags=22%, list=4%, signal=23%
GO_PRESYNAPTIC_MEMBRANE	GO_PRESYNAPTIC_MEMBRANE		61	0.101089	0.932674	0.536634	0.78217	1	1303	tags=36%, list=26%, signal=48%
GO_TRANSPORT_ALONG_MICROTUBULE	GO_TRANSPORT_ALONG_MICROTUBULE		23	0.159543	0.932299	0.526749	0.781869	1	3118	tags=78%, list=62%, signal=207%
HP_ABNORMAL_PANCREAS_MORPHOLOGY	HP_ABNORMAL_PANCREAS_MORPHOLOGY		24	0.157891	0.932231	0.532	0.780953	1	2755	tags=71%, list=55%, signal=157%
HP_PROMINENT_FOREHEAD	HP_PROMINENT_FOREHEAD		27	0.146547	0.931481	0.528409	0.781409	1	2048	tags=56%, list=41%, signal=94%
GO_VOLTAGE_GATED_CATION_CHANNEL_ACTIVITY	GO_VOLTAGE_GATED_CATION_CHANNEL_ACTIVITY		68	0.0968227	0.930377	0.525667	0.782577	1	2095	tags=51%, list=42%, signal=87%
HP_ABNORMAL_PERIPHERAL_NERVOUS_SYSTEM_MORPHOLOGY	HP_ABNORMAL_PERIPHERAL_NERVOUS_SYSTEM_MORPHOLOGY		145	0.0657552	0.929506	0.513026	0.783299	1	1197	tags=30%, list=24%, signal=39%
GO_NEGATIVE_REGULATION_OF_AXONOGENESIS	GO_NEGATIVE_REGULATION_OF_AXONOGENESIS		22	0.164816	0.928602	0.551456	0.784089	1	1224	tags=41%, list=24%, signal=54%
HP_BABINSKI_SIGN	HP_BABINSKI_SIGN		33	0.13486	0.928558	0.52686	0.783116	1	2814	tags=70%, list=56%, signal=158%
HP_TRIANGULAR_SHAPED_PHALANGES_OF_THE_HAND	HP_TRIANGULAR_SHAPED_PHALANGES_OF_THE_HAND		33	0.137532	0.928514	0.523904	0.782144	1	528	tags=24%, list=11%, signal=27%
GO_RESPONSE_TO_AXON_INJURY	GO_RESPONSE_TO_AXON_INJURY		15	0.201605	0.927817	0.526	0.782535	1	1994	tags=60%, list=40%, signal=100%
HP_ABNORMALITY_OF_THE_AUDITORY_CANAL	HP_ABNORMALITY_OF_THE_AUDITORY_CANAL		23	0.161971	0.927554	0.534553	0.781996	1	932	tags=35%, list=19%, signal=43%
GO_METANEPHROS_DEVELOPMENT	GO_METANEPHROS_DEVELOPMENT		41	0.123928	0.926926	0.5286	0.782215	1	482	tags=22%, list=10%, signal=24%
GO_MITOCHONDRION_ORGANIZATION	GO_MITOCHONDRION_ORGANIZATION		51	0.110428	0.925907	0.537037	0.783159	1	727	tags=25%, list=15%, signal=30%
HP_APLASIA_HYPOPLASIA_OF_THE_DISTAL_PHALANGES_OF_THE_HAND	HP_APLASIA_HYPOPLASIA_OF_THE_DISTAL_PHALANGES_OF_THE_HAND		30	0.140979	0.925646	0.549793	0.78263	1	1965	tags=53%, list=39%, signal=87%
HP_SYNDACTYLY	HP_SYNDACTYLY		82	0.0876819	0.925356	0.54065	0.782199	1	1519	tags=39%, list=30%, signal=55%
HP_OVARIAN_NEOPLASM	HP_OVARIAN_NEOPLASM		16	0.189406	0.924494	0.540426	0.782895	1	930	tags=38%, list=19%, signal=46%
GO_ACTOMYOSIN_STRUCTURE_ORGANIZATION	GO_ACTOMYOSIN_STRUCTURE_ORGANIZATION		49	0.111451	0.924058	0.526839	0.78275	1	3937	tags=90%, list=79%, signal=418%
GO_MYOSIN_BINDING	GO_MYOSIN_BINDING		19	0.175234	0.922285	0.537594	0.78529	1	3863	tags=95%, list=77%, signal=415%
GO_EMBRYONIC_PLACENTA_DEVELOPMENT	GO_EMBRYONIC_PLACENTA_DEVELOPMENT		25	0.152362	0.922106	0.516441	0.784615	1	3041	tags=76%, list=61%, signal=193%
HP_ABNORMAL_VISUAL_ELECTROPHYSIOLOGY	HP_ABNORMAL_VISUAL_ELECTROPHYSIOLOGY		30	0.143461	0.922033	0.536885	0.783717	1	3286	tags=80%, list=66%, signal=232%
HP_ABNORMAL_RENAL_PELVIS_MORPHOLOGY	HP_ABNORMAL_RENAL_PELVIS_MORPHOLOGY		43	0.120215	0.921575	0.526419	0.783561	1	1031	tags=33%, list=21%, signal=41%
HP_WIDE_NOSE	HP_WIDE_NOSE		18	0.183148	0.921469	0.522727	0.782757	1	1031	tags=39%, list=21%, signal=49%
GO_REGULATION_OF_ORGANELLE_ASSEMBLY	GO_REGULATION_OF_ORGANELLE_ASSEMBLY		25	0.155779	0.919934	0.529289	0.784714	1	1024	tags=36%, list=20%, signal=45%
HP_ABNORMAL_GLIAL_CELL_MORPHOLOGY	HP_ABNORMAL_GLIAL_CELL_MORPHOLOGY		21	0.167226	0.919801	0.556452	0.783924	1	3214	tags=81%, list=64%, signal=226%
HP_ABNORMAL_UTERUS_MORPHOLOGY	HP_ABNORMAL_UTERUS_MORPHOLOGY		28	0.149178	0.919634	0.551148	0.783248	1	1043	tags=36%, list=21%, signal=45%
HP_ABNORMALITY_OF_THE_METAPHYSIS	HP_ABNORMALITY_OF_THE_METAPHYSIS		35	0.127291	0.919613	0.538784	0.782259	1	367	tags=20%, list=7%, signal=21%
HP_METAPHYSEAL_WIDENING	HP_METAPHYSEAL_WIDENING		16	0.195425	0.919123	0.530815	0.782192	1	2150	tags=63%, list=43%, signal=109%
GO_POSITIVE_REGULATION_OF_EXCITATORY_POSTSYNAPTIC_POTENTIAL	GO_POSITIVE_REGULATION_OF_EXCITATORY_POSTSYNAPTIC_POTENTIAL		16	0.190108	0.918671	0.575569	0.782068	1	1239	tags=44%, list=25%, signal=58%
GO_VASCULOGENESIS	GO_VASCULOGENESIS		27	0.151582	0.918624	0.547758	0.781161	1	4060	tags=96%, list=81%, signal=509%
GO_PEPTIDYL_THREONINE_MODIFICATION	GO_PEPTIDYL_THREONINE_MODIFICATION		21	0.165074	0.918248	0.546371	0.780904	1	3939	tags=95%, list=79%, signal=447%
HP_SPARSE_HAIR	HP_SPARSE_HAIR		54	0.106289	0.918081	0.532673	0.780227	1	677	tags=24%, list=14%, signal=28%
GO_FEMALE_GAMETE_GENERATION	GO_FEMALE_GAMETE_GENERATION		35	0.132211	0.91521	0.552521	0.78484	1	914	tags=31%, list=18%, signal=38%
GO_PROTEIN_LOCALIZATION_TO_ORGANELLE	GO_PROTEIN_LOCALIZATION_TO_ORGANELLE		113	0.0741139	0.914533	0.529762	0.785128	1	743	tags=22%, list=15%, signal=25%
GO_REGULATION_OF_CELL_DIVISION	GO_REGULATION_OF_CELL_DIVISION		42	0.11728	0.913161	0.563462	0.786858	1	3108	tags=74%, list=62%, signal=193%
HP_INABILITY_TO_WALK	HP_INABILITY_TO_WALK		40	0.121371	0.908988	0.531568	0.794051	1	3022	tags=73%, list=60%, signal=182%
GO_VOLTAGE_GATED_ION_CHANNEL_ACTIVITY	GO_VOLTAGE_GATED_ION_CHANNEL_ACTIVITY		91	0.082712	0.908041	0.564	0.7949	1	2560	tags=59%, list=51%, signal=119%
GO_INTRINSIC_APOPTOTIC_SIGNALING_PATHWAY_IN_RESPONSE_TO_DNA_DAMAGE	GO_INTRINSIC_APOPTOTIC_SIGNALING_PATHWAY_IN_RESPONSE_TO_DNA_DAMAGE		20	0.168876	0.907574	0.559671	0.794815	1	3158	tags=80%, list=63%, signal=216%
HP_DISPROPORTIONATE_SHORT_STATURE	HP_DISPROPORTIONATE_SHORT_STATURE		28	0.141478	0.907562	0.525424	0.793818	1	367	tags=21%, list=7%, signal=23%
GO_NEPHRON_MORPHOGENESIS	GO_NEPHRON_MORPHOGENESIS		35	0.131521	0.906583	0.563492	0.794812	1	2346	tags=60%, list=47%, signal=112%
GO_LONG_TERM_SYNAPTIC_DEPRESSION	GO_LONG_TERM_SYNAPTIC_DEPRESSION		17	0.183341	0.905617	0.546939	0.795638	1	556	tags=29%, list=11%, signal=33%
HP_ABNORMAL_MUSCLE_FIBER_MORPHOLOGY	HP_ABNORMAL_MUSCLE_FIBER_MORPHOLOGY		37	0.125779	0.904808	0.566532	0.796197	1	2618	tags=65%, list=52%, signal=135%
HP_BLINDNESS	HP_BLINDNESS		42	0.119326	0.903164	0.579256	0.798494	1	955	tags=31%, list=19%, signal=38%
GO_HINDBRAIN_DEVELOPMENT	GO_HINDBRAIN_DEVELOPMENT		49	0.107667	0.902111	0.586	0.799558	1	2119	tags=53%, list=42%, signal=91%
GO_KINASE_BINDING	GO_KINASE_BINDING		127	0.0688269	0.900267	0.586139	0.802085	1	1514	tags=37%, list=30%, signal=52%
GO_RNA_POLYMERASE_II_SPECIFIC_DNA_BINDING_TRANSCRIPTION_FACTOR_BINDING	GO_RNA_POLYMERASE_II_SPECIFIC_DNA_BINDING_TRANSCRIPTION_FACTOR_BINDING		37	0.127822	0.900188	0.579798	0.801228	1	2743	tags=68%, list=55%, signal=149%
GO_AUTONOMIC_NERVOUS_SYSTEM_DEVELOPMENT	GO_AUTONOMIC_NERVOUS_SYSTEM_DEVELOPMENT		18	0.178732	0.899177	0.562628	0.802223	1	1053	tags=39%, list=21%, signal=49%
GO_ENDOCRINE_SYSTEM_DEVELOPMENT	GO_ENDOCRINE_SYSTEM_DEVELOPMENT		53	0.104187	0.898773	0.564257	0.802008	1	710	tags=25%, list=14%, signal=28%
HP_FACIAL_ASYMMETRY	HP_FACIAL_ASYMMETRY		27	0.144223	0.897053	0.567951	0.804385	1	1504	tags=44%, list=30%, signal=63%
GO_PHOTORECEPTOR_INNER_SEGMENT	GO_PHOTORECEPTOR_INNER_SEGMENT		17	0.182184	0.896688	0.582463	0.804038	1	1150	tags=41%, list=23%, signal=53%
HP_SLEEP_DISTURBANCE	HP_SLEEP_DISTURBANCE		84	0.0832655	0.896229	0.586481	0.803972	1	2923	tags=67%, list=58%, signal=158%
HP_AUTISTIC_BEHAVIOR	HP_AUTISTIC_BEHAVIOR		81	0.0846729	0.896188	0.577922	0.803021	1	2422	tags=57%, list=48%, signal=108%
GO_POSITIVE_REGULATION_OF_APOPTOTIC_SIGNALING_PATHWAY	GO_POSITIVE_REGULATION_OF_APOPTOTIC_SIGNALING_PATHWAY		34	0.129599	0.895542	0.597249	0.803275	1	3326	tags=79%, list=67%, signal=236%
GO_ISOMERASE_ACTIVITY	GO_ISOMERASE_ACTIVITY		16	0.185193	0.895168	0.571721	0.802962	1	2201	tags=63%, list=44%, signal=111%
HP_PROTRUDING_EAR	HP_PROTRUDING_EAR		25	0.150151	0.894004	0.582988	0.804213	1	2252	tags=60%, list=45%, signal=109%
HP_ABNORMALITY_OF_MOUTH_SHAPE	HP_ABNORMALITY_OF_MOUTH_SHAPE		38	0.123316	0.892262	0.595238	0.806544	1	2545	tags=63%, list=51%, signal=128%
GO_METAL_ION_TRANSMEMBRANE_TRANSPORTER_ACTIVITY	GO_METAL_ION_TRANSMEMBRANE_TRANSPORTER_ACTIVITY		156	0.0617047	0.891176	0.582822	0.807712	1	2136	tags=49%, list=43%, signal=82%
GO_EMBRYONIC_PATTERN_SPECIFICATION	GO_EMBRYONIC_PATTERN_SPECIFICATION		25	0.149548	0.890748	0.587137	0.807568	1	1055	tags=36%, list=21%, signal=45%
HP_MACULAR_DEGENERATION	HP_MACULAR_DEGENERATION		18	0.171373	0.889462	0.610338	0.809072	1	1923	tags=56%, list=38%, signal=90%
HP_OBSESSIVE_COMPULSIVE_BEHAVIOR	HP_OBSESSIVE_COMPULSIVE_BEHAVIOR		23	0.156651	0.889048	0.611336	0.80889	1	2915	tags=74%, list=58%, signal=176%
HP_ABNORMAL_SCLERA_MORPHOLOGY	HP_ABNORMAL_SCLERA_MORPHOLOGY		20	0.169478	0.888665	0.571142	0.808598	1	3905	tags=95%, list=78%, signal=432%
GO_REGULATION_OF_AXONOGENESIS	GO_REGULATION_OF_AXONOGENESIS		56	0.101104	0.887127	0.586777	0.810513	1	1017	tags=30%, list=20%, signal=38%
GO_PEPTIDE_HORMONE_BINDING	GO_PEPTIDE_HORMONE_BINDING		20	0.167871	0.886511	0.574074	0.810686	1	3913	tags=95%, list=78%, signal=435%
HP_ABNORMALITY_OF_THE_CEREBRAL_CORTEX	HP_ABNORMALITY_OF_THE_CEREBRAL_CORTEX		44	0.116186	0.88483	0.619883	0.81302	1	1355	tags=39%, list=27%, signal=53%
GO_PDZ_DOMAIN_BINDING	GO_PDZ_DOMAIN_BINDING		26	0.14316	0.88271	0.591633	0.816101	1	1210	tags=38%, list=24%, signal=50%
GO_MIDBRAIN_DEVELOPMENT	GO_MIDBRAIN_DEVELOPMENT		20	0.166466	0.882025	0.571713	0.816377	1	1670	tags=50%, list=33%, signal=75%
GO_REGULATION_OF_EPIDERMAL_CELL_DIFFERENTIATION	GO_REGULATION_OF_EPIDERMAL_CELL_DIFFERENTIATION		16	0.182885	0.881897	0.585227	0.815595	1	2525	tags=69%, list=51%, signal=138%
GO_SIGNAL_TRANSDUCTION_IN_ABSENCE_OF_LIGAND	GO_SIGNAL_TRANSDUCTION_IN_ABSENCE_OF_LIGAND		17	0.179186	0.881672	0.591522	0.815024	1	3812	tags=94%, list=76%, signal=395%
GO_CYTOSKELETAL_PROTEIN_BINDING	GO_CYTOSKELETAL_PROTEIN_BINDING		214	0.0526985	0.881428	0.594118	0.81449	1	3158	tags=68%, list=63%, signal=177%
HP_PROPTOSIS	HP_PROPTOSIS		41	0.114515	0.881328	0.599581	0.813658	1	2236	tags=56%, list=45%, signal=101%
HP_ABNORMALITY_OF_THE_HUMERUS	HP_ABNORMALITY_OF_THE_HUMERUS		17	0.173342	0.87887	0.591093	0.817481	1	3547	tags=88%, list=71%, signal=303%
HP_TENTED_UPPER_LIP_VERMILION	HP_TENTED_UPPER_LIP_VERMILION		22	0.154534	0.878209	0.60521	0.817773	1	1957	tags=55%, list=39%, signal=89%
GO_RECEPTOR_INTERNALIZATION	GO_RECEPTOR_INTERNALIZATION		35	0.123292	0.877031	0.619417	0.819026	1	1244	tags=37%, list=25%, signal=49%
HP_DRY_SKIN	HP_DRY_SKIN		29	0.136294	0.876974	0.589178	0.818124	1	3287	tags=79%, list=66%, signal=230%
HP_APLASIA_HYPOPLASIA_INVOLVING_BONES_OF_THE_FEET	HP_APLASIA_HYPOPLASIA_INVOLVING_BONES_OF_THE_FEET		50	0.10505	0.876459	0.59465	0.818099	1	2379	tags=58%, list=48%, signal=110%
GO_REGULATION_OF_DENDRITIC_SPINE_DEVELOPMENT	GO_REGULATION_OF_DENDRITIC_SPINE_DEVELOPMENT		17	0.177722	0.876427	0.595057	0.817146	1	584	tags=29%, list=12%, signal=33%
GO_HINDLIMB_MORPHOGENESIS	GO_HINDLIMB_MORPHOGENESIS		20	0.159639	0.875277	0.595785	0.818283	1	704	tags=30%, list=14%, signal=35%
HP_PACE_OF_PROGRESSION	HP_PACE_OF_PROGRESSION		80	0.0835366	0.874906	0.597276	0.817991	1	2463	tags=58%, list=49%, signal=112%
HP_ABNORMAL_ENCHONDRAL_OSSIFICATION	HP_ABNORMAL_ENCHONDRAL_OSSIFICATION		26	0.14749	0.874695	0.61017	0.817388	1	2150	tags=58%, list=43%, signal=101%
HP_MUSCLE_WEAKNESS	HP_MUSCLE_WEAKNESS		171	0.0577965	0.874638	0.617954	0.816494	1	2293	tags=51%, list=46%, signal=92%
HP_VERTEBRAL_FUSION	HP_VERTEBRAL_FUSION		17	0.176884	0.873005	0.615686	0.818631	1	2647	tags=71%, list=53%, signal=149%
GO_GLIAL_CELL_DEVELOPMENT	GO_GLIAL_CELL_DEVELOPMENT		41	0.113939	0.872702	0.582834	0.818207	1	1873	tags=49%, list=37%, signal=77%
HP_GERM_CELL_NEOPLASIA	HP_GERM_CELL_NEOPLASIA		17	0.178725	0.872508	0.618474	0.817594	1	579	tags=29%, list=12%, signal=33%
HP_MICROMELIA	HP_MICROMELIA		27	0.138772	0.872382	0.598753	0.816818	1	420	tags=22%, list=8%, signal=24%
GO_NEGATIVE_REGULATION_OF_NERVOUS_SYSTEM_DEVELOPMENT	GO_NEGATIVE_REGULATION_OF_NERVOUS_SYSTEM_DEVELOPMENT		89	0.0784961	0.871995	0.591093	0.816578	1	1018	tags=28%, list=20%, signal=35%
GO_SKELETAL_MUSCLE_ORGAN_DEVELOPMENT	GO_SKELETAL_MUSCLE_ORGAN_DEVELOPMENT		56	0.0986766	0.870795	0.6294	0.817838	1	2904	tags=68%, list=58%, signal=160%
HP_MUSCLE_STIFFNESS	HP_MUSCLE_STIFFNESS		15	0.18569	0.870579	0.58517	0.817248	1	1740	tags=53%, list=35%, signal=82%
GO_CELLULAR_RESPONSE_TO_RADIATION	GO_CELLULAR_RESPONSE_TO_RADIATION		33	0.129387	0.869763	0.582505	0.817764	1	1023	tags=33%, list=20%, signal=42%
HP_ABNORMALITY_OF_THE_CERVICAL_SPINE	HP_ABNORMALITY_OF_THE_CERVICAL_SPINE		52	0.102683	0.869714	0.601202	0.816871	1	1414	tags=38%, list=28%, signal=53%
GO_PEPTIDYL_SERINE_MODIFICATION	GO_PEPTIDYL_SERINE_MODIFICATION		68	0.0887005	0.868907	0.631373	0.817408	1	1988	tags=49%, list=40%, signal=79%
GO_STRUCTURAL_CONSTITUENT_OF_CYTOSKELETON	GO_STRUCTURAL_CONSTITUENT_OF_CYTOSKELETON		17	0.177309	0.868427	0.590822	0.817366	1	2939	tags=76%, list=59%, signal=185%
HP_SENSORY_NEUROPATHY	HP_SENSORY_NEUROPATHY		36	0.12143	0.868131	0.617234	0.816949	1	3424	tags=81%, list=68%, signal=254%
HP_ABNORMAL_TRACHEA_MORPHOLOGY	HP_ABNORMAL_TRACHEA_MORPHOLOGY		32	0.131693	0.867048	0.598802	0.817996	1	1376	tags=41%, list=28%, signal=56%
GO_ENDODERM_FORMATION	GO_ENDODERM_FORMATION		24	0.147173	0.866188	0.626482	0.818642	1	3850	tags=92%, list=77%, signal=397%
GO_ACTIVATION_OF_MAPK_ACTIVITY	GO_ACTIVATION_OF_MAPK_ACTIVITY		43	0.108895	0.865648	0.635417	0.81869	1	622	tags=23%, list=12%, signal=26%
HP_FEEDING_DIFFICULTIES	HP_FEEDING_DIFFICULTIES		120	0.0694672	0.864861	0.634497	0.819136	1	1285	tags=33%, list=26%, signal=43%
GO_CELLULAR_MACROMOLECULE_CATABOLIC_PROCESS	GO_CELLULAR_MACROMOLECULE_CATABOLIC_PROCESS		107	0.0729251	0.864053	0.601215	0.819696	1	2259	tags=52%, list=45%, signal=93%
GO_NEGATIVE_REGULATION_OF_CYTOSKELETON_ORGANIZATION	GO_NEGATIVE_REGULATION_OF_CYTOSKELETON_ORGANIZATION		31	0.127494	0.863939	0.61945	0.818933	1	2430	tags=61%, list=49%, signal=119%
HP_EXTERNAL_EAR_MALFORMATION	HP_EXTERNAL_EAR_MALFORMATION		24	0.147441	0.863676	0.613281	0.818436	1	932	tags=33%, list=19%, signal=41%
GO_REGULATION_OF_DENDRITE_MORPHOGENESIS	GO_REGULATION_OF_DENDRITE_MORPHOGENESIS		24	0.149317	0.863195	0.611227	0.818372	1	1756	tags=50%, list=35%, signal=77%
HP_RADIOULNAR_SYNOSTOSIS	HP_RADIOULNAR_SYNOSTOSIS		16	0.178872	0.862376	0.632114	0.81894	1	2545	tags=69%, list=51%, signal=140%
HP_ABNORMAL_PYRAMIDAL_SIGN	HP_ABNORMAL_PYRAMIDAL_SIGN		48	0.104672	0.861485	0.619883	0.819595	1	2814	tags=67%, list=56%, signal=151%
GO_NUCLEOLUS	GO_NUCLEOLUS		90	0.0784793	0.860612	0.605691	0.8202	1	1447	tags=37%, list=29%, signal=51%
HP_ABNORMALITY_OF_THE_MAXILLA	HP_ABNORMALITY_OF_THE_MAXILLA		34	0.122918	0.858263	0.657025	0.823554	1	418	tags=21%, list=8%, signal=22%
GO_VENTRICULAR_CARDIAC_MUSCLE_TISSUE_DEVELOPMENT	GO_VENTRICULAR_CARDIAC_MUSCLE_TISSUE_DEVELOPMENT		24	0.146838	0.857931	0.627184	0.823183	1	4060	tags=96%, list=81%, signal=507%
GO_INORGANIC_ION_IMPORT_ACROSS_PLASMA_MEMBRANE	GO_INORGANIC_ION_IMPORT_ACROSS_PLASMA_MEMBRANE		27	0.138705	0.856974	0.618474	0.823967	1	2087	tags=56%, list=42%, signal=95%
HP_THIN_EYEBROW	HP_THIN_EYEBROW		16	0.185293	0.855804	0.616183	0.82513	1	638	tags=31%, list=13%, signal=36%
GO_CELL_BODY_MEMBRANE	GO_CELL_BODY_MEMBRANE		15	0.180742	0.855606	0.6	0.824513	1	4098	tags=100%, list=82%, signal=553%
GO_CATION_CHANNEL_ACTIVITY	GO_CATION_CHANNEL_ACTIVITY		134	0.0624222	0.853785	0.632231	0.826898	1	2046	tags=47%, list=41%, signal=77%
GO_ANTIGEN_PROCESSING_AND_PRESENTATION_OF_PEPTIDE_OR_POLYSACCHARIDE_ANTIGEN_VIA_MHC_CLASS_II	GO_ANTIGEN_PROCESSING_AND_PRESENTATION_OF_PEPTIDE_OR_POLYSACCHARIDE_ANTIGEN_VIA_MHC_CLASS_II		19	0.161435	0.853703	0.618577	0.826081	1	1037	tags=37%, list=21%, signal=46%
HP_JOINT_LAXITY	HP_JOINT_LAXITY		36	0.119773	0.852447	0.645702	0.827352	1	1210	tags=36%, list=24%, signal=47%
HP_ABNORMALITY_OF_THE_HYPOTHALAMUS_PITUITARY_AXIS	HP_ABNORMALITY_OF_THE_HYPOTHALAMUS_PITUITARY_AXIS		75	0.0839932	0.85171	0.635347	0.827782	1	1052	tags=29%, list=21%, signal=37%
GO_EMBRYONIC_DIGIT_MORPHOGENESIS	GO_EMBRYONIC_DIGIT_MORPHOGENESIS		23	0.149986	0.851248	0.666667	0.827654	1	2296	tags=61%, list=46%, signal=112%
GO_DETECTION_OF_STIMULUS_INVOLVED_IN_SENSORY_PERCEPTION	GO_DETECTION_OF_STIMULUS_INVOLVED_IN_SENSORY_PERCEPTION		30	0.130181	0.848624	0.666667	0.831478	1	1852	tags=50%, list=37%, signal=79%
GO_REGULATION_OF_SYNAPTIC_VESICLE_EXOCYTOSIS	GO_REGULATION_OF_SYNAPTIC_VESICLE_EXOCYTOSIS		29	0.133443	0.848412	0.649485	0.830887	1	3646	tags=86%, list=73%, signal=316%
HP_ABNORMAL_ATRIOVENTRICULAR_VALVE_MORPHOLOGY	HP_ABNORMAL_ATRIOVENTRICULAR_VALVE_MORPHOLOGY		24	0.144494	0.845461	0.650485	0.83538	1	4280	tags=100%, list=86%, signal=691%
GO_HISTONE_BINDING	GO_HISTONE_BINDING		20	0.155221	0.843849	0.646154	0.83734	1	3226	tags=80%, list=65%, signal=225%
GO_NUCLEASE_ACTIVITY	GO_NUCLEASE_ACTIVITY		22	0.15185	0.843639	0.642127	0.836745	1	834	tags=32%, list=17%, signal=38%
HP_CRANIOSYNOSTOSIS	HP_CRANIOSYNOSTOSIS		33	0.123555	0.843193	0.664062	0.836611	1	1355	tags=39%, list=27%, signal=54%
GO_POSITIVE_REGULATION_OF_NUCLEAR_DIVISION	GO_POSITIVE_REGULATION_OF_NUCLEAR_DIVISION		22	0.14849	0.842168	0.642994	0.837524	1	1078	tags=36%, list=22%, signal=46%
GO_NEGATIVE_REGULATION_OF_INTRINSIC_APOPTOTIC_SIGNALING_PATHWAY	GO_NEGATIVE_REGULATION_OF_INTRINSIC_APOPTOTIC_SIGNALING_PATHWAY		17	0.16829	0.842005	0.666667	0.836844	1	631	tags=29%, list=13%, signal=34%
GO_PROTEIN_SERINE_THREONINE_KINASE_ACTIVITY	GO_PROTEIN_SERINE_THREONINE_KINASE_ACTIVITY		83	0.0793338	0.841729	0.647287	0.836381	1	2380	tags=55%, list=48%, signal=104%
GO_EAR_MORPHOGENESIS	GO_EAR_MORPHOGENESIS		45	0.105124	0.841708	0.640159	0.835457	1	367	tags=18%, list=7%, signal=19%
HP_AGGRESSIVE_BEHAVIOR	HP_AGGRESSIVE_BEHAVIOR		33	0.122066	0.8395	0.657787	0.83855	1	2423	tags=61%, list=48%, signal=117%
HP_NEOPLASM_OF_THE_LARGE_INTESTINE	HP_NEOPLASM_OF_THE_LARGE_INTESTINE		21	0.150967	0.839069	0.667319	0.838361	1	914	tags=33%, list=18%, signal=41%
HP_MACROGLOSSIA	HP_MACROGLOSSIA		22	0.14933	0.838883	0.644578	0.837708	1	2892	tags=73%, list=58%, signal=172%
GO_MACROMOLECULE_CATABOLIC_PROCESS	GO_MACROMOLECULE_CATABOLIC_PROCESS		164	0.0568954	0.836468	0.66383	0.841135	1	3108	tags=68%, list=62%, signal=173%
GO_NEGATIVE_REGULATION_OF_BINDING	GO_NEGATIVE_REGULATION_OF_BINDING		39	0.109996	0.835618	0.658385	0.841748	1	1761	tags=46%, list=35%, signal=71%
HP_ABNORMALITY_OF_THE_MIDFACE	HP_ABNORMALITY_OF_THE_MIDFACE		91	0.0738137	0.835155	0.645418	0.841611	1	1285	tags=33%, list=26%, signal=44%
GO_TRANSFERASE_ACTIVITY_TRANSFERRING_HEXOSYL_GROUPS	GO_TRANSFERASE_ACTIVITY_TRANSFERRING_HEXOSYL_GROUPS		33	0.123774	0.833672	0.673307	0.843266	1	2263	tags=58%, list=45%, signal=104%
HP_NEOPLASM_OF_THE_STOMACH	HP_NEOPLASM_OF_THE_STOMACH		19	0.159596	0.833036	0.656566	0.843373	1	783	tags=32%, list=16%, signal=37%
HP_ABNORMALITY_OF_THE_SHOULDER	HP_ABNORMALITY_OF_THE_SHOULDER		20	0.156225	0.832942	0.634799	0.842563	1	1971	tags=55%, list=39%, signal=90%
GO_PHOSPHOLIPID_TRANSPORT	GO_PHOSPHOLIPID_TRANSPORT		17	0.174133	0.832412	0.6742	0.842507	1	896	tags=35%, list=18%, signal=43%
HP_PREMATURE_BIRTH	HP_PREMATURE_BIRTH		22	0.14849	0.831278	0.678497	0.843595	1	1078	tags=36%, list=22%, signal=46%
GO_UDP_GLYCOSYLTRANSFERASE_ACTIVITY	GO_UDP_GLYCOSYLTRANSFERASE_ACTIVITY		28	0.131968	0.831219	0.641237	0.842727	1	950	tags=32%, list=19%, signal=39%
GO_NEUROMUSCULAR_PROCESS	GO_NEUROMUSCULAR_PROCESS		36	0.119773	0.830752	0.663307	0.84257	1	1210	tags=36%, list=24%, signal=47%
HP_MYOCLONIC_SEIZURE	HP_MYOCLONIC_SEIZURE		22	0.144198	0.829556	0.675299	0.84377	1	2463	tags=64%, list=49%, signal=125%
GO_PROTON_TRANSMEMBRANE_TRANSPORT	GO_PROTON_TRANSMEMBRANE_TRANSPORT		18	0.16263	0.829445	0.666667	0.842993	1	3911	tags=94%, list=78%, signal=432%
HP_EMG_MYOPATHIC_ABNORMALITIES	HP_EMG_MYOPATHIC_ABNORMALITIES		28	0.133519	0.828539	0.669941	0.843686	1	1478	tags=43%, list=30%, signal=61%
GO_ROOF_OF_MOUTH_DEVELOPMENT	GO_ROOF_OF_MOUTH_DEVELOPMENT		34	0.117931	0.827967	0.676	0.843796	1	1031	tags=32%, list=21%, signal=40%
GO_PLACENTA_DEVELOPMENT	GO_PLACENTA_DEVELOPMENT		42	0.106783	0.827727	0.662136	0.843238	1	3041	tags=71%, list=61%, signal=181%
GO_REGULATION_OF_CELLULAR_PROTEIN_CATABOLIC_PROCESS	GO_REGULATION_OF_CELLULAR_PROTEIN_CATABOLIC_PROCESS		27	0.131972	0.827392	0.661191	0.842879	1	639	tags=26%, list=13%, signal=30%
GO_RIBONUCLEOPROTEIN_GRANULE	GO_RIBONUCLEOPROTEIN_GRANULE		37	0.115084	0.826983	0.652352	0.842623	1	1590	tags=43%, list=32%, signal=63%
HP_HIP_DYSPLASIA	HP_HIP_DYSPLASIA		25	0.141709	0.826781	0.679463	0.842038	1	2294	tags=60%, list=46%, signal=110%
HP_ABNORMAL_RETINAL_VASCULAR_MORPHOLOGY	HP_ABNORMAL_RETINAL_VASCULAR_MORPHOLOGY		31	0.127435	0.825917	0.662577	0.842588	1	2269	tags=58%, list=45%, signal=106%
GO_REGULATION_OF_EPIDERMIS_DEVELOPMENT	GO_REGULATION_OF_EPIDERMIS_DEVELOPMENT		26	0.135938	0.824993	0.669323	0.843267	1	3169	tags=77%, list=63%, signal=209%
HP_INTESTINAL_MALROTATION	HP_INTESTINAL_MALROTATION		27	0.134348	0.824712	0.685437	0.842835	1	442	tags=22%, list=9%, signal=24%
GO_MULTI_ORGANISM_PROCESS	GO_MULTI_ORGANISM_PROCESS		240	0.0468137	0.824461	0.677778	0.842324	1	1172	tags=28%, list=23%, signal=35%
GO_REGULATION_OF_RECEPTOR_MEDIATED_ENDOCYTOSIS	GO_REGULATION_OF_RECEPTOR_MEDIATED_ENDOCYTOSIS		24	0.141747	0.821681	0.666667	0.84633	1	752	tags=29%, list=15%, signal=34%
GO_GASTRULATION	GO_GASTRULATION		58	0.0929471	0.821051	0.682	0.846473	1	3850	tags=86%, list=77%, signal=370%
GO_NEGATIVE_REGULATION_OF_SUPRAMOLECULAR_FIBER_ORGANIZATION	GO_NEGATIVE_REGULATION_OF_SUPRAMOLECULAR_FIBER_ORGANIZATION		34	0.118689	0.821008	0.674651	0.84558	1	2939	tags=71%, list=59%, signal=170%
HP_ABNORMAL_TONGUE_MORPHOLOGY	HP_ABNORMAL_TONGUE_MORPHOLOGY		60	0.0917004	0.819984	0.670061	0.846432	1	2296	tags=55%, list=46%, signal=100%
GO_LUNG_MORPHOGENESIS	GO_LUNG_MORPHOGENESIS		19	0.154978	0.819499	0.676707	0.846344	1	806	tags=32%, list=16%, signal=38%
GO_POSITIVE_REGULATION_OF_MITOCHONDRION_ORGANIZATION	GO_POSITIVE_REGULATION_OF_MITOCHONDRION_ORGANIZATION		19	0.158275	0.818641	0.668016	0.846866	1	3158	tags=79%, list=63%, signal=213%
HP_SKELETAL_MUSCLE_HYPERTROPHY	HP_SKELETAL_MUSCLE_HYPERTROPHY		35	0.118918	0.818254	0.698413	0.84663	1	2980	tags=71%, list=60%, signal=176%
GO_ENDODERM_DEVELOPMENT	GO_ENDODERM_DEVELOPMENT		29	0.128448	0.817346	0.672515	0.847295	1	3326	tags=79%, list=67%, signal=236%
GO_ORGANIC_ACID_TRANSMEMBRANE_TRANSPORTER_ACTIVITY	GO_ORGANIC_ACID_TRANSMEMBRANE_TRANSPORTER_ACTIVITY		49	0.0989493	0.815305	0.677104	0.849946	1	1754	tags=45%, list=35%, signal=68%
GO_MESENCHYMAL_CELL_PROLIFERATION	GO_MESENCHYMAL_CELL_PROLIFERATION		19	0.156172	0.812848	0.699422	0.853375	1	2379	tags=63%, list=48%, signal=120%
HP_APLASIA_HYPOPLASIA_INVOLVING_THE_PELVIS	HP_APLASIA_HYPOPLASIA_INVOLVING_THE_PELVIS		16	0.169844	0.812583	0.694882	0.852893	1	1965	tags=56%, list=39%, signal=92%
HP_ABNORMAL_LEFT_VENTRICLE_MORPHOLOGY	HP_ABNORMAL_LEFT_VENTRICLE_MORPHOLOGY		18	0.155917	0.812342	0.69899	0.852355	1	2000	tags=56%, list=40%, signal=92%
GO_ORGANELLE_INNER_MEMBRANE	GO_ORGANELLE_INNER_MEMBRANE		36	0.114469	0.812275	0.710417	0.851507	1	2903	tags=69%, list=58%, signal=164%
GO_DEVELOPMENTAL_GROWTH_INVOLVED_IN_MORPHOGENESIS	GO_DEVELOPMENTAL_GROWTH_INVOLVED_IN_MORPHOGENESIS		69	0.0850285	0.811034	0.706114	0.852714	1	1029	tags=29%, list=21%, signal=36%
GO_POSITIVE_REGULATION_OF_BINDING	GO_POSITIVE_REGULATION_OF_BINDING		33	0.120529	0.809575	0.693416	0.854268	1	1067	tags=33%, list=21%, signal=42%
GO_HYDROLASE_ACTIVITY_ACTING_ON_GLYCOSYL_BONDS	GO_HYDROLASE_ACTIVITY_ACTING_ON_GLYCOSYL_BONDS		26	0.135242	0.809374	0.693712	0.853662	1	4134	tags=96%, list=83%, signal=552%
HP_SHORT_PALM	HP_SHORT_PALM		19	0.156172	0.809329	0.696017	0.852801	1	2379	tags=63%, list=48%, signal=120%
GO_CARDIAC_MUSCLE_TISSUE_MORPHOGENESIS	GO_CARDIAC_MUSCLE_TISSUE_MORPHOGENESIS		22	0.142975	0.808953	0.709804	0.852513	1	4060	tags=95%, list=81%, signal=506%
HP_THIN_VERMILION_BORDER	HP_THIN_VERMILION_BORDER		43	0.100938	0.808581	0.688976	0.852218	1	894	tags=28%, list=18%, signal=34%
HP_PARKINSONISM	HP_PARKINSONISM		21	0.149715	0.80841	0.691684	0.851544	1	2825	tags=71%, list=57%, signal=164%
GO_SOLUTE_SODIUM_SYMPORTER_ACTIVITY	GO_SOLUTE_SODIUM_SYMPORTER_ACTIVITY		17	0.16208	0.807972	0.6917	0.851328	1	3309	tags=82%, list=66%, signal=243%
HP_HEART_BLOCK	HP_HEART_BLOCK		26	0.132396	0.80429	0.743833	0.856687	1	2802	tags=69%, list=56%, signal=157%
HP_UPPER_LIMB_MUSCLE_WEAKNESS	HP_UPPER_LIMB_MUSCLE_WEAKNESS		15	0.171381	0.800518	0.699422	0.862277	1	1478	tags=47%, list=30%, signal=66%
HP_PROGRESSIVE_NIGHT_BLINDNESS	HP_PROGRESSIVE_NIGHT_BLINDNESS		19	0.148871	0.80035	0.695219	0.861623	1	3468	tags=84%, list=69%, signal=274%
GO_POSITIVE_REGULATION_OF_CELL_DIVISION	GO_POSITIVE_REGULATION_OF_CELL_DIVISION		24	0.134311	0.799957	0.713131	0.861317	1	2664	tags=67%, list=53%, signal=142%
HP_ABNORMALITY_OF_RETINAL_PIGMENTATION	HP_ABNORMALITY_OF_RETINAL_PIGMENTATION		40	0.109677	0.799902	0.709205	0.860457	1	955	tags=30%, list=19%, signal=37%
GO_EMBRYONIC_CRANIAL_SKELETON_MORPHOGENESIS	GO_EMBRYONIC_CRANIAL_SKELETON_MORPHOGENESIS		22	0.141094	0.799487	0.710744	0.86021	1	433	tags=23%, list=9%, signal=25%
GO_SODIUM_CHANNEL_COMPLEX	GO_SODIUM_CHANNEL_COMPLEX		18	0.155025	0.79864	0.718	0.860659	1	2560	tags=67%, list=51%, signal=136%
GO_KINASE_ACTIVATOR_ACTIVITY	GO_KINASE_ACTIVATOR_ACTIVITY		22	0.138939	0.797577	0.723608	0.86151	1	671	tags=27%, list=13%, signal=31%
GO_REGULATION_OF_DNA_BIOSYNTHETIC_PROCESS	GO_REGULATION_OF_DNA_BIOSYNTHETIC_PROCESS		17	0.162694	0.796755	0.68797	0.86199	1	953	tags=35%, list=19%, signal=43%
GO_NEGATIVE_REGULATION_OF_TRANSPORTER_ACTIVITY	GO_NEGATIVE_REGULATION_OF_TRANSPORTER_ACTIVITY		19	0.151618	0.796445	0.715415	0.861565	1	2928	tags=74%, list=59%, signal=177%
HP_ABNORMAL_NEURAL_TUBE_MORPHOLOGY	HP_ABNORMAL_NEURAL_TUBE_MORPHOLOGY		33	0.117009	0.796304	0.702213	0.86086	1	1236	tags=36%, list=25%, signal=48%
GO_REGULATION_OF_INTRINSIC_APOPTOTIC_SIGNALING_PATHWAY	GO_REGULATION_OF_INTRINSIC_APOPTOTIC_SIGNALING_PATHWAY		28	0.124296	0.794895	0.714571	0.862302	1	631	tags=25%, list=13%, signal=28%
HP_CARDIAC_CONDUCTION_ABNORMALITY	HP_CARDIAC_CONDUCTION_ABNORMALITY		26	0.132396	0.79249	0.703488	0.865364	1	2802	tags=69%, list=56%, signal=157%
HP_MIDFACE_RETRUSION	HP_MIDFACE_RETRUSION		48	0.0951804	0.792036	0.7154	0.8652	1	2236	tags=54%, list=45%, signal=97%
GO_MESENCHYME_DEVELOPMENT	GO_MESENCHYME_DEVELOPMENT		97	0.0688869	0.791505	0.714575	0.865136	1	1053	tags=28%, list=21%, signal=35%
GO_IN_UTERO_EMBRYONIC_DEVELOPMENT	GO_IN_UTERO_EMBRYONIC_DEVELOPMENT		79	0.0763507	0.791464	0.747554	0.864254	1	3041	tags=68%, list=61%, signal=172%
GO_ALCOHOL_BINDING	GO_ALCOHOL_BINDING		20	0.149197	0.789946	0.693762	0.865869	1	1756	tags=50%, list=35%, signal=77%
GO_MEMBRANE_DEPOLARIZATION	GO_MEMBRANE_DEPOLARIZATION		36	0.110775	0.78687	0.730097	0.869997	1	838	tags=28%, list=17%, signal=33%
GO_HOMOPHILIC_CELL_ADHESION_VIA_PLASMA_MEMBRANE_ADHESION_MOLECULES	GO_HOMOPHILIC_CELL_ADHESION_VIA_PLASMA_MEMBRANE_ADHESION_MOLECULES		66	0.0812728	0.78665	0.72449	0.869404	1	2098	tags=50%, list=42%, signal=85%
GO_DISTAL_AXON	GO_DISTAL_AXON		99	0.0661399	0.786173	0.727083	0.869251	1	1190	tags=30%, list=24%, signal=39%
HP_BROAD_FINGER	HP_BROAD_FINGER		26	0.12904	0.786145	0.741414	0.868355	1	511	tags=23%, list=10%, signal=26%
GO_NEUROMUSCULAR_PROCESS_CONTROLLING_BALANCE	GO_NEUROMUSCULAR_PROCESS_CONTROLLING_BALANCE		16	0.165931	0.784465	0.72379	0.870225	1	2922	tags=75%, list=58%, signal=180%
GO_CELLULAR_COMPONENT_ASSEMBLY_INVOLVED_IN_MORPHOGENESIS	GO_CELLULAR_COMPONENT_ASSEMBLY_INVOLVED_IN_MORPHOGENESIS		32	0.117703	0.783866	0.762097	0.870275	1	1758	tags=47%, list=35%, signal=72%
HP_ABNORMALITY_OF_THE_GALLBLADDER	HP_ABNORMALITY_OF_THE_GALLBLADDER		19	0.151111	0.783502	0.724	0.869952	1	3720	tags=89%, list=74%, signal=348%
HP_2_3_TOE_SYNDACTYLY	HP_2_3_TOE_SYNDACTYLY		21	0.143651	0.783334	0.729839	0.869294	1	2379	tags=62%, list=48%, signal=118%
HP_ABNORMAL_FORM_OF_THE_VERTEBRAL_BODIES	HP_ABNORMAL_FORM_OF_THE_VERTEBRAL_BODIES		59	0.08631	0.78078	0.741273	0.872631	1	420	tags=17%, list=8%, signal=18%
GO_RNA_BINDING	GO_RNA_BINDING		127	0.06131	0.780553	0.749511	0.872066	1	1590	tags=38%, list=32%, signal=54%
HP_HOARSE_VOICE	HP_HOARSE_VOICE		15	0.169107	0.77967	0.737354	0.872587	1	156	tags=20%, list=3%, signal=21%
GO_NEGATIVE_REGULATION_OF_PROTEIN_POLYMERIZATION	GO_NEGATIVE_REGULATION_OF_PROTEIN_POLYMERIZATION		16	0.16252	0.778963	0.71977	0.872796	1	2939	tags=75%, list=59%, signal=181%
HP_FULL_CHEEKS	HP_FULL_CHEEKS		18	0.152259	0.778701	0.708984	0.872289	1	2296	tags=61%, list=46%, signal=113%
HP_ABNORMALITY_OF_UPPER_LIP_VERMILLION	HP_ABNORMALITY_OF_UPPER_LIP_VERMILLION		51	0.0909473	0.775792	0.749042	0.875999	1	2294	tags=55%, list=46%, signal=100%
GO_ENDOPLASMIC_RETICULUM_UNFOLDED_PROTEIN_RESPONSE	GO_ENDOPLASMIC_RETICULUM_UNFOLDED_PROTEIN_RESPONSE		15	0.164025	0.775142	0.743083	0.876103	1	2848	tags=73%, list=57%, signal=170%
HP_ABNORMAL_AUTONOMIC_NERVOUS_SYSTEM_PHYSIOLOGY	HP_ABNORMAL_AUTONOMIC_NERVOUS_SYSTEM_PHYSIOLOGY		23	0.135877	0.774354	0.75822	0.876436	1	2801	tags=70%, list=56%, signal=157%
HP_NEOPLASM_OF_THE_BREAST	HP_NEOPLASM_OF_THE_BREAST		19	0.146937	0.7742	0.773077	0.87575	1	2425	tags=63%, list=49%, signal=122%
HP_DECREASED_FERTILITY	HP_DECREASED_FERTILITY		57	0.0886563	0.773601	0.782609	0.875802	1	1052	tags=30%, list=21%, signal=37%
GO_REGULATION_OF_CHROMATIN_ORGANIZATION	GO_REGULATION_OF_CHROMATIN_ORGANIZATION		24	0.132838	0.77204	0.744939	0.877357	1	588	tags=25%, list=12%, signal=28%
GO_REGULATION_OF_G_PROTEIN_COUPLED_RECEPTOR_SIGNALING_PATHWAY	GO_REGULATION_OF_G_PROTEIN_COUPLED_RECEPTOR_SIGNALING_PATHWAY		40	0.104435	0.770753	0.753876	0.878388	1	1231	tags=35%, list=25%, signal=46%
GO_FILOPODIUM	GO_FILOPODIUM		15	0.164627	0.770364	0.755424	0.87807	1	1845	tags=53%, list=37%, signal=84%
HP_RESTLESSNESS	HP_RESTLESSNESS		18	0.15759	0.767485	0.761341	0.881791	1	2825	tags=72%, list=57%, signal=165%
GO_CATION_CHANNEL_COMPLEX	GO_CATION_CHANNEL_COMPLEX		106	0.0636474	0.767124	0.764045	0.881435	1	2046	tags=47%, list=41%, signal=78%
HP_ABNORMAL_2ND_FINGER_MORPHOLOGY	HP_ABNORMAL_2ND_FINGER_MORPHOLOGY		15	0.161351	0.765486	0.770751	0.883105	1	528	tags=27%, list=11%, signal=30%
GO_MECHANORECEPTOR_DIFFERENTIATION	GO_MECHANORECEPTOR_DIFFERENTIATION		15	0.161551	0.764489	0.772994	0.883755	1	2527	tags=67%, list=51%, signal=134%
HP_APNEA	HP_APNEA		47	0.095953	0.764276	0.75	0.883156	1	2928	tags=68%, list=59%, signal=163%
HP_ABNORMAL_DISTAL_PHALANX_MORPHOLOGY_OF_FINGER	HP_ABNORMAL_DISTAL_PHALANX_MORPHOLOGY_OF_FINGER		39	0.103861	0.763749	0.762	0.883078	1	894	tags=28%, list=18%, signal=34%
HP_RETINAL_DETACHMENT	HP_RETINAL_DETACHMENT		23	0.133807	0.763086	0.782027	0.88318	1	420	tags=22%, list=8%, signal=24%
HP_CEREBRAL_PALSY	HP_CEREBRAL_PALSY		15	0.165296	0.760403	0.767857	0.886436	1	3175	tags=80%, list=64%, signal=219%
GO_POSITIVE_REGULATION_OF_CELLULAR_PROTEIN_CATABOLIC_PROCESS	GO_POSITIVE_REGULATION_OF_CELLULAR_PROTEIN_CATABOLIC_PROCESS		17	0.150453	0.760049	0.755061	0.886065	1	1014	tags=35%, list=20%, signal=44%
GO_CELL_FATE_COMMITMENT	GO_CELL_FATE_COMMITMENT		100	0.064898	0.759251	0.775304	0.886356	1	1031	tags=27%, list=21%, signal=33%
HP_SHORT_MIDDLE_PHALANX_OF_FINGER	HP_SHORT_MIDDLE_PHALANX_OF_FINGER		15	0.161351	0.758196	0.775194	0.886987	1	528	tags=27%, list=11%, signal=30%
HP_AMENORRHEA	HP_AMENORRHEA		36	0.107642	0.758161	0.804082	0.886104	1	1548	tags=42%, list=31%, signal=60%
GO_ESTABLISHMENT_OF_CELL_POLARITY	GO_ESTABLISHMENT_OF_CELL_POLARITY		31	0.113225	0.756223	0.800805	0.888135	1	888	tags=29%, list=18%, signal=35%
GO_HORMONE_BINDING	GO_HORMONE_BINDING		30	0.116298	0.755776	0.757455	0.887878	1	3921	tags=90%, list=78%, signal=415%
GO_NUCLEAR_HORMONE_RECEPTOR_BINDING	GO_NUCLEAR_HORMONE_RECEPTOR_BINDING		18	0.148356	0.753683	0.792683	0.890142	1	371	tags=22%, list=7%, signal=24%
HP_WEAKNESS_OF_FACIAL_MUSCULATURE	HP_WEAKNESS_OF_FACIAL_MUSCULATURE		45	0.0966476	0.752372	0.775681	0.891223	1	1409	tags=38%, list=28%, signal=52%
HP_RESPIRATORY_FAILURE	HP_RESPIRATORY_FAILURE		28	0.119325	0.749582	0.784708	0.894511	1	1370	tags=39%, list=27%, signal=54%
GO_REGULATION_OF_CYCLASE_ACTIVITY	GO_REGULATION_OF_CYCLASE_ACTIVITY		15	0.156737	0.746811	0.761134	0.897741	1	1551	tags=47%, list=31%, signal=67%
GO_ESTABLISHMENT_OR_MAINTENANCE_OF_CELL_POLARITY	GO_ESTABLISHMENT_OR_MAINTENANCE_OF_CELL_POLARITY		51	0.0884116	0.744647	0.792757	0.900071	1	934	tags=27%, list=19%, signal=33%
HP_FREQUENT_FALLS	HP_FREQUENT_FALLS		19	0.142901	0.744444	0.76569	0.899405	1	603	tags=26%, list=12%, signal=30%
HP_ABNORMALITY_OF_THE_METACARPAL_BONES	HP_ABNORMALITY_OF_THE_METACARPAL_BONES		39	0.100109	0.743784	0.78865	0.89946	1	528	tags=21%, list=11%, signal=23%
HP_ABSENT_TOE	HP_ABSENT_TOE		22	0.131396	0.742906	0.761811	0.899831	1	2754	tags=68%, list=55%, signal=151%
HP_ABNORMALITY_OF_THE_NECK	HP_ABNORMALITY_OF_THE_NECK		95	0.0664521	0.742545	0.772455	0.899429	1	2252	tags=52%, list=45%, signal=92%
GO_REGULATION_OF_PROTEIN_MODIFICATION_BY_SMALL_PROTEIN_CONJUGATION_OR_REMOVAL	GO_REGULATION_OF_PROTEIN_MODIFICATION_BY_SMALL_PROTEIN_CONJUGATION_OR_REMOVAL		20	0.138956	0.741237	0.795322	0.900469	1	2807	tags=70%, list=56%, signal=159%
HP_CYANOSIS	HP_CYANOSIS		18	0.146104	0.73995	0.782609	0.90144	1	3160	tags=78%, list=63%, signal=211%
GO_CELL_CORTEX	GO_CELL_CORTEX		70	0.0789336	0.738507	0.793037	0.902644	1	3967	tags=87%, list=79%, signal=416%
HP_INCREASED_CORNEAL_CURVATURE	HP_INCREASED_CORNEAL_CURVATURE		22	0.134574	0.738387	0.770961	0.901887	1	920	tags=32%, list=18%, signal=39%
GO_ACETYLGALACTOSAMINYLTRANSFERASE_ACTIVITY	GO_ACETYLGALACTOSAMINYLTRANSFERASE_ACTIVITY		16	0.153391	0.73805	0.797595	0.901435	1	3922	tags=94%, list=78%, signal=433%
HP_ABNORMALITY_OF_THE_SYNOVIA	HP_ABNORMALITY_OF_THE_SYNOVIA		53	0.0849915	0.737688	0.78719	0.901	1	1371	tags=36%, list=27%, signal=49%
HP_RETINOPATHY	HP_RETINOPATHY		22	0.131195	0.735652	0.806653	0.903067	1	2755	tags=68%, list=55%, signal=151%
GO_ION_TRANSMEMBRANE_TRANSPORTER_ACTIVITY	GO_ION_TRANSMEMBRANE_TRANSPORTER_ACTIVITY		258	0.0397683	0.734247	0.820866	0.904175	1	2136	tags=47%, list=43%, signal=77%
HP_ENCEPHALOCELE	HP_ENCEPHALOCELE		19	0.141358	0.733986	0.790927	0.903626	1	1137	tags=37%, list=23%, signal=48%
GO_MESONEPHRIC_TUBULE_MORPHOGENESIS	GO_MESONEPHRIC_TUBULE_MORPHOGENESIS		29	0.117488	0.733716	0.814229	0.903076	1	2346	tags=59%, list=47%, signal=110%
HP_HEMATOLOGICAL_NEOPLASM	HP_HEMATOLOGICAL_NEOPLASM		35	0.1041	0.732712	0.808	0.903622	1	625	tags=23%, list=13%, signal=26%
HP_POLYMICROGYRIA	HP_POLYMICROGYRIA		18	0.141732	0.732322	0.822581	0.903259	1	2904	tags=72%, list=58%, signal=172%
GO_ORGANOPHOSPHATE_ESTER_TRANSPORT	GO_ORGANOPHOSPHATE_ESTER_TRANSPORT		23	0.125525	0.731025	0.813387	0.904176	1	896	tags=30%, list=18%, signal=37%
GO_MUSCLE_CELL_DEVELOPMENT	GO_MUSCLE_CELL_DEVELOPMENT		47	0.0905361	0.730454	0.789366	0.904054	1	1891	tags=47%, list=38%, signal=75%
HP_DELAYED_ABILITY_TO_WALK	HP_DELAYED_ABILITY_TO_WALK		21	0.133762	0.730107	0.783835	0.903602	1	4333	tags=100%, list=87%, signal=746%
HP_REGIONAL_ABNORMALITY_OF_SKIN	HP_REGIONAL_ABNORMALITY_OF_SKIN		63	0.0786771	0.728901	0.804781	0.904364	1	3182	tags=71%, list=64%, signal=194%
GO_SODIUM_CHANNEL_ACTIVITY	GO_SODIUM_CHANNEL_ACTIVITY		28	0.11355	0.728655	0.810379	0.903811	1	863	tags=29%, list=17%, signal=34%
HP_DEMENTIA	HP_DEMENTIA		21	0.131533	0.727876	0.830266	0.903939	1	4106	tags=95%, list=82%, signal=530%
HP_ROD_CONE_DYSTROPHY	HP_ROD_CONE_DYSTROPHY		26	0.118648	0.727691	0.820202	0.903279	1	3255	tags=77%, list=65%, signal=219%
HP_OMPHALOCELE	HP_OMPHALOCELE		26	0.119699	0.726109	0.814453	0.904604	1	1519	tags=42%, list=30%, signal=60%
GO_GTPASE_REGULATOR_ACTIVITY	GO_GTPASE_REGULATOR_ACTIVITY		54	0.0869539	0.7261	0.808219	0.9037	1	3643	tags=81%, list=73%, signal=297%
GO_REGULATION_OF_PROTEIN_MATURATION	GO_REGULATION_OF_PROTEIN_MATURATION		21	0.132346	0.724513	0.821218	0.905025	1	1721	tags=48%, list=34%, signal=72%
GO_CELLULAR_RESPONSE_TO_DRUG	GO_CELLULAR_RESPONSE_TO_DRUG		22	0.12999	0.723664	0.827083	0.905241	1	261	tags=18%, list=5%, signal=19%
HP_VARIABLE_EXPRESSIVITY	HP_VARIABLE_EXPRESSIVITY		64	0.0778718	0.723639	0.812757	0.90435	1	2974	tags=67%, list=59%, signal=164%
HP_DEVIATION_OF_THE_HALLUX	HP_DEVIATION_OF_THE_HALLUX		16	0.149478	0.723395	0.837022	0.903796	1	2379	tags=63%, list=48%, signal=119%
GO_REGULATION_OF_ORGANIC_ACID_TRANSPORT	GO_REGULATION_OF_ORGANIC_ACID_TRANSPORT		19	0.141823	0.722274	0.809619	0.904491	1	1661	tags=47%, list=33%, signal=71%
GO_NEURAL_NUCLEUS_DEVELOPMENT	GO_NEURAL_NUCLEUS_DEVELOPMENT		15	0.158342	0.720781	0.820327	0.905695	1	1543	tags=47%, list=31%, signal=67%
GO_MEMBRANE_DOCKING	GO_MEMBRANE_DOCKING		26	0.118137	0.718379	0.8361	0.908045	1	2296	tags=58%, list=46%, signal=106%
HP_ABNORMAL_MYELINATION	HP_ABNORMAL_MYELINATION		62	0.0782608	0.718155	0.805501	0.907435	1	2919	tags=66%, list=58%, signal=157%
GO_NUCLEAR_TRANSPORT	GO_NUCLEAR_TRANSPORT		39	0.0993648	0.716044	0.811623	0.909357	1	3224	tags=74%, list=64%, signal=208%
GO_REGULATION_OF_LYASE_ACTIVITY	GO_REGULATION_OF_LYASE_ACTIVITY		15	0.156737	0.715807	0.81336	0.908792	1	1551	tags=47%, list=31%, signal=67%
HP_ABNORMALITY_OF_THE_LABIA	HP_ABNORMALITY_OF_THE_LABIA		18	0.139368	0.715063	0.824597	0.90884	1	138	tags=17%, list=3%, signal=17%
GO_COLUMNAR_CUBOIDAL_EPITHELIAL_CELL_DIFFERENTIATION	GO_COLUMNAR_CUBOIDAL_EPITHELIAL_CELL_DIFFERENTIATION		30	0.109859	0.714289	0.82582	0.908978	1	2953	tags=70%, list=59%, signal=170%
HP_IMPAIRMENT_OF_ACTIVITIES_OF_DAILY_LIVING	HP_IMPAIRMENT_OF_ACTIVITIES_OF_DAILY_LIVING		32	0.104821	0.713923	0.823158	0.908559	1	1197	tags=34%, list=24%, signal=45%
HP_ABNORMAL_MIDDLE_PHALANX_MORPHOLOGY_OF_THE_HAND	HP_ABNORMAL_MIDDLE_PHALANX_MORPHOLOGY_OF_THE_HAND		16	0.144663	0.713453	0.821138	0.908293	1	528	tags=25%, list=11%, signal=28%
HP_RETINAL_DYSTROPHY	HP_RETINAL_DYSTROPHY		43	0.0937927	0.712537	0.819444	0.908653	1	3255	tags=74%, list=65%, signal=211%
HP_ABNORMAL_CNS_MYELINATION	HP_ABNORMAL_CNS_MYELINATION		20	0.13012	0.709365	0.845401	0.911984	1	851	tags=30%, list=17%, signal=36%
HP_MEMORY_IMPAIRMENT	HP_MEMORY_IMPAIRMENT		25	0.117588	0.706631	0.802521	0.914702	1	3214	tags=76%, list=64%, signal=212%
GO_REGULATION_OF_ANION_TRANSPORT	GO_REGULATION_OF_ANION_TRANSPORT		30	0.109323	0.706103	0.834008	0.914471	1	2289	tags=57%, list=46%, signal=104%
HP_ABNORMALITY_OF_THE_PANCREAS	HP_ABNORMALITY_OF_THE_PANCREAS		61	0.0770514	0.705767	0.848907	0.914024	1	3225	tags=72%, list=65%, signal=201%
GO_OXIDOREDUCTASE_ACTIVITY_ACTING_ON_PEROXIDE_AS_ACCEPTOR	GO_OXIDOREDUCTASE_ACTIVITY_ACTING_ON_PEROXIDE_AS_ACCEPTOR		16	0.14687	0.705669	0.819302	0.913259	1	3642	tags=88%, list=73%, signal=321%
GO_POSITIVE_REGULATION_OF_CARBOHYDRATE_METABOLIC_PROCESS	GO_POSITIVE_REGULATION_OF_CARBOHYDRATE_METABOLIC_PROCESS		22	0.128876	0.705412	0.825911	0.9127	1	2312	tags=59%, list=46%, signal=109%
HP_ABNORMALITY_OF_DENTAL_MORPHOLOGY	HP_ABNORMALITY_OF_DENTAL_MORPHOLOGY		48	0.0853527	0.704096	0.851774	0.913496	1	618	tags=21%, list=12%, signal=24%
HP_ABNORMALITY_OF_THE_MUSCULATURE_OF_THE_HAND	HP_ABNORMALITY_OF_THE_MUSCULATURE_OF_THE_HAND		17	0.139663	0.703746	0.847826	0.91302	1	1656	tags=47%, list=33%, signal=70%
HP_DELAYED_PUBERTY	HP_DELAYED_PUBERTY		30	0.108317	0.702439	0.827443	0.913776	1	2294	tags=57%, list=46%, signal=104%
GO_NUCLEOSIDE_TRIPHOSPHATASE_REGULATOR_ACTIVITY	GO_NUCLEOSIDE_TRIPHOSPHATASE_REGULATOR_ACTIVITY		57	0.0791195	0.698507	0.830303	0.91799	1	3643	tags=81%, list=73%, signal=294%
GO_MEMBRANE_FUSION	GO_MEMBRANE_FUSION		31	0.103805	0.693278	0.853707	0.923732	1	2709	tags=65%, list=54%, signal=140%
GO_REGULATION_OF_MICROTUBULE_BASED_PROCESS	GO_REGULATION_OF_MICROTUBULE_BASED_PROCESS		40	0.0953629	0.69071	0.834025	0.926107	1	1901	tags=48%, list=38%, signal=76%
GO_BODY_FLUID_SECRETION	GO_BODY_FLUID_SECRETION		26	0.113993	0.687285	0.852	0.929456	1	1932	tags=50%, list=39%, signal=81%
GO_ION_CHANNEL_REGULATOR_ACTIVITY	GO_ION_CHANNEL_REGULATOR_ACTIVITY		44	0.0872772	0.686627	0.858283	0.929347	1	2521	tags=59%, list=50%, signal=118%
GO_EPITHELIAL_TUBE_FORMATION	GO_EPITHELIAL_TUBE_FORMATION		33	0.0999811	0.680176	0.855711	0.936161	1	563	tags=21%, list=11%, signal=24%
HP_HYPERLORDOSIS	HP_HYPERLORDOSIS		40	0.0911291	0.679503	0.863095	0.936048	1	2422	tags=58%, list=48%, signal=111%
HP_ABNORMAL_LARYNX_MORPHOLOGY	HP_ABNORMAL_LARYNX_MORPHOLOGY		25	0.114171	0.67867	0.885081	0.936087	1	1031	tags=32%, list=21%, signal=40%
GO_RETINA_HOMEOSTASIS	GO_RETINA_HOMEOSTASIS		15	0.144968	0.677667	0.882105	0.936315	1	2943	tags=73%, list=59%, signal=178%
GO_SODIUM_ION_TRANSMEMBRANE_TRANSPORT	GO_SODIUM_ION_TRANSMEMBRANE_TRANSPORT		58	0.0744707	0.673958	0.8778	0.939778	1	2562	tags=59%, list=51%, signal=119%
GO_CELL_ADHESION_MEDIATOR_ACTIVITY	GO_CELL_ADHESION_MEDIATOR_ACTIVITY		26	0.109987	0.673882	0.885835	0.938931	1	1375	tags=38%, list=28%, signal=53%
GO_REGULATION_OF_MEMBRANE_DEPOLARIZATION	GO_REGULATION_OF_MEMBRANE_DEPOLARIZATION		17	0.138435	0.671916	0.883768	0.940225	1	1368	tags=41%, list=27%, signal=56%
GO_SOMATIC_STEM_CELL_POPULATION_MAINTENANCE	GO_SOMATIC_STEM_CELL_POPULATION_MAINTENANCE		17	0.13716	0.670414	0.870301	0.941052	1	492	tags=24%, list=10%, signal=26%
HP_ABNORMALITY_OF_THE_PITUITARY_GLAND	HP_ABNORMALITY_OF_THE_PITUITARY_GLAND		66	0.0699107	0.669588	0.873984	0.941079	1	1548	tags=38%, list=31%, signal=54%
GO_ACTIVATING_TRANSCRIPTION_FACTOR_BINDING	GO_ACTIVATING_TRANSCRIPTION_FACTOR_BINDING		18	0.131741	0.668412	0.891837	0.941451	1	2676	tags=67%, list=54%, signal=143%
HP_NEVUS	HP_NEVUS		25	0.112965	0.666011	0.877593	0.94316	1	2637	tags=64%, list=53%, signal=135%
GO_REGULATION_OF_MITOCHONDRION_ORGANIZATION	GO_REGULATION_OF_MITOCHONDRION_ORGANIZATION		30	0.102146	0.665981	0.902778	0.942284	1	3158	tags=73%, list=63%, signal=198%
HP_ABNORMALITY_OF_THE_OVARY	HP_ABNORMALITY_OF_THE_OVARY		43	0.0866757	0.665932	0.880252	0.941431	1	3174	tags=72%, list=63%, signal=196%
GO_GENE_SILENCING	GO_GENE_SILENCING		24	0.113947	0.664497	0.897119	0.942123	1	682	tags=25%, list=14%, signal=29%
HP_ABNORMALITY_OF_THE_ANKLES	HP_ABNORMALITY_OF_THE_ANKLES		29	0.103289	0.663856	0.892216	0.94194	1	2589	tags=62%, list=52%, signal=128%
GO_VESICLE_MEDIATED_TRANSPORT_IN_SYNAPSE	GO_VESICLE_MEDIATED_TRANSPORT_IN_SYNAPSE		81	0.062002	0.659003	0.901734	0.946315	1	4015	tags=86%, list=80%, signal=432%
GO_SODIUM_ION_TRANSMEMBRANE_TRANSPORTER_ACTIVITY	GO_SODIUM_ION_TRANSMEMBRANE_TRANSPORTER_ACTIVITY		51	0.0797151	0.658841	0.884615	0.945586	1	879	tags=25%, list=18%, signal=31%
GO_MAINTENANCE_OF_CELL_NUMBER	GO_MAINTENANCE_OF_CELL_NUMBER		34	0.0947028	0.657762	0.901467	0.945816	1	2764	tags=65%, list=55%, signal=144%
GO_ENDODERMAL_CELL_DIFFERENTIATION	GO_ENDODERMAL_CELL_DIFFERENTIATION		19	0.125012	0.656424	0.863905	0.946352	1	3850	tags=89%, list=77%, signal=388%
HP_MULTIFOCAL_EPILEPTIFORM_DISCHARGES	HP_MULTIFOCAL_EPILEPTIFORM_DISCHARGES		16	0.135935	0.647548	0.898273	0.954795	1	884	tags=31%, list=18%, signal=38%
GO_RESPONSE_TO_XENOBIOTIC_STIMULUS	GO_RESPONSE_TO_XENOBIOTIC_STIMULUS		25	0.109347	0.647191	0.892116	0.954248	1	3455	tags=80%, list=69%, signal=258%
GO_PROTEIN_IMPORT	GO_PROTEIN_IMPORT		29	0.100694	0.647043	0.899598	0.953481	1	1395	tags=38%, list=28%, signal=52%
GO_NEURON_PROJECTION_MEMBRANE	GO_NEURON_PROJECTION_MEMBRANE		25	0.111156	0.646377	0.9	0.953226	1	2046	tags=52%, list=41%, signal=88%
GO_CELL_AGING	GO_CELL_AGING		23	0.114073	0.643425	0.916667	0.955341	1	953	tags=30%, list=19%, signal=37%
GO_REGULATION_OF_PROTEIN_CATABOLIC_PROCESS	GO_REGULATION_OF_PROTEIN_CATABOLIC_PROCESS		61	0.0689659	0.641237	0.907157	0.956558	1	3101	tags=69%, list=62%, signal=179%
GO_DETECTION_OF_LIGHT_STIMULUS	GO_DETECTION_OF_LIGHT_STIMULUS		20	0.120884	0.638814	0.905622	0.958	1	1147	tags=35%, list=23%, signal=45%
GO_CATALYTIC_COMPLEX	GO_CATALYTIC_COMPLEX		106	0.0535928	0.638001	0.903288	0.957889	1	1482	tags=35%, list=30%, signal=49%
HP_ABNORMALITY_OF_THE_METOPIC_SUTURE	HP_ABNORMALITY_OF_THE_METOPIC_SUTURE		17	0.130928	0.637265	0.905138	0.957675	1	2876	tags=71%, list=58%, signal=166%
GO_EMBRYO_IMPLANTATION	GO_EMBRYO_IMPLANTATION		15	0.138883	0.636461	0.900952	0.957513	1	1640	tags=47%, list=33%, signal=69%
HP_ECTOPIC_CALCIFICATION	HP_ECTOPIC_CALCIFICATION		21	0.118182	0.635383	0.907368	0.957632	1	2982	tags=71%, list=60%, signal=176%
GO_DRUG_BINDING	GO_DRUG_BINDING		24	0.105305	0.628806	0.910638	0.962812	1	1350	tags=38%, list=27%, signal=51%
HP_HYPOHIDROSIS	HP_HYPOHIDROSIS		20	0.11506	0.627762	0.916667	0.962859	1	2426	tags=60%, list=49%, signal=116%
GO_POSITIVE_REGULATION_OF_LIPID_BIOSYNTHETIC_PROCESS	GO_POSITIVE_REGULATION_OF_LIPID_BIOSYNTHETIC_PROCESS		27	0.101236	0.627153	0.903226	0.962478	1	3940	tags=89%, list=79%, signal=417%
GO_PROTEIN_LOCALIZATION_TO_SYNAPSE	GO_PROTEIN_LOCALIZATION_TO_SYNAPSE		34	0.0898462	0.625297	0.926641	0.96324	1	2494	tags=59%, list=50%, signal=117%
GO_NEGATIVE_REGULATION_OF_PROTEIN_BINDING	GO_NEGATIVE_REGULATION_OF_PROTEIN_BINDING		24	0.106444	0.623823	0.931102	0.96365	1	1761	tags=46%, list=35%, signal=70%
GO_PROTEIN_AUTOPHOSPHORYLATION	GO_PROTEIN_AUTOPHOSPHORYLATION		48	0.0765347	0.62083	0.936416	0.965369	1	870	tags=25%, list=17%, signal=30%
GO_ACROSOMAL_VESICLE	GO_ACROSOMAL_VESICLE		23	0.108106	0.620687	0.931535	0.964581	1	3374	tags=78%, list=67%, signal=240%
GO_NEGATIVE_REGULATION_OF_DEPHOSPHORYLATION	GO_NEGATIVE_REGULATION_OF_DEPHOSPHORYLATION		27	0.0989045	0.618742	0.924211	0.965369	1	1359	tags=37%, list=27%, signal=51%
GO_POSITIVE_REGULATION_OF_CELLULAR_CARBOHYDRATE_METABOLIC_PROCESS	GO_POSITIVE_REGULATION_OF_CELLULAR_CARBOHYDRATE_METABOLIC_PROCESS		17	0.126064	0.617009	0.933054	0.965925	1	2312	tags=59%, list=46%, signal=109%
HP_PROMINENT_NASAL_BRIDGE	HP_PROMINENT_NASAL_BRIDGE		27	0.0996418	0.616274	0.925253	0.965597	1	3022	tags=70%, list=60%, signal=177%
GO_ELECTRON_TRANSFER_ACTIVITY	GO_ELECTRON_TRANSFER_ACTIVITY		15	0.1334	0.616109	0.938947	0.964824	1	4334	tags=100%, list=87%, signal=748%
GO_REGULATION_OF_SMALL_GTPASE_MEDIATED_SIGNAL_TRANSDUCTION	GO_REGULATION_OF_SMALL_GTPASE_MEDIATED_SIGNAL_TRANSDUCTION		67	0.064966	0.616092	0.928016	0.963922	1	3783	tags=82%, list=76%, signal=333%
GO_NUCLEAR_RECEPTOR_BINDING	GO_NUCLEAR_RECEPTOR_BINDING		15	0.129789	0.606802	0.933602	0.970498	1	2352	tags=60%, list=47%, signal=113%
GO_REGULATION_OF_DEPHOSPHORYLATION	GO_REGULATION_OF_DEPHOSPHORYLATION		47	0.077039	0.59926	0.943888	0.97537	1	2277	tags=53%, list=46%, signal=97%
GO_TRANSFERASE_ACTIVITY_TRANSFERRING_GLYCOSYL_GROUPS	GO_TRANSFERASE_ACTIVITY_TRANSFERRING_GLYCOSYL_GROUPS		53	0.0686141	0.593889	0.951417	0.978336	1	1169	tags=30%, list=23%, signal=39%
HP_HYPOPITUITARISM	HP_HYPOPITUITARISM		37	0.0821485	0.592374	0.954451	0.97849	1	2294	tags=54%, list=46%, signal=99%
HP_SLENDER_FINGER	HP_SLENDER_FINGER		28	0.0924607	0.590996	0.952663	0.978552	1	1325	tags=36%, list=26%, signal=48%
GO_ORGANIC_ANION_TRANSMEMBRANE_TRANSPORTER_ACTIVITY	GO_ORGANIC_ANION_TRANSMEMBRANE_TRANSPORTER_ACTIVITY		55	0.067929	0.586144	0.951318	0.980969	1	1754	tags=42%, list=35%, signal=64%
HP_HORSESHOE_KIDNEY	HP_HORSESHOE_KIDNEY		15	0.124908	0.583234	0.957404	0.981999	1	1043	tags=33%, list=21%, signal=42%
HP_ABNORMALITY_OF_THE_PUBIC_BONE	HP_ABNORMALITY_OF_THE_PUBIC_BONE		15	0.124373	0.582457	0.957031	0.981608	1	2379	tags=60%, list=48%, signal=114%
GO_STEM_CELL_PROLIFERATION	GO_STEM_CELL_PROLIFERATION		44	0.0735197	0.577744	0.959488	0.983696	1	771	tags=23%, list=15%, signal=27%
GO_NEGATIVE_REGULATION_OF_SYNAPTIC_TRANSMISSION	GO_NEGATIVE_REGULATION_OF_SYNAPTIC_TRANSMISSION		30	0.0869216	0.575039	0.968872	0.984415	1	4067	tags=90%, list=81%, signal=479%
HP_ABNORMALITY_OF_PERIAURICULAR_REGION	HP_ABNORMALITY_OF_PERIAURICULAR_REGION		25	0.0956784	0.573559	0.960159	0.984426	1	2923	tags=68%, list=58%, signal=163%
HP_ANEMIA_OF_INADEQUATE_PRODUCTION	HP_ANEMIA_OF_INADEQUATE_PRODUCTION		15	0.127382	0.572373	0.961373	0.984228	1	3364	tags=80%, list=67%, signal=244%
GO_CELLULAR_RESPONSE_TO_LIGHT_STIMULUS	GO_CELLULAR_RESPONSE_TO_LIGHT_STIMULUS		23	0.100008	0.57195	0.955508	0.983559	1	1023	tags=30%, list=20%, signal=38%
GO_LATERAL_PLASMA_MEMBRANE	GO_LATERAL_PLASMA_MEMBRANE		18	0.111981	0.570696	0.954635	0.983373	1	830	tags=28%, list=17%, signal=33%
HP_LYMPHOMA	HP_LYMPHOMA		16	0.118479	0.568368	0.970276	0.983783	1	3471	tags=81%, list=69%, signal=265%
HP_HYDROPS_FETALIS	HP_HYDROPS_FETALIS		17	0.114318	0.565654	0.959677	0.984383	1	3547	tags=82%, list=71%, signal=282%
HP_MYALGIA	HP_MYALGIA		31	0.0845046	0.565431	0.972332	0.983593	1	1192	tags=32%, list=24%, signal=42%
HP_ABNORMAL_CARDIAC_ATRIUM_MORPHOLOGY	HP_ABNORMAL_CARDIAC_ATRIUM_MORPHOLOGY		59	0.0631314	0.56465	0.971545	0.983134	1	1043	tags=27%, list=21%, signal=34%
GO_EMBRYONIC_HINDLIMB_MORPHOGENESIS	GO_EMBRYONIC_HINDLIMB_MORPHOGENESIS		15	0.121632	0.564208	0.961702	0.982472	1	1726	tags=47%, list=35%, signal=71%
HP_APLASIA_HYPOPLASIA_OF_THE_EYEBROW	HP_APLASIA_HYPOPLASIA_OF_THE_EYEBROW		32	0.0826791	0.563982	0.954887	0.981684	1	1932	tags=47%, list=39%, signal=76%
GO_FRIZZLED_BINDING	GO_FRIZZLED_BINDING		15	0.121632	0.563132	0.972	0.981253	1	3726	tags=87%, list=75%, signal=339%
GO_GLANDULAR_EPITHELIAL_CELL_DIFFERENTIATION	GO_GLANDULAR_EPITHELIAL_CELL_DIFFERENTIATION		17	0.112618	0.56308	0.968317	0.980371	1	2379	tags=59%, list=48%, signal=112%
GO_ASTROCYTE_DIFFERENTIATION	GO_ASTROCYTE_DIFFERENTIATION		36	0.0790357	0.562218	0.972387	0.97992	1	2940	tags=67%, list=59%, signal=161%
HP_ABNORMAL_AORTIC_VALVE_MORPHOLOGY	HP_ABNORMAL_AORTIC_VALVE_MORPHOLOGY		20	0.105221	0.560242	0.976285	0.98006	1	3225	tags=75%, list=65%, signal=210%
GO_MESODERM_DEVELOPMENT	GO_MESODERM_DEVELOPMENT		46	0.0697723	0.556993	0.948025	0.980799	1	849	tags=24%, list=17%, signal=29%
HP_ABNORMALITY_OF_THE_CHEEK	HP_ABNORMALITY_OF_THE_CHEEK		40	0.0745968	0.550112	0.981557	0.98324	1	2754	tags=63%, list=55%, signal=138%
GO_RESPONSE_TO_UV	GO_RESPONSE_TO_UV		21	0.10244	0.548445	0.976891	0.983111	1	2108	tags=52%, list=42%, signal=90%
GO_GLIAL_CELL_PROLIFERATION	GO_GLIAL_CELL_PROLIFERATION		15	0.116617	0.547229	0.953535	0.982765	1	751	tags=27%, list=15%, signal=31%
HP_NYCTALOPIA	HP_NYCTALOPIA		31	0.0808951	0.543952	0.982524	0.983334	1	3468	tags=77%, list=69%, signal=251%
GO_LYSOSOMAL_LUMEN	GO_LYSOSOMAL_LUMEN		20	0.100803	0.543297	0.98996	0.982735	1	2997	tags=70%, list=60%, signal=174%
GO_NEUROTRANSMITTER_RECEPTOR_TRANSPORT	GO_NEUROTRANSMITTER_RECEPTOR_TRANSPORT		18	0.103506	0.531578	0.983402	0.98649	1	1150	tags=33%, list=23%, signal=43%
GO_NEGATIVE_REGULATION_OF_ION_TRANSMEMBRANE_TRANSPORT	GO_NEGATIVE_REGULATION_OF_ION_TRANSMEMBRANE_TRANSPORT		22	0.0910187	0.512071	0.989919	0.992168	1	2955	tags=68%, list=59%, signal=166%
GO_CELLULAR_RESPONSE_TO_OXYGEN_LEVELS	GO_CELLULAR_RESPONSE_TO_OXYGEN_LEVELS		45	0.0632806	0.506632	0.989754	0.992772	1	2241	tags=51%, list=45%, signal=92%
GO_ACTIN_BASED_CELL_PROJECTION	GO_ACTIN_BASED_CELL_PROJECTION		44	0.063541	0.495406	0.984344	0.99464	1	1275	tags=32%, list=26%, signal=42%
GO_NEUROTRANSMITTER_UPTAKE	GO_NEUROTRANSMITTER_UPTAKE		15	0.100301	0.47062	0.995968	0.99821	1	3499	tags=80%, list=70%, signal=266%
GO_TRANSFERASE_COMPLEX_TRANSFERRING_PHOSPHORUS_CONTAINING_GROUPS	GO_TRANSFERASE_COMPLEX_TRANSFERRING_PHOSPHORUS_CONTAINING_GROUPS		24	0.0805199	0.466144	0.994434	0.997897	1	1890	tags=46%, list=38%, signal=73%
GO_CELL_FATE_DETERMINATION	GO_CELL_FATE_DETERMINATION		17	0.0928333	0.463467	0.997976	0.997332	1	1007	tags=29%, list=20%, signal=37%
GO_CARDIAC_SEPTUM_MORPHOGENESIS	GO_CARDIAC_SEPTUM_MORPHOGENESIS		26	0.0680771	0.419665	0.998106	0.999816	1	2545	tags=58%, list=51%, signal=117%
GO_ANTIOXIDANT_ACTIVITY	GO_ANTIOXIDANT_ACTIVITY		20	0.0785141	0.418733	1	0.998944	1	2608	tags=60%, list=52%, signal=125%
Down in RIG (negative NES)
NAME	GS<br> follow link to MSigDB	GS DETAILS	SIZE	ES	NES	NOM p-val	FDR q-val	FWER p-val	RANK AT MAX	LEADING EDGE
GO_RESPONSE_TO_BIOTIC_STIMULUS	GO_RESPONSE_TO_BIOTIC_STIMULUS	Details ...	353	-0.248443	-5.22586	0	0	0	2770	tags=78%, list=55%, signal=164%
GO_DEFENSE_RESPONSE	GO_DEFENSE_RESPONSE	Details ...	434	-0.213556	-5.07162	0	0	0	2413	tags=68%, list=48%, signal=120%
GO_DEFENSE_RESPONSE_TO_OTHER_ORGANISM	GO_DEFENSE_RESPONSE_TO_OTHER_ORGANISM	Details ...	263	-0.256361	-4.86196	0	0	0	2760	tags=79%, list=55%, signal=168%
GO_RESPONSE_TO_CYTOKINE	GO_RESPONSE_TO_CYTOKINE	Details ...	286	-0.238538	-4.63716	0	0	0	2408	tags=71%, list=48%, signal=128%
GO_INNATE_IMMUNE_RESPONSE	GO_INNATE_IMMUNE_RESPONSE	Details ...	209	-0.282996	-4.54091	0	0	0	2760	tags=82%, list=55%, signal=176%
GO_CELL_ACTIVATION	GO_CELL_ACTIVATION	Details ...	353	-0.217332	-4.53502	0	0	0	2348	tags=67%, list=47%, signal=118%
GO_RESPONSE_TO_BACTERIUM	GO_RESPONSE_TO_BACTERIUM	Details ...	192	-0.274872	-4.37975	0	0	0	2794	tags=82%, list=56%, signal=179%
GO_IMMUNE_EFFECTOR_PROCESS	GO_IMMUNE_EFFECTOR_PROCESS	Details ...	277	-0.234359	-4.37132	0	0	0	3136	tags=85%, list=63%, signal=215%
GO_CYTOKINE_MEDIATED_SIGNALING_PATHWAY	GO_CYTOKINE_MEDIATED_SIGNALING_PATHWAY	Details ...	198	-0.242782	-4.02766	0	0	0	2219	tags=68%, list=44%, signal=117%
GO_LEUKOCYTE_MEDIATED_IMMUNITY	GO_LEUKOCYTE_MEDIATED_IMMUNITY	Details ...	197	-0.240587	-3.76774	0	0	0	2348	tags=70%, list=47%, signal=127%
GO_INFLAMMATORY_RESPONSE	GO_INFLAMMATORY_RESPONSE	Details ...	241	-0.20918	-3.70387	0	0	0	2408	tags=68%, list=48%, signal=125%
HP_ABNORMAL_INFLAMMATORY_RESPONSE	HP_ABNORMAL_INFLAMMATORY_RESPONSE	Details ...	194	-0.229312	-3.68867	0	0	0	2868	tags=79%, list=57%, signal=179%
GO_POSITIVE_REGULATION_OF_IMMUNE_SYSTEM_PROCESS	GO_POSITIVE_REGULATION_OF_IMMUNE_SYSTEM_PROCESS	Details ...	270	-0.194018	-3.64174	0	0	0	2787	tags=74%, list=56%, signal=158%
GO_LYMPHOCYTE_ACTIVATION	GO_LYMPHOCYTE_ACTIVATION	Details ...	183	-0.230999	-3.63545	0	0	0	2085	tags=64%, list=42%, signal=106%
GO_SULFUR_COMPOUND_BINDING	GO_SULFUR_COMPOUND_BINDING	Details ...	84	-0.336075	-3.57165	0	0	0	2456	tags=82%, list=49%, signal=159%
GO_HUMORAL_IMMUNE_RESPONSE	GO_HUMORAL_IMMUNE_RESPONSE	Details ...	88	-0.322068	-3.54718	0	0	0	2794	tags=88%, list=56%, signal=195%
GO_REGULATION_OF_IMMUNE_SYSTEM_PROCESS	GO_REGULATION_OF_IMMUNE_SYSTEM_PROCESS	Details ...	377	-0.166564	-3.51241	0	0	0	2414	tags=64%, list=48%, signal=114%
GO_POSITIVE_REGULATION_OF_LYMPHOCYTE_ACTIVATION	GO_POSITIVE_REGULATION_OF_LYMPHOCYTE_ACTIVATION	Details ...	92	-0.319195	-3.50364	0	0	0	1967	tags=71%, list=39%, signal=114%
GO_REGULATION_OF_LYMPHOCYTE_ACTIVATION	GO_REGULATION_OF_LYMPHOCYTE_ACTIVATION	Details ...	127	-0.267151	-3.49397	0	0	0	2085	tags=68%, list=42%, signal=113%
GO_RESPONSE_TO_MOLECULE_OF_BACTERIAL_ORIGIN	GO_RESPONSE_TO_MOLECULE_OF_BACTERIAL_ORIGIN	Details ...	106	-0.287961	-3.45311	0	0	0	2837	tags=85%, list=57%, signal=192%
GO_POSITIVE_REGULATION_OF_CELL_ADHESION	GO_POSITIVE_REGULATION_OF_CELL_ADHESION		129	-0.249447	-3.41361	0	0	0	2003	tags=64%, list=40%, signal=105%
HP_COUGH	HP_COUGH		32	-0.512329	-3.41255	0	0	0	1987	tags=91%, list=40%, signal=149%
GO_REGULATION_OF_IMMUNE_RESPONSE	GO_REGULATION_OF_IMMUNE_RESPONSE		232	-0.199129	-3.40784	0	0	0	2780	tags=75%, list=56%, signal=160%
GO_ADAPTIVE_IMMUNE_RESPONSE	GO_ADAPTIVE_IMMUNE_RESPONSE		133	-0.255148	-3.40516	0	0	0	2481	tags=74%, list=50%, signal=144%
GO_REGULATION_OF_CELL_ACTIVATION	GO_REGULATION_OF_CELL_ACTIVATION		172	-0.224649	-3.40093	0	0	0	2085	tags=63%, list=42%, signal=105%
GO_POSITIVE_REGULATION_OF_CELL_ACTIVATION	GO_POSITIVE_REGULATION_OF_CELL_ACTIVATION		113	-0.27851	-3.39194	0	0	0	2047	tags=68%, list=41%, signal=113%
HP_ABNORMALITY_OF_IMMUNE_SYSTEM_PHYSIOLOGY	HP_ABNORMALITY_OF_IMMUNE_SYSTEM_PHYSIOLOGY		284	-0.176164	-3.37941	0	0	0	2885	tags=74%, list=58%, signal=166%
GO_ADAPTIVE_IMMUNE_RESPONSE_BASED_ON_SOMATIC_RECOMBINATION_OF_IMMUNE_RECEPTORS_BUILT_FROM_IMMUNOGLOBULIN_SUPERFAMILY_DOMAINS	GO_ADAPTIVE_IMMUNE_RESPONSE_BASED_ON_SOMATIC_RECOMBINATION_OF_IMMUNE_RECEPTORS_BUILT_FROM_IMMUNOGLOBULIN_SUPERFAMILY_DOMAINS		89	-0.300188	-3.34541	0	0	0	2347	tags=76%, list=47%, signal=141%
GO_I_KAPPAB_KINASE_NF_KAPPAB_SIGNALING	GO_I_KAPPAB_KINASE_NF_KAPPAB_SIGNALING		44	-0.420867	-3.31308	0	0	0	2347	tags=89%, list=47%, signal=166%
GO_MOLECULAR_TRANSDUCER_ACTIVITY	GO_MOLECULAR_TRANSDUCER_ACTIVITY		359	-0.157645	-3.30357	0	0	0	2417	tags=63%, list=48%, signal=113%
GO_HEPARIN_BINDING	GO_HEPARIN_BINDING		69	-0.339776	-3.29476	0	0	0	2456	tags=83%, list=49%, signal=160%
GO_MYELOID_LEUKOCYTE_ACTIVATION	GO_MYELOID_LEUKOCYTE_ACTIVATION		165	-0.223453	-3.26435	0	4.35739e-05	0.001	2860	tags=79%, list=57%, signal=178%
GO_CELL_ACTIVATION_INVOLVED_IN_IMMUNE_RESPONSE	GO_CELL_ACTIVATION_INVOLVED_IN_IMMUNE_RESPONSE		167	-0.22482	-3.26266	0	4.22535e-05	0.001	3136	tags=84%, list=63%, signal=219%
GO_REGULATION_OF_CELL_ADHESION	GO_REGULATION_OF_CELL_ADHESION		220	-0.190282	-3.25326	0	4.10108e-05	0.001	2046	tags=59%, list=41%, signal=96%
GO_DEFENSE_RESPONSE_TO_VIRUS	GO_DEFENSE_RESPONSE_TO_VIRUS		56	-0.363731	-3.23609	0	3.9839e-05	0.001	2042	tags=77%, list=41%, signal=128%
GO_CELL_MOTILITY	GO_CELL_MOTILITY		447	-0.13472	-3.21832	0	3.87324e-05	0.001	2061	tags=53%, list=41%, signal=83%
GO_SECRETION	GO_SECRETION		437	-0.137521	-3.20296	0	3.76856e-05	0.001	3195	tags=76%, list=64%, signal=193%
GO_PHAGOCYTOSIS	GO_PHAGOCYTOSIS		74	-0.31159	-3.20236	0	3.66938e-05	0.001	2858	tags=88%, list=57%, signal=202%
GO_RESPONSE_TO_OXYGEN_CONTAINING_COMPOUND	GO_RESPONSE_TO_OXYGEN_CONTAINING_COMPOUND		424	-0.139543	-3.18764	0	3.5753e-05	0.001	3195	tags=77%, list=64%, signal=194%
GO_WHOLE_MEMBRANE	GO_WHOLE_MEMBRANE		370	-0.146693	-3.17176	0	6.99755e-05	0.002	3011	tags=74%, list=60%, signal=172%
GO_T_CELL_ACTIVATION	GO_T_CELL_ACTIVATION		132	-0.24108	-3.1645	0	6.82688e-05	0.002	2085	tags=65%, list=42%, signal=109%
GO_REGULATION_OF_CELLULAR_COMPONENT_MOVEMENT	GO_REGULATION_OF_CELLULAR_COMPONENT_MOVEMENT		267	-0.172672	-3.1548	0	6.66433e-05	0.002	2180	tags=60%, list=44%, signal=101%
GO_POSITIVE_REGULATION_OF_IMMUNE_RESPONSE	GO_POSITIVE_REGULATION_OF_IMMUNE_RESPONSE		164	-0.213394	-3.14684	0	9.79839e-05	0.003	2780	tags=76%, list=56%, signal=166%
GO_VESICLE_MEMBRANE	GO_VESICLE_MEMBRANE		226	-0.18464	-3.14292	0	9.57569e-05	0.003	2239	tags=62%, list=45%, signal=108%
GO_REGULATION_OF_RESPONSE_TO_EXTERNAL_STIMULUS	GO_REGULATION_OF_RESPONSE_TO_EXTERNAL_STIMULUS		281	-0.167588	-3.14255	0	9.3629e-05	0.003	2413	tags=64%, list=48%, signal=117%
GO_EXOCYTOSIS	GO_EXOCYTOSIS		233	-0.176271	-3.13911	0	9.15936e-05	0.003	2959	tags=76%, list=59%, signal=177%
GO_CELLULAR_RESPONSE_TO_BIOTIC_STIMULUS	GO_CELLULAR_RESPONSE_TO_BIOTIC_STIMULUS		64	-0.3281	-3.13263	0	8.96448e-05	0.003	2444	tags=81%, list=49%, signal=157%
GO_SIGNALING_RECEPTOR_BINDING	GO_SIGNALING_RECEPTOR_BINDING		445	-0.133566	-3.11119	0	8.77772e-05	0.003	2078	tags=54%, list=42%, signal=84%
GO_POSITIVE_REGULATION_OF_CYTOKINE_PRODUCTION	GO_POSITIVE_REGULATION_OF_CYTOKINE_PRODUCTION		121	-0.23886	-3.09647	0	8.59858e-05	0.003	2348	tags=70%, list=47%, signal=129%
GO_LYMPHOCYTE_DIFFERENTIATION	GO_LYMPHOCYTE_DIFFERENTIATION		101	-0.2592	-3.09423	0	8.42661e-05	0.003	1949	tags=64%, list=39%, signal=103%
GO_CELLULAR_RESPONSE_TO_MOLECULE_OF_BACTERIAL_ORIGIN	GO_CELLULAR_RESPONSE_TO_MOLECULE_OF_BACTERIAL_ORIGIN		60	-0.335965	-3.08955	0	8.26138e-05	0.003	2758	tags=88%, list=55%, signal=195%
GO_REGULATION_OF_IMMUNE_EFFECTOR_PROCESS	GO_REGULATION_OF_IMMUNE_EFFECTOR_PROCESS		113	-0.252626	-3.07362	0	8.10251e-05	0.003	2085	tags=66%, list=42%, signal=111%
GO_POSITIVE_REGULATION_OF_CELLULAR_COMPONENT_MOVEMENT	GO_POSITIVE_REGULATION_OF_CELLULAR_COMPONENT_MOVEMENT		138	-0.22758	-3.05699	0	7.94963e-05	0.003	2409	tags=70%, list=48%, signal=132%
GO_HOMEOSTATIC_PROCESS	GO_HOMEOSTATIC_PROCESS		475	-0.128235	-3.05363	0	7.80242e-05	0.003	1926	tags=50%, list=39%, signal=74%
HP_ABNORMALITY_OF_SKIN_PHYSIOLOGY	HP_ABNORMALITY_OF_SKIN_PHYSIOLOGY		104	-0.25586	-3.03505	0	7.66056e-05	0.003	2931	tags=84%, list=59%, signal=198%
[truncated: 2,420 more rows]

## Sheet: Figure 6a
Figure 6a
[truncated: 12,678 more rows]

[truncated: 7 more sheets: Figure 6b, Figure 6d, Figure 7b, Figure 7c, Figure 7d, Supp Fig 4, Supp Fig 11]
